# Supplementary material for: Identification of functional cis-regulatory elements by sequential enrichment from a randomized synthetic DNA library
Source: BMC Plant Biol. 2013 Oct 18;13:164. doi: 10.1186/1471-2229-13-164 (PMC3923269; doi:10.1186/1471-2229-13-164)
Supplement: Additional file 2 — Common representative enriched SynEs in sample libraries S4, S5 and S8. [file 1471-2229-13-164-S2.zip]

Archive with 1 entries (1 files):
- 1689785466103057_add2.7z
