# Supplementary material for: Identification of functional cis-regulatory elements by sequential enrichment from a randomized synthetic DNA library
Source: BMC Plant Biol. 2013 Oct 18;13:164. doi: 10.1186/1471-2229-13-164 (PMC3923269; doi:10.1186/1471-2229-13-164)
Supplement: Additional file 3 — Common representative enriched SynEs in sample libraries S6 and S7. [file 1471-2229-13-164-S3.xls]

## Sheet: Common clusters S6 S7
TCC-12N-GAAXXXATG-12N-ACT	Without Flanking Sequence and Spacer
	24mers representative sequence	Cumulative frequency of cluster/number of reads (312151) – Sample6	Freq of representative sequence – Sample6	Cumulative frequency of cluster – Sample6	Members in cluster – Sample6	Cumulative frequency of cluster/number of reads (159607) – Sample7	Freq of representative sequence – Sample7	Cumulative frequency of cluster – Sample7	Members in cluster – Sample7	Number of hits in Place DB
TCCCTCGTGTTGGCGGAAXXXATGTACTATCACTTGACT	CTCGTGTTGGCGTACTATCACTTG	0.015736	3639	4912	359	0.000695458	88	111	17	17	CACTFTPPCA1 36 (+) YACT S000449	CACTFTPPCA1 30 (+) YACT S000449	CANBNNAPA 7 (-) CNAACAC S000148	CURECORECR 29 (+) GTAC S000493	CURECORECR 29 (-) GTAC S000493	DPBFCOREDCDC3 4 (-) ACACNNG S000292	EBOXBNNAPA 36 (+) CANNTG S000144	EBOXBNNAPA 36 (-) CANNTG S000144	GATABOX 33 (-) GATA S000039	GTGANTG10 35 (-) GTGA S000378	MYCCONSENSUSAT 36 (+) CANNTG S000407	MYCCONSENSUSAT 36 (-) CANNTG S000407	RAV1AAT 8 (-) CAACA S000314	WBOXATNPR1 39 (+) TTGAC S000390	WBOXHVISO1 40 (+) TGACT S000442	WBOXNTERF3 40 (+) TGACY S000457	WRKY71OS 40 (+) TGAC S000447
TCCGACCTAGGTTGAGAAXXXATGGCACAAGTTTGGACT	GACCTAGGTTGAGCACAAGTTTGG	0.00997274	2257	3113	223	0.000808235	91	129	22	1	LTRECOREATCOR15 2 (+) CCGAC S000153
TCCGGGGACGTGTCCGAAXXXATGGTAGCCCTAGATACT	GGGGACGTGTCCGTAGCCCTAGAT	0.00847346	1913	2645	218	3.13269e-05	3	5	3	7	ABRELATERD1 8 (+) ACGTG S000414	ACGTATERD1 8 (+) ACGT S000415	ACGTATERD1 8 (-) ACGT S000415	CACTFTPPCA1 41 (+) YACT S000449	GADOWNAT 8 (+) ACGTGTC S000438	GATABOX 39 (+) GATA S000039	S1FBOXSORPS1L21 27 (+) ATGGTA S000223
TCCTACTCATGGTCAGAAXXXATGATTAGTCCACCGACT	TACTCATGGTCAATTAGTCCACCG	0.00946657	1888	2955	290	0.0006516	73	104	23	10	ARR1AT 28 (+) NGATT S000454	CACTFTPPCA1 4 (+) YACT S000449	CBFHV 38 (+) RYCGAC S000497	DRE2COREZMRAB17 38 (+) ACCGAC S000402	DRECRTCOREAT 38 (+) RCCGAC S000418	LTRECOREATCOR15 39 (+) CCGAC S000153	PREATPRODH 5 (+) ACTCAT S000450	WBOXNTCHN48 11 (-) CTGACY S000508	WBOXNTERF3 11 (-) TGACY S000457	WRKY71OS 12 (-) TGAC S000447
TCCCCGGTGGGCGCGGAAXXXATGGATGTAGCTCCGACT	CCGGTGGGCGCGGATGTAGCTCCG	0.00796089	1759	2485	267	1.87962e-05	2	3	2	3	CGCGBOXAT 11 (+) VCGCGB S000501	CGCGBOXAT 11 (-) VCGCGB S000501	LTRECOREATCOR15 39 (+) CCGAC S000153
TCCAGGATATAGATAGAAXXXATGCTGAGCCCAATGACT	AGGATATAGATACTGAGCCCAATG	0.00679479	1614	2121	179	0.00040725	54	65	11	10	BOXIINTPATPB 13 (+) ATAGAA S000296	CAATBOX1 37 (+) CAAT S000028	CCAATBOX1 36 (+) CCAAT S000030	GATABOX 6 (+) GATA S000039	GATABOX 12 (+) GATA S000039	MYBST1 5 (+) GGATA S000180	SITEIIATCYTC 33 (-) TGGGCY S000474	WBOXHVISO1 40 (+) TGACT S000442	WBOXNTERF3 40 (+) TGACY S000457	WRKY71OS 40 (+) TGAC S000447
TCCAGGCGGGGTAGTGAAXXXATGGTGCGGTTGTATACT	AGGCGGGGTAGTGTGCGGTTGTAT	0.00701584	1572	2190	201	0.000300739	41	48	7	4	CACTFTPPCA1 41 (+) YACT S000449	CACTFTPPCA1 13 (-) YACT S000449	GTGANTG10 14 (+) GTGA S000378	MYBCORE 33 (+) CNGTTR S000176
TCCCGGGCGGGCAGTGAAXXXATGCAGGGCAGCTGGACT	CGGGCGGGCAGTCAGGGCAGCTGG	0.00702545	1553	2193	215	0.000507497	63	81	14	7	CACTFTPPCA1 13 (-) YACT S000449	EBOXBNNAPA 35 (+) CANNTG S000144	EBOXBNNAPA 35 (-) CANNTG S000144	GTGANTG10 14 (+) GTGA S000378	INTRONLOWER 28 (+) TGCAGG S000086	MYCCONSENSUSAT 35 (+) CANNTG S000407	MYCCONSENSUSAT 35 (-) CANNTG S000407
TCCTGACGCTAGTCGGAAXXXATGGTGTTAGTACAGACT	TGACGCTAGTCGGTGTTAGTACAG	0.00521542	1181	1628	138	0.0001629	18	26	6	7	ASF1MOTIFCAMV 4 (+) TGACG S000024	CACTFTPPCA1 35 (-) YACT S000449	CANBNNAPA 30 (-) CNAACAC S000148	CURECORECR 36 (+) GTAC S000493	CURECORECR 36 (-) GTAC S000493	LTRECOREATCOR15 12 (-) CCGAC S000153	WRKY71OS 4 (+) TGAC S000447
TCCTGGGGTGGTCTCGAAXXXATGACCACGGGAGTGACT	TGGGGTGGTCTCACCACGGGAGTG	0.00579207	1155	1808	201	0.000125308	17	20	3	8	CACTFTPPCA1 38 (-) YACT S000449	GTGANTG10 39 (+) GTGA S000378	SURECOREATSULTR 11 (-) GAGAC S000499	WBOXHVISO1 40 (+) TGACT S000442	WBOXNTERF3 28 (+) TGACY S000457	WBOXNTERF3 40 (+) TGACY S000457	WRKY71OS 28 (+) TGAC S000447	WRKY71OS 40 (+) TGAC S000447
TCCATGGTGCAATTCGAAXXXATGAATAGTTTAGTGACT	ATGGTGCAATTCAATAGTTTAGTG	0.00449782	1122	1404	110	1.25308e-05	2	2	1	7	CAATBOX1 10 (+) CAAT S000028	CACTFTPPCA1 38 (-) YACT S000449	EECCRCAH1 9 (-) GANTTNC S000494	GTGANTG10 39 (+) GTGA S000378	WBOXHVISO1 40 (+) TGACT S000442	WBOXNTERF3 40 (+) TGACY S000457	WRKY71OS 40 (+) TGAC S000447
TCCCTTCATCGGGAGGAAXXXATGCACCCCAGTGGAACT	CTTCATCGGGAGCACCCCAGTGGA	0.00504243	1090	1574	168	3.13269e-05	3	5	3	1	CACTFTPPCA1 36 (-) YACT S000449
TCCTGTGAATCCTACGAAXXXATGTTCATGCGTCGAACT	TGTGAATCCTACTTCATGCGTCGA	0.00508087	1060	1586	157	4.38577e-05	6	7	2	3	ARR1AT 8 (-) NGATT S000454	CGACGOSAMY3 36 (-) CGACG S000205	GTGANTG10 5 (+) GTGA S000378
TCCGTGGAACCAGCGGAAXXXATGCACTCGGTAAGGACT	GTGGAACCAGCGCACTCGGTAAGG	0.004296	999	1341	122	8.14501e-05	13	13	1	1	CACTFTPPCA1 30 (+) YACT S000449
TCCTCGTGGGAGGTCGAAXXXATGGAAGGCGTACAGACT	TCGTGGGAGGTCGAAGGCGTACAG	0.00429279	879	1340	172	0.000419781	56	67	11	3	BOXCPSAS1 6 (-) CTCCCAC S000226	CURECORECR 36 (+) GTAC S000493	CURECORECR 36 (-) GTAC S000493
TCCGATATTTGGCATGAAXXXATGACGATCACACTGACT	GATATTTGGCATACGATCACACTG	0.00432483	876	1350	152	0.000125308	15	20	6	10	ASF1MOTIFCAMV 28 (+) TGACG S000024	CACTFTPPCA1 37 (+) YACT S000449	GATABOX 4 (+) GATA S000039	GTGANTG10 34 (-) GTGA S000378	ROOTMOTIFTAPOX1 5 (+) ATATT S000098	WBOXHVISO1 40 (+) TGACT S000442	WBOXNTCHN48 39 (+) CTGACY S000508	WBOXNTERF3 40 (+) TGACY S000457	WRKY71OS 28 (+) TGAC S000447	WRKY71OS 40 (+) TGAC S000447
TCCGTAAACGACTTCGAAXXXATGACATTAGCACCTACT	GTAAACGACTTCACATTAGCACCT	0.00374819	859	1170	130	0.000125308	14	20	5	3	BIHD1OS 28 (-) TGTCA S000498	CACTFTPPCA1 41 (+) YACT S000449	WRKY71OS 28 (+) TGAC S000447
TCCCTTGTCTGGCTCGAAXXXATGACAATATCGTGTACT	CTTGTCTGGCTCACAATATCGTGT	0.00403651	853	1260	130	0.000112777	13	18	6	8	BIHD1OS 28 (-) TGTCA S000498	CAATBOX1 31 (+) CAAT S000028	CACTFTPPCA1 41 (+) YACT S000449	CURECORECR 40 (+) GTAC S000493	CURECORECR 40 (-) GTAC S000493	GATABOX 34 (-) GATA S000039	ROOTMOTIFTAPOX1 32 (-) ATATT S000098	WRKY71OS 28 (+) TGAC S000447
TCCCGATTCGTTTTCGAAXXXATGCGAGCATGGTACACT	CGATTCGTTTTCCGAGCATGGTAC	0.00379624	842	1185	111	0.000181696	18	29	7	5	ARR1AT 4 (+) NGATT S000454	CACTFTPPCA1 41 (+) YACT S000449	CURECORECR 38 (+) GTAC S000493	CURECORECR 38 (-) GTAC S000493	S1FBOXSORPS1L21 35 (+) ATGGTA S000223
TCCGACGTGGTGGGAGAAXXXATGAGGAATGCTCCAACT	GACGTGGTGGGAAGGAATGCTCCA	0.00346947	763	1083	135	0.000175431	20	28	7	6	ABRELATERD1 5 (+) ACGTG S000414	ACGTATERD1 5 (+) ACGT S000415	ACGTATERD1 5 (-) ACGT S000415	BOXCPSAS1 10 (-) CTCCCAC S000226	CGACGOSAMY3 3 (+) CGACG S000205	LTRECOREATCOR15 2 (+) CCGAC S000153
TCCTTTGGACATGTCGAAXXXATGGGAACAAATTCGACT	TTTGGACATGTCGGAACAAATTCG	0.00340861	717	1064	113	0.000482435	55	77	16	1	DOFCOREZM 3 (-) AAAG S000265
TCCAACCGTCGGTAAGAAXXXATGCAATGTATGCTGACT	AACCGTCGGTAACAATGTATGCTG	0.00288642	630	901	102	0.000131573	19	21	3	13	CAATBOX1 30 (+) CAAT S000028	CBFHV 8 (-) RYCGAC S000497	CGACGOSAMY3 7 (-) CGACG S000205	DRE2COREZMRAB17 8 (-) ACCGAC S000402	DRECRTCOREAT 8 (-) RCCGAC S000418	HEXAMERATH4 6 (+) CCGTCG S000146	LTRECOREATCOR15 8 (-) CCGAC S000153	MYBCORE 3 (-) CNGTTR S000176	MYBPZM 2 (+) CCWACC S000179	WBOXHVISO1 40 (+) TGACT S000442	WBOXNTCHN48 39 (+) CTGACY S000508	WBOXNTERF3 40 (+) TGACY S000457	WRKY71OS 40 (+) TGAC S000447
TCCCGGGTAGATTTCGAAXXXATGATCAGGAATGGAACT	CGGGTAGATTTCATCAGGAATGGA	0.0026878	591	839	105	0.000194227	25	31	6	1	ARR1AT 9 (+) NGATT S000454
TCCCGGTCATCCGTAGAAXXXATGTTCGAAACATACACT	CGGTCATCCGTATTCGAAACATAC	0.00293448	591	916	118	7.51847e-05	12	12	1	3	CACTFTPPCA1 41 (+) YACT S000449	WBOXNTERF3 5 (-) TGACY S000457	WRKY71OS 6 (-) TGAC S000447
TCCAAAGTTGCGATCGAAXXXATGGCACCCAGGGTTACT	AAAGTTGCGATCGCACCCAGGGTT	0.00269741	582	842	99	8.14501e-05	7	13	6	3	CACTFTPPCA1 41 (+) YACT S000449	DOFCOREZM 4 (+) AAAG S000265	TBOXATGAPB 3 (-) ACTTTG S000383
TCCTATTGACTCTGGGAAXXXATGCCGAAGCCCGAGACT	TATTGACTCTGGCCGAAGCCCGAG	0.00270702	580	845	106	1.25308e-05	2	2	1	6	CAATBOX1 5 (-) CAAT S000028	SURECOREATSULTR 39 (+) GAGAC S000499	WBOXATNPR1 6 (+) TTGAC S000390	WBOXHVISO1 7 (+) TGACT S000442	WBOXNTERF3 7 (+) TGACY S000457	WRKY71OS 7 (+) TGAC S000447
TCCACGGGCAGCCATGAAXXXATGAGCAGTATAGAGACT	ACGGGCAGCCATAGCAGTATAGAG	0.00253723	553	792	86	0.000137839	16	22	7	2	CACTFTPPCA1 33 (-) YACT S000449	SURECOREATSULTR 39 (+) GAGAC S000499
TCCCGTGTCCCGTATGAAXXXATGCCGTGTTAGTTAACT	CGTGTCCCGTATCCGTGTTAGTTA	0.00209194	526	653	61	0.000112777	17	18	2	3	CANBNNAPA 32 (-) CNAACAC S000148	DPBFCOREDCDC3 2 (-) ACACNNG S000292	MYB1LEPR 34 (+) GTTAGTT S000443
TCCTCATGGCGTAGAGAAXXXATGGAGGATGTCGTTACT	TCATGGCGTAGAGAGGATGTCGTT	0.00216882	515	677	85	0.000281943	39	45	7	1	CACTFTPPCA1 41 (+) YACT S000449
TCCCGCACCACCCGTGAAXXXATGAGATTCAGACAAACT	CGCACCACCCGTAGATTCAGACAA	0.00233861	508	730	80	4.38577e-05	6	7	2	2	ARR1AT 30 (+) NGATT S000454	GTGANTG10 14 (+) GTGA S000378
TCCCCGTACACGTCTGAAXXXATGCATTCTTACACGACT	CCGTACACGTCTCATTCTTACACG	0.00261732	507	817	96	6.26539e-05	10	10	1	5	ABRELATERD1 9 (-) ACGTG S000414	ACGTATERD1 10 (+) ACGT S000415	ACGTATERD1 10 (-) ACGT S000415	CURECORECR 6 (+) GTAC S000493	CURECORECR 6 (-) GTAC S000493
TCCTAAGCAACGTGGGAAXXXATGTGAAGAATGTACACT	TAAGCAACGTGGTGAAGAATGTAC	0.0022361	497	698	81	4.38577e-05	6	7	2	9	ABRELATERD1 10 (+) ACGTG S000414	ACGTATERD1 10 (+) ACGT S000415	ACGTATERD1 10 (-) ACGT S000415	BP5OSWX 8 (+) CAACGTG S000436	CACTFTPPCA1 41 (+) YACT S000449	CURECORECR 38 (+) GTAC S000493	CURECORECR 38 (-) GTAC S000493	GTGANTG10 29 (+) GTGA S000378	T/GBOXATPIN2 9 (+) AACGTG S000458
TCCAACATAAGCGTGGAAXXXATGGTAGAATGTGCAACT	AACATAAGCGTGGTAGAATGTGCA	0.00202786	480	633	62	0.000256881	31	41	8	2	RAV1AAT 3 (+) CAACA S000314	S1FBOXSORPS1L21 27 (+) ATGGTA S000223
TCCCGTACAGGCGGGGAAXXXATGTTTCATCAGACTACT	CGTACAGGCGGGTTTCATCAGACT	0.00203427	468	635	73	0.000225554	25	36	7	3	CACTFTPPCA1 41 (+) YACT S000449	CURECORECR 5 (+) GTAC S000493	CURECORECR 5 (-) GTAC S000493
TCCTGTCTTGCTTACGAAXXXATGTGAATATACGGAACT	TGTCTTGCTTACTGAATATACGGA	0.00199263	467	622	60	0.000238085	29	38	8	4	GTGANTG10 29 (+) GTGA S000378	P1BS 31 (+) GNATATNC S000459	P1BS 31 (-) GNATATNC S000459	ROOTMOTIFTAPOX1 32 (-) ATATT S000098
TCCCGTCAAGCGGCTGAAXXXATGGGGATGAGTGACACT	CGTCAAGCGGCTGGGATGAGTGAC	0.00196379	460	613	76	0.00122175	153	195	23	9	ASF1MOTIFCAMV 4 (-) TGACG S000024	BIHD1OS 38 (-) TGTCA S000498	CACTFTPPCA1 41 (+) YACT S000449	CACTFTPPCA1 36 (-) YACT S000449	GTGANTG10 37 (+) GTGA S000378	PREATPRODH 33 (-) ACTCAT S000450	WBOXATNPR1 5 (-) TTGAC S000390	WRKY71OS 38 (+) TGAC S000447	WRKY71OS 5 (-) TGAC S000447
TCCAGTAGGCAGTATGAAXXXATGCACACGAAAACCACT	AGTAGGCAGTATCACACGAAAACC	0.002864	434	894	141	0.000106512	12	17	6	5	CACTFTPPCA1 41 (+) YACT S000449	CACTFTPPCA1 4 (-) YACT S000449	CACTFTPPCA1 11 (-) YACT S000449	CELLCYCLESC 32 (+) CACGAAAA S000031	MYB1AT 37 (+) WAACCA S000408
TCCGGCTTAGGGACTGAAXXXATGCCAACTGTAGACACT	GGCTTAGGGACTCCAACTGTAGAC	0.00196379	418	613	76	3.13269e-05	4	5	2	8	CACTFTPPCA1 41 (+) YACT S000449	EBOXBNNAPA 31 (+) CANNTG S000144	EBOXBNNAPA 31 (-) CANNTG S000144	INRNTPSADB 11 (-) YTCANTYY S000395	MYB2CONSENSUSAT 31 (+) YAACKG S000409	MYBCORE 31 (-) CNGTTR S000176	MYCCONSENSUSAT 31 (+) CANNTG S000407	MYCCONSENSUSAT 31 (-) CANNTG S000407
TCCGGTCCGGTATGGGAAXXXATGCTAACGACCTGGACT	GGTCCGGTATGGCTAACGACCTGG	0.00175236	403	547	81	0.00024435	35	39	5	0
TCCTGATTAGAGTGGGAAXXXATGGCCGTAGGATCGACT	TGATTAGAGTGGGCCGTAGGATCG	0.00163062	402	509	58	0.000181696	24	29	6	3	ARR1AT 4 (+) NGATT S000454	CACTFTPPCA1 11 (-) YACT S000449	CBFHV 38 (+) RYCGAC S000497
TCCATGGTGGGGTGGGAAXXXATGACGTGCATGTGCACT	ATGGTGGGGTGGACGTGCATGTGC	0.00164664	378	514	77	0.00024435	35	39	5	17	ABRELATERD1 30 (+) ACGTG S000414	ACGTATERD1 30 (+) ACGT S000415	ACGTATERD1 30 (-) ACGT S000415	ASF1MOTIFCAMV 28 (+) TGACG S000024	CACTFTPPCA1 41 (+) YACT S000449	EBOXBNNAPA 35 (+) CANNTG S000144	EBOXBNNAPA 35 (-) CANNTG S000144	HEXMOTIFTAH3H4 28 (-) ACGTCA S000053	MYCATERD1 35 (+) CATGTG S000413	MYCATRD22 35 (-) CACATG S000174	MYCCONSENSUSAT 35 (+) CANNTG S000407	MYCCONSENSUSAT 35 (-) CANNTG S000407	RHERPATEXPA7 30 (-) KCACGW S000512	RYREPEATBNNAPA 33 (-) CATGCA S000264	RYREPEATLEGUMIN 32 (-) CATGCAY S000100	TGACGTVMAMY 28 (+) TGACGT S000377	WRKY71OS 28 (+) TGAC S000447
TCCTTGCGGTTATTTGAAXXXATGATGTGGATGTGAACT	TTGCGGTTATTTATGTGGATGTGA	0.00140957	366	440	46	0.000137839	19	22	4	3	GTGANTG10 38 (+) GTGA S000378	MYBCORE 7 (+) CNGTTR S000176	TATABOX5 10 (+) TTATTT S000203
TCCTTGTTTATGTCGGAAXXXATGGGTACCGTTTTTACT	TTGTTTATGTCGGGTACCGTTTTT	0.00169469	354	529	67	0.000532558	67	85	12	6	CACTFTPPCA1 41 (+) YACT S000449	CURECORECR 31 (+) GTAC S000493	CURECORECR 31 (-) GTAC S000493	LTRECOREATCOR15 12 (-) CCGAC S000153	MYBCOREATCYCB1 34 (-) AACGG S000502	SEF4MOTIFGM7S 36 (+) RTTTTTR S000103
TCCACAGTTGGGGAGGAAXXXATGGCGCCGCTCCAGACT	ACAGTTGGGGAGGCGCCGCTCCAG	0.00167227	351	522	73	3.75923e-05	6	6	1	6	EBOXBNNAPA 5 (+) CANNTG S000144	EBOXBNNAPA 5 (-) CANNTG S000144	MYB2CONSENSUSAT 5 (-) YAACKG S000409	MYBCORE 5 (+) CNGTTR S000176	MYCCONSENSUSAT 5 (+) CANNTG S000407	MYCCONSENSUSAT 5 (-) CANNTG S000407
TCCGGACTGGGAAAGGAAXXXATGGCCAAGAGTAGAACT	GGACTGGGAAAGGCCAAGAGTAGA	0.00164664	349	514	68	2.50616e-05	4	4	1	5	CACTFTPPCA1 36 (-) YACT S000449	DOFCOREZM 12 (+) AAAG S000265	NODCON2GM 33 (-) CTCTT S000462	OSE2ROOTNODULE 33 (-) CTCTT S000468	PYRIMIDINEBOXOS 10 (-) CCTTT S00025
TCCCATTTCGAGCGTGAAXXXATGAGGCTCCAATGCACT	CATTTCGAGCGTAGGCTCCAATGC	0.00141278	317	441	63	6.26539e-06	1	1	1	4	CAATBOX1 36 (+) CAAT S000028	CACTFTPPCA1 41 (+) YACT S000449	CCAATBOX1 35 (+) CCAAT S000030	GTGANTG10 14 (+) GTGA S000378
TCCTGGAAAAGGTATGAAXXXATGGAATATGCGGGTACT	TGGAAAAGGTATGAATATGCGGGT	0.00140637	316	439	55	6.26539e-06	1	1	1	7	CACTFTPPCA1 41 (+) YACT S000449	CURECORECR 40 (+) GTAC S000493	CURECORECR 40 (-) GTAC S000493	DOFCOREZM 8 (+) AAAG S000265	P1BS 30 (+) GNATATNC S000459	P1BS 30 (-) GNATATNC S000459	ROOTMOTIFTAPOX1 31 (-) ATATT S000098
TCCGGAGGTATCGGGGAAXXXATGTGCGAAAAGATAACT	GGAGGTATCGGGTGCGAAAAGATA	0.0014288	306	446	62	4.38577e-05	7	7	1	6	DOFCOREZM 35 (+) AAAG S000265	GATABOX 38 (+) GATA S000039	GATABOX 9 (-) GATA S000039	IBOXCORE 38 (+) GATAA S000199	NODCON1GM 35 (+) AAAGAT S000461	OSE1ROOTNODULE 35 (+) AAAGAT S000467
TCCCCGGTTAGCTTAGAAXXXATGCAAAGGAGAGACACT	CCGGTTAGCTTACAAAGGAGAGAC	0.00111485	297	348	37	6.26539e-05	6	10	3	6	ARFAT 37 (-) TGTCTC S000270	CACTFTPPCA1 41 (+) YACT S000449	DOFCOREZM 31 (+) AAAG S000265	MYBCORE 5 (+) CNGTTR S000176	PROLAMINBOXOSGL 28 (+) TGCAAAG S000354	SURECOREATSULTR 37 (+) GAGAC S000499
TCCGTTCGGTAACTCGAAXXXATGAACGACAACCCGACT	GTTCGGTAACTCAACGACAACCCG	0.00118212	263	369	60	0.000137839	20	22	3	3	EECCRCAH1 9 (-) GANTTNC S000494	LTRECOREATCOR15 39 (+) CCGAC S000153	MYBCOREATCYCB1 2 (-) AACGG S000502
TCCCGTTTCCCTTGAGAAXXXATGGCACCTGCCTTTACT	CGTTTCCCTTGAGCACCTGCCTTT	0.00131026	245	409	59	4.38577e-05	4	7	4	9	CACTFTPPCA1 41 (+) YACT S000449	DOFCOREZM 38 (-) AAAG S000265	EBOXBNNAPA 31 (+) CANNTG S000144	EBOXBNNAPA 31 (-) CANNTG S000144	MYBCOREATCYCB1 3 (-) AACGG S000502	MYCCONSENSUSAT 31 (+) CANNTG S000407	MYCCONSENSUSAT 31 (-) CANNTG S000407	RAV1BAT 31 (+) CACCTG S000315	TAAAGSTKST1 38 (-) TAAAG S000387
TCCGACTAGGGAGATGAAXXXATGCAAGACAGAGTAACT	GACTAGGGAGATCAAGACAGAGTA	0.0012526	244	391	58	0.000213023	23	34	11	2	CACTFTPPCA1 38 (-) YACT S000449	LTRECOREATCOR15 2 (+) CCGAC S000153
TCCCTGGTGAGCTTTGAAXXXATGAGATTGATGGGCACT	CTGGTGAGCTTTAGATTGATGGGC	0.000977091	235	305	37	4.38577e-05	4	7	4	5	ARR1AT 30 (+) NGATT S000454	CAATBOX1 32 (-) CAAT S000028	CACTFTPPCA1 41 (+) YACT S000449	DOFCOREZM 12 (-) AAAG S000265	GTGANTG10 7 (+) GTGA S000378
TCCGGTTCAGACAAAGAAXXXATGTTTGAAGGCAGCACT	GGTTCAGACAAATTTGAAGGCAGC	0.00095787	232	299	39	1.87962e-05	3	3	1	3	CACTFTPPCA1 41 (+) YACT S000449	DOFCOREZM 13 (+) AAAG S000265	XYLAT 11 (+) ACAAAGAA S000510
TCCAGGTTCATGATGGAAXXXATGAGATAAAGATTCACT	AGGTTCATGATGAGATAAAGATTC	0.000794487	203	248	28	0.000889685	110	142	20	9	ARR1AT 36 (+) NGATT S000454	CACTFTPPCA1 41 (+) YACT S000449	DOFCOREZM 34 (+) AAAG S000265	GATABOX 31 (+) GATA S000039	GTGANTG10 40 (-) GTGA S000378	IBOXCORE 31 (+) GATAA S000199	NODCON1GM 34 (+) AAAGAT S000461	OSE1ROOTNODULE 34 (+) AAAGAT S000467	TAAAGSTKST1 33 (+) TAAAG S000387
TCCTGAAATAACCTTGAAXXXATGCATACGTATTTTACT	TGAAATAACCTTCATACGTATTTT	0.000813709	188	254	32	7.51847e-05	12	12	1	6	ACGTATERD1 33 (+) ACGT S000415	ACGTATERD1 33 (-) ACGT S000415	ACGTABOX 32 (+) TACGTA S000130	ACGTABOX 32 (-) TACGTA S000130	CACTFTPPCA1 41 (+) YACT S000449	TATABOX5 6 (-) TTATTT S000203
TCCCCTAAGGCTCATGAAXXXATGCTAATTCTACCTACT	CCTAAGGCTCATCTAATTCTACCT	0.000740026	181	231	32	0.000357127	47	57	7	1	CACTFTPPCA1 41 (+) YACT S000449
TCCGGCGCGCGAAGCGAAXXXATGCCCCGACGTGACACT	GGCGCGCGAAGCCCCCGACGTGAC	0.000672751	154	210	38	8.14501e-05	12	13	2	12	ABRELATERD1 35 (+) ACGTG S000414	ACGTATERD1 35 (+) ACGT S000415	ACGTATERD1 35 (-) ACGT S000415	BIHD1OS 38 (-) TGTCA S000498	CACTFTPPCA1 41 (+) YACT S000449	CGACGOSAMY3 33 (+) CGACG S000205	CGCGBOXAT 5 (+) VCGCGB S000501	CGCGBOXAT 5 (-) VCGCGB S000501	GTGANTG10 37 (+) GTGA S000378	LTRECOREATCOR15 32 (+) CCGAC S000153	RHERPATEXPA7 35 (-) KCACGW S000512	WRKY71OS 38 (+) TGAC S000447
TCCCACCCCGGTAATGAAXXXATGGCACTAACAATCACT	CACCCCGGTAATGCACTAACAATC	0.000643919	140	201	34	9.39808e-05	9	15	5	5	ARR1AT 38 (-) NGATT S000454	CAATBOX1 37 (+) CAAT S000028	CACTFTPPCA1 31 (+) YACT S000449	CACTFTPPCA1 41 (+) YACT S000449	GTGANTG10 40 (-) GTGA S000378
TCCACGTTGCATTTTGAAXXXATGTACACGATCCCAACT	ACGTTGCATTTTTACACGATCCCA	0.000557423	125	174	28	6.26539e-06	1	1	1	7	ABRELATERD1 3 (-) ACGTG S000414	ACGTATERD1 4 (+) ACGT S000415	ACGTATERD1 4 (-) ACGT S000415	BP5OSWX 3 (-) CAACGTG S000436	CURECORECR 29 (+) GTAC S000493	CURECORECR 29 (-) GTAC S000493	T/GBOXATPIN2 3 (-) AACGTG S000458
TCCGGACACGATTTAGAAXXXATGTTCAAGCACCGCACT	GGACACGATTTATTCAAGCACCGC	0.00056383	112	176	35	0.000100246	14	16	3	2	ARR1AT 9 (+) NGATT S000454	CACTFTPPCA1 41 (+) YACT S000449
TCCGGCGGCATCCGCGAAXXXATGCCAAACTTAATGACT	GGCGGCATCCGCCCAAACTTAATG	0.000506165	106	158	29	3.13269e-05	5	5	1	4	GCCCORE 4 (-) GCCGCC S000430	WBOXHVISO1 40 (+) TGACT S000442	WBOXNTERF3 40 (+) TGACY S000457	WRKY71OS 40 (+) TGAC S000447
TCCTGGTGTGAGGGTGAAXXXATGATACCCGGTCCAACT	TGGTGTGAGGGTATACCCGGTCCA	0.000387633	91	121	22	0.000225554	30	36	5	4	DPBFCOREDCDC3 3 (-) ACACNNG S000292	GATABOX 29 (+) GATA S000039	GTGANTG10 8 (+) GTGA S000378	GTGANTG10 14 (+) GTGA S000378
TCCAAGGAAATGAGTGAAXXXATGAGCGTTGTTGAAACT	AAGGAAATGAGTAGCGTTGTTGAA	0.000301136	79	94	13	0.0003258	45	52	8	5	CACTFTPPCA1 13 (-) YACT S000449	GTGANTG10 14 (+) GTGA S000378	INRNTPSADB 7 (-) YTCANTYY S000395	PREATPRODH 10 (-) ACTCAT S000450	RAV1AAT 35 (-) CAACA S000314
TCCAAAATTCATAGTGAAXXXATGAGAAGTAATACCACT	AAAATTCATAGTAGAAGTAATACC	0.000329969	75	103	18	2.50616e-05	4	4	1	4	CACTFTPPCA1 41 (+) YACT S000449	CACTFTPPCA1 13 (-) YACT S000449	CACTFTPPCA1 33 (-) YACT S000449	GTGANTG10 14 (+) GTGA S000378
TCCACGTGGGCCATGGAAXXXATGGACAGTACATCCACT	ACGTGGGCCATGGACAGTACATCC	0.000666344	73	208	69	3.13269e-05	2	5	4	20	ABRELATERD1 4 (+) ACGTG S000414	ABRELATERD1 3 (-) ACGTG S000414	ABREZMRAB28 2 (+) CCACGTGG S000133	ABREZMRAB28 2 (-) CCACGTGG S000133	ACGTATERD1 4 (+) ACGT S000415	ACGTATERD1 4 (-) ACGT S000415	CACGTGMOTIF 3 (+) CACGTG S000042	CACGTGMOTIF 3 (-) CACGTG S000042	CACTFTPPCA1 41 (+) YACT S000449	CACTFTPPCA1 33 (-) YACT S000449	CURECORECR 34 (+) GTAC S000493	CURECORECR 34 (-) GTAC S000493	EBOXBNNAPA 3 (+) CANNTG S000144	EBOXBNNAPA 3 (-) CANNTG S000144	IRO2OS 3 (+) CACGTGG S000505	IRO2OS 2 (-) CACGTGG S000505	MYCCONSENSUSAT 3 (+) CANNTG S000407	MYCCONSENSUSAT 3 (-) CANNTG S000407	SITEIIATCYTC 7 (+) TGGGCY S000474	SORLIP2AT 8 (+) GGGCC S000483
TCCGACGTACCCGGCGAAXXXATGAGTATAATGTTAACT	GACGTACCCGGCAGTATAATGTTA	0.000265897	71	83	13	0.000269412	35	43	9	8	ACGTATERD1 5 (+) ACGT S000415	ACGTATERD1 5 (-) ACGT S000415	CACTFTPPCA1 30 (-) YACT S000449	CGACGOSAMY3 3 (+) CGACG S000205	CURECORECR 7 (+) GTAC S000493	CURECORECR 7 (-) GTAC S000493	LTRECOREATCOR15 2 (+) CCGAC S000153	PREATPRODH 27 (-) ACTCAT S000450
TCCCTACGCAACTGTGAAXXXATGCTGAAGGTTACGACT	CTACGCAACTGTCTGAAGGTTACG	0.000246675	63	77	11	0.00223048	292	356	41	7	EBOXBNNAPA 9 (+) CANNTG S000144	EBOXBNNAPA 9 (-) CANNTG S000144	GTGANTG10 14 (+) GTGA S000378	MYB2CONSENSUSAT 9 (+) YAACKG S000409	MYBCORE 9 (-) CNGTTR S000176	MYCCONSENSUSAT 9 (+) CANNTG S000407	MYCCONSENSUSAT 9 (-) CANNTG S000407
TCCGGTGGATACAGTGAAXXXATGGGCCCCGCACAAACT	GGTGGATACAGTGGCCCCGCACAA	0.000352394	61	110	26	0.000144104	16	23	7	10	CACTFTPPCA1 13 (-) YACT S000449	GATABOX 8 (+) GATA S000039	GTGANTG10 14 (+) GTGA S000378	MYBST1 7 (+) GGATA S000180	SITEIIATCYTC 28 (+) TGGGCY S000474	SORLIP2AT 29 (+) GGGCC S000483	SORLIP2AT 30 (-) GGGCC S000483	TATCCACHVAL21 5 (-) TATCCAC S000416	TATCCAOSAMY 6 (-) TATCCA S000403	TATCCAYMOTIFOSR 5 (-) TATCCAY S000256
TCCCTGGTCTGGAATGAAXXXATGTTACAACGAGCTACT	CTGGTCTGGAATTTACAACGAGCT	0.000278711	59	87	22	6.26539e-05	9	10	2	2	CACTFTPPCA1 41 (+) YACT S000449	INRNTPSADB 11 (-) YTCANTYY S000395
TCCAGCAGAAGTTTCGAAXXXATGTGAAGTCCACACACT	AGCAGAAGTTTCTGAAGTCCACAC	0.000198622	55	62	7	0.000175431	19	28	9	2	CACTFTPPCA1 41 (+) YACT S000449	GTGANTG10 29 (+) GTGA S000378
TCCTGACCCCGTCTTGAAXXXATGACAATCACTAGCACT	TGACCCCGTCTTACAATCACTAGC	0.000208233	50	65	11	1.87962e-05	3	3	1	10	ARR1AT 32 (-) NGATT S000454	BIHD1OS 28 (-) TGTCA S000498	CAATBOX1 31 (+) CAAT S000028	CACTFTPPCA1 35 (+) YACT S000449	CACTFTPPCA1 41 (+) YACT S000449	GTGANTG10 34 (-) GTGA S000378	WBOXNTCHN48 3 (+) CTGACY S000508	WBOXNTERF3 4 (+) TGACY S000457	WRKY71OS 4 (+) TGAC S000447	WRKY71OS 28 (+) TGAC S000447
TCCGCAGGTTGGAAAGAAXXXATGGCAGTATAGACGACT	GCAGGTTGGAAAGCAGTATAGACG	0.000192215	49	60	9	1.25308e-05	2	2	1	3	CACTFTPPCA1 32 (-) YACT S000449	DOFCOREZM 13 (+) AAAG S000265	MYBPZM 7 (-) CCWACC S000179
TCCTCACTCAGCCTCGAAXXXATGGTCGTAACCGGAACT	TCACTCAGCCTCGTCGTAACCGGA	0.000176197	47	55	8	3.13269e-05	5	5	1	4	CACTFTPPCA1 5 (+) YACT S000449	GTGANTG10 4 (-) GTGA S000378	MYBCORE 34 (-) CNGTTR S000176	SORLIP5AT 3 (-) GAGTGAG S000486
TCCTGGTGCGCAGGTGAAXXXATGCGCGTTCCACCCACT	TGGTGCGCAGGTCGCGTTCCACCC	0.000176197	45	55	9	0.00135959	161	217	39	10	CACTFTPPCA1 41 (+) YACT S000449	CGCGBOXAT 29 (+) VCGCGB S000501	CGCGBOXAT 29 (-) VCGCGB S000501	EBOXBNNAPA 11 (+) CANNTG S000144	EBOXBNNAPA 11 (-) CANNTG S000144	GTGANTG10 14 (+) GTGA S000378	MYCCONSENSUSAT 11 (+) CANNTG S000407	MYCCONSENSUSAT 11 (-) CANNTG S000407	RAV1BAT 11 (-) CACCTG S000315	SV40COREENHAN 32 (-) GTGGWWHG S000123
TCCATCATACTGAACGAAXXXATGGTTCCGGACAATACT	ATCATACTGAACGTTCCGGACAAT	0.0001794	40	56	12	0.000225554	27	36	8	4	CAATBOX1 38 (+) CAAT S000028	CACTFTPPCA1 8 (+) YACT S000449	CACTFTPPCA1 41 (+) YACT S000449	SORLIP4AT 2 (-) GTATGATGG S000485
TCCCGCACCACCCGTGAAXXXATGAGATTAAGAAAAACT	CGCACCACCCGTAGATTAAGAAAA	0.000163382	40	51	9	6.26539e-06	1	1	1	4	ARR1AT 30 (+) NGATT S000454	GT1GMSCAM4 37 (+) GAAAAA S000453	GTGANTG10 14 (+) GTGA S000378	POLLEN1LELAT52 36 (+) AGAAA S000245
TCCTCCATTGTGTTAGAAXXXATGTACCCCACCGTTACT	TCCATTGTGTTATACCCCACCGTT	0.000217843	36	68	17	0.000444843	43	71	18	8	CAATBOX1 7 (-) CAAT S000028	CACTFTPPCA1 41 (+) YACT S000449	CANBNNAPA 10 (-) CNAACAC S000148	CURECORECR 29 (+) GTAC S000493	CURECORECR 29 (-) GTAC S000493	MYB2CONSENSUSAT 37 (-) YAACKG S000409	MYBCORE 37 (+) CNGTTR S000176	MYBCOREATCYCB1 37 (-) AACGG S000502
TCCTCTGGGATTGTGGAAXXXATGATACGCACTGGCACT	TCTGGGATTGTGATACGCACTGGC	0.000140957	33	44	11	1.87962e-05	3	3	1	5	ARR1AT 8 (+) NGATT S000454	CAATBOX1 10 (-) CAAT S000028	CACTFTPPCA1 35 (+) YACT S000449	CACTFTPPCA1 41 (+) YACT S000449	GATABOX 29 (+) GATA S000039
TCCGTAGCAAACGTGGAAXXXATGGAACACTGCTGTACT	GTAGCAAACGTGGAACACTGCTGT	0.000105718	28	33	6	0.00157888	190	252	38	8	ABRELATERD1 11 (+) ACGTG S000414	ACGTATERD1 11 (+) ACGT S000415	ACGTATERD1 11 (-) ACGT S000415	CACTFTPPCA1 33 (+) YACT S000449	CACTFTPPCA1 41 (+) YACT S000449	CURECORECR 40 (+) GTAC S000493	CURECORECR 40 (-) GTAC S000493	T/GBOXATPIN2 10 (+) AACGTG S000458
TCCGTACGGCAATATGAAXXXATGCTCGATGAAGGCACT	GTACGGCAATATCTCGATGAAGGC	0.00012494	28	39	9	1.87962e-05	3	3	1	5	CAATBOX1 10 (+) CAAT S000028	CACTFTPPCA1 41 (+) YACT S000449	CURECORECR 4 (+) GTAC S000493	CURECORECR 4 (-) GTAC S000493	ROOTMOTIFTAPOX1 11 (-) ATATT S000098
TCCTCGAGAAGGAGGGAAXXXATGACTTGACAACACACT	TCGAGAAGGAGGACTTGACAACAC	0.000112125	27	35	9	5.63885e-05	8	9	2	8	BIHD1OS 33 (-) TGTCA S000498	CACTFTPPCA1 41 (+) YACT S000449	RAV1AAT 36 (+) CAACA S000314	WBOXATNPR1 32 (+) TTGAC S000390	WBOXHVISO1 28 (+) TGACT S000442	WBOXNTERF3 28 (+) TGACY S000457	WRKY71OS 28 (+) TGAC S000447	WRKY71OS 33 (+) TGAC S000447
TCCCCACATAAGCCAGAAXXXATGGGGGCAAGGAGCACT	CCACATAAGCCAGGGGCAAGGAGC	8.64966e-05	19	27	6	0.000614008	79	98	14	1	CACTFTPPCA1 41 (+) YACT S000449
TCCCCAACGTACCGTGAAXXXATGACCTTTAGCTCGACT	CCAACGTACCGTACCTTTAGCTCG	7.68859e-05	19	24	5	0.000238085	31	38	7	10	ACGTATERD1 7 (+) ACGT S000415	ACGTATERD1 7 (-) ACGT S000415	CURECORECR 9 (+) GTAC S000493	CURECORECR 9 (-) GTAC S000493	DOFCOREZM 32 (-) AAAG S000265	GTGANTG10 14 (+) GTGA S000378	QELEMENTZMZM13 28 (-) AGGTCA S000254	TAAAGSTKST1 32 (-) TAAAG S000387	WBOXNTERF3 28 (+) TGACY S000457	WRKY71OS 28 (+) TGAC S000447
TCCCCAACCGTCAGCGAAXXXATGTTAAATCGGCGGACT	CCAACCGTCAGCTTAAATCGGCGG	6.0868e-05	15	19	5	0.000551354	49	88	20	5	ARR1AT 33 (-) NGATT S000454	ASF1MOTIFCAMV 9 (-) TGACG S000024	MYBCORE 5 (-) CNGTTR S000176	MYBPZM 4 (+) CCWACC S000179	WRKY71OS 10 (-) TGAC S000447
TCCCTGGGCTGGTTCGAAXXXATGAAATTACCGAAAACT	CTGGGCTGGTTCAAATTACCGAAA	6.40716e-05	14	20	6	6.26539e-06	1	1	1	2	LTRE1HVBLT49 36 (+) CCGAAA S000250	SITEIIATCYTC 5 (+) TGGGCY S000474
TCCTAACCTGCCGCAGAAXXXATGCCCCCACGGTGAACT	TAACCTGCCGCACCCCCACGGTGA	4.80537e-05	9	15	6	0.00105259	130	168	26	1	GTGANTG10 38 (+) GTGA S000378
TCCGGTCTCAGTTTCGAAXXXATGAGGCAAGCTGATACT	GGTCTCAGTTTCAGGCAAGCTGAT	2.88322e-05	5	9	3	0.000526293	61	84	13	4	CACTFTPPCA1 41 (+) YACT S000449	GATABOX 39 (+) GATA S000039	INRNTPSADB 7 (+) YTCANTYY S000395	SURECOREATSULTR 5 (-) GAGAC S000499
TCCGGCTTAGGGACTGAAXXXATGAAAAATGTAGAAACT	GGCTTAGGGACTAAAAATGTAGAA	3.52394e-05	4	11	5	6.26539e-06	1	1	1	3	GT1GMSCAM4 29 (+) GAAAAA S000453	INRNTPSADB 11 (-) YTCANTYY S000395	POLLEN1LELAT52 38 (+) AGAAA S000245
TCCGTGCGTGCTAAAGAAXXXATGTGCTGACATAAAACT	GTGCGTGCTAAATGCTGACATAAA	6.40716e-06	2	2	1	1.25308e-05	2	2	1	4	BIHD1OS 33 (-) TGTCA S000498	DOFCOREZM 13 (+) AAAG S000265	TAAAGSTKST1 12 (+) TAAAG S000387	WRKY71OS 33 (+) TGAC S000447
TCCCACCCCGGTAATGAAXXXATGGAAATAAAAATAACT	CACCCCGGTAATGAAATAAAAATA	9.61073e-06	2	3	2	6.26539e-06	1	1	1	4	POLASIG1 32 (+) AATAAA S000080	SEF4MOTIFGM7S 34 (-) RTTTTTR S000103	TATABOX5 31 (-) TTATTT S000203	TATABOX5 37 (-) TTATTT S000203
TCCGGCTGGCATCTTGAAXXXATGGTTTGACGTTGAACT	GGCTGGCATCTTGTTTGACGTTGA	3.20358e-06	1	1	1	0.000538823	52	86	20	8	ACGTATERD1 35 (+) ACGT S000415	ACGTATERD1 35 (-) ACGT S000415	ASF1MOTIFCAMV 33 (+) TGACG S000024	HEXMOTIFTAH3H4 33 (-) ACGTCA S000053	MYB1AT 28 (-) WAACCA S000408	TGACGTVMAMY 33 (+) TGACGT S000377	WBOXATNPR1 32 (+) TTGAC S000390	WRKY71OS 33 (+) TGAC S000447
TCCGGTCTCAGTTTCGAAXXXATGAGCCACGCTGATACT	GGTCTCAGTTTCAGCCACGCTGAT	3.20358e-06	1	1	1	6.26539e-06	1	1	1	5	CACTFTPPCA1 41 (+) YACT S000449	GATABOX 39 (+) GATA S000039	INRNTPSADB 7 (+) YTCANTYY S000395	SORLIP1AT 31 (+) GCCAC S000482	SURECOREATSULTR 5 (-) GAGAC S000499
TCCCTGGTCTGGAATGAAXXXATGTTAAAAAGAGATACT	CTGGTCTGGAATTTAAAAAGAGAT	3.20358e-06	1	1	1	6.26539e-06	1	1	1	6	CACTFTPPCA1 41 (+) YACT S000449	DOFCOREZM 34 (+) AAAG S000265	GATABOX 39 (+) GATA S000039	INRNTPSADB 11 (-) YTCANTYY S000395	NODCON2GM 35 (-) CTCTT S000462	OSE2ROOTNODULE 35 (-) CTCTT S000468
TCCCTACGCAACTGTGAAXXXATGGTGAAAGTTGCGACT	CTACGCAACTGTGTGAAAGTTGCG	3.20358e-06	1	1	1	6.26539e-06	1	1	1	9	DOFCOREZM 33 (+) AAAG S000265	EBOXBNNAPA 9 (+) CANNTG S000144	EBOXBNNAPA 9 (-) CANNTG S000144	GTGANTG10 14 (+) GTGA S000378	GTGANTG10 30 (+) GTGA S000378	MYB2CONSENSUSAT 9 (+) YAACKG S000409	MYBCORE 9 (-) CNGTTR S000176	MYCCONSENSUSAT 9 (+) CANNTG S000407	MYCCONSENSUSAT 9 (-) CANNTG S000407
TCCCGGGCGGGCAGTGAAXXXATGAGCCGGATGTGGACT	CGGGCGGGCAGTAGCCGGATGTGG	3.20358e-06	1	1	1	6.26539e-06	1	1	1	2	CACTFTPPCA1 13 (-) YACT S000449	GTGANTG10 14 (+) GTGA S000378

## Sheet: Clusters only in S6
TCC-12N-GAAXXXATG-12N-ACT	Without Flanking Sequence and Spacer
	24mers representative sequence	Cumulative frequency of cluster/number of reads (312151) – Sample6	Freq of representative sequence – Sample6	Cumulative frequency of cluster – Sample6	Members in cluster – Sample6	Number of hits in Place DB
TCCATTGAGACATACGAAXXXATGGCAGGACATTTGACT	ATTGAGACATACGCAGGACATTTG	0.0086817	2041	2710	207	12	ARFAT 7 (-) TGTCTC S000270	CAATBOX1 4 (-) CAAT S000028	EBOXBNNAPA 36 (+) CANNTG S000144	EBOXBNNAPA 36 (-) CANNTG S000144	MYCCONSENSUSAT 36 (+) CANNTG S000407	MYCCONSENSUSAT 36 (-) CANNTG S000407	SURECOREATSULTR 7 (+) GAGAC S000499	WBBOXPCWRKY1 38 (+) TTTGACY S000310	WBOXATNPR1 39 (+) TTGAC S000390	WBOXHVISO1 40 (+) TGACT S000442	WBOXNTERF3 40 (+) TGACY S000457	WRKY71OS 40 (+) TGAC S000447
TCCCAGGCGCTAGGGGAAXXXATGCCTAAACCGTATACT	CAGGCGCTAGGGCCTAAACCGTAT	0.00847346	1922	2645	209	1	CACTFTPPCA1 41 (+) YACT S000449
TCCTACATTGGGATGGAAXXXATGGACAGGGGGTGAACT	TACATTGGGATGGACAGGGGGTGA	0.00783595	1778	2446	187	4	CAATBOX1 7 (-) CAAT S000028	CCAATBOX1 7 (-) CCAAT S000030	GTGANTG10 38 (+) GTGA S000378	LEAFYATAG 5 (-) CCAATGT S000432
TCCGGTAATAGGGGTGAAXXXATGGGGACGATGCTGACT	GGTAATAGGGGTGGGACGATGCTG	0.00766616	1707	2393	219	5	GTGANTG10 14 (+) GTGA S000378	WBOXHVISO1 40 (+) TGACT S000442	WBOXNTCHN48 39 (+) CTGACY S000508	WBOXNTERF3 40 (+) TGACY S000457	WRKY71OS 40 (+) TGAC S000447
TCCTGTTCCTACTGGGAAXXXATGCCCGGATGCATAACT	TGTTCCTACTGGCCCGGATGCATA	0.00743871	1634	2322	199	1	CACTFTPPCA1 10 (+) YACT S000449
TCCCGGTATCGTTGCGAAXXXATGGCAGGAATGGTGACT	CGGTATCGTTGCGCAGGAATGGTG	0.00705748	1589	2203	190	5	GATABOX 7 (-) GATA S000039	GTGANTG10 39 (+) GTGA S000378	WBOXHVISO1 40 (+) TGACT S000442	WBOXNTERF3 40 (+) TGACY S000457	WRKY71OS 40 (+) TGAC S000447
TCCATTTGTAGGTCCGAAXXXATGGATAACCGTACGACT	ATTTGTAGGTCCGATAACCGTACG	0.00772703	1575	2412	232	14	AMYBOX2 27 (-) TATCCAT S000021	CURECORECR 37 (+) GTAC S000493	CURECORECR 37 (-) GTAC S000493	EBOXBNNAPA 3 (+) CANNTG S000144	EBOXBNNAPA 3 (-) CANNTG S000144	GATABOX 30 (+) GATA S000039	IBOXCORE 30 (+) GATAA S000199	MYBCORE 32 (-) CNGTTR S000176	MYBST1 29 (+) GGATA S000180	MYCCONSENSUSAT 3 (+) CANNTG S000407	MYCCONSENSUSAT 3 (-) CANNTG S000407	SREATMSD 29 (-) TTATCC S000470	TATCCAOSAMY 28 (-) TATCCA S000403	TATCCAYMOTIFOSR 27 (-) TATCCAY S000256
TCCTACTTGGTTGAAGAAXXXATGCGTCATGGGGAGACT	TACTTGGTTGAACGTCATGGGGAG	0.00656093	1552	2048	159	5	ASF1MOTIFCAMV 30 (-) TGACG S000024	CACTFTPPCA1 4 (+) YACT S000449	REALPHALGLHCB21 7 (-) AACCAA S000362	SURECOREATSULTR 39 (+) GAGAC S000499	WRKY71OS 31 (-) TGAC S000447
TCCACAGAAATTTCCGAAXXXATGACCCGTACACCGACT	ACAGAAATTTCCACCCGTACACCG	0.00654171	1415	2042	187	9	CBFHV 38 (+) RYCGAC S000497	CURECORECR 34 (+) GTAC S000493	CURECORECR 34 (-) GTAC S000493	DRE2COREZMRAB17 38 (+) ACCGAC S000402	DRECRTCOREAT 38 (+) RCCGAC S000418	LTRECOREATCOR15 39 (+) CCGAC S000153	POLLEN1LELAT52 6 (+) AGAAA S000245	WBOXNTERF3 28 (+) TGACY S000457	WRKY71OS 28 (+) TGAC S000447
TCCCACGAGATTAAAGAAXXXATGTGCTGACATAAAACT	CACGAGATTAAATGCTGACATAAA	0.00634629	1385	1981	167	5	ARR1AT 8 (+) NGATT S000454	BIHD1OS 33 (-) TGTCA S000498	DOFCOREZM 13 (+) AAAG S000265	TAAAGSTKST1 12 (+) TAAAG S000387	WRKY71OS 33 (+) TGAC S000447
TCCGGTGTCTTGTGGGAAXXXATGTGGCTTCCCCCAACT	GGTGTCTTGTGGTGGCTTCCCCCA	0.00660257	1382	2061	211	2	DPBFCOREDCDC3 2 (-) ACACNNG S000292	SORLIP1AT 29 (-) GCCAC S000482
TCCGAGTACATCGAGGAAXXXATGGGTTCTTCCTAGACT	GAGTACATCGAGGGTTCTTCCTAG	0.00562228	1312	1755	158	4	CACTFTPPCA1 5 (-) YACT S000449	CURECORECR 6 (+) GTAC S000493	CURECORECR 6 (-) GTAC S000493	SEF3MOTIFGM 28 (-) AACCCA S000115
TCCAGGTGGGAGGTGGAAXXXATGATTGTTGAAGTAACT	AGGTGGGAGGTGATTGTTGAAGTA	0.005193	1265	1621	136	11	ARR1AT 28 (+) NGATT S000454	BOXCPSAS1 6 (-) CTCCCAC S000226	CAATBOX1 30 (-) CAAT S000028	CACTFTPPCA1 38 (-) YACT S000449	EBOXBNNAPA 3 (+) CANNTG S000144	EBOXBNNAPA 3 (-) CANNTG S000144	MYCCONSENSUSAT 3 (+) CANNTG S000407	MYCCONSENSUSAT 3 (-) CANNTG S000407	RAV1AAT 32 (-) CAACA S000314	RAV1BAT 3 (-) CACCTG S000315	SITEIOSPCNA 2 (+) CCAGGTGG S000224
TCCGGACGGAGCCATGAAXXXATGATGATAGATACGACT	GGACGGAGCCATATGATAGATACG	0.00514174	1249	1605	141	3	GATABOX 32 (+) GATA S000039	GATABOX 36 (+) GATA S000039	PALBOXAPC 4 (-) CCGTCC S000137
TCCTTCTAGGATGCTGAAXXXATGGGAATTGTAGTTACT	TTCTAGGATGCTGGAATTGTAGTT	0.0051065	1238	1594	127	2	CAATBOX1 33 (-) CAAT S000028	CACTFTPPCA1 41 (+) YACT S000449
TCCCTGGGACACATTGAAXXXATGGCCACGGGAGTGACT	CTGGGACACATTGCCACGGGAGTG	0.00541084	1233	1689	167	7	CAATBOX1 13 (-) CAAT S000028	CACTFTPPCA1 38 (-) YACT S000449	GTGANTG10 39 (+) GTGA S000378	SORLIP1AT 30 (+) GCCAC S000482	WBOXHVISO1 40 (+) TGACT S000442	WBOXNTERF3 40 (+) TGACY S000457	WRKY71OS 40 (+) TGAC S000447
TCCAACGTATTGAGTGAAXXXATGTATAATTGATAAACT	AACGTATTGAGTTATAATTGATAA	0.0049207	1227	1536	127	8	ACGTATERD1 5 (+) ACGT S000415	ACGTATERD1 5 (-) ACGT S000415	CAATBOX1 9 (-) CAAT S000028	CAATBOX1 34 (-) CAAT S000028	CACTFTPPCA1 13 (-) YACT S000449	GATABOX 37 (+) GATA S000039	GTGANTG10 14 (+) GTGA S000378	IBOXCORE 37 (+) GATAA S000199
TCCTGCCATTTGGTGGAAXXXATGTGCTCGATGGGAACT	TGCCATTTGGTGTGCTCGATGGGA	0.00543647	1200	1697	174	4	EBOXBNNAPA 7 (+) CANNTG S000144	EBOXBNNAPA 7 (-) CANNTG S000144	MYCCONSENSUSAT 7 (+) CANNTG S000407	MYCCONSENSUSAT 7 (-) CANNTG S000407
TCCCATCGTGGGGAGGAAXXXATGTTCTCGGAGCTCACT	CATCGTGGGGAGTTCTCGGAGCTC	0.00515776	1187	1610	158	2	CACTFTPPCA1 41 (+) YACT S000449	GTGANTG10 40 (-) GTGA S000378
TCCCGATGAGATGTCGAAXXXATGACGAGTACCGTGACT	CGATGAGATGTCACGAGTACCGTG	0.00535959	1186	1673	178	9	ASF1MOTIFCAMV 28 (+) TGACG S000024	CACTFTPPCA1 33 (-) YACT S000449	CURECORECR 34 (+) GTAC S000493	CURECORECR 34 (-) GTAC S000493	GTGANTG10 39 (+) GTGA S000378	WBOXHVISO1 40 (+) TGACT S000442	WBOXNTERF3 40 (+) TGACY S000457	WRKY71OS 28 (+) TGAC S000447	WRKY71OS 40 (+) TGAC S000447
TCCTACCAGGGGTGGGAAXXXATGAATGCCTTCACAACT	TACCAGGGGTGGAATGCCTTCACA	0.00544929	1178	1701	162	2	GTGANTG10 37 (-) GTGA S000378	MYBPZM 2 (+) CCWACC S000179
TCCTTCGTCGGTTTTGAAXXXATGTATTATGATGGGACT	TTCGTCGGTTTTTATTATGATGGG	0.00443055	1115	1383	108	5	CBFHV 7 (-) RYCGAC S000497	CGACGOSAMY3 6 (-) CGACG S000205	DRE2COREZMRAB17 7 (-) ACCGAC S000402	DRECRTCOREAT 7 (-) RCCGAC S000418	LTRECOREATCOR15 7 (-) CCGAC S000153
TCCTCAAACGGTCAAGAAXXXATGATGCGACCTACAACT	TCAAACGGTCAAATGCGACCTACA	0.00521863	1097	1629	182	5	ELRECOREPCRP1 10 (-) TTGACC S000142	MYBCOREATCYCB1 7 (+) AACGG S000502	WBOXATNPR1 11 (-) TTGAC S000390	WBOXNTERF3 10 (-) TGACY S000457	WRKY71OS 11 (-) TGAC S000447
TCCTGAGGTCTTGGAGAAXXXATGGAGCTACATCCAACT	TGAGGTCTTGGAGAGCTACATCCA	0.00493992	1096	1542	154	0
TCCCTCATCCACTCGGAAXXXATGGGCAATCTCAATACT	CTCATCCACTCGGGCAATCTCAAT	0.00461315	1096	1440	113	5	ARR1AT 33 (-) NGATT S000454	CAATBOX1 32 (+) CAAT S000028	CAATBOX1 38 (+) CAAT S000028	CACTFTPPCA1 10 (+) YACT S000449	CACTFTPPCA1 41 (+) YACT S000449
TCCGAGTCGTGATTAGAAXXXATGGGTTTCGTTGAAACT	GAGTCGTGATTAGGTTTCGTTGAA	0.00442414	1088	1381	127	4	ARR1AT 10 (+) NGATT S000454	GTGANTG10 9 (+) GTGA S000378	RHERPATEXPA7 7 (-) KCACGW S000512	SEF3MOTIFGM 28 (-) AACCCA S000115
TCCTCCTCGTAGGGTGAAXXXATGCGTCCAAAGCTGACT	TCCTCGTAGGGTCGTCCAAAGCTG	0.0057312	1088	1789	191	6	DOFCOREZM 35 (+) AAAG S000265	GTGANTG10 14 (+) GTGA S000378	WBOXHVISO1 40 (+) TGACT S000442	WBOXNTCHN48 39 (+) CTGACY S000508	WBOXNTERF3 40 (+) TGACY S000457	WRKY71OS 40 (+) TGAC S000447
TCCCGTGTACTTCCCGAAXXXATGAAGACTCTTGAGACT	CGTGTACTTCCCAAGACTCTTGAG	0.00473489	1055	1478	142	7	CACTFTPPCA1 8 (+) YACT S000449	CURECORECR 7 (+) GTAC S000493	CURECORECR 7 (-) GTAC S000493	DPBFCOREDCDC3 2 (-) ACACNNG S000292	NODCON2GM 34 (+) CTCTT S000462	OSE2ROOTNODULE 34 (+) CTCTT S000468	SURECOREATSULTR 39 (+) GAGAC S000499
TCCCATAAACTATATGAAXXXATGACGATTATGATTACT	CATAAACTATATACGATTATGATT	0.00423193	1044	1321	110	5	ARR1AT 31 (+) NGATT S000454	ARR1AT 37 (+) NGATT S000454	ASF1MOTIFCAMV 28 (+) TGACG S000024	CACTFTPPCA1 41 (+) YACT S000449	WRKY71OS 28 (+) TGAC S000447
TCCTAAGATGGTGCCGAAXXXATGGGCGATTTAAAGACT	TAAGATGGTGCCGGCGATTTAAAG	0.00443055	1038	1383	123	3	ARR1AT 32 (+) NGATT S000454	DOFCOREZM 38 (+) AAAG S000265	TAAAGSTKST1 37 (+) TAAAG S000387
TCCGTGGGTGTCACTGAAXXXATGTCAAATATGCACACT	GTGGGTGTCACTTCAAATATGCAC	0.00461315	997	1440	161	9	BIHD1OS 9 (+) TGTCA S000498	BIHD1OS 28 (+) TGTCA S000498	CACTFTPPCA1 12 (+) YACT S000449	CACTFTPPCA1 41 (+) YACT S000449	GTGANTG10 11 (-) GTGA S000378	ROOTMOTIFTAPOX1 33 (-) ATATT S000098	WBOXATNPR1 29 (-) TTGAC S000390	WRKY71OS 10 (-) TGAC S000447	WRKY71OS 29 (-) TGAC S000447
TCCCTAAGGTAACTAGAAXXXATGACCAGTATCTATACT	CTAAGGTAACTAACCAGTATCTAT	0.0042095	985	1314	117	5	CACTFTPPCA1 41 (+) YACT S000449	CACTFTPPCA1 33 (-) YACT S000449	GATABOX 35 (-) GATA S000039	WBOXNTERF3 28 (+) TGACY S000457	WRKY71OS 28 (+) TGAC S000447
TCCGTAACGACATCGGAAXXXATGACCTTGTCGCATACT	GTAACGACATCGACCTTGTCGCAT	0.00418708	929	1307	132	4	CACTFTPPCA1 41 (+) YACT S000449	QELEMENTZMZM13 28 (-) AGGTCA S000254	WBOXNTERF3 28 (+) TGACY S000457	WRKY71OS 28 (+) TGAC S000447
TCCCATGCTGTGCTAGAAXXXATGCGAGCGTACAGGACT	CATGCTGTGCTACGAGCGTACAGG	0.00422552	917	1319	141	2	CURECORECR 35 (+) GTAC S000493	CURECORECR 35 (-) GTAC S000493
TCCTAGATTCGCAATGAAXXXATGAAGAATGAGGTGACT	TAGATTCGCAATAAGAATGAGGTG	0.00378983	910	1183	97	7	ARR1AT 5 (+) NGATT S000454	CAATBOX1 12 (+) CAAT S000028	GTGANTG10 39 (+) GTGA S000378	INRNTPSADB 31 (-) YTCANTYY S000395	WBOXHVISO1 40 (+) TGACT S000442	WBOXNTERF3 40 (+) TGACY S000457	WRKY71OS 40 (+) TGAC S000447
TCCTCATATGGGCGTGAAXXXATGACGACTTGGAAAACT	TCATATGGGCGTACGACTTGGAAA	0.00450743	905	1407	153	9	ASF1MOTIFCAMV 28 (+) TGACG S000024	CATATGGMSAUR 5 (+) CATATG S000370	CATATGGMSAUR 5 (-) CATATG S000370	EBOXBNNAPA 5 (+) CANNTG S000144	EBOXBNNAPA 5 (-) CANNTG S000144	GTGANTG10 14 (+) GTGA S000378	MYCCONSENSUSAT 5 (+) CANNTG S000407	MYCCONSENSUSAT 5 (-) CANNTG S000407	WRKY71OS 28 (+) TGAC S000447
TCCAAGTGTGTGTGGGAAXXXATGAAGATGGCAGTGACT	AAGTGTGTGTGGAAGATGGCAGTG	0.00391477	874	1222	131	11	CACTFTPPCA1 5 (-) YACT S000449	CACTFTPPCA1 38 (-) YACT S000449	DPBFCOREDCDC3 3 (-) ACACNNG S000292	EBOXBNNAPA 3 (+) CANNTG S000144	EBOXBNNAPA 3 (-) CANNTG S000144	GTGANTG10 39 (+) GTGA S000378	MYCCONSENSUSAT 3 (+) CANNTG S000407	MYCCONSENSUSAT 3 (-) CANNTG S000407	WBOXHVISO1 40 (+) TGACT S000442	WBOXNTERF3 40 (+) TGACY S000457	WRKY71OS 40 (+) TGAC S000447
TCCATACAAATCTCCGAAXXXATGGTGACAACACCAACT	ATACAAATCTCCGTGACAACACCA	0.00448821	871	1401	142	6	ARR1AT 9 (-) NGATT S000454	BIHD1OS 31 (-) TGTCA S000498	GTGANTG10 30 (+) GTGA S000378	RAV1AAT 34 (+) CAACA S000314	SEBFCONSSTPR10A 30 (-) YTGTCWC S000391	WRKY71OS 31 (+) TGAC S000447
TCCCCGTCAAGTGAGGAAXXXATGGTGATCGTGCTAACT	CCGTCAAGTGAGGTGATCGTGCTA	0.00368411	864	1150	120	11	ASF1MOTIFCAMV 5 (-) TGACG S000024	CACTFTPPCA1 10 (-) YACT S000449	EBOXBNNAPA 8 (+) CANNTG S000144	EBOXBNNAPA 8 (-) CANNTG S000144	GTGANTG10 11 (+) GTGA S000378	GTGANTG10 30 (+) GTGA S000378	MYCCONSENSUSAT 8 (+) CANNTG S000407	MYCCONSENSUSAT 8 (-) CANNTG S000407	RHERPATEXPA7 34 (-) KCACGW S000512	WBOXATNPR1 6 (-) TTGAC S000390	WRKY71OS 6 (-) TGAC S000447
TCCGGAACAAAGTCAGAAXXXATGCACCTAGGCTCGACT	GGAACAAAGTCACACCTAGGCTCG	0.00389235	850	1215	120	6	DOFCOREZM 9 (+) AAAG S000265	TBOXATGAPB 8 (-) ACTTTG S000383	WBOXHVISO1 11 (-) TGACT S000442	WBOXNTCHN48 11 (-) CTGACY S000508	WBOXNTERF3 11 (-) TGACY S000457	WRKY71OS 12 (-) TGAC S000447
TCCTCATAGAGACGCGAAXXXATGTATAACCACGGGACT	TCATAGAGACGCTATAACCACGGG	0.00360082	834	1124	113	2	MYB1AT 32 (+) WAACCA S000408	SURECOREATSULTR 9 (+) GAGAC S000499
TCCGGCTTTAAAGATGAAXXXATGAGCCTCACTCAGACT	GGCTTTAAAGATAGCCTCACTCAG	0.0035816	828	1118	116	9	CACTFTPPCA1 35 (+) YACT S000449	DOFCOREZM 10 (+) AAAG S000265	DOFCOREZM 6 (-) AAAG S000265	GTGANTG10 34 (-) GTGA S000378	NODCON1GM 10 (+) AAAGAT S000461	OSE1ROOTNODULE 10 (+) AAAGAT S000467	SORLIP5AT 33 (-) GAGTGAG S000486	TAAAGSTKST1 9 (+) TAAAG S000387	TAAAGSTKST1 6 (-) TAAAG S000387
TCCGAGGGAGGAACCGAAXXXATGCGCTCGGGATACACT	GAGGGAGGAACCCGCTCGGGATAC	0.0035816	822	1118	126	3	CACTFTPPCA1 41 (+) YACT S000449	GATABOX 37 (+) GATA S000039	MYBST1 36 (+) GGATA S000180
TCCCTTCGCCACTAAGAAXXXATGGCACTTCTCCGTACT	CTTCGCCACTAAGCACTTCTCCGT	0.00355917	817	1111	109	6	CACTFTPPCA1 10 (+) YACT S000449	CACTFTPPCA1 31 (+) YACT S000449	CACTFTPPCA1 41 (+) YACT S000449	CURECORECR 40 (+) GTAC S000493	CURECORECR 40 (-) GTAC S000493	SORLIP1AT 8 (+) GCCAC S000482
TCCTGCCCAGCAGTTGAAXXXATGTTCGAGCAGCACACT	TGCCCAGCAGTTTTCGAGCAGCAC	0.00383468	801	1197	150	8	ANAERO2CONSENSU 34 (+) AGCAGC S000478	CACTFTPPCA1 41 (+) YACT S000449	EBOXBNNAPA 11 (+) CANNTG S000144	EBOXBNNAPA 11 (-) CANNTG S000144	MYB2CONSENSUSAT 11 (-) YAACKG S000409	MYBCORE 11 (+) CNGTTR S000176	MYCCONSENSUSAT 11 (+) CANNTG S000407	MYCCONSENSUSAT 11 (-) CANNTG S000407
TCCTTTGTGGACGATGAAXXXATGGTGGCCCGCTGGACT	TTTGTGGACGATGTGGCCCGCTGG	0.00352073	785	1099	128	4	BS1EGCCR 34 (-) AGCGGG S000352	DOFCOREZM 3 (-) AAAG S000265	SORLIP1AT 30 (-) GCCAC S000482	SORLIP2AT 32 (-) GGGCC S000483
TCCTGTCACTTCCCTGAAXXXATGAAGATACAGGAAACT	TGTCACTTCCCTAAGATACAGGAA	0.00351432	764	1097	108	6	BIHD1OS 4 (+) TGTCA S000498	CACTFTPPCA1 7 (+) YACT S000449	GATABOX 32 (+) GATA S000039	GTGANTG10 6 (-) GTGA S000378	SEBFCONSSTPR10A 3 (+) YTGTCWC S000391	WRKY71OS 5 (-) TGAC S000447
TCCTCACGACCGGGTGAAXXXATGCCACAAAGTGCCACT	TCACGACCGGGTCCACAAAGTGCC	0.00362645	749	1132	131	9	CACTFTPPCA1 41 (+) YACT S000449	CACTFTPPCA1 36 (-) YACT S000449	DOFCOREZM 34 (+) AAAG S000265	GTGANTG10 14 (+) GTGA S000378	GTGANTG10 4 (-) GTGA S000378	RHERPATEXPA7 4 (+) KCACGW S000512	SORLIP1AT 29 (+) GCCAC S000482	SORLIP1AT 39 (+) GCCAC S000482	TBOXATGAPB 33 (-) ACTTTG S000383
TCCCGCCCATGATTGGAAXXXATGTTAAGCTACCGAACT	CGCCCATGATTGTTAAGCTACCGA	0.00371935	739	1161	143	3	ARR1AT 10 (+) NGATT S000454	CAATBOX1 12 (-) CAAT S000028	CCAATBOX1 12 (-) CCAAT S000030
TCCTAAACACGCACGGAAXXXATGGGTTTAATGGCTACT	TAAACACGCACGGGTTTAATGGCT	0.00288963	730	902	76	3	CACTFTPPCA1 41 (+) YACT S000449	SEF3MOTIFGM 28 (-) AACCCA S000115	WUSATAg 33 (+) TTAATGG S000433
TCCGTTAGAGCCAGCGAAXXXATGCCGAAGCCCGAGACT	GTTAGAGCCAGCCCGAAGCCCGAG	0.0031331	728	978	116	4	MYB2CONSENSUSAT 2 (-) YAACKG S000409	MYBCORE 2 (+) CNGTTR S000176	MYBCOREATCYCB1 2 (-) AACGG S000502	SURECOREATSULTR 39 (+) GAGAC S000499
TCCAAAAACTCTGTCGAAXXXATGACAACGCTCCCGACT	AAAAACTCTGTCACAACGCTCCCG	0.00327085	719	1021	122	4	BIHD1OS 28 (-) TGTCA S000498	LTRECOREATCOR15 39 (+) CCGAC S000153	SEF4MOTIFGM7S 3 (-) RTTTTTR S000103	WRKY71OS 28 (+) TGAC S000447
TCCGTTATCTCGCTGGAAXXXATGCAAGCCATTTGTACT	GTTATCTCGCTGCAAGCCATTTGT	0.00370974	718	1158	125	12	CACTFTPPCA1 41 (+) YACT S000449	CURECORECR 40 (+) GTAC S000493	CURECORECR 40 (-) GTAC S000493	EBOXBNNAPA 35 (+) CANNTG S000144	EBOXBNNAPA 35 (-) CANNTG S000144	GATABOX 6 (-) GATA S000039	IBOXCORE 5 (-) GATAA S000199	MYB2CONSENSUSAT 2 (-) YAACKG S000409	MYBCORE 2 (+) CNGTTR S000176	MYBCOREATCYCB1 2 (-) AACGG S000502	MYCCONSENSUSAT 35 (+) CANNTG S000407	MYCCONSENSUSAT 35 (-) CANNTG S000407
TCCTGGTAAATATCAGAAXXXATGCACCTCGGAGCAACT	TGGTAAATATCACACCTCGGAGCA	0.0038475	716	1201	132	2	GATABOX 11 (-) GATA S000039	ROOTMOTIFTAPOX1 9 (-) ATATT S000098
TCCGGAGAAGGACAAGAAXXXATGCACGTACGCGTGACT	GGAGAAGGACAACACGTACGCGTG	0.00291846	711	911	97	12	ABRELATERD1 30 (-) ACGTG S000414	ACGTATERD1 31 (+) ACGT S000415	ACGTATERD1 31 (-) ACGT S000415	CGCGBOXAT 35 (+) VCGCGB S000501	CGCGBOXAT 35 (-) VCGCGB S000501	CURECORECR 33 (+) GTAC S000493	CURECORECR 33 (-) GTAC S000493	GTGANTG10 39 (+) GTGA S000378	RHERPATEXPA7 29 (+) KCACGW S000512	WBOXHVISO1 40 (+) TGACT S000442	WBOXNTERF3 40 (+) TGACY S000457	WRKY71OS 40 (+) TGAC S000447
TCCTAACGATGTAATGAAXXXATGTTATAACCGGTAACT	TAACGATGTAATTTATAACCGGTA	0.00289924	675	905	94	1	MYBCORE 33 (-) CNGTTR S000176
TCCGTCCTAATCCGGGAAXXXATGGAATATAGCTCGACT	GTCCTAATCCGGGAATATAGCTCG	0.00288322	673	900	91	3	ARR1AT 9 (-) NGATT S000454	PALBOXAPC 2 (+) CCGTCC S000137	ROOTMOTIFTAPOX1 31 (-) ATATT S000098
TCCAGAGTTGCAATCGAAXXXATGTATAGACATGAAACT	AGAGTTGCAATCTATAGACATGAA	0.00275828	663	861	95	4	ARR1AT 12 (-) NGATT S000454	CAATBOX1 11 (+) CAAT S000028	CAREOSREP1 5 (-) CAACTC S000421	EECCRCAH1 5 (+) GANTTNC S000494
TCCAGTCGCACTGTGGAAXXXATGTAACGGCTTGACACT	AGTCGCACTGTGTAACGGCTTGAC	0.00281594	661	879	98	8	BIHD1OS 38 (-) TGTCA S000498	CACTFTPPCA1 9 (+) YACT S000449	CACTFTPPCA1 41 (+) YACT S000449	MYB2CONSENSUSAT 30 (+) YAACKG S000409	MYBCORE 30 (-) CNGTTR S000176	MYBCOREATCYCB1 31 (+) AACGG S000502	WBOXATNPR1 37 (+) TTGAC S000390	WRKY71OS 38 (+) TGAC S000447
TCCGAGCGGTCGCAGGAAXXXATGTAGAAAGACCGTACT	GAGCGGTCGCAGTAGAAAGACCGT	0.00280954	637	877	98	5	CACTFTPPCA1 41 (+) YACT S000449	CURECORECR 40 (+) GTAC S000493	CURECORECR 40 (-) GTAC S000493	DOFCOREZM 33 (+) AAAG S000265	POLLEN1LELAT52 31 (+) AGAAA S000245
TCCTAATTCCAGCAGGAAXXXATGGATAGTCGTTGAACT	TAATTCCAGCAGGATAGTCGTTGA	0.0025084	637	783	67	5	AMYBOX2 27 (-) TATCCAT S000021	GATABOX 30 (+) GATA S000039	MYBST1 29 (+) GGATA S000180	TATCCAOSAMY 28 (-) TATCCA S000403	TATCCAYMOTIFOSR 27 (-) TATCCAY S000256
TCCTACTCTTCAGTCGAAXXXATGCCGTGTACATGTACT	TACTCTTCAGTCCCGTGTACATGT	0.00275187	636	859	92	8	CACTFTPPCA1 4 (+) YACT S000449	CACTFTPPCA1 41 (+) YACT S000449	CURECORECR 34 (+) GTAC S000493	CURECORECR 40 (+) GTAC S000493	CURECORECR 34 (-) GTAC S000493	CURECORECR 40 (-) GTAC S000493	NODCON2GM 6 (+) CTCTT S000462	OSE2ROOTNODULE 6 (+) CTCTT S000468
TCCCTTTGTGCGTAGGAAXXXATGGGTACCCTAAGGACT	CTTTGTGCGTAGGGTACCCTAAGG	0.00278391	636	869	98	3	CURECORECR 31 (+) GTAC S000493	CURECORECR 31 (-) GTAC S000493	DOFCOREZM 4 (-) AAAG S000265
TCCCTGTGGTTTCTTGAAXXXATGGCCCACTAACATACT	CTGTGGTTTCTTGCCCACTAACAT	0.00317475	634	991	114	6	CACTFTPPCA1 33 (+) YACT S000449	CACTFTPPCA1 41 (+) YACT S000449	MYB1AT 7 (-) WAACCA S000408	POLLEN1LELAT52 10 (-) AGAAA S000245	SITEIIATCYTC 29 (-) TGGGCY S000474	SORLIP2AT 29 (-) GGGCC S000483
TCCTGGTAGCTCTGGGAAXXXATGAGAGTTATAGCTACT	TGGTAGCTCTGGAGAGTTATAGCT	0.0026878	633	839	92	1	CACTFTPPCA1 41 (+) YACT S000449
TCCAGGTATCATAGGGAAXXXATGATTTACAAGGAAACT	AGGTATCATAGGATTTACAAGGAA	0.00294409	631	919	90	3	ARR1AT 28 (+) NGATT S000454	EECCRCAH1 29 (+) GANTTNC S000494	GATABOX 7 (-) GATA S000039
TCCACAGAACTCCTCGAAXXXATGGACCATATTACGACT	ACAGAACTCCTCGACCATATTACG	0.00270062	629	843	90	1	ROOTMOTIFTAPOX1 34 (+) ATATT S000098
TCCATCAGGCCGGTTGAAXXXATGAGCAGGGACAACACT	ATCAGGCCGGTTAGCAGGGACAAC	0.00260771	615	814	77	3	CACTFTPPCA1 41 (+) YACT S000449	MYBCORE 11 (+) CNGTTR S000176	RAV1AAT 38 (+) CAACA S000314
TCCATATGGGTCTAGGAAXXXATGTCTCCCTCTACGACT	ATATGGGTCTAGTCTCCCTCTACG	0.00266538	615	832	105	8	ARFAT 28 (+) TGTCTC S000270	CATATGGMSAUR 3 (+) CATATG S000370	CATATGGMSAUR 3 (-) CATATG S000370	EBOXBNNAPA 3 (+) CANNTG S000144	EBOXBNNAPA 3 (-) CANNTG S000144	MYCCONSENSUSAT 3 (+) CANNTG S000407	MYCCONSENSUSAT 3 (-) CANNTG S000407	SURECOREATSULTR 29 (-) GAGAC S000499
TCCGTTGGGTAATGTGAAXXXATGGCATCGCAATTTACT	GTTGGGTAATGTGCATCGCAATTT	0.00256286	587	800	87	6	CAATBOX1 36 (+) CAAT S000028	CACTFTPPCA1 41 (+) YACT S000449	GTGANTG10 14 (+) GTGA S000378	MYB2CONSENSUSAT 2 (-) YAACKG S000409	MYBCORE 2 (+) CNGTTR S000176	MYBCOREATCYCB1 2 (-) AACGG S000502
TCCTCCCCCTAATCCGAAXXXATGTATGCAAGGGACACT	TCCCCCTAATCCTATGCAAGGGAC	0.00271343	582	847	90	2	ARR1AT 11 (-) NGATT S000454	CACTFTPPCA1 41 (+) YACT S000449
TCCATGCCCCATCCCGAAXXXATGTCAACGGGTCAGACT	ATGCCCCATCCCTCAACGGGTCAG	0.00266538	577	832	86	9	BIHD1OS 28 (+) TGTCA S000498	MYB2CONSENSUSAT 31 (+) YAACKG S000409	MYBCORE 31 (-) CNGTTR S000176	MYBCOREATCYCB1 32 (+) AACGG S000502	WBOXATNPR1 29 (-) TTGAC S000390	WBOXNTCHN48 36 (-) CTGACY S000508	WBOXNTERF3 36 (-) TGACY S000457	WRKY71OS 29 (-) TGAC S000447	WRKY71OS 37 (-) TGAC S000447
TCCTTTGACTTCTGTGAAXXXATGTCGACCCGACCAACT	TTTGACTTCTGTTCGACCCGACCA	0.00281274	570	878	123	12	CBFHV 29 (+) RYCGAC S000497	CBFHV 29 (-) RYCGAC S000497	CRTDREHVCBF2 29 (+) GTCGAC S000411	CRTDREHVCBF2 29 (-) GTCGAC S000411	DOFCOREZM 3 (-) AAAG S000265	GTGANTG10 14 (+) GTGA S000378	LTRECOREATCOR15 35 (+) CCGAC S000153	WBBOXPCWRKY1 4 (+) TTTGACY S000310	WBOXATNPR1 5 (+) TTGAC S000390	WBOXHVISO1 6 (+) TGACT S000442	WBOXNTERF3 6 (+) TGACY S000457	WRKY71OS 6 (+) TGAC S000447
TCCTGCTAGACTTAGGAAXXXATGCTTAATTGCTTGACT	TGCTAGACTTAGCTTAATTGCTTG	0.00243792	570	761	82	5	CAATBOX1 34 (-) CAAT S000028	WBOXATNPR1 39 (+) TTGAC S000390	WBOXHVISO1 40 (+) TGACT S000442	WBOXNTERF3 40 (+) TGACY S000457	WRKY71OS 40 (+) TGAC S000447
TCCGAGGTTAACCCGGAAXXXATGGGGGATAATTAGACT	GAGGTTAACCCGGGGGATAATTAG	0.00220086	566	687	62	6	GATABOX 33 (+) GATA S000039	GT1CORE 6 (+) GGTTAA S000125	GT1CORE 8 (-) GGTTAA S000125	IBOXCORE 33 (+) GATAA S000199	MYBST1 32 (+) GGATA S000180	SREATMSD 32 (-) TTATCC S000470
TCCGAGCGTATCTGTGAAXXXATGCTAAGTCATGTCACT	GAGCGTATCTGTCTAAGTCATGTC	0.00222969	554	696	71	9	BIHD1OS 38 (+) TGTCA S000498	CACTFTPPCA1 41 (+) YACT S000449	GATABOX 9 (-) GATA S000039	GTGANTG10 14 (+) GTGA S000378	GTGANTG10 40 (-) GTGA S000378	WBOXHVISO1 33 (-) TGACT S000442	WBOXNTERF3 33 (-) TGACY S000457	WRKY71OS 34 (-) TGAC S000447	WRKY71OS 39 (-) TGAC S000447
TCCCTTTTATACATGGAAXXXATGTGTATGACCTGTACT	CTTTTATACATGTGTATGACCTGT	0.00220086	553	687	63	8	CACTFTPPCA1 41 (+) YACT S000449	CURECORECR 40 (+) GTAC S000493	CURECORECR 40 (-) GTAC S000493	DOFCOREZM 4 (-) AAAG S000265	NAPINMOTIFBN 27 (-) TACACAT S000070	QELEMENTZMZM13 34 (-) AGGTCA S000254	WBOXNTERF3 34 (+) TGACY S000457	WRKY71OS 34 (+) TGAC S000447
TCCGATTCGAGATAAGAAXXXATGCACAGTCTCTCAACT	GATTCGAGATAACACAGTCTCTCA	0.00238987	550	746	82	5	ARR1AT 3 (+) NGATT S000454	GATABOX 11 (+) GATA S000039	IBOX 11 (+) GATAAG S000124	IBOXCORE 11 (+) GATAA S000199	SURECOREATSULTR 34 (-) GAGAC S000499
TCCAGGATAATTGCCGAAXXXATGTCTTAAGATATCACT	AGGATAATTGCCTCTTAAGATATC	0.00219125	544	684	62	9	CAATBOX1 10 (-) CAAT S000028	CACTFTPPCA1 41 (+) YACT S000449	GATABOX 6 (+) GATA S000039	GATABOX 36 (+) GATA S000039	GATABOX 38 (-) GATA S000039	GTGANTG10 40 (-) GTGA S000378	IBOXCORE 6 (+) GATAA S000199	MYBST1 5 (+) GGATA S000180	SREATMSD 5 (-) TTATCC S000470
TCCGGGACCGGCATAGAAXXXATGCTTTATCACATGACT	GGGACCGGCATACTTTATCACATG	0.00243472	542	760	80	15	BOXIINTPATPB 13 (+) ATAGAA S000296	DOFCOREZM 30 (-) AAAG S000265	EBOXBNNAPA 36 (+) CANNTG S000144	EBOXBNNAPA 36 (-) CANNTG S000144	GATABOX 33 (-) GATA S000039	GTGANTG10 35 (-) GTGA S000378	IBOXCORE 32 (-) GATAA S000199	MYCATERD1 36 (-) CATGTG S000413	MYCATRD22 36 (+) CACATG S000174	MYCCONSENSUSAT 36 (+) CANNTG S000407	MYCCONSENSUSAT 36 (-) CANNTG S000407	TAAAGSTKST1 30 (-) TAAAG S000387	WBOXHVISO1 40 (+) TGACT S000442	WBOXNTERF3 40 (+) TGACY S000457	WRKY71OS 40 (+) TGAC S000447
TCCGTATTTCGCCATGAAXXXATGCACGATCCAGAAACT	GTATTTCGCCATCACGATCCAGAA	0.00252122	542	787	110	2	POLLEN1LELAT52 38 (+) AGAAA S000245	RHERPATEXPA7 29 (+) KCACGW S000512
TCCTAAAGGACTAGTGAAXXXATGCCCTAACGGGATACT	TAAAGGACTAGTCCCTAACGGGAT	0.00221047	533	690	80	10	CACTFTPPCA1 41 (+) YACT S000449	CACTFTPPCA1 13 (-) YACT S000449	DOFCOREZM 5 (+) AAAG S000265	GATABOX 39 (+) GATA S000039	GTGANTG10 14 (+) GTGA S000378	MYB2CONSENSUSAT 33 (+) YAACKG S000409	MYBCORE 33 (-) CNGTTR S000176	MYBCOREATCYCB1 34 (+) AACGG S000502	MYBST1 38 (+) GGATA S000180	TAAAGSTKST1 4 (+) TAAAG S000387
TCCGTGGGGTTGATCGAAXXXATGGAAAACATGTCAACT	GTGGGGTTGATCGAAAACATGTCA	0.00225852	514	705	81	3	BIHD1OS 37 (+) TGTCA S000498	WBOXATNPR1 38 (-) TTGAC S000390	WRKY71OS 38 (-) TGAC S000447
TCCATAAACTACAGTGAAXXXATGACTGGGCTATGAACT	ATAAACTACAGTACTGGGCTATGA	0.0021496	505	671	77	6	CACTFTPPCA1 13 (-) YACT S000449	GTGANTG10 14 (+) GTGA S000378	SITEIIATCYTC 32 (+) TGGGCY S000474	WBOXHVISO1 28 (+) TGACT S000442	WBOXNTERF3 28 (+) TGACY S000457	WRKY71OS 28 (+) TGAC S000447
TCCAATACGTTCAGGGAAXXXATGAGTCTGATCCAGACT	AATACGTTCAGGAGTCTGATCCAG	0.00262053	501	818	117	5	ACGTATERD1 7 (+) ACGT S000415	ACGTATERD1 7 (-) ACGT S000415	CAATBOX1 3 (+) CAAT S000028	CCAATBOX1 2 (+) CCAAT S000030	PREATPRODH 27 (-) ACTCAT S000450
TCCTCATAATCAACGGAAXXXATGCCCCACACCGTAACT	TCATAATCAACGCCCCACACCGTA	0.00235143	501	734	94	4	ARR1AT 8 (-) NGATT S000454	MYB2CONSENSUSAT 11 (+) YAACKG S000409	MYBCORE 11 (-) CNGTTR S000176	MYBCOREATCYCB1 12 (+) AACGG S000502
TCCCCATGGTGGGCGGAAXXXATGTCCACATGACCAACT	CCATGGTGGGCGTCCACATGACCA	0.00246035	500	768	92	8	EBOXBNNAPA 32 (+) CANNTG S000144	EBOXBNNAPA 32 (-) CANNTG S000144	MYCATERD1 32 (-) CATGTG S000413	MYCATRD22 32 (+) CACATG S000174	MYCCONSENSUSAT 32 (+) CANNTG S000407	MYCCONSENSUSAT 32 (-) CANNTG S000407	WBOXNTERF3 36 (+) TGACY S000457	WRKY71OS 36 (+) TGAC S000447
TCCCATCTTTGCGACGAAXXXATGCGGAATGGTACCACT	CATCTTTGCGACCGGAATGGTACC	0.00220086	496	687	79	8	CACTFTPPCA1 41 (+) YACT S000449	CGACGOSAMY3 12 (+) CGACG S000205	CURECORECR 37 (+) GTAC S000493	CURECORECR 37 (-) GTAC S000493	DOFCOREZM 7 (-) AAAG S000265	NODCON1GM 5 (-) AAAGAT S000461	OSE1ROOTNODULE 5 (-) AAAGAT S000467	S1FBOXSORPS1L21 34 (+) ATGGTA S000223
TCCTGTTGGTGCTTAGAAXXXATGAGCCCCATTCGAACT	TGTTGGTGCTTAAGCCCCATTCGA	0.00242831	496	758	100	2	MYBCORE 3 (+) CNGTTR S000176	RAV1AAT 4 (-) CAACA S000314
TCCGTGGGTGTCACTGAAXXXATGTCAAATACGCACACT	GTGGGTGTCACTTCAAATACGCAC	0.00222969	491	696	77	8	BIHD1OS 9 (+) TGTCA S000498	BIHD1OS 28 (+) TGTCA S000498	CACTFTPPCA1 12 (+) YACT S000449	CACTFTPPCA1 41 (+) YACT S000449	GTGANTG10 11 (-) GTGA S000378	WBOXATNPR1 29 (-) TTGAC S000390	WRKY71OS 10 (-) TGAC S000447	WRKY71OS 29 (-) TGAC S000447
TCCTATTGACTCTGGGAAXXXATGTACACGCCGATGACT	TATTGACTCTGGTACACGCCGATG	0.00240268	484	750	90	10	CAATBOX1 5 (-) CAAT S000028	CURECORECR 29 (+) GTAC S000493	CURECORECR 29 (-) GTAC S000493	WBOXATNPR1 6 (+) TTGAC S000390	WBOXHVISO1 7 (+) TGACT S000442	WBOXHVISO1 40 (+) TGACT S000442	WBOXNTERF3 7 (+) TGACY S000457	WBOXNTERF3 40 (+) TGACY S000457	WRKY71OS 7 (+) TGAC S000447	WRKY71OS 40 (+) TGAC S000447
TCCCCGTTCAATGGAGAAXXXATGGATGAAATCGTAACT	CCGTTCAATGGAGATGAAATCGTA	0.00201185	478	628	78	3	ARR1AT 35 (-) NGATT S000454	CAATBOX1 9 (+) CAAT S000028	MYBCOREATCYCB1 4 (-) AACGG S000502
TCCTTCCTTCACCCAGAAXXXATGGACTGTTAACGTACT	TTCCTTCACCCAGACTGTTAACGT	0.0018837	473	588	60	8	ACGTATERD1 38 (+) ACGT S000415	ACGTATERD1 38 (-) ACGT S000415	CACTFTPPCA1 41 (+) YACT S000449	CURECORECR 40 (+) GTAC S000493	CURECORECR 40 (-) GTAC S000493	GARE2OSREP1 36 (+) TAACGTA S000420	GTGANTG10 9 (-) GTGA S000378	MYBCORE 32 (+) CNGTTR S000176
TCCCGTCAGTGAATCGAAXXXATGCTACTTCGTTCAACT	CGTCAGTGAATCCTACTTCGTTCA	0.00204709	472	639	72	6	ARR1AT 12 (-) NGATT S000454	ASF1MOTIFCAMV 4 (-) TGACG S000024	CACTFTPPCA1 31 (+) YACT S000449	CACTFTPPCA1 8 (-) YACT S000449	GTGANTG10 9 (+) GTGA S000378	WRKY71OS 5 (-) TGAC S000447
TCCTTGTATTAGGGGGAAXXXATGACTTGCGCTGAGACT	TTGTATTAGGGGACTTGCGCTGAG	0.00213999	471	668	81	6	CPBCSPOR 7 (+) TATTAG S000491	EECCRCAH1 29 (+) GANTTNC S000494	SURECOREATSULTR 39 (+) GAGAC S000499	WBOXHVISO1 28 (+) TGACT S000442	WBOXNTERF3 28 (+) TGACY S000457	WRKY71OS 28 (+) TGAC S000447
TCCATTTGCCTCCTTGAAXXXATGTGAACAGTCCTGACT	ATTTGCCTCCTTTGAACAGTCCTG	0.00200224	464	625	67	9	EBOXBNNAPA 3 (+) CANNTG S000144	EBOXBNNAPA 3 (-) CANNTG S000144	GTGANTG10 29 (+) GTGA S000378	MYCCONSENSUSAT 3 (+) CANNTG S000407	MYCCONSENSUSAT 3 (-) CANNTG S000407	WBOXHVISO1 40 (+) TGACT S000442	WBOXNTCHN48 39 (+) CTGACY S000508	WBOXNTERF3 40 (+) TGACY S000457	WRKY71OS 40 (+) TGAC S000447
TCCGTTATAGAGGGTGAAXXXATGTAGCGCCAGATTACT	GTTATAGAGGGTTAGCGCCAGATT	0.00198301	459	619	86	6	ARR1AT 37 (+) NGATT S000454	CACTFTPPCA1 41 (+) YACT S000449	GTGANTG10 14 (+) GTGA S000378	MYB2CONSENSUSAT 2 (-) YAACKG S000409	MYBCORE 2 (+) CNGTTR S000176	MYBCOREATCYCB1 2 (-) AACGG S000502
TCCATATTTGTGTCTGAAXXXATGAACTGAACAGTAACT	ATATTTGTGTCTAACTGAACAGTA	0.00189972	458	593	58	3	CACTFTPPCA1 38 (-) YACT S000449	INRNTPSADB 29 (-) YTCANTYY S000395	ROOTMOTIFTAPOX1 4 (+) ATATT S000098
TCCAGCATTATACCAGAAXXXATGTCTCCAACCGTGACT	AGCATTATACCATCTCCAACCGTG	0.00254684	457	795	94	8	ARFAT 28 (+) TGTCTC S000270	GTGANTG10 39 (+) GTGA S000378	MYBCORE 34 (-) CNGTTR S000176	MYBPZM 33 (+) CCWACC S000179	SURECOREATSULTR 29 (-) GAGAC S000499	WBOXHVISO1 40 (+) TGACT S000442	WBOXNTERF3 40 (+) TGACY S000457	WRKY71OS 40 (+) TGAC S000447
TCCCTGTCAGCGTCCGAAXXXATGACTACCAAACCGACT	CTGTCAGCGTCCACTACCAAACCG	0.00255005	449	796	115	9	BIHD1OS 5 (+) TGTCA S000498	CBFHV 38 (+) RYCGAC S000497	DRE2COREZMRAB17 38 (+) ACCGAC S000402	DRECRTCOREAT 38 (+) RCCGAC S000418	LTRECOREATCOR15 39 (+) CCGAC S000153	WBOXHVISO1 28 (+) TGACT S000442	WBOXNTERF3 28 (+) TGACY S000457	WRKY71OS 28 (+) TGAC S000447	WRKY71OS 6 (-) TGAC S000447
TCCGTATTCGGACTAGAAXXXATGGACCCGCGGTAGACT	GTATTCGGACTAGACCCGCGGTAG	0.00203748	448	636	73	2	CGCGBOXAT 33 (+) VCGCGB S000501	CGCGBOXAT 33 (-) VCGCGB S000501
TCCCCATAGGTCATGGAAXXXATGTATCGGACATAGACT	CCATAGGTCATGTATCGGACATAG	0.00201825	446	630	81	4	GATABOX 30 (-) GATA S000039	QELEMENTZMZM13 8 (+) AGGTCA S000254	WBOXNTERF3 9 (-) TGACY S000457	WRKY71OS 10 (-) TGAC S000447
TCCAACATGCCGATTGAAXXXATGCGCAAGTCATTAACT	AACATGCCGATTCGCAAGTCATTA	0.00218484	441	682	78	7	ARR1AT 11 (+) NGATT S000454	CAATBOX1 13 (-) CAAT S000028	EECCRCAH1 31 (-) GANTTNC S000494	RAV1AAT 3 (+) CAACA S000314	WBOXHVISO1 34 (-) TGACT S000442	WBOXNTERF3 34 (-) TGACY S000457	WRKY71OS 35 (-) TGAC S000447
TCCAAAAACCGTTGCGAAXXXATGCGGTGACAGGGGACT	AAAAACCGTTGCCGGTGACAGGGG	0.00218804	438	683	87	8	BIHD1OS 33 (-) TGTCA S000498	GTGANTG10 32 (+) GTGA S000378	MYB2CONSENSUSAT 9 (-) YAACKG S000409	MYBCORE 9 (+) CNGTTR S000176	MYBCOREATCYCB1 9 (-) AACGG S000502	SEBFCONSSTPR10A 32 (-) YTGTCWC S000391	SEF4MOTIFGM7S 3 (-) RTTTTTR S000103	WRKY71OS 33 (+) TGAC S000447
TCCCCGGGTGATGACGAAXXXATGTAAGCTAGATCAACT	CCGGGTGATGACTAAGCTAGATCA	0.00213038	438	665	74	4	ANAERO3CONSENSU 8 (-) TCATCAC S000479	ASF1MOTIFCAMV 12 (+) TGACG S000024	GTGANTG10 8 (+) GTGA S000378	WRKY71OS 12 (+) TGAC S000447
TCCTTTTAGATGTTGGAAXXXATGAGCTAGTCCCGAACT	TTTTAGATGTTGAGCTAGTCCCGA	0.00193496	432	604	71	2	DOFCOREZM 3 (-) AAAG S000265	RAV1AAT 11 (-) CAACA S000314
TCCGGCGTTGTAGGTGAAXXXATGCCTGAATGACCTACT	GGCGTTGTAGGTCCTGAATGACCT	0.0018805	431	587	76	5	CACTFTPPCA1 41 (+) YACT S000449	GTGANTG10 14 (+) GTGA S000378	QELEMENTZMZM13 36 (-) AGGTCA S000254	WBOXNTERF3 36 (+) TGACY S000457	WRKY71OS 36 (+) TGAC S000447
TCCCATATACTTCGTGAAXXXATGAGAAAGACCGTAACT	CATATACTTCGTAGAAAGACCGTA	0.00184526	431	576	62	5	CACTFTPPCA1 8 (+) YACT S000449	DOFCOREZM 32 (+) AAAG S000265	GTGANTG10 14 (+) GTGA S000378	POLLEN1LELAT52 30 (+) AGAAA S000245	RHERPATEXPA7 12 (-) KCACGW S000512
TCCTTGGATCAAATGGAAXXXATGACAAACCAACCAACT	TTGGATCAAATGACAAACCAACCA	0.0020599	430	643	72	12	BIHD1OS 28 (-) TGTCA S000498	BOXLCOREDCPAL 34 (+) ACCWWCC S000492	EBOXBNNAPA 10 (+) CANNTG S000144	EBOXBNNAPA 10 (-) CANNTG S000144	MYB1AT 32 (+) WAACCA S000408	MYBPLANT 33 (+) MACCWAMC S000167	MYBPZM 35 (+) CCWACC S000179	MYCCONSENSUSAT 10 (+) CANNTG S000407	MYCCONSENSUSAT 10 (-) CANNTG S000407	REALPHALGLHCB21 33 (+) AACCAA S000362	REALPHALGLHCB21 37 (+) AACCAA S000362	WRKY71OS 28 (+) TGAC S000447
TCCACCGGAGTAATGGAAXXXATGAAAGAGTACAAGACT	ACCGGAGTAATGAAAGAGTACAAG	0.00230658	427	720	86	7	CACTFTPPCA1 9 (-) YACT S000449	CACTFTPPCA1 34 (-) YACT S000449	CURECORECR 35 (+) GTAC S000493	CURECORECR 35 (-) GTAC S000493	DOFCOREZM 30 (+) AAAG S000265	NODCON2GM 31 (-) CTCTT S000462	OSE2ROOTNODULE 31 (-) CTCTT S000468
TCCAGGCAGGGAGTTGAAXXXATGACGAAGGCATAGACT	AGGCAGGGAGTTACGAAGGCATAG	0.00181323	424	566	71	3	ASF1MOTIFCAMV 28 (+) TGACG S000024	CAREOSREP1 11 (-) CAACTC S000421	WRKY71OS 28 (+) TGAC S000447
TCCAGTTTGGACACTGAAXXXATGTGCAAACCACAAACT	AGTTTGGACACTTGCAAACCACAA	0.00212718	416	664	74	3	CACTFTPPCA1 12 (+) YACT S000449	MYB1AT 33 (+) WAACCA S000408	SV40COREENHAN 32 (-) GTGGWWHG S000123
TCCACGTAGGATGGCGAAXXXATGTACTGAATATATACT	ACGTAGGATGGCTACTGAATATAT	0.00176517	414	551	72	8	ABRELATERD1 3 (-) ACGTG S000414	ACGTATERD1 4 (+) ACGT S000415	ACGTATERD1 4 (-) ACGT S000415	CACTFTPPCA1 30 (+) YACT S000449	CACTFTPPCA1 41 (+) YACT S000449	CURECORECR 29 (+) GTAC S000493	CURECORECR 29 (-) GTAC S000493	ROOTMOTIFTAPOX1 35 (-) ATATT S000098
TCCCCTTAATGCACGGAAXXXATGCGAGGCTTATCTACT	CCTTAATGCACGCGAGGCTTATCT	0.00175236	413	547	69	4	CACTFTPPCA1 41 (+) YACT S000449	GATABOX 37 (-) GATA S000039	IBOX 35 (-) GATAAG S000124	IBOXCORE 36 (-) GATAA S000199
TCCTTCCAGTAAACTGAAXXXATGGACACAGAACTTACT	TTCCAGTAAACTGACACAGAACTT	0.00180041	412	562	68	3	CACTFTPPCA1 41 (+) YACT S000449	CACTFTPPCA1 8 (-) YACT S000449	INRNTPSADB 11 (-) YTCANTYY S000395
TCCTGGAAGCCTAGTGAAXXXATGCCACAAGACGAAACT	TGGAAGCCTAGTCCACAAGACGAA	0.00221367	411	691	84	3	CACTFTPPCA1 13 (-) YACT S000449	GTGANTG10 14 (+) GTGA S000378	SORLIP1AT 29 (+) GCCAC S000482
TCCTTATGTCATTCCGAAXXXATGGATGCACTCCACACT	TTATGTCATTCCGATGCACTCCAC	0.0016979	408	530	65	4	BIHD1OS 7 (+) TGTCA S000498	CACTFTPPCA1 34 (+) YACT S000449	CACTFTPPCA1 41 (+) YACT S000449	WRKY71OS 8 (-) TGAC S000447
TCCCACTCACGGTCAGAAXXXATGCGCAAGTCATTAACT	CACTCACGGTCACGCAAGTCATTA	0.00214319	405	669	72	9	CACTFTPPCA1 4 (+) YACT S000449	EECCRCAH1 31 (-) GANTTNC S000494	GTGANTG10 7 (-) GTGA S000378	WBOXHVISO1 34 (-) TGACT S000442	WBOXNTCHN48 11 (-) CTGACY S000508	WBOXNTERF3 34 (-) TGACY S000457	WBOXNTERF3 11 (-) TGACY S000457	WRKY71OS 12 (-) TGAC S000447	WRKY71OS 35 (-) TGAC S000447
TCCTGGAGTCTTTGCGAAXXXATGCGGTTACAAACAACT	TGGAGTCTTTGCCGGTTACAAACA	0.00192855	404	602	79	2	DOFCOREZM 10 (-) AAAG S000265	MYBCORE 30 (+) CNGTTR S000176
TCCTCGTGAGTGCCAGAAXXXATGAGTGTCCAGTGAACT	TCGTGAGTGCCAAGTGTCCAGTGA	0.00177799	400	555	74	7	CACTFTPPCA1 9 (-) YACT S000449	CACTFTPPCA1 30 (-) YACT S000449	CACTFTPPCA1 37 (-) YACT S000449	GTGANTG10 6 (+) GTGA S000378	GTGANTG10 38 (+) GTGA S000378	PREATPRODH 27 (-) ACTCAT S000450	RHERPATEXPA7 4 (-) KCACGW S000512
TCCCATCATTGAGCCGAAXXXATGTCGCGGACCCAAACT	CATCATTGAGCCTCGCGGACCCAA	0.00197661	393	617	92	1	CAATBOX1 8 (-) CAAT S000028
TCCCTGGCAGTGATAGAAXXXATGGGCTCTAAGGCTACT	CTGGCAGTGATAGGCTCTAAGGCT	0.00183565	388	573	88	6	BOXIINTPATPB 13 (+) ATAGAA S000296	CACTFTPPCA1 41 (+) YACT S000449	CACTFTPPCA1 9 (-) YACT S000449	GATABOX 12 (+) GATA S000039	GTGANTG10 10 (+) GTGA S000378	SITEIIATCYTC 28 (+) TGGGCY S000474
TCCTGGTCAGGAGCGGAAXXXATGTCCCGTACTTTCACT	TGGTCAGGAGCGTCCCGTACTTTC	0.00168829	384	527	68	9	CACTFTPPCA1 41 (+) YACT S000449	CACTFTPPCA1 35 (+) YACT S000449	CURECORECR 34 (+) GTAC S000493	CURECORECR 34 (-) GTAC S000493	DOFCOREZM 37 (-) AAAG S000265	GTGANTG10 40 (-) GTGA S000378	WBOXNTCHN48 5 (-) CTGACY S000508	WBOXNTERF3 5 (-) TGACY S000457	WRKY71OS 6 (-) TGAC S000447
TCCTCGGCCCAGTTTGAAXXXATGATAGTTCTCTTGACT	TCGGCCCAGTTTATAGTTCTCTTG	0.00151209	383	472	49	9	GATABOX 29 (+) GATA S000039	NODCON2GM 36 (+) CTCTT S000462	OSE2ROOTNODULE 36 (+) CTCTT S000468	SITEIIATCYTC 6 (-) TGGGCY S000474	SORLIP2AT 6 (-) GGGCC S000483	WBOXATNPR1 39 (+) TTGAC S000390	WBOXHVISO1 40 (+) TGACT S000442	WBOXNTERF3 40 (+) TGACY S000457	WRKY71OS 40 (+) TGAC S000447
TCCAGACAAGGTAGCGAAXXXATGACTATCAAGTTCACT	AGACAAGGTAGCACTATCAAGTTC	0.00168188	383	525	65	6	CACTFTPPCA1 41 (+) YACT S000449	GATABOX 32 (-) GATA S000039	GTGANTG10 40 (-) GTGA S000378	WBOXHVISO1 28 (+) TGACT S000442	WBOXNTERF3 28 (+) TGACY S000457	WRKY71OS 28 (+) TGAC S000447
TCCCCGGGATTCATTGAAXXXATGGGCACGATTCGTACT	CCGGGATTCATTGGCACGATTCGT	0.00155694	369	486	62	7	ARR1AT 34 (+) NGATT S000454	ARR1AT 7 (+) NGATT S000454	CAATBOX1 13 (-) CAAT S000028	CACTFTPPCA1 41 (+) YACT S000449	CURECORECR 40 (+) GTAC S000493	CURECORECR 40 (-) GTAC S000493	RHERPATEXPA7 31 (+) KCACGW S000512
TCCGAGCAAATAAAGGAAXXXATGATACCCGGTCCAACT	GAGCAAATAAAGATACCCGGTCCA	0.00146724	361	458	51	5	DOFCOREZM 12 (+) AAAG S000265	GATABOX 29 (+) GATA S000039	POLASIG1 9 (+) AATAAA S000080	TAAAGSTKST1 11 (+) TAAAG S000387	TATABOX5 8 (-) TTATTT S000203
TCCCTATTGTGGTACGAAXXXATGCTACTTTTCCTAACT	CTATTGTGGTACCTACTTTTCCTA	0.00156014	360	487	60	6	CAATBOX1 6 (-) CAAT S000028	CACTFTPPCA1 31 (+) YACT S000449	CURECORECR 12 (+) GTAC S000493	CURECORECR 12 (-) GTAC S000493	DOFCOREZM 33 (-) AAAG S000265	SV40COREENHAN 9 (+) GTGGWWHG S000123
TCCATCATACTGAACGAAXXXATGAAGAGCTCTGGGACT	ATCATACTGAACAAGAGCTCTGGG	0.00141598	353	442	53	4	CACTFTPPCA1 8 (+) YACT S000449	NODCON2GM 30 (-) CTCTT S000462	OSE2ROOTNODULE 30 (-) CTCTT S000468	SORLIP4AT 2 (-) GTATGATGG S000485
TCCAATACGGTGGTAGAAXXXATGACAATACTTACAACT	AATACGGTGGTAACAATACTTACA	0.00191574	353	598	82	6	BIHD1OS 28 (-) TGTCA S000498	CAATBOX1 3 (+) CAAT S000028	CAATBOX1 31 (+) CAAT S000028	CACTFTPPCA1 34 (+) YACT S000449	CCAATBOX1 2 (+) CCAAT S000030	WRKY71OS 28 (+) TGAC S000447
TCCTTCGGAGGTGGGGAAXXXATGGGACAATTGAATACT	TTCGGAGGTGGGGGACAATTGAAT	0.00168829	348	527	62	8	AUXREPSIAA4 27 (-) KGTCCCAT S000026	CAATBOX1 33 (+) CAAT S000028	CAATBOX1 35 (-) CAAT S000028	CACTFTPPCA1 41 (+) YACT S000449	EBOXBNNAPA 33 (+) CANNTG S000144	EBOXBNNAPA 33 (-) CANNTG S000144	MYCCONSENSUSAT 33 (+) CANNTG S000407	MYCCONSENSUSAT 33 (-) CANNTG S000407
TCCAGCGAATTGTTGGAAXXXATGGCCACCCATCATACT	AGCGAATTGTTGGCCACCCATCAT	0.00174915	343	546	89	5	CAATBOX1 9 (-) CAAT S000028	CACTFTPPCA1 41 (+) YACT S000449	RAV1AAT 11 (-) CAACA S000314	SORLIP1AT 30 (+) GCCAC S000482	SORLIP4AT 35 (-) GTATGATGG S000485
TCCAGCCGATGTGTTGAAXXXATGCATGCCAAGCCCACT	AGCCGATGTGTTCATGCCAAGCCC	0.00164344	343	513	77	6	CACTFTPPCA1 41 (+) YACT S000449	RAV1AAT 12 (-) CAACA S000314	RYREPEATBNNAPA 28 (-) CATGCA S000264	RYREPEATGMGY2 27 (-) CATGCAT S000105	RYREPEATLEGUMIN 27 (-) CATGCAY S000100	SITEIIATCYTC 37 (-) TGGGCY S000474
TCCTCTCACGTCAGTGAAXXXATGTTGTAAACTGTCACT	TCTCACGTCAGTTTGTAAACTGTC	0.0016146	342	504	71	17	ABRELATERD1 7 (-) ACGTG S000414	ACGTATERD1 8 (+) ACGT S000415	ACGTATERD1 8 (-) ACGT S000415	ASF1MOTIFCAMV 9 (-) TGACG S000024	BIHD1OS 38 (+) TGTCA S000498	CACTFTPPCA1 41 (+) YACT S000449	CACTFTPPCA1 13 (-) YACT S000449	GTGANTG10 14 (+) GTGA S000378	GTGANTG10 6 (-) GTGA S000378	GTGANTG10 40 (-) GTGA S000378	HEXMOTIFTAH3H4 8 (+) ACGTCA S000053	RAV1AAT 28 (-) CAACA S000314	RHERPATEXPA7 6 (+) KCACGW S000512	SEBFCONSSTPR10A 37 (+) YTGTCWC S000391	TGACGTVMAMY 8 (-) TGACGT S000377	WRKY71OS 10 (-) TGAC S000447	WRKY71OS 39 (-) TGAC S000447
TCCTAGTTGCGTCGGGAAXXXATGTTACTGTGATACACT	TAGTTGCGTCGGTTACTGTGATAC	0.00135832	333	424	42	6	CACTFTPPCA1 41 (+) YACT S000449	CACTFTPPCA1 31 (+) YACT S000449	CGACGOSAMY3 10 (-) CGACG S000205	GATABOX 37 (+) GATA S000039	GTGANTG10 35 (+) GTGA S000378	LTRECOREATCOR15 11 (-) CCGAC S000153
TCCCAGCAGCTTGCTGAAXXXATGAAAAGGGTGCAAACT	CAGCAGCTTGCTAAAAGGGTGCAA	0.00148326	333	463	52	2	ANAERO2CONSENSU 5 (+) AGCAGC S000478	DOFCOREZM 31 (+) AAAG S000265
TCCATTCGCCTATCCGAAXXXATGTAAGAAGGAGAGACT	ATTCGCCTATCCTAAGAAGGAGAG	0.00131667	330	411	52	4	GATABOX 11 (-) GATA S000039	MYBST1 11 (-) GGATA S000180	REBETALGLHCB21 11 (-) CGGATA S000363	SURECOREATSULTR 39 (+) GAGAC S000499
TCCGGATAGGGCCCCGAAXXXATGCAGGAACACTCTACT	GGATAGGGCCCCCAGGAACACTCT	0.0014352	329	448	60	8	CACTFTPPCA1 36 (+) YACT S000449	CACTFTPPCA1 41 (+) YACT S000449	GATABOX 5 (+) GATA S000039	INTRONLOWER 28 (+) TGCAGG S000086	MYBST1 4 (+) GGATA S000180	REBETALGLHCB21 3 (+) CGGATA S000363	SORLIP2AT 9 (+) GGGCC S000483	SORLIP2AT 10 (-) GGGCC S000483
TCCTTTCGGTTTGGCGAAXXXATGTCGTGAGACTAAACT	TTTCGGTTTGGCTCGTGAGACTAA	0.00148005	322	462	66	5	DOFCOREZM 3 (-) AAAG S000265	GTGANTG10 32 (+) GTGA S000378	LTRE1HVBLT49 4 (-) CCGAAA S000250	RHERPATEXPA7 30 (-) KCACGW S000512	SURECOREATSULTR 34 (+) GAGAC S000499
TCCGTGGTTCTAACCGAAXXXATGTCCGTGCGCAATACT	GTGGTTCTAACCTCCGTGCGCAAT	0.00145442	321	454	60	3	CAATBOX1 38 (+) CAAT S000028	CACTFTPPCA1 41 (+) YACT S000449	MYBCORE 11 (-) CNGTTR S000176
TCCACTTTACTGGGAGAAXXXATGGAGCTTGGCCCAACT	ACTTTACTGGGAGAGCTTGGCCCA	0.0014288	321	446	60	7	CACTFTPPCA1 3 (+) YACT S000449	CACTFTPPCA1 8 (+) YACT S000449	DOFCOREZM 5 (-) AAAG S000265	NTBBF1ARROLB 4 (+) ACTTTA S000273	SITEIIATCYTC 36 (-) TGGGCY S000474	SORLIP2AT 36 (-) GGGCC S000483	TAAAGSTKST1 5 (-) TAAAG S000387
TCCAGGACGAATTCAGAAXXXATGACCAATTCAAAAACT	AGGACGAATTCAACCAATTCAAAA	0.0014288	320	446	48	6	CAATBOX1 32 (+) CAAT S000028	CCAATBOX1 31 (+) CCAAT S000030	ERELEE4 33 (+) AWTTCAAA S000037	SEF4MOTIFGM7S 37 (-) RTTTTTR S000103	WBOXNTERF3 28 (+) TGACY S000457	WRKY71OS 28 (+) TGAC S000447
TCCGTACGTATAGAGGAAXXXATGACATGGGTGCAGACT	GTACGTATAGAGACATGGGTGCAG	0.00149287	317	466	64	8	ACGTATERD1 6 (+) ACGT S000415	ACGTATERD1 6 (-) ACGT S000415	ACGTABOX 5 (+) TACGTA S000130	ACGTABOX 5 (-) TACGTA S000130	BIHD1OS 28 (-) TGTCA S000498	CURECORECR 4 (+) GTAC S000493	CURECORECR 4 (-) GTAC S000493	WRKY71OS 28 (+) TGAC S000447
TCCAGCATTATACCAGAAXXXATGTCCCCAACCGTGACT	AGCATTATACCATCCCCAACCGTG	0.00154412	315	482	52	6	GTGANTG10 39 (+) GTGA S000378	MYBCORE 34 (-) CNGTTR S000176	MYBPZM 33 (+) CCWACC S000179	WBOXHVISO1 40 (+) TGACT S000442	WBOXNTERF3 40 (+) TGACY S000457	WRKY71OS 40 (+) TGAC S000447
TCCTCAGGCGTATCGGAAXXXATGCAGGGGCCCTAGACT	TCAGGCGTATCGCAGGGGCCCTAG	0.00130386	314	407	58	4	GATABOX 11 (-) GATA S000039	INTRONLOWER 28 (+) TGCAGG S000086	SORLIP2AT 33 (+) GGGCC S000483	SORLIP2AT 34 (-) GGGCC S000483
TCCATGGACATTGCTGAAXXXATGAAACTCTGCTACACT	ATGGACATTGCTAAACTCTGCTAC	0.00140957	312	440	53	3	CAATBOX1 10 (-) CAAT S000028	CACTFTPPCA1 41 (+) YACT S000449	EECCRCAH1 29 (-) GANTTNC S000494
TCCGGTTGACCCATTGAAXXXATGACAACGTTAGCCACT	GGTTGACCCATTACAACGTTAGCC	0.0015217	311	475	73	12	ACGTATERD1 33 (+) ACGT S000415	ACGTATERD1 33 (-) ACGT S000415	BIHD1OS 28 (-) TGTCA S000498	CAATBOX1 13 (-) CAAT S000028	CACTFTPPCA1 41 (+) YACT S000449	ELRECOREPCRP1 6 (+) TTGACC S000142	MYBCORE 3 (+) CNGTTR S000176	SORLIP1AT 39 (+) GCCAC S000482	WBOXATNPR1 6 (+) TTGAC S000390	WBOXNTERF3 7 (+) TGACY S000457	WRKY71OS 7 (+) TGAC S000447	WRKY71OS 28 (+) TGAC S000447
TCCATAGGAGGTAATGAAXXXATGTTAGAAATCTTGACT	ATAGGAGGTAATTTAGAAATCTTG	0.00128463	308	401	50	6	ARR1AT 35 (-) NGATT S000454	POLLEN1LELAT52 32 (+) AGAAA S000245	WBOXATNPR1 39 (+) TTGAC S000390	WBOXHVISO1 40 (+) TGACT S000442	WBOXNTERF3 40 (+) TGACY S000457	WRKY71OS 40 (+) TGAC S000447
TCCGGGCTGGCTGGTGAAXXXATGCATAGCACGACTACT	GGGCTGGCTGGTCATAGCACGACT	0.00154412	306	482	70	3	CACTFTPPCA1 41 (+) YACT S000449	GTGANTG10 14 (+) GTGA S000378	RHERPATEXPA7 34 (+) KCACGW S000512
TCCCACGGTATATGTGAAXXXATGATATTCCTACTAACT	CACGGTATATGTATATTCCTACTA	0.00130706	306	408	47	4	CACTFTPPCA1 37 (+) YACT S000449	GATABOX 29 (+) GATA S000039	GTGANTG10 14 (+) GTGA S000378	ROOTMOTIFTAPOX1 30 (+) ATATT S000098
TCCCGTACCACTTTTGAAXXXATGGTACGAGGTGACACT	CGTACCACTTTTGTACGAGGTGAC	0.00126221	303	394	52	12	BIHD1OS 38 (-) TGTCA S000498	CACTFTPPCA1 9 (+) YACT S000449	CACTFTPPCA1 41 (+) YACT S000449	CURECORECR 5 (+) GTAC S000493	CURECORECR 30 (+) GTAC S000493	CURECORECR 5 (-) GTAC S000493	CURECORECR 30 (-) GTAC S000493	DOFCOREZM 11 (-) AAAG S000265	GTGANTG10 37 (+) GTGA S000378	S1FBOXSORPS1L21 27 (+) ATGGTA S000223	SV40COREENHAN 4 (-) GTGGWWHG S000123	WRKY71OS 38 (+) TGAC S000447
TCCCGTTCAGTAATAGAAXXXATGTCCGACCCGCAAACT	CGTTCAGTAATATCCGACCCGCAA	0.00140957	297	440	57	4	BOXIINTPATPB 13 (+) ATAGAA S000296	CACTFTPPCA1 9 (-) YACT S000449	LTRECOREATCOR15 31 (+) CCGAC S000153	MYBCOREATCYCB1 3 (-) AACGG S000502
TCCCGCGTCTGGTTTGAAXXXATGTTACTGAGAGGTACT	CGCGTCTGGTTTTTACTGAGAGGT	0.00111164	293	347	37	7	CACTFTPPCA1 31 (+) YACT S000449	CACTFTPPCA1 41 (+) YACT S000449	CGCGBOXAT 3 (+) VCGCGB S000501	CGCGBOXAT 3 (-) VCGCGB S000501	CURECORECR 40 (+) GTAC S000493	CURECORECR 40 (-) GTAC S000493	MYB1AT 10 (-) WAACCA S000408
TCCCGGTTCGGCGTTGAAXXXATGAACTATAAATAGACT	CGGTTCGGCGTTAACTATAAATAG	0.00139676	290	436	58	1	TATABOX2 33 (+) TATAAAT S000109
TCCTAGTCAATGTATGAAXXXATGTTCGACCGTCGAACT	TAGTCAATGTATTTCGACCGTCGA	0.00154733	289	483	76	7	CAATBOX1 8 (+) CAAT S000028	CGACGOSAMY3 36 (-) CGACG S000205	HEXAMERATH4 35 (+) CCGTCG S000146	WBOXATNPR1 6 (-) TTGAC S000390	WBOXHVISO1 5 (-) TGACT S000442	WBOXNTERF3 5 (-) TGACY S000457	WRKY71OS 6 (-) TGAC S000447
TCCGTTGAGTGCTTGGAAXXXATGAGTAAATCCATCACT	GTTGAGTGCTTGAGTAAATCCATC	0.00117571	284	367	39	10	ARR1AT 34 (-) NGATT S000454	CACTFTPPCA1 41 (+) YACT S000449	CACTFTPPCA1 8 (-) YACT S000449	CACTFTPPCA1 30 (-) YACT S000449	EECCRCAH1 31 (-) GANTTNC S000494	GTGANTG10 40 (-) GTGA S000378	MYB2CONSENSUSAT 2 (-) YAACKG S000409	MYBCORE 2 (+) CNGTTR S000176	MYBCOREATCYCB1 2 (-) AACGG S000502	PREATPRODH 27 (-) ACTCAT S000450
TCCTCACCCCACGTCGAAXXXATGGATAACCGTACGACT	TCACCCCACGTCGATAACCGTACG	0.0012526	282	391	56	15	ABRELATERD1 10 (-) ACGTG S000414	ACGTATERD1 11 (+) ACGT S000415	ACGTATERD1 11 (-) ACGT S000415	AMYBOX2 27 (-) TATCCAT S000021	CGACGOSAMY3 12 (-) CGACG S000205	CURECORECR 37 (+) GTAC S000493	CURECORECR 37 (-) GTAC S000493	GATABOX 30 (+) GATA S000039	GTGANTG10 4 (-) GTGA S000378	IBOXCORE 30 (+) GATAA S000199	MYBCORE 32 (-) CNGTTR S000176	MYBST1 29 (+) GGATA S000180	SREATMSD 29 (-) TTATCC S000470	TATCCAOSAMY 28 (-) TATCCA S000403	TATCCAYMOTIFOSR 27 (-) TATCCAY S000256
TCCAGATAAGACATCGAAXXXATGACCCTAATCCCAACT	AGATAAGACATCACCCTAATCCCA	0.00124299	281	388	57	6	ARR1AT 35 (-) NGATT S000454	GATABOX 5 (+) GATA S000039	IBOX 5 (+) GATAAG S000124	IBOXCORE 5 (+) GATAA S000199	WBOXNTERF3 28 (+) TGACY S000457	WRKY71OS 28 (+) TGAC S000447
TCCAAAATGCGATTTGAAXXXATGCGGACATTTGAAACT	AAAATGCGATTTCGGACATTTGAA	0.00115008	278	359	38	5	ARR1AT 10 (+) NGATT S000454	EBOXBNNAPA 34 (+) CANNTG S000144	EBOXBNNAPA 34 (-) CANNTG S000144	MYCCONSENSUSAT 34 (+) CANNTG S000407	MYCCONSENSUSAT 34 (-) CANNTG S000407
TCCGGTGGGCCGGAAGAAXXXATGCTGGGACAACCTACT	GGTGGGCCGGAACTGGGACAACCT	0.0015217	273	475	68	3	CACTFTPPCA1 41 (+) YACT S000449	SITEIIATCYTC 6 (+) TGGGCY S000474	SORLIP2AT 7 (+) GGGCC S000483
TCCTCATACACTGTAGAAXXXATGACTGCCCTTTATACT	TCATACACTGTAACTGCCCTTTAT	0.00118532	271	370	47	7	CACTFTPPCA1 9 (+) YACT S000449	CACTFTPPCA1 41 (+) YACT S000449	DOFCOREZM 36 (-) AAAG S000265	TAAAGSTKST1 36 (-) TAAAG S000387	WBOXHVISO1 28 (+) TGACT S000442	WBOXNTERF3 28 (+) TGACY S000457	WRKY71OS 28 (+) TGAC S000447
TCCCCGCCATACAACGAAXXXATGACGACCCCTGGTACT	CCGCCATACAACACGACCCCTGGT	0.00118853	270	371	52	5	ASF1MOTIFCAMV 28 (+) TGACG S000024	CACTFTPPCA1 41 (+) YACT S000449	CURECORECR 40 (+) GTAC S000493	CURECORECR 40 (-) GTAC S000493	WRKY71OS 28 (+) TGAC S000447
TCCTGATGCCGTCCAGAAXXXATGACCTACCACCGTACT	TGATGCCGTCCAACCTACCACCGT	0.00164344	270	513	77	10	BOXLCOREDCPAL 30 (+) ACCWWCC S000492	CACTFTPPCA1 41 (+) YACT S000449	CMSRE1IBSPOA 9 (-) TGGACGG S000511	CURECORECR 40 (+) GTAC S000493	CURECORECR 40 (-) GTAC S000493	MYBPZM 31 (+) CCWACC S000179	PALBOXAPC 9 (+) CCGTCC S000137	QELEMENTZMZM13 28 (-) AGGTCA S000254	WBOXNTERF3 28 (+) TGACY S000457	WRKY71OS 28 (+) TGAC S000447
TCCATACGGGCCATTGAAXXXATGGCTTTGAGTGTTACT	ATACGGGCCATTGCTTTGAGTGTT	0.00104757	267	327	41	5	CAATBOX1 13 (-) CAAT S000028	CACTFTPPCA1 41 (+) YACT S000449	CACTFTPPCA1 36 (-) YACT S000449	DOFCOREZM 31 (-) AAAG S000265	SORLIP2AT 8 (+) GGGCC S000483
TCCGTCGATCATTGTGAAXXXATGATAATCCTGCAAACT	GTCGATCATTGTATAATCCTGCAA	0.00110523	263	345	49	9	ARR1AT 32 (-) NGATT S000454	CAATBOX1 11 (-) CAAT S000028	CBFHV 4 (-) RYCGAC S000497	CGACGOSAMY3 3 (-) CGACG S000205	GATABOX 29 (+) GATA S000039	GTGANTG10 14 (+) GTGA S000378	HEXAMERATH4 2 (+) CCGTCG S000146	IBOXCORE 29 (+) GATAA S000199	INTRONLOWER 35 (-) TGCAGG S000086
TCCGTGCGTGCTAAGGAAXXXATGTTGGCTTGCCAAACT	GTGCGTGCTAAGTTGGCTTGCCAA	0.00126541	258	395	61	1	RAV1AAT 28 (-) CAACA S000314
TCCTAACGAAAGGGGGAAXXXATGTTTATTAGAACCACT	TAACGAAAGGGGTTTATTAGAACC	0.00115649	257	361	50	4	CACTFTPPCA1 41 (+) YACT S000449	CPBCSPOR 32 (+) TATTAG S000491	DOFCOREZM 9 (+) AAAG S000265	POLASIG1 30 (-) AATAAA S000080
TCCCATCGGTGTTGAGAAXXXATGAGAGCCGAAGGTACT	CATCGGTGTTGAAGAGCCGAAGGT	0.00108281	256	338	48	4	CACTFTPPCA1 41 (+) YACT S000449	CURECORECR 40 (+) GTAC S000493	CURECORECR 40 (-) GTAC S000493	RAV1AAT 10 (-) CAACA S000314
TCCGTGGGGGCCAACGAAXXXATGAAGTAACAGAGAACT	GTGGGGGCCAACAAGTAACAGAGA	0.00112766	256	352	49	4	CACTFTPPCA1 31 (-) YACT S000449	GARE1OSREP1 33 (+) TAACAGA S000419	MYBCORE 33 (-) CNGTTR S000176	SORLIP2AT 8 (+) GGGCC S000483
TCCTAAAACCTGCCCGAAXXXATGGAAACCAACGACACT	TAAAACCTGCCCGAAACCAACGAC	0.00120775	249	377	52	3	CACTFTPPCA1 41 (+) YACT S000449	MYB1AT 31 (+) WAACCA S000408	REALPHALGLHCB21 32 (+) AACCAA S000362
TCCGGAACTATGATGGAAXXXATGTAGTCTGTATAAACT	GGAACTATGATGTAGTCTGTATAA	0.00122056	248	381	47	0
TCCCCATTCCTTAAGGAAXXXATGAACGTACCCCCCACT	CCATTCCTTAAGAACGTACCCCCC	0.00118532	248	370	58	5	ACGTATERD1 31 (+) ACGT S000415	ACGTATERD1 31 (-) ACGT S000415	CACTFTPPCA1 41 (+) YACT S000449	CURECORECR 33 (+) GTAC S000493	CURECORECR 33 (-) GTAC S000493
TCCGATTGCCGCAACGAAXXXATGAAGGAACAAGGTACT	GATTGCCGCAACAAGGAACAAGGT	0.00111805	247	349	54	6	ARR1AT 3 (+) NGATT S000454	CAATBOX1 5 (-) CAAT S000028	CACTFTPPCA1 41 (+) YACT S000449	CURECORECR 40 (+) GTAC S000493	CURECORECR 40 (-) GTAC S000493	E2FCONSENSUS 5 (+) WTTSSCSS S000476
TCCCGGGGTAACTCTGAAXXXATGTGTAACAGATGCACT	CGGGGTAACTCTTGTAACAGATGC	0.00120134	247	375	49	9	CACTFTPPCA1 41 (+) YACT S000449	EBOXBNNAPA 35 (+) CANNTG S000144	EBOXBNNAPA 35 (-) CANNTG S000144	EECCRCAH1 8 (-) GANTTNC S000494	GARE1OSREP1 32 (+) TAACAGA S000419	MYBCORE 32 (-) CNGTTR S000176	MYCCONSENSUSAT 35 (+) CANNTG S000407	MYCCONSENSUSAT 35 (-) CANNTG S000407	NAPINMOTIFBN 27 (-) TACACAT S000070
TCCGAATCCGCACCTGAAXXXATGACGCTACAAAGGACT	GAATCCGCACCTACGCTACAAAGG	0.00122056	244	381	49	9	ARR1AT 5 (-) NGATT S000454	ASF1MOTIFCAMV 28 (+) TGACG S000024	DOFCOREZM 37 (+) AAAG S000265	EBOXBNNAPA 11 (+) CANNTG S000144	EBOXBNNAPA 11 (-) CANNTG S000144	MYCCONSENSUSAT 11 (+) CANNTG S000407	MYCCONSENSUSAT 11 (-) CANNTG S000407	RAV1BAT 11 (+) CACCTG S000315	WRKY71OS 28 (+) TGAC S000447
TCCTGCACATCTCCAGAAXXXATGAGCAAGAACAGGACT	TGCACATCTCCAAGCAAGAACAGG	0.000989906	242	309	42	1	INTRONLOWER 2 (-) TGCAGG S000086
TCCGAGTGCCCAGGGGAAXXXATGAAGTACATTGTGACT	GAGTGCCCAGGGAAGTACATTGTG	0.00100913	240	315	38	9	CAATBOX1 36 (-) CAAT S000028	CACTFTPPCA1 5 (-) YACT S000449	CACTFTPPCA1 31 (-) YACT S000449	CURECORECR 32 (+) GTAC S000493	CURECORECR 32 (-) GTAC S000493	GTGANTG10 39 (+) GTGA S000378	WBOXHVISO1 40 (+) TGACT S000442	WBOXNTERF3 40 (+) TGACY S000457	WRKY71OS 40 (+) TGAC S000447
TCCGGGCTATAGGTCGAAXXXATGATGTGACAGAGAACT	GGGCTATAGGTCATGTGACAGAGA	0.0010764	237	336	52	5	BIHD1OS 33 (-) TGTCA S000498	GTGANTG10 32 (+) GTGA S000378	SEBFCONSSTPR10A 32 (-) YTGTCWC S000391	TGTCACACMCUCUMI 31 (-) TGTCACA S000422	WRKY71OS 33 (+) TGAC S000447
TCCTTTCGGCCTACCGAAXXXATGGTGAACAATACTACT	TTTCGGCCTACCGTGAACAATACT	0.00109242	236	341	47	7	CAATBOX1 35 (+) CAAT S000028	CACTFTPPCA1 38 (+) YACT S000449	CACTFTPPCA1 41 (+) YACT S000449	DOFCOREZM 3 (-) AAAG S000265	GTGANTG10 30 (+) GTGA S000378	LTRE1HVBLT49 4 (-) CCGAAA S000250	MYBPZM 10 (+) CCWACC S000179
TCCAGTTCAATCACGGAAXXXATGAACTAGCCAGTGACT	AGTTCAATCACGAACTAGCCAGTG	0.00114368	235	357	56	8	ARR1AT 9 (-) NGATT S000454	CAATBOX1 8 (+) CAAT S000028	CACTFTPPCA1 38 (-) YACT S000449	GTGANTG10 39 (+) GTGA S000378	GTGANTG10 11 (-) GTGA S000378	WBOXHVISO1 40 (+) TGACT S000442	WBOXNTERF3 40 (+) TGACY S000457	WRKY71OS 40 (+) TGAC S000447
TCCTGGATTGCTCTCGAAXXXATGCAAAACAGCATGACT	TGGATTGCTCTCCAAAACAGCATG	0.000941852	235	294	33	5	ARR1AT 5 (+) NGATT S000454	CAATBOX1 7 (-) CAAT S000028	WBOXHVISO1 40 (+) TGACT S000442	WBOXNTERF3 40 (+) TGACY S000457	WRKY71OS 40 (+) TGAC S000447
TCCGAGCGACCAACGGAAXXXATGCTCCACCATAAGACT	GAGCGACCAACGCTCCACCATAAG	0.00109242	235	341	55	4	MYB2CONSENSUSAT 11 (+) YAACKG S000409	MYBCORE 11 (-) CNGTTR S000176	MYBCOREATCYCB1 12 (+) AACGG S000502	POLLEN2LELAT52 31 (+) TCCACCATA S000246
TCCTTTTCTGTCTGGGAAXXXATGTTATAAATTGATACT	TTTTCTGTCTGGTTATAAATTGAT	0.000973888	231	304	33	6	CAATBOX1 36 (-) CAAT S000028	CACTFTPPCA1 41 (+) YACT S000449	DOFCOREZM 3 (-) AAAG S000265	GATABOX 39 (+) GATA S000039	POLLEN1LELAT52 5 (-) AGAAA S000245	TATABOX2 31 (+) TATAAAT S000109
TCCTGACTGTTGTTAGAAXXXATGAGAATTCCAGAAACT	TGACTGTTGTTAAGAATTCCAGAA	0.00118212	229	369	55	8	EECCRCAH1 31 (+) GANTTNC S000494	MYBCORE 7 (+) CNGTTR S000176	POLLEN1LELAT52 38 (+) AGAAA S000245	RAV1AAT 8 (-) CAACA S000314	WBOXHVISO1 4 (+) TGACT S000442	WBOXNTCHN48 3 (+) CTGACY S000508	WBOXNTERF3 4 (+) TGACY S000457	WRKY71OS 4 (+) TGAC S000447
TCCTTCTGTTGCTGTGAAXXXATGACATCGACTTAAACT	TTCTGTTGCTGTACATCGACTTAA	0.000938648	228	293	40	6	BIHD1OS 28 (-) TGTCA S000498	CBFHV 32 (+) RYCGAC S000497	GTGANTG10 14 (+) GTGA S000378	MYBCORE 6 (+) CNGTTR S000176	RAV1AAT 7 (-) CAACA S000314	WRKY71OS 28 (+) TGAC S000447
TCCGTCGATTCGTGAGAAXXXATGTGACAGGCAGCAACT	GTCGATTCGTGATGACAGGCAGCA	0.00106038	228	331	53	11	ARR1AT 6 (+) NGATT S000454	BIHD1OS 30 (-) TGTCA S000498	CBFHV 4 (-) RYCGAC S000497	CGACGOSAMY3 3 (-) CGACG S000205	GTGANTG10 12 (+) GTGA S000378	GTGANTG10 29 (+) GTGA S000378	HEXAMERATH4 2 (+) CCGTCG S000146	RHERPATEXPA7 10 (-) KCACGW S000512	SEBFCONSSTPR10A 29 (-) YTGTCWC S000391	TGTCACACMCUCUMI 28 (-) TGTCACA S000422	WRKY71OS 30 (+) TGAC S000447
TCCTTAGCATAGATAGAAXXXATGCGAAGAACGGTTACT	TTAGCATAGATACGAAGAACGGTT	0.000887391	218	277	35	5	BOXIINTPATPB 13 (+) ATAGAA S000296	CACTFTPPCA1 41 (+) YACT S000449	GATABOX 12 (+) GATA S000039	MYBCORE 37 (+) CNGTTR S000176	MYBCOREATCYCB1 35 (+) AACGG S000502
TCCCATGTATTCTCCGAAXXXATGGAGATTCCAATAACT	CATGTATTCTCCGAGATTCCAATA	0.00096748	218	302	45	3	ARR1AT 31 (+) NGATT S000454	CAATBOX1 37 (+) CAAT S000028	CCAATBOX1 36 (+) CCAAT S000030
TCCGGTAGACGTCTGGAAXXXATGCACGCTTTACTCACT	GGTAGACGTCTGCACGCTTTACTC	0.00111485	217	348	63	9	ACGTATERD1 9 (+) ACGT S000415	ACGTATERD1 9 (-) ACGT S000415	ACGTCBOX 8 (+) GACGTC S000131	ACGTCBOX 8 (-) GACGTC S000131	CACTFTPPCA1 41 (+) YACT S000449	CACTFTPPCA1 37 (+) YACT S000449	DOFCOREZM 34 (-) AAAG S000265	GTGANTG10 40 (-) GTGA S000378	TAAAGSTKST1 34 (-) TAAAG S000387
TCCCCATCCAAGGGAGAAXXXATGCCAGTGATATAAACT	CCATCCAAGGGACCAGTGATATAA	0.000970684	217	303	42	3	CACTFTPPCA1 32 (-) YACT S000449	GATABOX 35 (+) GATA S000039	GTGANTG10 33 (+) GTGA S000378
TCCTTTCGGAACGTTGAAXXXATGGGCTACTAACATACT	TTTCGGAACGTTGGCTACTAACAT	0.000861762	215	269	39	7	ACGTATERD1 11 (+) ACGT S000415	ACGTATERD1 11 (-) ACGT S000415	CACTFTPPCA1 33 (+) YACT S000449	CACTFTPPCA1 41 (+) YACT S000449	DOFCOREZM 3 (-) AAAG S000265	LTRE1HVBLT49 4 (-) CCGAAA S000250	SITEIIATCYTC 28 (+) TGGGCY S000474
TCCGGGGATAATGGAGAAXXXATGTCTAACCTGAACACT	GGGGATAATGGATCTAACCTGAAC	0.000909816	215	284	41	5	CACTFTPPCA1 41 (+) YACT S000449	GATABOX 7 (+) GATA S000039	IBOXCORE 7 (+) GATAA S000199	MYBST1 6 (+) GGATA S000180	SREATMSD 6 (-) TTATCC S000470
TCCGGCCGTAATGTCGAAXXXATGCCTTTCACTCCTACT	GGCCGTAATGTCCCTTTCACTCCT	0.000961073	214	300	47	5	CACTFTPPCA1 35 (+) YACT S000449	CACTFTPPCA1 41 (+) YACT S000449	DOFCOREZM 31 (-) AAAG S000265	GTGANTG10 34 (-) GTGA S000378	INRNTPSADB 33 (+) YTCANTYY S000395
TCCATTGATATAGCTGAAXXXATGATAAAAAAAGTAACT	ATTGATATAGCTATAAAAAAAGTA	0.000839337	214	262	30	6	CAATBOX1 4 (-) CAAT S000028	CACTFTPPCA1 38 (-) YACT S000449	DOFCOREZM 36 (+) AAAG S000265	GATABOX 7 (+) GATA S000039	GATABOX 29 (+) GATA S000039	IBOXCORE 29 (+) GATAA S000199
TCCCGTCCTTCGCGAGAAXXXATGCCACTGATGTACACT	CGTCCTTCGCGACCACTGATGTAC	0.00101233	209	316	54	6	CACTFTPPCA1 31 (+) YACT S000449	CACTFTPPCA1 41 (+) YACT S000449	CURECORECR 38 (+) GTAC S000493	CURECORECR 38 (-) GTAC S000493	PALBOXAPC 3 (+) CCGTCC S000137	SORLIP1AT 29 (+) GCCAC S000482
TCCAGCGGTGGGTGGGAAXXXATGAGTGATATCCTTACT	AGCGGTGGGTGGAGTGATATCCTT	0.000900205	208	281	47	7	CACTFTPPCA1 41 (+) YACT S000449	CACTFTPPCA1 30 (-) YACT S000449	GATABOX 33 (+) GATA S000039	GATABOX 35 (-) GATA S000039	GTGANTG10 31 (+) GTGA S000378	MYBST1 35 (-) GGATA S000180	PREATPRODH 27 (-) ACTCAT S000450
TCCCAAGAGAGAGCCGAAXXXATGATGCACTGAGATACT	CAAGAGAGAGCCATGCACTGAGAT	0.000925834	205	289	46	5	CACTFTPPCA1 33 (+) YACT S000449	CACTFTPPCA1 41 (+) YACT S000449	GATABOX 39 (+) GATA S000039	NODCON2GM 5 (-) CTCTT S000462	OSE2ROOTNODULE 5 (-) CTCTT S000468
TCCATATATTGTAGAGAAXXXATGTGGCGTACGGCAACT	ATATATTGTAGATGGCGTACGGCA	0.000938648	203	293	40	5	CAATBOX1 8 (-) CAAT S000028	CURECORECR 34 (+) GTAC S000493	CURECORECR 34 (-) GTAC S000493	ROOTMOTIFTAPOX1 6 (+) ATATT S000098	SORLIP1AT 29 (-) GCCAC S000482
TCCGGAGTTTAAGTGGAAXXXATGGACGCCCATGGGACT	GGAGTTTAAGTGGACGCCCATGGG	0.00087778	201	274	42	1	CACTFTPPCA1 12 (-) YACT S000449
TCCTAACGGACGGCTGAAXXXATGAGTTGTAAACAAACT	TAACGGACGGCTAGTTGTAAACAA	0.000973888	200	304	43	7	ANAERO1CONSENSU 36 (+) AAACAAA S000477	CAREOSREP1 29 (-) CAACTC S000421	MYB2CONSENSUSAT 4 (+) YAACKG S000409	MYBCORE 4 (-) CNGTTR S000176	MYBCOREATCYCB1 5 (+) AACGG S000502	PALBOXAPC 8 (-) CCGTCC S000137	PREATPRODH 27 (-) ACTCAT S000450
TCCATCTTTCGACTTGAAXXXATGATATTAATATTTACT	ATCTTTCGACTTATATTAATATTT	0.000756044	198	236	25	10	CACTFTPPCA1 41 (+) YACT S000449	DOFCOREZM 6 (-) AAAG S000265	GATABOX 29 (+) GATA S000039	NODCON1GM 4 (-) AAAGAT S000461	OSE1ROOTNODULE 4 (-) AAAGAT S000467	ROOTMOTIFTAPOX1 30 (+) ATATT S000098	ROOTMOTIFTAPOX1 36 (+) ATATT S000098	ROOTMOTIFTAPOX1 35 (-) ATATT S000098	TATABOX3 31 (+) TATTAAT S000110	TATABOX3 32 (-) TATTAAT S000110
TCCCTTGTAACCAACGAAXXXATGAAAGAAGTAGTAACT	CTTGTAACCAACAAAGAAGTAGTA	0.00074323	191	232	22	5	CACTFTPPCA1 35 (-) YACT S000449	CACTFTPPCA1 38 (-) YACT S000449	DOFCOREZM 30 (+) AAAG S000265	MYB1AT 8 (+) WAACCA S000408	REALPHALGLHCB21 9 (+) AACCAA S000362
TCCGGATCGGTTAATGAAXXXATGCCACCCGTGGTGACT	GGATCGGTTAATCCACCCGTGGTG	0.000791284	189	247	32	7	GT1CORE 9 (+) GGTTAA S000125	GTGANTG10 39 (+) GTGA S000378	MYBCORE 8 (+) CNGTTR S000176	SORLIP1AT 29 (+) GCCAC S000482	WBOXHVISO1 40 (+) TGACT S000442	WBOXNTERF3 40 (+) TGACY S000457	WRKY71OS 40 (+) TGAC S000447
TCCGATCTGCTTGAGGAAXXXATGAGTAACATGTTCACT	GATCTGCTTGAGAGTAACATGTTC	0.000784877	189	245	32	5	CACTFTPPCA1 41 (+) YACT S000449	CACTFTPPCA1 30 (-) YACT S000449	CIACADIANLELHC 4 (-) CAANNNNATC S000252	GTGANTG10 40 (-) GTGA S000378	PREATPRODH 27 (-) ACTCAT S000450
TCCTCATCTGTTAACGAAXXXATGTTATGACCTCGAACT	TCATCTGTTAACTTATGACCTCGA	0.000765655	186	239	36	9	EBOXBNNAPA 5 (+) CANNTG S000144	EBOXBNNAPA 5 (-) CANNTG S000144	GARE1OSREP1 7 (-) TAACAGA S000419	MYBCORE 8 (+) CNGTTR S000176	MYCCONSENSUSAT 5 (+) CANNTG S000407	MYCCONSENSUSAT 5 (-) CANNTG S000407	QELEMENTZMZM13 33 (-) AGGTCA S000254	WBOXNTERF3 33 (+) TGACY S000457	WRKY71OS 33 (+) TGAC S000447
TCCTCACATCCCTCGGAAXXXATGGTAGCTTACTAAACT	TCACATCCCTCGGTAGCTTACTAA	0.000794487	185	248	34	3	CACTFTPPCA1 36 (+) YACT S000449	GTGANTG10 4 (-) GTGA S000378	S1FBOXSORPS1L21 27 (+) ATGGTA S000223
TCCTACTCCGGGCTTGAAXXXATGCCTTCAGGAGCTACT	TACTCCGGGCTTCCTTCAGGAGCT	0.000816912	177	255	34	2	CACTFTPPCA1 4 (+) YACT S000449	CACTFTPPCA1 41 (+) YACT S000449
TCCGGGAGCAGGGTCGAAXXXATGGGTGACCCGACCACT	GGGAGCAGGGTCGGTGACCCGACC	0.000919427	177	287	57	5	CACTFTPPCA1 41 (+) YACT S000449	GTGANTG10 31 (+) GTGA S000378	LTRECOREATCOR15 36 (+) CCGAC S000153	WBOXNTERF3 32 (+) TGACY S000457	WRKY71OS 32 (+) TGAC S000447
TCCCGTTTCGACGACGAAXXXATGCACGTACGCGTGACT	CGTTTCGACGACCACGTACGCGTG	0.000704787	175	220	33	15	ABRELATERD1 30 (-) ACGTG S000414	ACGTATERD1 31 (+) ACGT S000415	ACGTATERD1 31 (-) ACGT S000415	CGACGOSAMY3 9 (+) CGACG S000205	CGACGOSAMY3 12 (+) CGACG S000205	CGCGBOXAT 35 (+) VCGCGB S000501	CGCGBOXAT 35 (-) VCGCGB S000501	CURECORECR 33 (+) GTAC S000493	CURECORECR 33 (-) GTAC S000493	GTGANTG10 39 (+) GTGA S000378	MYBCOREATCYCB1 3 (-) AACGG S000502	RHERPATEXPA7 29 (+) KCACGW S000512	WBOXHVISO1 40 (+) TGACT S000442	WBOXNTERF3 40 (+) TGACY S000457	WRKY71OS 40 (+) TGAC S000447
TCCCCCTATAGATGCGAAXXXATGGGTGACATCTAGACT	CCCTATAGATGCGGTGACATCTAG	0.000733619	174	229	27	3	BIHD1OS 32 (-) TGTCA S000498	GTGANTG10 31 (+) GTGA S000378	WRKY71OS 32 (+) TGAC S000447
TCCTGACCATAACTCGAAXXXATGCAGTTGACGCGTACT	TGACCATAACTCCAGTTGACGCGT	0.000675955	172	211	29	17	ASF1MOTIFCAMV 34 (+) TGACG S000024	CACTFTPPCA1 41 (+) YACT S000449	CGCGBOXAT 36 (+) VCGCGB S000501	CGCGBOXAT 36 (-) VCGCGB S000501	CURECORECR 40 (+) GTAC S000493	CURECORECR 40 (-) GTAC S000493	EBOXBNNAPA 30 (+) CANNTG S000144	EBOXBNNAPA 30 (-) CANNTG S000144	MYB2CONSENSUSAT 30 (-) YAACKG S000409	MYBCORE 30 (+) CNGTTR S000176	MYCCONSENSUSAT 30 (+) CANNTG S000407	MYCCONSENSUSAT 30 (-) CANNTG S000407	WBOXATNPR1 33 (+) TTGAC S000390	WBOXNTCHN48 3 (+) CTGACY S000508	WBOXNTERF3 4 (+) TGACY S000457	WRKY71OS 4 (+) TGAC S000447	WRKY71OS 34 (+) TGAC S000447
TCCTTGGTACTGTCAGAAXXXATGCGTAGATAAGTTACT	TTGGTACTGTCACGTAGATAAGTT	0.000730416	172	228	32	9	BIHD1OS 11 (+) TGTCA S000498	CACTFTPPCA1 8 (+) YACT S000449	CACTFTPPCA1 41 (+) YACT S000449	CURECORECR 7 (+) GTAC S000493	CURECORECR 7 (-) GTAC S000493	GATABOX 34 (+) GATA S000039	IBOX 34 (+) GATAAG S000124	IBOXCORE 34 (+) GATAA S000199	WRKY71OS 12 (-) TGAC S000447
TCCACATTAGGGGTGGAAXXXATGCCAAACCGTCGGACT	ACATTAGGGGTGCCAAACCGTCGG	0.000752841	169	235	35	3	CGACGOSAMY3 36 (-) CGACG S000205	HEXAMERATH4 35 (+) CCGTCG S000146	LTRECOREATCOR15 37 (-) CCGAC S000153
TCCTAGATTCCCTCTGAAXXXATGCCTGTCGGACCCACT	TAGATTCCCTCTCCTGTCGGACCC	0.00083293	166	260	51	3	ARR1AT 5 (+) NGATT S000454	CACTFTPPCA1 41 (+) YACT S000449	LTRECOREATCOR15 33 (-) CCGAC S000153
TCCGGGGTGCCGGGTGAAXXXATGGCCCTTCGCGTCACT	GGGGTGCCGGGTGCCCTTCGCGTC	0.000724009	166	226	38	6	ASF1MOTIFCAMV 38 (-) TGACG S000024	CACTFTPPCA1 41 (+) YACT S000449	GTGANTG10 14 (+) GTGA S000378	GTGANTG10 40 (-) GTGA S000378	SORLIP2AT 29 (-) GGGCC S000483	WRKY71OS 39 (-) TGAC S000447
TCCAGGTCCGACTCCGAAXXXATGTCTTGTCCGGCTACT	AGGTCCGACTCCTCTTGTCCGGCT	0.000688769	160	215	36	2	CACTFTPPCA1 41 (+) YACT S000449	LTRECOREATCOR15 8 (+) CCGAC S000153
TCCTGCTGGCCTTCTGAAXXXATGAGACGGAACGCTACT	TGCTGGCCTTCTAGACGGAACGCT	0.000647123	159	202	29	2	CACTFTPPCA1 41 (+) YACT S000449	SURECOREATSULTR 29 (+) GAGAC S000499
TCCCTTTCAATGTCGGAAXXXATGACACTCCCCCAGACT	CTTTCAATGTCGACACTCCCCCAG	0.000685566	158	214	29	6	BIHD1OS 28 (-) TGTCA S000498	CAATBOX1 8 (+) CAAT S000028	CACTFTPPCA1 31 (+) YACT S000449	DOFCOREZM 4 (-) AAAG S000265	LTRECOREATCOR15 12 (-) CCGAC S000153	WRKY71OS 28 (+) TGAC S000447
TCCCGCATTATAACCGAAXXXATGACCTCTGGTGACACT	CGCATTATAACCACCTCTGGTGAC	0.000637512	156	199	29	8	BIHD1OS 38 (-) TGTCA S000498	CACTFTPPCA1 41 (+) YACT S000449	GTGANTG10 37 (+) GTGA S000378	MYBCORE 11 (-) CNGTTR S000176	QELEMENTZMZM13 28 (-) AGGTCA S000254	WBOXNTERF3 28 (+) TGACY S000457	WRKY71OS 28 (+) TGAC S000447	WRKY71OS 38 (+) TGAC S000447
TCCGACACTATGCTGGAAXXXATGGAGAACCACAGGACT	GACACTATGCTGGAGAACCACAGG	0.000611883	155	191	30	2	CACTFTPPCA1 6 (+) YACT S000449	LTRECOREATCOR15 2 (+) CCGAC S000153
TCCTATTGACTCTGGGAAXXXATGCCTAAACCGTATACT	TATTGACTCTGGCCTAAACCGTAT	0.000637512	153	199	26	6	CAATBOX1 5 (-) CAAT S000028	CACTFTPPCA1 41 (+) YACT S000449	WBOXATNPR1 6 (+) TTGAC S000390	WBOXHVISO1 7 (+) TGACT S000442	WBOXNTERF3 7 (+) TGACY S000457	WRKY71OS 7 (+) TGAC S000447
TCCCCACCTGTCTTTGAAXXXATGCGAGGGGCTATAACT	CCACCTGTCTTTCGAGGGGCTATA	0.000663141	153	207	27	6	DOFCOREZM 12 (-) AAAG S000265	EBOXBNNAPA 5 (+) CANNTG S000144	EBOXBNNAPA 5 (-) CANNTG S000144	MYCCONSENSUSAT 5 (+) CANNTG S000407	MYCCONSENSUSAT 5 (-) CANNTG S000407	RAV1BAT 5 (+) CACCTG S000315
TCCATTTCCCTTTGCGAAXXXATGATTAGAGAACCGACT	ATTTCCCTTTGCATTAGAGAACCG	0.000772062	150	241	40	6	ARR1AT 28 (+) NGATT S000454	CBFHV 38 (+) RYCGAC S000497	DOFCOREZM 10 (-) AAAG S000265	DRE2COREZMRAB17 38 (+) ACCGAC S000402	DRECRTCOREAT 38 (+) RCCGAC S000418	LTRECOREATCOR15 39 (+) CCGAC S000153
TCCTACATTGGGATGGAAXXXATGACAACGCTCCCGACT	TACATTGGGATGACAACGCTCCCG	0.000602273	150	188	26	6	BIHD1OS 28 (-) TGTCA S000498	CAATBOX1 7 (-) CAAT S000028	CCAATBOX1 7 (-) CCAAT S000030	LEAFYATAG 5 (-) CCAATGT S000432	LTRECOREATCOR15 39 (+) CCGAC S000153	WRKY71OS 28 (+) TGAC S000447
TCCATCTCAACTGTAGAAXXXATGTAAGGACAACACACT	ATCTCAACTGTATAAGGACAACAC	0.000624698	148	195	29	8	CACTFTPPCA1 41 (+) YACT S000449	EBOXBNNAPA 8 (+) CANNTG S000144	EBOXBNNAPA 8 (-) CANNTG S000144	MYB2CONSENSUSAT 8 (+) YAACKG S000409	MYBCORE 8 (-) CNGTTR S000176	MYCCONSENSUSAT 8 (+) CANNTG S000407	MYCCONSENSUSAT 8 (-) CANNTG S000407	RAV1AAT 36 (+) CAACA S000314
TCCCTATCAAGCGTGGAAXXXATGCGGGTGAGGGGGACT	CTATCAAGCGTGCGGGTGAGGGGG	0.000624698	145	195	34	2	GATABOX 5 (-) GATA S000039	GTGANTG10 33 (+) GTGA S000378
TCCGAGCTGCGGTGGGAAXXXATGTAATTTCTAGTGACT	GAGCTGCGGTGGTAATTTCTAGTG	0.000534997	143	167	18	6	CACTFTPPCA1 38 (-) YACT S000449	GTGANTG10 39 (+) GTGA S000378	POLLEN1LELAT52 33 (-) AGAAA S000245	WBOXHVISO1 40 (+) TGACT S000442	WBOXNTERF3 40 (+) TGACY S000457	WRKY71OS 40 (+) TGAC S000447
TCCTTACGAAGATGGGAAXXXATGAACATGACAAACACT	TTACGAAGATGGAACATGACAAAC	0.00069838	142	218	38	5	2SSEEDPROTBANAP 37 (+) CAAACAC S000143	BIHD1OS 34 (-) TGTCA S000498	CACTFTPPCA1 41 (+) YACT S000449	CANBNNAPA 37 (+) CNAACAC S000148	WRKY71OS 34 (+) TGAC S000447
TCCCATCTTTGCGACGAAXXXATGCCCTCTGTAGATACT	CATCTTTGCGACCCCTCTGTAGAT	0.000595865	142	186	27	6	CACTFTPPCA1 41 (+) YACT S000449	CGACGOSAMY3 12 (+) CGACG S000205	DOFCOREZM 7 (-) AAAG S000265	GATABOX 39 (+) GATA S000039	NODCON1GM 5 (-) AAAGAT S000461	OSE1ROOTNODULE 5 (-) AAAGAT S000467
TCCCACGAGATTAAAGAAXXXATGCGTCATGGGGAGACT	CACGAGATTAAACGTCATGGGGAG	0.000576644	142	180	28	6	ARR1AT 8 (+) NGATT S000454	ASF1MOTIFCAMV 30 (-) TGACG S000024	DOFCOREZM 13 (+) AAAG S000265	SURECOREATSULTR 39 (+) GAGAC S000499	TAAAGSTKST1 12 (+) TAAAG S000387	WRKY71OS 31 (-) TGAC S000447
TCCGTAGCCCCATTTGAAXXXATGTTAATCAGTAAGACT	GTAGCCCCATTTTTAATCAGTAAG	0.000554219	141	173	18	6	ARR1AT 32 (-) NGATT S000454	CACTFTPPCA1 36 (-) YACT S000449	EBOXBNNAPA 11 (+) CANNTG S000144	EBOXBNNAPA 11 (-) CANNTG S000144	MYCCONSENSUSAT 11 (+) CANNTG S000407	MYCCONSENSUSAT 11 (-) CANNTG S000407
TCCAAATGTATGCCTGAAXXXATGGCATCGCAATTTACT	AAATGTATGCCTGCATCGCAATTT	0.000586255	140	183	31	6	CAATBOX1 36 (+) CAAT S000028	CACTFTPPCA1 41 (+) YACT S000449	EBOXBNNAPA 3 (+) CANNTG S000144	EBOXBNNAPA 3 (-) CANNTG S000144	MYCCONSENSUSAT 3 (+) CANNTG S000407	MYCCONSENSUSAT 3 (-) CANNTG S000407
TCCTTCGAGCTGAAAGAAXXXATGAAGGCTGCAATTACT	TTCGAGCTGAAAAAGGCTGCAATT	0.000560626	140	175	24	3	CAATBOX1 37 (+) CAAT S000028	CACTFTPPCA1 41 (+) YACT S000449	DOFCOREZM 13 (+) AAAG S000265
TCCCATGGTATGGGCGAAXXXATGCGACTCTACTGCACT	CATGGTATGGGCCGACTCTACTGC	0.00065353	140	204	41	3	CACTFTPPCA1 41 (+) YACT S000449	CACTFTPPCA1 36 (+) YACT S000449	S1FBOXSORPS1L21 5 (+) ATGGTA S000223
TCCCCAACGTACCGTGAAXXXATGAACGTACCCCCCACT	CCAACGTACCGTAACGTACCCCCC	0.000621494	138	194	39	10	ACGTATERD1 7 (+) ACGT S000415	ACGTATERD1 31 (+) ACGT S000415	ACGTATERD1 7 (-) ACGT S000415	ACGTATERD1 31 (-) ACGT S000415	CACTFTPPCA1 41 (+) YACT S000449	CURECORECR 9 (+) GTAC S000493	CURECORECR 33 (+) GTAC S000493	CURECORECR 9 (-) GTAC S000493	CURECORECR 33 (-) GTAC S000493	GTGANTG10 14 (+) GTGA S000378
TCCATACAATATTTTGAAXXXATGCAACAACTCTGAACT	ATACAATATTTTCAACAACTCTGA	0.000586255	137	183	27	5	CAATBOX1 7 (+) CAAT S000028	CAREOSREP1 33 (+) CAACTC S000421	RAV1AAT 30 (+) CAACA S000314	ROOTMOTIFTAPOX1 9 (+) ATATT S000098	ROOTMOTIFTAPOX1 8 (-) ATATT S000098
TCCAGTTTGGACACTGAAXXXATGTGAAAACCACAAACT	AGTTTGGACACTTGAAAACCACAA	0.000845745	136	264	52	3	CACTFTPPCA1 12 (+) YACT S000449	GTGANTG10 29 (+) GTGA S000378	MYB1AT 33 (+) WAACCA S000408
TCCGAGTGTCTTCATGAAXXXATGCCAAAGATTAGGACT	GAGTGTCTTCATCCAAAGATTAGG	0.000615087	135	192	31	6	ARR1AT 34 (+) NGATT S000454	CACTFTPPCA1 5 (-) YACT S000449	DOFCOREZM 32 (+) AAAG S000265	DPBFCOREDCDC3 3 (-) ACACNNG S000292	NODCON1GM 32 (+) AAAGAT S000461	OSE1ROOTNODULE 32 (+) AAAGAT S000467
TCCAGGATATAGATAGAAXXXATGTCAACGGGTCAGACT	AGGATATAGATATCAACGGGTCAG	0.000570237	135	178	29	13	BIHD1OS 28 (+) TGTCA S000498	BOXIINTPATPB 13 (+) ATAGAA S000296	GATABOX 6 (+) GATA S000039	GATABOX 12 (+) GATA S000039	MYB2CONSENSUSAT 31 (+) YAACKG S000409	MYBCORE 31 (-) CNGTTR S000176	MYBCOREATCYCB1 32 (+) AACGG S000502	MYBST1 5 (+) GGATA S000180	WBOXATNPR1 29 (-) TTGAC S000390	WBOXNTCHN48 36 (-) CTGACY S000508	WBOXNTERF3 36 (-) TGACY S000457	WRKY71OS 29 (-) TGAC S000447	WRKY71OS 37 (-) TGAC S000447
TCCTTAGCATAGATAGAAXXXATGAAGATGGCAGTGACT	TTAGCATAGATAAAGATGGCAGTG	0.000586255	134	183	25	7	BOXIINTPATPB 13 (+) ATAGAA S000296	CACTFTPPCA1 38 (-) YACT S000449	GATABOX 12 (+) GATA S000039	GTGANTG10 39 (+) GTGA S000378	WBOXHVISO1 40 (+) TGACT S000442	WBOXNTERF3 40 (+) TGACY S000457	WRKY71OS 40 (+) TGAC S000447
TCCCTTCATCGGGAGGAAXXXATGACAATATCGTGTACT	CTTCATCGGGAGACAATATCGTGT	0.000544608	134	170	21	8	BIHD1OS 28 (-) TGTCA S000498	CAATBOX1 31 (+) CAAT S000028	CACTFTPPCA1 41 (+) YACT S000449	CURECORECR 40 (+) GTAC S000493	CURECORECR 40 (-) GTAC S000493	GATABOX 34 (-) GATA S000039	ROOTMOTIFTAPOX1 32 (-) ATATT S000098	WRKY71OS 28 (+) TGAC S000447
TCCGGAACTATGATGGAAXXXATGGATGTAGCTCCGACT	GGAACTATGATGGATGTAGCTCCG	0.00052859	134	165	22	1	LTRECOREATCOR15 39 (+) CCGAC S000153
TCCGATCCAGCCCGGGAAXXXATGAGCTTAAAGTTAACT	GATCCAGCCCGGAGCTTAAAGTTA	0.000583051	132	182	26	3	DOFCOREZM 35 (+) AAAG S000265	NTBBF1ARROLB 34 (-) ACTTTA S000273	TAAAGSTKST1 34 (+) TAAAG S000387
TCCCTGGCGTAGACGGAAXXXATGTTGCACACCAGGACT	CTGGCGTAGACGTTGCACACCAGG	0.000541405	131	169	29	2	DPBFCOREDCDC3 34 (+) ACACNNG S000292	RAV1AAT 28 (-) CAACA S000314
TCCCATGCTGTGCTAGAAXXXATGGCACAAGTTTGGACT	CATGCTGTGCTAGCACAAGTTTGG	0.00056383	131	176	28	0
TCCAGCATTATACCAGAAXXXATGATTAGTCCACCGACT	AGCATTATACCAATTAGTCCACCG	0.000634308	131	198	35	5	ARR1AT 28 (+) NGATT S000454	CBFHV 38 (+) RYCGAC S000497	DRE2COREZMRAB17 38 (+) ACCGAC S000402	DRECRTCOREAT 38 (+) RCCGAC S000418	LTRECOREATCOR15 39 (+) CCGAC S000153
TCCCGCCATTGCTGTGAAXXXATGTCCAGATGCAACACT	CGCCATTGCTGTTCCAGATGCAAC	0.000727212	131	227	45	9	CAATBOX1 8 (-) CAAT S000028	CACTFTPPCA1 41 (+) YACT S000449	EBOXBNNAPA 32 (+) CANNTG S000144	EBOXBNNAPA 32 (-) CANNTG S000144	GTGANTG10 14 (+) GTGA S000378	MYCCONSENSUSAT 32 (+) CANNTG S000407	MYCCONSENSUSAT 32 (-) CANNTG S000407	RAV1AAT 38 (+) CAACA S000314	TRANSINITMONOCO 5 (-) RMNAUGGC S000202
TCCGTGGGTGTCACTGAAXXXATGACGAGTACCGTGACT	GTGGGTGTCACTACGAGTACCGTG	0.000522183	130	163	28	13	ASF1MOTIFCAMV 28 (+) TGACG S000024	BIHD1OS 9 (+) TGTCA S000498	CACTFTPPCA1 12 (+) YACT S000449	CACTFTPPCA1 33 (-) YACT S000449	CURECORECR 34 (+) GTAC S000493	CURECORECR 34 (-) GTAC S000493	GTGANTG10 39 (+) GTGA S000378	GTGANTG10 11 (-) GTGA S000378	WBOXHVISO1 40 (+) TGACT S000442	WBOXNTERF3 40 (+) TGACY S000457	WRKY71OS 28 (+) TGAC S000447	WRKY71OS 40 (+) TGAC S000447	WRKY71OS 10 (-) TGAC S000447
TCCACCCTATATTTCGAAXXXATGACAGGGAGCTAGACT	ACCCTATATTTCACAGGGAGCTAG	0.000560626	127	175	28	3	BIHD1OS 28 (-) TGTCA S000498	ROOTMOTIFTAPOX1 9 (+) ATATT S000098	WRKY71OS 28 (+) TGAC S000447
TCCATTTGTAGGTCCGAAXXXATGGGTACCCTAAGGACT	ATTTGTAGGTCCGGTACCCTAAGG	0.000541405	127	169	27	6	CURECORECR 31 (+) GTAC S000493	CURECORECR 31 (-) GTAC S000493	EBOXBNNAPA 3 (+) CANNTG S000144	EBOXBNNAPA 3 (-) CANNTG S000144	MYCCONSENSUSAT 3 (+) CANNTG S000407	MYCCONSENSUSAT 3 (-) CANNTG S000407
TCCAGAATAACTTCTGAAXXXATGCGGTTCAACCAAACT	AGAATAACTTCTCGGTTCAACCAA	0.000570237	126	178	22	2	MYBPLANT 36 (+) MACCWAMC S000167	REALPHALGLHCB21 36 (+) AACCAA S000362
TCCTTGCGGTTATTTGAAXXXATGGAAAGCATGTCAACT	TTGCGGTTATTTGAAAGCATGTCA	0.000534997	125	167	27	6	BIHD1OS 37 (+) TGTCA S000498	DOFCOREZM 31 (+) AAAG S000265	MYBCORE 7 (+) CNGTTR S000176	TATABOX5 10 (+) TTATTT S000203	WBOXATNPR1 38 (-) TTGAC S000390	WRKY71OS 38 (-) TGAC S000447
TCCTACATTGGGATGGAAXXXATGAGCTAGTCCCGAACT	TACATTGGGATGAGCTAGTCCCGA	0.000538201	124	168	31	3	CAATBOX1 7 (-) CAAT S000028	CCAATBOX1 7 (-) CCAAT S000030	LEAFYATAG 5 (-) CCAATGT S000432
TCCCTTATTGATTTTGAAXXXATGTGTCCGAAACGCACT	CTTATTGATTTTTGTCCGAAACGC	0.000534997	122	167	24	4	ARR1AT 9 (+) NGATT S000454	CAATBOX1 7 (-) CAAT S000028	CACTFTPPCA1 41 (+) YACT S000449	LTRE1HVBLT49 33 (+) CCGAAA S000250
TCCTGGGACCATTGTGAAXXXATGGTTGAAGCTAAAACT	TGGGACCATTGTGTTGAAGCTAAA	0.000506165	122	158	25	2	CAATBOX1 11 (-) CAAT S000028	GTGANTG10 14 (+) GTGA S000378
TCCAGCATTATACCAGAAXXXATGCCCCCAACCGTGACT	AGCATTATACCACCCCCAACCGTG	0.000663141	122	207	36	6	GTGANTG10 39 (+) GTGA S000378	MYBCORE 34 (-) CNGTTR S000176	MYBPZM 33 (+) CCWACC S000179	WBOXHVISO1 40 (+) TGACT S000442	WBOXNTERF3 40 (+) TGACY S000457	WRKY71OS 40 (+) TGAC S000447
TCCGGGGTTGGTTTCGAAXXXATGATAAGGGCCCATACT	GGGGTTGGTTTCATAAGGGCCCAT	0.000467722	120	146	19	12	BOXLCOREDCPAL 6 (-) ACCWWCC S000492	CACTFTPPCA1 41 (+) YACT S000449	GATABOX 29 (+) GATA S000039	IBOX 29 (+) GATAAG S000124	IBOXCORE 29 (+) GATAA S000199	MYB1AT 9 (-) WAACCA S000408	MYBPLANT 6 (-) MACCWAMC S000167	MYBPZM 6 (-) CCWACC S000179	REALPHALGLHCB21 8 (-) AACCAA S000362	SITEIIATCYTC 35 (-) TGGGCY S000474	SORLIP2AT 34 (+) GGGCC S000483	SORLIP2AT 35 (-) GGGCC S000483
TCCATATATTGTAGAGAAXXXATGAACAGGATGGGGACT	ATATATTGTAGAAACAGGATGGGG	0.000458112	119	143	17	2	CAATBOX1 8 (-) CAAT S000028	ROOTMOTIFTAPOX1 6 (+) ATATT S000098
TCCGACATTTAAACGGAAXXXATGCACTATGGTAAGACT	GACATTTAAACGCACTATGGTAAG	0.000502962	118	157	23	4	CACTFTPPCA1 30 (+) YACT S000449	LTRECOREATCOR15 2 (+) CCGAC S000153	MYBCOREATCYCB1 12 (+) AACGG S000502	S1FBOXSORPS1L21 34 (+) ATGGTA S000223
TCCGATTGCCGCAACGAAXXXATGAATAGTTTAGTGACT	GATTGCCGCAACAATAGTTTAGTG	0.000464519	117	145	17	8	ARR1AT 3 (+) NGATT S000454	CAATBOX1 5 (-) CAAT S000028	CACTFTPPCA1 38 (-) YACT S000449	E2FCONSENSUS 5 (+) WTTSSCSS S000476	GTGANTG10 39 (+) GTGA S000378	WBOXHVISO1 40 (+) TGACT S000442	WBOXNTERF3 40 (+) TGACY S000457	WRKY71OS 40 (+) TGAC S000447
TCCAGTCGCACTGTGGAAXXXATGCGAGGGAGGTTCACT	AGTCGCACTGTGCGAGGGAGGTTC	0.000451704	117	141	18	3	CACTFTPPCA1 9 (+) YACT S000449	CACTFTPPCA1 41 (+) YACT S000449	GTGANTG10 40 (-) GTGA S000378
TCCTTGTCATTTGGTGAAXXXATGAAGGTAGAACTCACT	TTGTCATTTGGTAAGGTAGAACTC	0.000515776	116	161	31	9	BIHD1OS 5 (+) TGTCA S000498	CACTFTPPCA1 41 (+) YACT S000449	EBOXBNNAPA 8 (+) CANNTG S000144	EBOXBNNAPA 8 (-) CANNTG S000144	GTGANTG10 14 (+) GTGA S000378	GTGANTG10 40 (-) GTGA S000378	MYCCONSENSUSAT 8 (+) CANNTG S000407	MYCCONSENSUSAT 8 (-) CANNTG S000407	WRKY71OS 6 (-) TGAC S000447
TCCGAATCCGCACCTGAAXXXATGGTAGCCCTAGATACT	GAATCCGCACCTGTAGCCCTAGAT	0.000454908	116	142	19	9	ARR1AT 5 (-) NGATT S000454	CACTFTPPCA1 41 (+) YACT S000449	EBOXBNNAPA 11 (+) CANNTG S000144	EBOXBNNAPA 11 (-) CANNTG S000144	GATABOX 39 (+) GATA S000039	MYCCONSENSUSAT 11 (+) CANNTG S000407	MYCCONSENSUSAT 11 (-) CANNTG S000407	RAV1BAT 11 (+) CACCTG S000315	S1FBOXSORPS1L21 27 (+) ATGGTA S000223
TCCCACGAGATTAAAGAAXXXATGGGAGAACACCTGACT	CACGAGATTAAAGGAGAACACCTG	0.000502962	115	157	28	13	ARR1AT 8 (+) NGATT S000454	DOFCOREZM 13 (+) AAAG S000265	DPBFCOREDCDC3 35 (+) ACACNNG S000292	EBOXBNNAPA 36 (+) CANNTG S000144	EBOXBNNAPA 36 (-) CANNTG S000144	MYCCONSENSUSAT 36 (+) CANNTG S000407	MYCCONSENSUSAT 36 (-) CANNTG S000407	RAV1BAT 36 (+) CACCTG S000315	TAAAGSTKST1 12 (+) TAAAG S000387	WBOXHVISO1 40 (+) TGACT S000442	WBOXNTCHN48 39 (+) CTGACY S000508	WBOXNTERF3 40 (+) TGACY S000457	WRKY71OS 40 (+) TGAC S000447
TCCGACATGGCTAGAGAAXXXATGTGAACAGTCCTGACT	GACATGGCTAGATGAACAGTCCTG	0.000512572	114	160	29	6	GTGANTG10 29 (+) GTGA S000378	LTRECOREATCOR15 2 (+) CCGAC S000153	WBOXHVISO1 40 (+) TGACT S000442	WBOXNTCHN48 39 (+) CTGACY S000508	WBOXNTERF3 40 (+) TGACY S000457	WRKY71OS 40 (+) TGAC S000447
TCCCTTTCAATGTCGGAAXXXATGACACCCCCCCAGACT	CTTTCAATGTCGACACCCCCCCAG	0.000531794	114	166	26	5	BIHD1OS 28 (-) TGTCA S000498	CAATBOX1 8 (+) CAAT S000028	DOFCOREZM 4 (-) AAAG S000265	LTRECOREATCOR15 12 (-) CCGAC S000153	WRKY71OS 28 (+) TGAC S000447
TCCACATTCTTTAAAGAAXXXATGCTAAGTGCATAAACT	ACATTCTTTAAACTAAGTGCATAA	0.000458112	112	143	20	5	CACTFTPPCA1 33 (-) YACT S000449	DOFCOREZM 13 (+) AAAG S000265	DOFCOREZM 9 (-) AAAG S000265	TAAAGSTKST1 12 (+) TAAAG S000387	TAAAGSTKST1 9 (-) TAAAG S000387
TCCGATCTGTGCTCGGAAXXXATGCCAGCGCTCTCCACT	GATCTGTGCTCGCCAGCGCTCTCC	0.000458112	111	143	25	1	CACTFTPPCA1 41 (+) YACT S000449
TCCCCATACGTGTTTGAAXXXATGGCGTAATCGCTAACT	CCATACGTGTTTGCGTAATCGCTA	0.000442094	110	138	21	7	2SSEEDPROTBANAP 10 (-) CAAACAC S000143	ABRELATERD1 8 (+) ACGTG S000414	ACGTATERD1 8 (+) ACGT S000415	ACGTATERD1 8 (-) ACGT S000415	ARR1AT 34 (-) NGATT S000454	CANBNNAPA 10 (-) CNAACAC S000148	ZDNAFORMINGATCA 6 (+) ATACGTGT S000321
TCCAATTAATGCGCCGAAXXXATGATGCCGGACGGGACT	AATTAATGCGCCATGCCGGACGGG	0.000451704	109	141	22	3	CAATBOX1 3 (+) CAAT S000028	CCAATBOX1 2 (+) CCAAT S000030	PALBOXAPC 35 (-) CCGTCC S000137
TCCCTCACAACCTTAGAAXXXATGTATAACCACGGGACT	CTCACAACCTTATATAACCACGGG	0.000406854	108	127	14	2	GTGANTG10 5 (-) GTGA S000378	MYB1AT 32 (+) WAACCA S000408
TCCAGAGTTGCAATCGAAXXXATGAAACGAAACGTAACT	AGAGTTGCAATCAAACGAAACGTA	0.000397244	108	124	11	6	ACGTATERD1 37 (+) ACGT S000415	ACGTATERD1 37 (-) ACGT S000415	ARR1AT 12 (-) NGATT S000454	CAATBOX1 11 (+) CAAT S000028	CAREOSREP1 5 (-) CAACTC S000421	EECCRCAH1 5 (+) GANTTNC S000494
TCCATTCACGATAAAGAAXXXATGATTGATCAGCTGACT	ATTCACGATAAAATTGATCAGCTG	0.000426076	108	133	18	16	ARR1AT 28 (+) NGATT S000454	CAATBOX1 30 (-) CAAT S000028	DOFCOREZM 13 (+) AAAG S000265	EBOXBNNAPA 36 (+) CANNTG S000144	EBOXBNNAPA 36 (-) CANNTG S000144	GATABOX 10 (+) GATA S000039	GTGANTG10 6 (-) GTGA S000378	IBOXCORE 10 (+) GATAA S000199	MYCCONSENSUSAT 36 (+) CANNTG S000407	MYCCONSENSUSAT 36 (-) CANNTG S000407	RHERPATEXPA7 6 (+) KCACGW S000512	TAAAGSTKST1 12 (+) TAAAG S000387	WBOXHVISO1 40 (+) TGACT S000442	WBOXNTCHN48 39 (+) CTGACY S000508	WBOXNTERF3 40 (+) TGACY S000457	WRKY71OS 40 (+) TGAC S000447
TCCCCAACGTACCGTGAAXXXATGACCTTGTCGCATACT	CCAACGTACCGTACCTTGTCGCAT	0.000467722	107	146	27	9	ACGTATERD1 7 (+) ACGT S000415	ACGTATERD1 7 (-) ACGT S000415	CACTFTPPCA1 41 (+) YACT S000449	CURECORECR 9 (+) GTAC S000493	CURECORECR 9 (-) GTAC S000493	GTGANTG10 14 (+) GTGA S000378	QELEMENTZMZM13 28 (-) AGGTCA S000254	WBOXNTERF3 28 (+) TGACY S000457	WRKY71OS 28 (+) TGAC S000447
TCCGGAACTATGATGGAAXXXATGCTGAGCCCAATGACT	GGAACTATGATGCTGAGCCCAATG	0.000432483	107	135	21	6	CAATBOX1 37 (+) CAAT S000028	CCAATBOX1 36 (+) CCAAT S000030	SITEIIATCYTC 33 (-) TGGGCY S000474	WBOXHVISO1 40 (+) TGACT S000442	WBOXNTERF3 40 (+) TGACY S000457	WRKY71OS 40 (+) TGAC S000447
TCCTGTCTGAGGGGGGAAXXXATGAACGCGGCATACACT	TGTCTGAGGGGGAACGCGGCATAC	0.000461315	106	144	24	4	CACTFTPPCA1 41 (+) YACT S000449	CGCGBOXAT 31 (+) VCGCGB S000501	CGCGBOXAT 31 (-) VCGCGB S000501	OCTAMOTIF2 32 (+) CGCGGCAT S000116
TCCATTTGAGATTTTGAAXXXATGCACCTAGGCTCGACT	ATTTGAGATTTTCACCTAGGCTCG	0.000432483	105	135	18	5	ARR1AT 9 (+) NGATT S000454	EBOXBNNAPA 3 (+) CANNTG S000144	EBOXBNNAPA 3 (-) CANNTG S000144	MYCCONSENSUSAT 3 (+) CANNTG S000407	MYCCONSENSUSAT 3 (-) CANNTG S000407
TCCTGTTGGTGCTTAGAAXXXATGAGTCCCATTCGGACT	TGTTGGTGCTTAAGTCCCATTCGG	0.000422872	105	132	22	3	MYBCORE 3 (+) CNGTTR S000176	PREATPRODH 27 (-) ACTCAT S000450	RAV1AAT 4 (-) CAACA S000314
TCCGGAGTGAGATTCGAAXXXATGACAGGGCCACGTACT	GGAGTGAGATTCACAGGGCCACGT	0.00043889	105	137	27	17	ABREATCONSENSUS 35 (-) YACGTGGC S000406	ABRELATERD1 37 (-) ACGTG S000414	ACGTATERD1 38 (+) ACGT S000415	ACGTATERD1 38 (-) ACGT S000415	ARR1AT 10 (+) NGATT S000454	BIHD1OS 28 (-) TGTCA S000498	BOXIIPCCHS 35 (-) ACGTGGC S000229	CACTFTPPCA1 41 (+) YACT S000449	CACTFTPPCA1 6 (-) YACT S000449	CURECORECR 40 (+) GTAC S000493	CURECORECR 40 (-) GTAC S000493	GTGANTG10 7 (+) GTGA S000378	INRNTPSADB 4 (-) YTCANTYY S000395	SORLIP1AT 35 (+) GCCAC S000482	SORLIP2AT 33 (+) GGGCC S000483	SORLIP5AT 5 (+) GAGTGAG S000486	WRKY71OS 28 (+) TGAC S000447
TCCCTAAGGTAACTAGAAXXXATGACATGGGTGCAGACT	CTAAGGTAACTAACATGGGTGCAG	0.000445297	103	139	18	2	BIHD1OS 28 (-) TGTCA S000498	WRKY71OS 28 (+) TGAC S000447
TCCCGCTTACGTACAGAAXXXATGATGGTTTATAAAACT	CGCTTACGTACAATGGTTTATAAA	0.000381226	103	119	15	8	ACGTATERD1 9 (+) ACGT S000415	ACGTATERD1 9 (-) ACGT S000415	ACGTABOX 8 (+) TACGTA S000130	ACGTABOX 8 (-) TACGTA S000130	BS1EGCCR 2 (-) AGCGGG S000352	CURECORECR 11 (+) GTAC S000493	CURECORECR 11 (-) GTAC S000493	MYB1AT 31 (-) WAACCA S000408
TCCTGTTCCTACTGGGAAXXXATGACCTGGGAACCAACT	TGTTCCTACTGGACCTGGGAACCA	0.00048374	103	151	27	5	CACTFTPPCA1 10 (+) YACT S000449	QELEMENTZMZM13 28 (-) AGGTCA S000254	REALPHALGLHCB21 37 (+) AACCAA S000362	WBOXNTERF3 28 (+) TGACY S000457	WRKY71OS 28 (+) TGAC S000447
TCCTCTGGGATTGTGGAAXXXATGCTGAGCCCAATGACT	TCTGGGATTGTGCTGAGCCCAATG	0.000422872	103	132	22	8	ARR1AT 8 (+) NGATT S000454	CAATBOX1 37 (+) CAAT S000028	CAATBOX1 10 (-) CAAT S000028	CCAATBOX1 36 (+) CCAAT S000030	SITEIIATCYTC 33 (-) TGGGCY S000474	WBOXHVISO1 40 (+) TGACT S000442	WBOXNTERF3 40 (+) TGACY S000457	WRKY71OS 40 (+) TGAC S000447
TCCCTGGGACACATTGAAXXXATGATGTGGATGTGAACT	CTGGGACACATTATGTGGATGTGA	0.000406854	102	127	19	2	CAATBOX1 13 (-) CAAT S000028	GTGANTG10 38 (+) GTGA S000378
TCCAACATAAGCGTGGAAXXXATGCTTAATTGCTTGACT	AACATAAGCGTGCTTAATTGCTTG	0.000397244	101	124	22	6	CAATBOX1 34 (-) CAAT S000028	RAV1AAT 3 (+) CAACA S000314	WBOXATNPR1 39 (+) TTGAC S000390	WBOXHVISO1 40 (+) TGACT S000442	WBOXNTERF3 40 (+) TGACY S000457	WRKY71OS 40 (+) TGAC S000447
TCCTACCTCAATCCTGAAXXXATGAAGACTCTTGAGACT	TACCTCAATCCTAAGACTCTTGAG	0.000410058	101	128	18	7	ARR1AT 10 (-) NGATT S000454	CAATBOX1 9 (+) CAAT S000028	INRNTPSADB 7 (+) YTCANTYY S000395	MYBPZM 2 (+) CCWACC S000179	NODCON2GM 34 (+) CTCTT S000462	OSE2ROOTNODULE 34 (+) CTCTT S000468	SURECOREATSULTR 39 (+) GAGAC S000499
TCCGATATTTGGCATGAAXXXATGAGCCTCACTCAGACT	GATATTTGGCATAGCCTCACTCAG	0.000429279	100	134	24	5	CACTFTPPCA1 35 (+) YACT S000449	GATABOX 4 (+) GATA S000039	GTGANTG10 34 (-) GTGA S000378	ROOTMOTIFTAPOX1 5 (+) ATATT S000098	SORLIP5AT 33 (-) GAGTGAG S000486
TCCTTTTCAGAAGGGGAAXXXATGCCCTCTGTAGATACT	TTTTCAGAAGGGCCCTCTGTAGAT	0.000374819	99	117	13	3	CACTFTPPCA1 41 (+) YACT S000449	DOFCOREZM 3 (-) AAAG S000265	GATABOX 39 (+) GATA S000039
TCCGACAAGACCCGTGAAXXXATGCCGAACTTAAACACT	GACAAGACCCGTCCGAACTTAAAC	0.000467722	98	146	28	4	AMMORESIVDCRNIA 31 (+) CGAACTT S000375	CACTFTPPCA1 41 (+) YACT S000449	GTGANTG10 14 (+) GTGA S000378	LTRECOREATCOR15 2 (+) CCGAC S000153
TCCGAAAGTGCAGACGAAXXXATGATGGGACATGAAACT	GAAAGTGCAGACATGGGACATGAA	0.000454908	98	142	34	4	AUXREPSIAA4 30 (-) KGTCCCAT S000026	CACTFTPPCA1 7 (-) YACT S000449	DOFCOREZM 5 (+) AAAG S000265	LTRE1HVBLT49 2 (+) CCGAAA S000250
TCCTTGTATTAGGGGGAAXXXATGGTAGCTTACTAAACT	TTGTATTAGGGGGTAGCTTACTAA	0.000400447	95	125	20	3	CACTFTPPCA1 36 (+) YACT S000449	CPBCSPOR 7 (+) TATTAG S000491	S1FBOXSORPS1L21 27 (+) ATGGTA S000223
TCCTGTAGTATTTGCGAAXXXATGTCGAGAGCCCGTACT	TGTAGTATTTGCTCGAGAGCCCGT	0.000365208	94	114	15	4	CACTFTPPCA1 41 (+) YACT S000449	CACTFTPPCA1 7 (-) YACT S000449	CURECORECR 40 (+) GTAC S000493	CURECORECR 40 (-) GTAC S000493
TCCACTTTACTGGGAGAAXXXATGGAAGGCGTACAGACT	ACTTTACTGGGAGAAGGCGTACAG	0.000454908	93	142	25	7	CACTFTPPCA1 3 (+) YACT S000449	CACTFTPPCA1 8 (+) YACT S000449	CURECORECR 36 (+) GTAC S000493	CURECORECR 36 (-) GTAC S000493	DOFCOREZM 5 (-) AAAG S000265	NTBBF1ARROLB 4 (+) ACTTTA S000273	TAAAGSTKST1 5 (-) TAAAG S000387
TCCCACGGTATATGTGAAXXXATGGGTGACATCTAGACT	CACGGTATATGTGGTGACATCTAG	0.000406854	93	127	23	4	BIHD1OS 32 (-) TGTCA S000498	GTGANTG10 14 (+) GTGA S000378	GTGANTG10 31 (+) GTGA S000378	WRKY71OS 32 (+) TGAC S000447
TCCTCTGGGATTGTGGAAXXXATGACACTCCCCCAGACT	TCTGGGATTGTGACACTCCCCCAG	0.000406854	93	127	25	5	ARR1AT 8 (+) NGATT S000454	BIHD1OS 28 (-) TGTCA S000498	CAATBOX1 10 (-) CAAT S000028	CACTFTPPCA1 31 (+) YACT S000449	WRKY71OS 28 (+) TGAC S000447
TCCGGACGGAGCCATGAAXXXATGACGATCACACTGACT	GGACGGAGCCATACGATCACACTG	0.000410058	92	128	29	9	ASF1MOTIFCAMV 28 (+) TGACG S000024	CACTFTPPCA1 37 (+) YACT S000449	GTGANTG10 34 (-) GTGA S000378	PALBOXAPC 4 (-) CCGTCC S000137	WBOXHVISO1 40 (+) TGACT S000442	WBOXNTCHN48 39 (+) CTGACY S000508	WBOXNTERF3 40 (+) TGACY S000457	WRKY71OS 28 (+) TGAC S000447	WRKY71OS 40 (+) TGAC S000447
TCCTGGATTGCTCTCGAAXXXATGAAAAACAGCATGACT	TGGATTGCTCTCAAAAACAGCATG	0.000445297	92	139	25	6	ARR1AT 5 (+) NGATT S000454	CAATBOX1 7 (-) CAAT S000028	GT1GMSCAM4 29 (+) GAAAAA S000453	WBOXHVISO1 40 (+) TGACT S000442	WBOXNTERF3 40 (+) TGACY S000457	WRKY71OS 40 (+) TGAC S000447
TCCAGAAAAACTTCTGAAXXXATGCCACAAGACGAAACT	AGAAAAACTTCTCCACAAGACGAA	0.000531794	92	166	29	3	GT1GMSCAM4 5 (+) GAAAAA S000453	POLLEN1LELAT52 4 (+) AGAAA S000245	SORLIP1AT 29 (+) GCCAC S000482
TCCCCACCGGTTATAGAAXXXATGATGGGACAGGGAACT	CCACCGGTTATAATGGGACAGGGA	0.000384429	91	120	18	3	AUXREPSIAA4 30 (-) KGTCCCAT S000026	BOXIINTPATPB 13 (+) ATAGAA S000296	MYBCORE 8 (+) CNGTTR S000176
TCCGAGCGTATCTGTGAAXXXATGGCCACGGGAGTGACT	GAGCGTATCTGTGCCACGGGAGTG	0.000419669	91	131	24	8	CACTFTPPCA1 38 (-) YACT S000449	GATABOX 9 (-) GATA S000039	GTGANTG10 14 (+) GTGA S000378	GTGANTG10 39 (+) GTGA S000378	SORLIP1AT 30 (+) GCCAC S000482	WBOXHVISO1 40 (+) TGACT S000442	WBOXNTERF3 40 (+) TGACY S000457	WRKY71OS 40 (+) TGAC S000447
TCCAGGGTTAGTTGGGAAXXXATGTCATCCGCCGGTACT	AGGGTTAGTTGGTCATCCGCCGGT	0.000384429	89	120	21	6	BIHD1OS 28 (+) TGTCA S000498	CACTFTPPCA1 41 (+) YACT S000449	CURECORECR 40 (+) GTAC S000493	CURECORECR 40 (-) GTAC S000493	MYB1LEPR 7 (+) GTTAGTT S000443	WRKY71OS 29 (-) TGAC S000447
TCCTGTTGCGGCTTTGAAXXXATGCCAGCCGTCGGAACT	TGTTGCGGCTTTCCAGCCGTCGGA	0.000345986	89	108	17	6	CGACGOSAMY3 35 (-) CGACG S000205	DOFCOREZM 12 (-) AAAG S000265	HEXAMERATH4 34 (+) CCGTCG S000146	LTRECOREATCOR15 36 (-) CCGAC S000153	MYBCORE 3 (+) CNGTTR S000176	RAV1AAT 4 (-) CAACA S000314
TCCGTGAGCCGTATCGAAXXXATGGCCAATAGCCCGACT	GTGAGCCGTATCGCCAATAGCCCG	0.000429279	88	134	24	5	CAATBOX1 32 (+) CAAT S000028	CCAATBOX1 31 (+) CCAAT S000030	GATABOX 12 (-) GATA S000039	GTGANTG10 4 (+) GTGA S000378	LTRECOREATCOR15 39 (+) CCGAC S000153
TCCCTGGGCTGGTTCGAAXXXATGCCACAAAGTGCCACT	CTGGGCTGGTTCCCACAAAGTGCC	0.000387633	88	121	20	7	CACTFTPPCA1 41 (+) YACT S000449	CACTFTPPCA1 36 (-) YACT S000449	DOFCOREZM 34 (+) AAAG S000265	SITEIIATCYTC 5 (+) TGGGCY S000474	SORLIP1AT 29 (+) GCCAC S000482	SORLIP1AT 39 (+) GCCAC S000482	TBOXATGAPB 33 (-) ACTTTG S000383
TCCAGGATAACTTCTGAAXXXATGCGGTTCAACCAAACT	AGGATAACTTCTCGGTTCAACCAA	0.000381226	87	119	17	6	GATABOX 6 (+) GATA S000039	IBOXCORE 6 (+) GATAA S000199	MYBPLANT 36 (+) MACCWAMC S000167	MYBST1 5 (+) GGATA S000180	REALPHALGLHCB21 36 (+) AACCAA S000362	SREATMSD 5 (-) TTATCC S000470
TCCATAGATGTCTGGGAAXXXATGGATGTAGCTCCGACT	ATAGATGTCTGGGATGTAGCTCCG	0.000368411	86	115	18	1	LTRECOREATCOR15 39 (+) CCGAC S000153
TCCCCGTGTCCGGACGAAXXXATGACGATTTGACGCACT	CCGTGTCCGGACACGATTTGACGC	0.00039404	85	123	26	8	ARR1AT 31 (+) NGATT S000454	ASF1MOTIFCAMV 28 (+) TGACG S000024	ASF1MOTIFCAMV 36 (+) TGACG S000024	CACTFTPPCA1 41 (+) YACT S000449	DPBFCOREDCDC3 3 (-) ACACNNG S000292	WBOXATNPR1 35 (+) TTGAC S000390	WRKY71OS 28 (+) TGAC S000447	WRKY71OS 36 (+) TGAC S000447
TCCCATTTCGAGCGTGAAXXXATGAGCCCCATTCGAACT	CATTTCGAGCGTAGCCCCATTCGA	0.000355597	84	111	19	1	GTGANTG10 14 (+) GTGA S000378
TCCGTCGATCATTGTGAAXXXATGACCTTGTCGCATACT	GTCGATCATTGTACCTTGTCGCAT	0.000362004	83	113	22	9	CAATBOX1 11 (-) CAAT S000028	CACTFTPPCA1 41 (+) YACT S000449	CBFHV 4 (-) RYCGAC S000497	CGACGOSAMY3 3 (-) CGACG S000205	GTGANTG10 14 (+) GTGA S000378	HEXAMERATH4 2 (+) CCGTCG S000146	QELEMENTZMZM13 28 (-) AGGTCA S000254	WBOXNTERF3 28 (+) TGACY S000457	WRKY71OS 28 (+) TGAC S000447
TCCCGTCAAGCGGCTGAAXXXATGAGGAATGCTCCAACT	CGTCAAGCGGCTAGGAATGCTCCA	0.000342783	82	107	19	3	ASF1MOTIFCAMV 4 (-) TGACG S000024	WBOXATNPR1 5 (-) TTGAC S000390	WRKY71OS 5 (-) TGAC S000447
TCCAGGTGAGCAAATGAAXXXATGACGAACATCAGGACT	AGGTGAGCAAATACGAACATCAGG	0.000326765	82	102	18	12	ASF1MOTIFCAMV 28 (+) TGACG S000024	EBOXBNNAPA 3 (+) CANNTG S000144	EBOXBNNAPA 11 (+) CANNTG S000144	EBOXBNNAPA 3 (-) CANNTG S000144	EBOXBNNAPA 11 (-) CANNTG S000144	GTGANTG10 6 (+) GTGA S000378	MYCCONSENSUSAT 3 (+) CANNTG S000407	MYCCONSENSUSAT 11 (+) CANNTG S000407	MYCCONSENSUSAT 3 (-) CANNTG S000407	MYCCONSENSUSAT 11 (-) CANNTG S000407	RAV1BAT 3 (-) CACCTG S000315	WRKY71OS 28 (+) TGAC S000447
TCCCCGGTTAGCTTAGAAXXXATGAAAAGGAGAGACACT	CCGGTTAGCTTAAAAAGGAGAGAC	0.000362004	82	113	21	5	ARFAT 37 (-) TGTCTC S000270	CACTFTPPCA1 41 (+) YACT S000449	DOFCOREZM 31 (+) AAAG S000265	MYBCORE 5 (+) CNGTTR S000176	SURECOREATSULTR 37 (+) GAGAC S000499
TCCCTTAAATTGGGTGAAXXXATGCAGGGAATGCAGACT	CTTAAATTGGGTCAGGGAATGCAG	0.000345986	82	108	17	4	CAATBOX1 9 (-) CAAT S000028	CCAATBOX1 9 (-) CCAAT S000030	GTGANTG10 14 (+) GTGA S000378	INTRONLOWER 28 (+) TGCAGG S000086
TCCAGGATAATTGCCGAAXXXATGCTCTGTGCCTAGACT	AGGATAATTGCCCTCTGTGCCTAG	0.000307543	82	96	14	5	CAATBOX1 10 (-) CAAT S000028	GATABOX 6 (+) GATA S000039	IBOXCORE 6 (+) GATAA S000199	MYBST1 5 (+) GGATA S000180	SREATMSD 5 (-) TTATCC S000470
TCCTCGTTCAATGGGGAAXXXATGCCAACAAATAGGACT	TCGTTCAATGGGCCAACAAATAGG	0.000390836	81	122	22	2	CAATBOX1 9 (+) CAAT S000028	RAV1AAT 31 (+) CAACA S000314
TCCTTAACGCTTACTGAAXXXATGATTAGTCCACCGACT	TTAACGCTTACTATTAGTCCACCG	0.000358801	81	112	21	6	ARR1AT 28 (+) NGATT S000454	CACTFTPPCA1 12 (+) YACT S000449	CBFHV 38 (+) RYCGAC S000497	DRE2COREZMRAB17 38 (+) ACCGAC S000402	DRECRTCOREAT 38 (+) RCCGAC S000418	LTRECOREATCOR15 39 (+) CCGAC S000153
TCCTAGTCTGGTTCTGAAXXXATGATGATAGATACGACT	TAGTCTGGTTCTATGATAGATACG	0.000358801	80	112	21	2	GATABOX 32 (+) GATA S000039	GATABOX 36 (+) GATA S000039
TCCAGGCGGGGTAGTGAAXXXATGTCCCGAGTGGATACT	AGGCGGGGTAGTTCCCGAGTGGAT	0.000365208	80	114	23	9	CACTFTPPCA1 41 (+) YACT S000449	CACTFTPPCA1 13 (-) YACT S000449	CACTFTPPCA1 35 (-) YACT S000449	GATABOX 39 (+) GATA S000039	GTGANTG10 14 (+) GTGA S000378	MYBST1 38 (+) GGATA S000180	TATCCACHVAL21 36 (-) TATCCAC S000416	TATCCAOSAMY 37 (-) TATCCA S000403	TATCCAYMOTIFOSR 36 (-) TATCCAY S000256
TCCGTGGAACCAGCGGAAXXXATGATACCCGGTCCAACT	GTGGAACCAGCGATACCCGGTCCA	0.000339579	80	106	17	1	GATABOX 29 (+) GATA S000039
TCCTCACGACCGGGTGAAXXXATGATGATAGATACGACT	TCACGACCGGGTATGATAGATACG	0.000291526	79	91	9	5	GATABOX 32 (+) GATA S000039	GATABOX 36 (+) GATA S000039	GTGANTG10 14 (+) GTGA S000378	GTGANTG10 4 (-) GTGA S000378	RHERPATEXPA7 4 (+) KCACGW S000512
TCCTAAGATGGTGCCGAAXXXATGAGACGGAACGCTACT	TAAGATGGTGCCAGACGGAACGCT	0.000333172	79	104	20	2	CACTFTPPCA1 41 (+) YACT S000449	SURECOREATSULTR 29 (+) GAGAC S000499
TCCTAGTCTGGTTCTGAAXXXATGCTCCACCATAAGACT	TAGTCTGGTTCTCTCCACCATAAG	0.000365208	78	114	22	1	POLLEN2LELAT52 31 (+) TCCACCATA S000246
TCCTCGTGGGAGGTCGAAXXXATGCTCTGTGCCTAGACT	TCGTGGGAGGTCCTCTGTGCCTAG	0.000329969	78	103	20	1	BOXCPSAS1 6 (-) CTCCCAC S000226
TCCTGAAATAACCTTGAAXXXATGCATACGTATTCTACT	TGAAATAACCTTCATACGTATTCT	0.000310747	78	97	15	6	ACGTATERD1 33 (+) ACGT S000415	ACGTATERD1 33 (-) ACGT S000415	ACGTABOX 32 (+) TACGTA S000130	ACGTABOX 32 (-) TACGTA S000130	CACTFTPPCA1 41 (+) YACT S000449	TATABOX5 6 (-) TTATTT S000203
TCCCGGTATCGTTGCGAAXXXATGGGTTCTTCCTAGACT	CGGTATCGTTGCGGTTCTTCCTAG	0.000329969	78	103	19	2	GATABOX 7 (-) GATA S000039	SEF3MOTIFGM 28 (-) AACCCA S000115
TCCCGATTCGTCTTCGAAXXXATGGACTGTTAACGTACT	CGATTCGTCTTCGACTGTTAACGT	0.00030434	78	95	12	8	ACGTATERD1 38 (+) ACGT S000415	ACGTATERD1 38 (-) ACGT S000415	ARR1AT 4 (+) NGATT S000454	CACTFTPPCA1 41 (+) YACT S000449	CURECORECR 40 (+) GTAC S000493	CURECORECR 40 (-) GTAC S000493	GARE2OSREP1 36 (+) TAACGTA S000420	MYBCORE 32 (+) CNGTTR S000176
TCCTCTATTAGTAGCGAAXXXATGGCACGCTCGTGTACT	TCTATTAGTAGCGCACGCTCGTGT	0.000326765	77	102	19	6	CACTFTPPCA1 41 (+) YACT S000449	CACTFTPPCA1 10 (-) YACT S000449	CPBCSPOR 6 (+) TATTAG S000491	CURECORECR 40 (+) GTAC S000493	CURECORECR 40 (-) GTAC S000493	DPBFCOREDCDC3 35 (-) ACACNNG S000292
TCCTCATCTGTTAACGAAXXXATGACAGGGAGCTAGACT	TCATCTGTTAACACAGGGAGCTAG	0.000313951	77	98	17	8	BIHD1OS 28 (-) TGTCA S000498	EBOXBNNAPA 5 (+) CANNTG S000144	EBOXBNNAPA 5 (-) CANNTG S000144	GARE1OSREP1 7 (-) TAACAGA S000419	MYBCORE 8 (+) CNGTTR S000176	MYCCONSENSUSAT 5 (+) CANNTG S000407	MYCCONSENSUSAT 5 (-) CANNTG S000407	WRKY71OS 28 (+) TGAC S000447
TCCTCGTCTTGGCGCGAAXXXATGCAGAACCCTTGTACT	TCGTCTTGGCGCCAGAACCCTTGT	0.000342783	76	107	21	3	CACTFTPPCA1 41 (+) YACT S000449	CURECORECR 40 (+) GTAC S000493	CURECORECR 40 (-) GTAC S000493
TCCCTTTGTGCGCAGGAAXXXATGTAGAAAGACCGTACT	CTTTGTGCGCAGTAGAAAGACCGT	0.000262693	76	82	7	6	CACTFTPPCA1 41 (+) YACT S000449	CURECORECR 40 (+) GTAC S000493	CURECORECR 40 (-) GTAC S000493	DOFCOREZM 33 (+) AAAG S000265	DOFCOREZM 4 (-) AAAG S000265	POLLEN1LELAT52 31 (+) AGAAA S000245
TCCCTTTCTGAAAGGGAAXXXATGAGTTTAAACTACACT	CTTTCTGAAAGGAGTTTAAACTAC	0.000326765	76	102	22	5	CACTFTPPCA1 41 (+) YACT S000449	DOFCOREZM 11 (+) AAAG S000265	DOFCOREZM 4 (-) AAAG S000265	POLLEN1LELAT52 5 (-) AGAAA S000245	PREATPRODH 27 (-) ACTCAT S000450
TCCGAAATTTCTGTGGAAXXXATGCCAAAATAATACACT	GAAATTTCTGTGCCAAAATAATAC	0.000426076	75	133	26	4	CACTFTPPCA1 41 (+) YACT S000449	LTRE1HVBLT49 2 (+) CCGAAA S000250	POLLEN1LELAT52 8 (-) AGAAA S000245	TATABOX5 33 (-) TTATTT S000203
TCCTGGACTCTCTTAGAAXXXATGTTCCCAAGCACGACT	TGGACTCTCTTATTCCCAAGCACG	0.000333172	75	104	18	3	NODCON2GM 10 (+) CTCTT S000462	OSE2ROOTNODULE 10 (+) CTCTT S000468	RHERPATEXPA7 37 (+) KCACGW S000512
TCCTGTTCCTACTGGGAAXXXATGTCGACCCGACCAACT	TGTTCCTACTGGTCGACCCGACCA	0.000362004	74	113	24	6	CACTFTPPCA1 10 (+) YACT S000449	CBFHV 29 (+) RYCGAC S000497	CBFHV 29 (-) RYCGAC S000497	CRTDREHVCBF2 29 (+) GTCGAC S000411	CRTDREHVCBF2 29 (-) GTCGAC S000411	LTRECOREATCOR15 35 (+) CCGAC S000153
TCCCCCGTTTTGCGCGAAXXXATGTATGTCAGATTGACT	CCCGTTTTGCGCTATGTCAGATTG	0.000320358	74	100	19	9	ARR1AT 36 (+) NGATT S000454	BIHD1OS 32 (+) TGTCA S000498	CAATBOX1 38 (-) CAAT S000028	MYBCOREATCYCB1 5 (-) AACGG S000502	WBOXATNPR1 39 (+) TTGAC S000390	WBOXHVISO1 40 (+) TGACT S000442	WBOXNTERF3 40 (+) TGACY S000457	WRKY71OS 40 (+) TGAC S000447	WRKY71OS 33 (-) TGAC S000447
TCCATTGATATAGCTGAAXXXATGGTGCGGTTGTATACT	ATTGATATAGCTGTGCGGTTGTAT	0.000269101	74	84	9	4	CAATBOX1 4 (-) CAAT S000028	CACTFTPPCA1 41 (+) YACT S000449	GATABOX 7 (+) GATA S000039	MYBCORE 33 (+) CNGTTR S000176
TCCCTATAAACGTGAGAAXXXATGCTCACTTCGAACACT	CTATAAACGTGACTCACTTCGAAC	0.000329969	74	103	19	11	ABRELATERD1 10 (+) ACGTG S000414	ACGTATERD1 10 (+) ACGT S000415	ACGTATERD1 10 (-) ACGT S000415	CACTFTPPCA1 32 (+) YACT S000449	CACTFTPPCA1 41 (+) YACT S000449	CANBNNAPA 37 (+) CNAACAC S000148	GTGANTG10 12 (+) GTGA S000378	GTGANTG10 31 (-) GTGA S000378	INRNTPSADB 30 (+) YTCANTYY S000395	RHERPATEXPA7 10 (-) KCACGW S000512	T/GBOXATPIN2 9 (+) AACGTG S000458
TCCATTTGCCTCCTTGAAXXXATGCGGTGACAGGGGACT	ATTTGCCTCCTTCGGTGACAGGGG	0.000278711	74	87	11	8	BIHD1OS 33 (-) TGTCA S000498	EBOXBNNAPA 3 (+) CANNTG S000144	EBOXBNNAPA 3 (-) CANNTG S000144	GTGANTG10 32 (+) GTGA S000378	MYCCONSENSUSAT 3 (+) CANNTG S000407	MYCCONSENSUSAT 3 (-) CANNTG S000407	SEBFCONSSTPR10A 32 (-) YTGTCWC S000391	WRKY71OS 33 (+) TGAC S000447
TCCCTCTCAATGTCGGAAXXXATGACACTCCCCCAGACT	CTCTCAATGTCGACACTCCCCCAG	0.000323561	73	101	19	5	BIHD1OS 28 (-) TGTCA S000498	CAATBOX1 8 (+) CAAT S000028	CACTFTPPCA1 31 (+) YACT S000449	LTRECOREATCOR15 12 (-) CCGAC S000153	WRKY71OS 28 (+) TGAC S000447
TCCACGTGGGCCATGGAAXXXATGCCGTGTTAGTTAACT	ACGTGGGCCATGCCGTGTTAGTTA	0.000326765	73	102	20	18	ABRELATERD1 4 (+) ACGTG S000414	ABRELATERD1 3 (-) ACGTG S000414	ABREZMRAB28 2 (+) CCACGTGG S000133	ABREZMRAB28 2 (-) CCACGTGG S000133	ACGTATERD1 4 (+) ACGT S000415	ACGTATERD1 4 (-) ACGT S000415	CACGTGMOTIF 3 (+) CACGTG S000042	CACGTGMOTIF 3 (-) CACGTG S000042	CANBNNAPA 32 (-) CNAACAC S000148	EBOXBNNAPA 3 (+) CANNTG S000144	EBOXBNNAPA 3 (-) CANNTG S000144	IRO2OS 3 (+) CACGTGG S000505	IRO2OS 2 (-) CACGTGG S000505	MYB1LEPR 34 (+) GTTAGTT S000443	MYCCONSENSUSAT 3 (+) CANNTG S000407	MYCCONSENSUSAT 3 (-) CANNTG S000407	SITEIIATCYTC 7 (+) TGGGCY S000474	SORLIP2AT 8 (+) GGGCC S000483
TCCTCCCCCTAATCCGAAXXXATGGTAGCCCTAGATACT	TCCCCCTAATCCGTAGCCCTAGAT	0.000256286	73	80	7	4	ARR1AT 11 (-) NGATT S000454	CACTFTPPCA1 41 (+) YACT S000449	GATABOX 39 (+) GATA S000039	S1FBOXSORPS1L21 27 (+) ATGGTA S000223
TCCCATCGTGGGGAGGAAXXXATGCCGAAGCCCGAGACT	CATCGTGGGGAGCCGAAGCCCGAG	0.000294729	72	92	18	1	SURECOREATSULTR 39 (+) GAGAC S000499
TCCCGGTATCGTTGCGAAXXXATGGCAGGACATTTGACT	CGGTATCGTTGCGCAGGACATTTG	0.000320358	71	100	22	10	EBOXBNNAPA 36 (+) CANNTG S000144	EBOXBNNAPA 36 (-) CANNTG S000144	GATABOX 7 (-) GATA S000039	MYCCONSENSUSAT 36 (+) CANNTG S000407	MYCCONSENSUSAT 36 (-) CANNTG S000407	WBBOXPCWRKY1 38 (+) TTTGACY S000310	WBOXATNPR1 39 (+) TTGAC S000390	WBOXHVISO1 40 (+) TGACT S000442	WBOXNTERF3 40 (+) TGACY S000457	WRKY71OS 40 (+) TGAC S000447
TCCCATCGTGGGGAGGAAXXXATGTACACGCCGATGACT	CATCGTGGGGAGTACACGCCGATG	0.000294729	70	92	18	5	CURECORECR 29 (+) GTAC S000493	CURECORECR 29 (-) GTAC S000493	WBOXHVISO1 40 (+) TGACT S000442	WBOXNTERF3 40 (+) TGACY S000457	WRKY71OS 40 (+) TGAC S000447
TCCCTTGTCTGGCTCGAAXXXATGATCAGGAATGGAACT	CTTGTCTGGCTCATCAGGAATGGA	0.000294729	70	92	15	0
TCCGGTCCGGCTGGTGAAXXXATGCTAACGACCTGGACT	GGTCCGGCTGGTCTAACGACCTGG	0.000275508	70	86	16	1	GTGANTG10 14 (+) GTGA S000378
TCCCGGTCATCCGTAGAAXXXATGTCATCCTGGCCAACT	CGGTCATCCGTATCATCCTGGCCA	0.000294729	69	92	19	4	BIHD1OS 28 (+) TGTCA S000498	WBOXNTERF3 5 (-) TGACY S000457	WRKY71OS 6 (-) TGAC S000447	WRKY71OS 29 (-) TGAC S000447
TCCTATATGCCCTGGGAAXXXATGCATGTAACTAAAACT	TATATGCCCTGGCATGTAACTAAA	0.000301136	69	94	14	3	RYREPEATBNNAPA 28 (-) CATGCA S000264	RYREPEATGMGY2 27 (-) CATGCAT S000105	RYREPEATLEGUMIN 27 (-) CATGCAY S000100
TCCCTCTCCATACTTGAAXXXATGAACAGACAGTTAACT	CTCTCCATACTTAACAGACAGTTA	0.000307543	69	96	19	4	CACTFTPPCA1 11 (+) YACT S000449	MYB2AT 36 (-) TAACTG S000177	MYB2CONSENSUSAT 36 (-) YAACKG S000409	MYBCORE 36 (+) CNGTTR S000176
TCCCGTTTCCCTTGAGAAXXXATGGCACCTGCCCTTACT	CGTTTCCCTTGAGCACCTGCCCTT	0.000275508	69	86	12	7	CACTFTPPCA1 41 (+) YACT S000449	EBOXBNNAPA 31 (+) CANNTG S000144	EBOXBNNAPA 31 (-) CANNTG S000144	MYBCOREATCYCB1 3 (-) AACGG S000502	MYCCONSENSUSAT 31 (+) CANNTG S000407	MYCCONSENSUSAT 31 (-) CANNTG S000407	RAV1BAT 31 (+) CACCTG S000315
TCCTTTGACTTCTGTGAAXXXATGATGATAGATACGACT	TTTGACTTCTGTATGATAGATACG	0.000288322	69	90	15	9	DOFCOREZM 3 (-) AAAG S000265	GATABOX 32 (+) GATA S000039	GATABOX 36 (+) GATA S000039	GTGANTG10 14 (+) GTGA S000378	WBBOXPCWRKY1 4 (+) TTTGACY S000310	WBOXATNPR1 5 (+) TTGAC S000390	WBOXHVISO1 6 (+) TGACT S000442	WBOXNTERF3 6 (+) TGACY S000457	WRKY71OS 6 (+) TGAC S000447
TCCCTGGTGAGCTTTGAAXXXATGCACGTACGCGTGACT	CTGGTGAGCTTTCACGTACGCGTG	0.000272304	68	85	17	14	ABRELATERD1 30 (-) ACGTG S000414	ACGTATERD1 31 (+) ACGT S000415	ACGTATERD1 31 (-) ACGT S000415	CGCGBOXAT 35 (+) VCGCGB S000501	CGCGBOXAT 35 (-) VCGCGB S000501	CURECORECR 33 (+) GTAC S000493	CURECORECR 33 (-) GTAC S000493	DOFCOREZM 12 (-) AAAG S000265	GTGANTG10 7 (+) GTGA S000378	GTGANTG10 39 (+) GTGA S000378	RHERPATEXPA7 29 (+) KCACGW S000512	WBOXHVISO1 40 (+) TGACT S000442	WBOXNTERF3 40 (+) TGACY S000457	WRKY71OS 40 (+) TGAC S000447
TCCACATTAGGGGTGGAAXXXATGTCGACCCGACCAACT	ACATTAGGGGTGTCGACCCGACCA	0.000285118	68	89	18	5	CBFHV 29 (+) RYCGAC S000497	CBFHV 29 (-) RYCGAC S000497	CRTDREHVCBF2 29 (+) GTCGAC S000411	CRTDREHVCBF2 29 (-) GTCGAC S000411	LTRECOREATCOR15 35 (+) CCGAC S000153
TCCATTTGCCTCCTTGAAXXXATGACGATTATGATTACT	ATTTGCCTCCTTACGATTATGATT	0.000246675	68	77	9	9	ARR1AT 31 (+) NGATT S000454	ARR1AT 37 (+) NGATT S000454	ASF1MOTIFCAMV 28 (+) TGACG S000024	CACTFTPPCA1 41 (+) YACT S000449	EBOXBNNAPA 3 (+) CANNTG S000144	EBOXBNNAPA 3 (-) CANNTG S000144	MYCCONSENSUSAT 3 (+) CANNTG S000407	MYCCONSENSUSAT 3 (-) CANNTG S000407	WRKY71OS 28 (+) TGAC S000447
TCCTTTGGACATGTCGAAXXXATGCAGGAACACTCTACT	TTTGGACATGTCCAGGAACACTCT	0.000285118	68	89	16	4	CACTFTPPCA1 36 (+) YACT S000449	CACTFTPPCA1 41 (+) YACT S000449	DOFCOREZM 3 (-) AAAG S000265	INTRONLOWER 28 (+) TGCAGG S000086
TCCGGGGGCGCAGAGGAAXXXATGAGCCGGATGTGGACT	GGGGGCGCAGAGAGCCGGATGTGG	0.000256286	67	80	12	0
TCCCTGGGCTGGTTCGAAXXXATGAAGAGCTCTGGGACT	CTGGGCTGGTTCAAGAGCTCTGGG	0.000237065	67	74	8	3	NODCON2GM 30 (-) CTCTT S000462	OSE2ROOTNODULE 30 (-) CTCTT S000468	SITEIIATCYTC 5 (+) TGGGCY S000474
TCCCGCTGTCGGCCCGAAXXXATGTATTCACGGACCACT	CGCTGTCGGCCCTATTCACGGACC	0.000269101	67	84	14	7	BS1EGCCR 2 (-) AGCGGG S000352	CACTFTPPCA1 41 (+) YACT S000449	CBFHV 8 (-) RYCGAC S000497	DRECRTCOREAT 8 (-) RCCGAC S000418	GTGANTG10 33 (-) GTGA S000378	LTRECOREATCOR15 8 (-) CCGAC S000153	SORLIP2AT 11 (-) GGGCC S000483
TCCACTTTACTGGGAGAAXXXATGGCAGGACATTTGACT	ACTTTACTGGGAGCAGGACATTTG	0.000275508	67	86	14	14	CACTFTPPCA1 3 (+) YACT S000449	CACTFTPPCA1 8 (+) YACT S000449	DOFCOREZM 5 (-) AAAG S000265	EBOXBNNAPA 36 (+) CANNTG S000144	EBOXBNNAPA 36 (-) CANNTG S000144	MYCCONSENSUSAT 36 (+) CANNTG S000407	MYCCONSENSUSAT 36 (-) CANNTG S000407	NTBBF1ARROLB 4 (+) ACTTTA S000273	TAAAGSTKST1 5 (-) TAAAG S000387	WBBOXPCWRKY1 38 (+) TTTGACY S000310	WBOXATNPR1 39 (+) TTGAC S000390	WBOXHVISO1 40 (+) TGACT S000442	WBOXNTERF3 40 (+) TGACY S000457	WRKY71OS 40 (+) TGAC S000447
TCCAGGCTACTCGATGAAXXXATGTCAATGCGACGGACT	AGGCTACTCGATTCAATGCGACGG	0.000272304	67	85	13	7	BIHD1OS 28 (+) TGTCA S000498	CAATBOX1 31 (+) CAAT S000028	CACTFTPPCA1 8 (+) YACT S000449	CGACGOSAMY3 36 (+) CGACG S000205	HEXAMERATH4 36 (-) CCGTCG S000146	WBOXATNPR1 29 (-) TTGAC S000390	WRKY71OS 29 (-) TGAC S000447
TCCTCAGGACATGACGAAXXXATGTAGACAGACACCACT	TCAGGACATGACTAGACAGACACC	0.000362004	67	113	26	3	ASF1MOTIFCAMV 12 (+) TGACG S000024	CACTFTPPCA1 41 (+) YACT S000449	WRKY71OS 12 (+) TGAC S000447
TCCGTTATCTCGCTGGAAXXXATGACTGCCCTTTATACT	GTTATCTCGCTGACTGCCCTTTAT	0.000285118	66	89	17	11	CACTFTPPCA1 41 (+) YACT S000449	DOFCOREZM 36 (-) AAAG S000265	GATABOX 6 (-) GATA S000039	IBOXCORE 5 (-) GATAA S000199	MYB2CONSENSUSAT 2 (-) YAACKG S000409	MYBCORE 2 (+) CNGTTR S000176	MYBCOREATCYCB1 2 (-) AACGG S000502	TAAAGSTKST1 36 (-) TAAAG S000387	WBOXHVISO1 28 (+) TGACT S000442	WBOXNTERF3 28 (+) TGACY S000457	WRKY71OS 28 (+) TGAC S000447
TCCCTATACTTTCTAGAAXXXATGAGTTATGAACCCACT	CTATACTTTCTAAGTTATGAACCC	0.000249879	66	78	8	6	CACTFTPPCA1 41 (+) YACT S000449	CACTFTPPCA1 7 (+) YACT S000449	DOFCOREZM 9 (-) AAAG S000265	POLLEN1LELAT52 10 (-) AGAAA S000245	PREATPRODH 27 (-) ACTCAT S000450	SEF3MOTIFGM 37 (+) AACCCA S000115
TCCAGTAGGCAGTATGAAXXXATGGATGCACTCCACACT	AGTAGGCAGTATGATGCACTCCAC	0.000285118	66	89	18	4	CACTFTPPCA1 34 (+) YACT S000449	CACTFTPPCA1 41 (+) YACT S000449	CACTFTPPCA1 4 (-) YACT S000449	CACTFTPPCA1 11 (-) YACT S000449
TCCCGCTTTGCCTTAGAAXXXATGCCTCCCATCTCGACT	CGCTTTGCCTTACCTCCCATCTCG	0.000262693	65	82	13	2	BS1EGCCR 2 (-) AGCGGG S000352	DOFCOREZM 6 (-) AAAG S000265
TCCCAGCAAGTTGCTGAAXXXATGTCCCGGACTTGTACT	CAGCAAGTTGCTTCCCGGACTTGT	0.000272304	65	85	16	3	CACTFTPPCA1 41 (+) YACT S000449	CURECORECR 40 (+) GTAC S000493	CURECORECR 40 (-) GTAC S000493
TCCTGCACATCTCCAGAAXXXATGCGGTGACAGGGGACT	TGCACATCTCCACGGTGACAGGGG	0.000253083	65	79	12	5	BIHD1OS 33 (-) TGTCA S000498	GTGANTG10 32 (+) GTGA S000378	INTRONLOWER 2 (-) TGCAGG S000086	SEBFCONSSTPR10A 32 (-) YTGTCWC S000391	WRKY71OS 33 (+) TGAC S000447
TCCCGGCTAGGCTGGGAAXXXATGGAAACCCAAAACACT	CGGCTAGGCTGGGAAACCCAAAAC	0.000365208	64	114	26	2	CACTFTPPCA1 41 (+) YACT S000449	SEF3MOTIFGM 32 (+) AACCCA S000115
TCCTGGTGTAGTTGCGAAXXXATGTTCGAGCAGCACACT	TGGTGTAGTTGCTTCGAGCAGCAC	0.000272304	64	85	16	3	ANAERO2CONSENSU 34 (+) AGCAGC S000478	CACTFTPPCA1 41 (+) YACT S000449	DPBFCOREDCDC3 3 (-) ACACNNG S000292
TCCCATGTATTCTCCGAAXXXATGACAACGCTCCCGACT	CATGTATTCTCCACAACGCTCCCG	0.000240268	63	75	12	3	BIHD1OS 28 (-) TGTCA S000498	LTRECOREATCOR15 39 (+) CCGAC S000153	WRKY71OS 28 (+) TGAC S000447
TCCACATTAGGGGTGGAAXXXATGGATGCACTCCACACT	ACATTAGGGGTGGATGCACTCCAC	0.000253083	63	79	14	2	CACTFTPPCA1 34 (+) YACT S000449	CACTFTPPCA1 41 (+) YACT S000449
TCCATTTCCCTTTGCGAAXXXATGCCCGGATGCATAACT	ATTTCCCTTTGCCCCGGATGCATA	0.000269101	63	84	18	1	DOFCOREZM 10 (-) AAAG S000265
TCCTAGACCGTGTGTGAAXXXATGCTTTAAGGAAGAACT	TAGACCGTGTGTCTTTAAGGAAGA	0.000288322	63	90	17	4	DOFCOREZM 30 (-) AAAG S000265	DPBFCOREDCDC3 9 (-) ACACNNG S000292	GTGANTG10 14 (+) GTGA S000378	TAAAGSTKST1 30 (-) TAAAG S000387
TCCGATCTGTGCTCGGAAXXXATGTACTGAATATATACT	GATCTGTGCTCGTACTGAATATAT	0.000246675	63	77	10	5	CACTFTPPCA1 30 (+) YACT S000449	CACTFTPPCA1 41 (+) YACT S000449	CURECORECR 29 (+) GTAC S000493	CURECORECR 29 (-) GTAC S000493	ROOTMOTIFTAPOX1 35 (-) ATATT S000098
TCCCAATACAGCACCGAAXXXATGCCTAGACACCTAACT	CAATACAGCACCCCTAGACACCTA	0.00025949	63	81	15	3	CAATBOX1 4 (+) CAAT S000028	CCAATBOX1 3 (+) CCAAT S000030	MYBPLANT 36 (+) MACCWAMC S000167
TCCGGTGTCTGGTCTGAAXXXATGGCCGTACATGAGACT	GGTGTCTGGTCTGCCGTACATGAG	0.000262693	63	82	15	4	CURECORECR 33 (+) GTAC S000493	CURECORECR 33 (-) GTAC S000493	DPBFCOREDCDC3 2 (-) ACACNNG S000292	SURECOREATSULTR 39 (+) GAGAC S000499
TCCAGGTGGGAGGTGGAAXXXATGCGAGCATGGTACACT	AGGTGGGAGGTGCGAGCATGGTAC	0.000269101	62	84	15	11	BOXCPSAS1 6 (-) CTCCCAC S000226	CACTFTPPCA1 41 (+) YACT S000449	CURECORECR 38 (+) GTAC S000493	CURECORECR 38 (-) GTAC S000493	EBOXBNNAPA 3 (+) CANNTG S000144	EBOXBNNAPA 3 (-) CANNTG S000144	MYCCONSENSUSAT 3 (+) CANNTG S000407	MYCCONSENSUSAT 3 (-) CANNTG S000407	RAV1BAT 3 (-) CACCTG S000315	S1FBOXSORPS1L21 35 (+) ATGGTA S000223	SITEIOSPCNA 2 (+) CCAGGTGG S000224
TCCGGGTTGTGCTCTGAAXXXATGTATCCCACGCACACT	GGGTTGTGCTCTTATCCCACGCAC	0.000291526	62	91	20	3	CACTFTPPCA1 41 (+) YACT S000449	GATABOX 30 (-) GATA S000039	MYBST1 30 (-) GGATA S000180
TCCGTGGGTGTCACTGAAXXXATGTCCGTGCGCAATACT	GTGGGTGTCACTTCCGTGCGCAAT	0.000281915	62	88	20	6	BIHD1OS 9 (+) TGTCA S000498	CAATBOX1 38 (+) CAAT S000028	CACTFTPPCA1 12 (+) YACT S000449	CACTFTPPCA1 41 (+) YACT S000449	GTGANTG10 11 (-) GTGA S000378	WRKY71OS 10 (-) TGAC S000447
TCCGAGTGCCCAGGGGAAXXXATGGTGCGGTTGTATACT	GAGTGCCCAGGGGTGCGGTTGTAT	0.000233861	62	73	11	3	CACTFTPPCA1 41 (+) YACT S000449	CACTFTPPCA1 5 (-) YACT S000449	MYBCORE 33 (+) CNGTTR S000176
TCCGTGGTTCTAACCGAAXXXATGCGCTCGGGATACACT	GTGGTTCTAACCCGCTCGGGATAC	0.000262693	61	82	18	4	CACTFTPPCA1 41 (+) YACT S000449	GATABOX 37 (+) GATA S000039	MYBCORE 11 (-) CNGTTR S000176	MYBST1 36 (+) GGATA S000180
TCCGGGGTTGGTTTCGAAXXXATGAATAGTTTAGTGACT	GGGGTTGGTTTCAATAGTTTAGTG	0.000227454	61	71	10	10	BOXLCOREDCPAL 6 (-) ACCWWCC S000492	CACTFTPPCA1 38 (-) YACT S000449	GTGANTG10 39 (+) GTGA S000378	MYB1AT 9 (-) WAACCA S000408	MYBPLANT 6 (-) MACCWAMC S000167	MYBPZM 6 (-) CCWACC S000179	REALPHALGLHCB21 8 (-) AACCAA S000362	WBOXHVISO1 40 (+) TGACT S000442	WBOXNTERF3 40 (+) TGACY S000457	WRKY71OS 40 (+) TGAC S000447
TCCCGGGCGGGCAGTGAAXXXATGACAGGGAGCTAGACT	CGGGCGGGCAGTACAGGGAGCTAG	0.000256286	61	80	16	4	BIHD1OS 28 (-) TGTCA S000498	CACTFTPPCA1 13 (-) YACT S000449	GTGANTG10 14 (+) GTGA S000378	WRKY71OS 28 (+) TGAC S000447
TCCTGTTCCTACTGGGAAXXXATGCACCCCAGTGGAACT	TGTTCCTACTGGCACCCCAGTGGA	0.000246675	61	77	12	2	CACTFTPPCA1 10 (+) YACT S000449	CACTFTPPCA1 36 (-) YACT S000449
TCCACCGGAGTAATGGAAXXXATGTTCGAGCAGCACACT	ACCGGAGTAATGTTCGAGCAGCAC	0.000249879	61	78	14	3	ANAERO2CONSENSU 34 (+) AGCAGC S000478	CACTFTPPCA1 41 (+) YACT S000449	CACTFTPPCA1 9 (-) YACT S000449
TCCTCGCGCCCCTGGGAAXXXATGGCACCCAGAACGACT	TCGCGCCCCTGGGCACCCAGAACG	0.000329969	61	103	22	0
TCCTAACGATGTAATGAAXXXATGTATGCAAGGGACACT	TAACGATGTAATTATGCAAGGGAC	0.000272304	60	85	13	1	CACTFTPPCA1 41 (+) YACT S000449
TCCCCATCCAAGGGAGAAXXXATGCACAGTCTCTCAACT	CCATCCAAGGGACACAGTCTCTCA	0.000230658	60	72	10	1	SURECOREATSULTR 34 (-) GAGAC S000499
TCCGTGGGTGTCACTGAAXXXATGTCAAATGTGCATACT	GTGGGTGTCACTTCAAATGTGCAT	0.000272304	60	85	17	12	BIHD1OS 9 (+) TGTCA S000498	BIHD1OS 28 (+) TGTCA S000498	CACTFTPPCA1 12 (+) YACT S000449	CACTFTPPCA1 41 (+) YACT S000449	EBOXBNNAPA 31 (+) CANNTG S000144	EBOXBNNAPA 31 (-) CANNTG S000144	GTGANTG10 11 (-) GTGA S000378	MYCCONSENSUSAT 31 (+) CANNTG S000407	MYCCONSENSUSAT 31 (-) CANNTG S000407	WBOXATNPR1 29 (-) TTGAC S000390	WRKY71OS 10 (-) TGAC S000447	WRKY71OS 29 (-) TGAC S000447
TCCAACCGTCGGTAAGAAXXXATGAAGGCTGCAATTACT	AACCGTCGGTAAAAGGCTGCAATT	0.000243472	60	76	13	10	CAATBOX1 37 (+) CAAT S000028	CACTFTPPCA1 41 (+) YACT S000449	CBFHV 8 (-) RYCGAC S000497	CGACGOSAMY3 7 (-) CGACG S000205	DRE2COREZMRAB17 8 (-) ACCGAC S000402	DRECRTCOREAT 8 (-) RCCGAC S000418	HEXAMERATH4 6 (+) CCGTCG S000146	LTRECOREATCOR15 8 (-) CCGAC S000153	MYBCORE 3 (-) CNGTTR S000176	MYBPZM 2 (+) CCWACC S000179
TCCTCAGGACATGACGAAXXXATGTGCAAACCACAAACT	TCAGGACATGACTGCAAACCACAA	0.000217843	59	68	8	4	ASF1MOTIFCAMV 12 (+) TGACG S000024	MYB1AT 33 (+) WAACCA S000408	SV40COREENHAN 32 (-) GTGGWWHG S000123	WRKY71OS 12 (+) TGAC S000447
TCCTACATTGGGATGGAAXXXATGGCAGTATAGACGACT	TACATTGGGATGGCAGTATAGACG	0.00021464	59	67	9	4	CAATBOX1 7 (-) CAAT S000028	CACTFTPPCA1 32 (-) YACT S000449	CCAATBOX1 7 (-) CCAAT S000030	LEAFYATAG 5 (-) CCAATGT S000432
TCCCGTCCTTCGCGAGAAXXXATGTCACTGATGTACACT	CGTCCTTCGCGATCACTGATGTAC	0.000230658	59	72	11	8	BIHD1OS 28 (+) TGTCA S000498	CACTFTPPCA1 31 (+) YACT S000449	CACTFTPPCA1 41 (+) YACT S000449	CURECORECR 38 (+) GTAC S000493	CURECORECR 38 (-) GTAC S000493	GTGANTG10 30 (-) GTGA S000378	PALBOXAPC 3 (+) CCGTCC S000137	WRKY71OS 29 (-) TGAC S000447
TCCCTTTCTGAAAGGGAAXXXATGGCAGGAATGGTGACT	CTTTCTGAAAGGGCAGGAATGGTG	0.000256286	58	80	17	7	DOFCOREZM 11 (+) AAAG S000265	DOFCOREZM 4 (-) AAAG S000265	GTGANTG10 39 (+) GTGA S000378	POLLEN1LELAT52 5 (-) AGAAA S000245	WBOXHVISO1 40 (+) TGACT S000442	WBOXNTERF3 40 (+) TGACY S000457	WRKY71OS 40 (+) TGAC S000447
TCCTTTGGACATGTCGAAXXXATGCTGGGACAACCTACT	TTTGGACATGTCCTGGGACAACCT	0.000272304	58	85	19	2	CACTFTPPCA1 41 (+) YACT S000449	DOFCOREZM 3 (-) AAAG S000265
TCCCTGGTGAGCTTTGAAXXXATGATAAGGGCCCATACT	CTGGTGAGCTTTATAAGGGCCCAT	0.000230658	58	72	12	9	CACTFTPPCA1 41 (+) YACT S000449	DOFCOREZM 12 (-) AAAG S000265	GATABOX 29 (+) GATA S000039	GTGANTG10 7 (+) GTGA S000378	IBOX 29 (+) GATAAG S000124	IBOXCORE 29 (+) GATAA S000199	SITEIIATCYTC 35 (-) TGGGCY S000474	SORLIP2AT 34 (+) GGGCC S000483	SORLIP2AT 35 (-) GGGCC S000483
TCCAGTAAGCTAAGGGAAXXXATGAACTAATAACGAACT	AGTAAGCTAAGGAACTAATAACGA	0.000243472	58	76	13	2	CACTFTPPCA1 4 (-) YACT S000449	CPBCSPOR 32 (-) TATTAG S000491
TCCATAGGAGGTAATGAAXXXATGCAATCGTTTATTACT	ATAGGAGGTAATCAATCGTTTATT	0.000211436	58	66	9	4	ARR1AT 31 (-) NGATT S000454	CAATBOX1 30 (+) CAAT S000028	CACTFTPPCA1 41 (+) YACT S000449	POLASIG1 36 (-) AATAAA S000080
TCCTATTGGTCGTAAGAAXXXATGTTCCGAGTCGTGACT	TATTGGTCGTAATTCCGAGTCGTG	0.000217843	58	68	10	7	CAATBOX1 5 (-) CAAT S000028	CCAATBOX1 5 (-) CCAAT S000030	GTGANTG10 39 (+) GTGA S000378	RHERPATEXPA7 37 (-) KCACGW S000512	WBOXHVISO1 40 (+) TGACT S000442	WBOXNTERF3 40 (+) TGACY S000457	WRKY71OS 40 (+) TGAC S000447
TCCGAGTGTCTTCATGAAXXXATGGACGCCCATGGGACT	GAGTGTCTTCATGACGCCCATGGG	0.000240268	58	75	14	2	CACTFTPPCA1 5 (-) YACT S000449	DPBFCOREDCDC3 3 (-) ACACNNG S000292
TCCGTCGCTGAACCGGAAXXXATGTAGAAAGACCGTACT	GTCGCTGAACCGTAGAAAGACCGT	0.000230658	58	72	13	7	CACTFTPPCA1 41 (+) YACT S000449	CGACGOSAMY3 3 (-) CGACG S000205	CURECORECR 40 (+) GTAC S000493	CURECORECR 40 (-) GTAC S000493	DOFCOREZM 33 (+) AAAG S000265	HEXAMERATH4 2 (+) CCGTCG S000146	POLLEN1LELAT52 31 (+) AGAAA S000245
TCCATTTGAGATTTTGAAXXXATGGCAGTAGGTCCGACT	ATTTGAGATTTTGCAGTAGGTCCG	0.000230658	58	72	11	7	ARR1AT 9 (+) NGATT S000454	CACTFTPPCA1 32 (-) YACT S000449	EBOXBNNAPA 3 (+) CANNTG S000144	EBOXBNNAPA 3 (-) CANNTG S000144	LTRECOREATCOR15 39 (+) CCGAC S000153	MYCCONSENSUSAT 3 (+) CANNTG S000407	MYCCONSENSUSAT 3 (-) CANNTG S000407
TCCGTTCGGTAACTCGAAXXXATGACCCGTACACCGACT	GTTCGGTAACTCACCCGTACACCG	0.000253083	57	79	15	10	CBFHV 38 (+) RYCGAC S000497	CURECORECR 34 (+) GTAC S000493	CURECORECR 34 (-) GTAC S000493	DRE2COREZMRAB17 38 (+) ACCGAC S000402	DRECRTCOREAT 38 (+) RCCGAC S000418	EECCRCAH1 9 (-) GANTTNC S000494	LTRECOREATCOR15 39 (+) CCGAC S000153	MYBCOREATCYCB1 2 (-) AACGG S000502	WBOXNTERF3 28 (+) TGACY S000457	WRKY71OS 28 (+) TGAC S000447
TCCTTAAAGGACGTCGAAXXXATGCCCTCTGTGCGAACT	TTAAAGGACGTCCCCTCTGTGCGA	0.000227454	57	71	10	7	ACGTATERD1 11 (+) ACGT S000415	ACGTATERD1 11 (-) ACGT S000415	ACGTCBOX 10 (+) GACGTC S000131	ACGTCBOX 10 (-) GACGTC S000131	CGACGOSAMY3 12 (-) CGACG S000205	DOFCOREZM 6 (+) AAAG S000265	TAAAGSTKST1 5 (+) TAAAG S000387
TCCTACTCATGGTCAGAAXXXATGAGCCCCATTCGAACT	TACTCATGGTCAAGCCCCATTCGA	0.000233861	57	73	11	5	CACTFTPPCA1 4 (+) YACT S000449	PREATPRODH 5 (+) ACTCAT S000450	WBOXNTCHN48 11 (-) CTGACY S000508	WBOXNTERF3 11 (-) TGACY S000457	WRKY71OS 12 (-) TGAC S000447
TCCCATCGTTCGTAGGAAXXXATGAACTGTCCCTAAACT	CATCGTTCGTAGAACTGTCCCTAA	0.000217843	57	68	10	0
TCCCTGGCAGTGATAGAAXXXATGTGCAAACCACAAACT	CTGGCAGTGATATGCAAACCACAA	0.000313951	56	98	22	6	BOXIINTPATPB 13 (+) ATAGAA S000296	CACTFTPPCA1 9 (-) YACT S000449	GATABOX 12 (+) GATA S000039	GTGANTG10 10 (+) GTGA S000378	MYB1AT 33 (+) WAACCA S000408	SV40COREENHAN 32 (-) GTGGWWHG S000123
TCCTTCTGTTGCTGTGAAXXXATGATAATCCTGCAAACT	TTCTGTTGCTGTATAATCCTGCAA	0.000262693	56	82	14	7	ARR1AT 32 (-) NGATT S000454	GATABOX 29 (+) GATA S000039	GTGANTG10 14 (+) GTGA S000378	IBOXCORE 29 (+) GATAA S000199	INTRONLOWER 35 (-) TGCAGG S000086	MYBCORE 6 (+) CNGTTR S000176	RAV1AAT 7 (-) CAACA S000314
TCCTGACCGTGGTTAGAAXXXATGGTATTCCTAACGACT	TGACCGTGGTTAGTATTCCTAACG	0.000230658	56	72	15	8	MYB1AT 10 (-) WAACCA S000408	MYBATRD22 10 (-) CTAACCA S000175	S1FBOXSORPS1L21 27 (+) ATGGTA S000223	S1FSORPL21 27 (+) ATGGTATT S000215	SV40COREENHAN 9 (+) GTGGWWHG S000123	WBOXNTCHN48 3 (+) CTGACY S000508	WBOXNTERF3 4 (+) TGACY S000457	WRKY71OS 4 (+) TGAC S000447
TCCGGATCGGTTAATGAAXXXATGGCACCCAGGGTTACT	GGATCGGTTAATGCACCCAGGGTT	0.000217843	56	68	11	3	CACTFTPPCA1 41 (+) YACT S000449	GT1CORE 9 (+) GGTTAA S000125	MYBCORE 8 (+) CNGTTR S000176
TCCCTGTGGTTTCTTGAAXXXATGCACCCCAGTGGAACT	CTGTGGTTTCTTCACCCCAGTGGA	0.00021464	56	67	11	3	CACTFTPPCA1 36 (-) YACT S000449	MYB1AT 7 (-) WAACCA S000408	POLLEN1LELAT52 10 (-) AGAAA S000245
TCCATATATTGTAGAGAAXXXATGGCGAACTCAAATACT	ATATATTGTAGAGCGAACTCAAAT	0.00021464	55	67	10	3	CAATBOX1 8 (-) CAAT S000028	CACTFTPPCA1 41 (+) YACT S000449	ROOTMOTIFTAPOX1 6 (+) ATATT S000098
TCCGGTTTGGGGGACGAAXXXATGAGACGCGTGGTGACT	GGTTTGGGGGACAGACGCGTGGTG	0.00022425	55	70	13	7	CGCGBOXAT 32 (+) VCGCGB S000501	CGCGBOXAT 32 (-) VCGCGB S000501	GTGANTG10 39 (+) GTGA S000378	SURECOREATSULTR 29 (+) GAGAC S000499	WBOXHVISO1 40 (+) TGACT S000442	WBOXNTERF3 40 (+) TGACY S000457	WRKY71OS 40 (+) TGAC S000447
TCCGAGTGTCTTCATGAAXXXATGCGAGGGGCTATAACT	GAGTGTCTTCATCGAGGGGCTATA	0.000217843	55	68	11	2	CACTFTPPCA1 5 (-) YACT S000449	DPBFCOREDCDC3 3 (-) ACACNNG S000292
TCCGTGGGTGTCACTGAAXXXATGATAATCCTGCAAACT	GTGGGTGTCACTATAATCCTGCAA	0.000233861	55	73	14	8	ARR1AT 32 (-) NGATT S000454	BIHD1OS 9 (+) TGTCA S000498	CACTFTPPCA1 12 (+) YACT S000449	GATABOX 29 (+) GATA S000039	GTGANTG10 11 (-) GTGA S000378	IBOXCORE 29 (+) GATAA S000199	INTRONLOWER 35 (-) TGCAGG S000086	WRKY71OS 10 (-) TGAC S000447
TCCTACTCATGGTCAGAAXXXATGTTCTCGGAGCTCACT	TACTCATGGTCATTCTCGGAGCTC	0.000246675	55	77	17	7	CACTFTPPCA1 41 (+) YACT S000449	CACTFTPPCA1 4 (+) YACT S000449	GTGANTG10 40 (-) GTGA S000378	PREATPRODH 5 (+) ACTCAT S000450	WBOXNTCHN48 11 (-) CTGACY S000508	WBOXNTERF3 11 (-) TGACY S000457	WRKY71OS 12 (-) TGAC S000447
TCCTCGTGGGAGGTCGAAXXXATGGGTACCCTAAGGACT	TCGTGGGAGGTCGGTACCCTAAGG	0.000227454	54	71	15	3	BOXCPSAS1 6 (-) CTCCCAC S000226	CURECORECR 31 (+) GTAC S000493	CURECORECR 31 (-) GTAC S000493
TCCTCGTGGGAGGTCGAAXXXATGTAACGGCTTGACACT	TCGTGGGAGGTCTAACGGCTTGAC	0.000262693	54	82	15	8	BIHD1OS 38 (-) TGTCA S000498	BOXCPSAS1 6 (-) CTCCCAC S000226	CACTFTPPCA1 41 (+) YACT S000449	MYB2CONSENSUSAT 30 (+) YAACKG S000409	MYBCORE 30 (-) CNGTTR S000176	MYBCOREATCYCB1 31 (+) AACGG S000502	WBOXATNPR1 37 (+) TTGAC S000390	WRKY71OS 38 (+) TGAC S000447
TCCTGTTGGTGCTTAGAAXXXATGTGGTATTACCGAACT	TGTTGGTGCTTATGGTATTACCGA	0.000201825	53	63	11	2	MYBCORE 3 (+) CNGTTR S000176	RAV1AAT 4 (-) CAACA S000314
TCCGTTTTCCATATAGAAXXXATGTGCTGACATAAAACT	GTTTTCCATATATGCTGACATAAA	0.000221047	53	69	14	4	BIHD1OS 33 (-) TGTCA S000498	BOXIINTPATPB 13 (+) ATAGAA S000296	MYBCOREATCYCB1 2 (-) AACGG S000502	WRKY71OS 33 (+) TGAC S000447
TCCTGTTCCTACTGGGAAXXXATGTTCTCGGAGCTCACT	TGTTCCTACTGGTTCTCGGAGCTC	0.000208233	53	65	11	3	CACTFTPPCA1 41 (+) YACT S000449	CACTFTPPCA1 10 (+) YACT S000449	GTGANTG10 40 (-) GTGA S000378
TCCTTTGACTTCTGTGAAXXXATGTGGCTTCCCCCAACT	TTTGACTTCTGTTGGCTTCCCCCA	0.000211436	53	66	10	8	DOFCOREZM 3 (-) AAAG S000265	GTGANTG10 14 (+) GTGA S000378	SORLIP1AT 29 (-) GCCAC S000482	WBBOXPCWRKY1 4 (+) TTTGACY S000310	WBOXATNPR1 5 (+) TTGAC S000390	WBOXHVISO1 6 (+) TGACT S000442	WBOXNTERF3 6 (+) TGACY S000457	WRKY71OS 6 (+) TGAC S000447
TCCCTCGTGTTGGCGGAAXXXATGTGCTCGATGGGAACT	CTCGTGTTGGCGTGCTCGATGGGA	0.000253083	53	79	18	3	CANBNNAPA 7 (-) CNAACAC S000148	DPBFCOREDCDC3 4 (-) ACACNNG S000292	RAV1AAT 8 (-) CAACA S000314
TCCGGGCGTCTGGGTGAAXXXATGACCATCCAAAGCACT	GGGCGTCTGGGTACCATCCAAAGC	0.000217843	52	68	14	6	BOXLCOREDCPAL 30 (+) ACCWWCC S000492	CACTFTPPCA1 41 (+) YACT S000449	DOFCOREZM 37 (+) AAAG S000265	GTGANTG10 14 (+) GTGA S000378	WBOXNTERF3 28 (+) TGACY S000457	WRKY71OS 28 (+) TGAC S000447
TCCGAAAGTGCAGACGAAXXXATGTATTCACGGACCACT	GAAAGTGCAGACTATTCACGGACC	0.000233861	52	73	15	5	CACTFTPPCA1 41 (+) YACT S000449	CACTFTPPCA1 7 (-) YACT S000449	DOFCOREZM 5 (+) AAAG S000265	GTGANTG10 33 (-) GTGA S000378	LTRE1HVBLT49 2 (+) CCGAAA S000250
TCCGTAAACGACTTCGAAXXXATGAACGACAACCCGACT	GTAAACGACTTCAACGACAACCCG	0.000198622	52	62	9	1	LTRECOREATCOR15 39 (+) CCGAC S000153
TCCTCTATCCCCGAAGAAXXXATGCAACTCGCAGTTACT	TCTATCCCCGAACAACTCGCAGTT	0.00022425	51	70	10	8	CACTFTPPCA1 41 (+) YACT S000449	CAREOSREP1 30 (+) CAACTC S000421	EECCRCAH1 29 (-) GANTTNC S000494	GATABOX 6 (-) GATA S000039	MYB2AT 37 (-) TAACTG S000177	MYB2CONSENSUSAT 37 (-) YAACKG S000409	MYBCORE 37 (+) CNGTTR S000176	MYBST1 6 (-) GGATA S000180
TCCATTTCCCTTTGCGAAXXXATGGCACCCAGGGTTACT	ATTTCCCTTTGCGCACCCAGGGTT	0.000256286	51	80	13	2	CACTFTPPCA1 41 (+) YACT S000449	DOFCOREZM 10 (-) AAAG S000265
TCCTGATGGTAGGCGGAAXXXATGGTCTCTCCCACCACT	TGATGGTAGGCGGTCTCTCCCACC	0.000317154	51	99	25	5	BOXCPSAS1 34 (+) CTCCCAC S000226	CACTFTPPCA1 41 (+) YACT S000449	MYBPZM 8 (-) CCWACC S000179	S1FBOXSORPS1L21 6 (+) ATGGTA S000223	SURECOREATSULTR 30 (-) GAGAC S000499
TCCAATACGTTCAGGGAAXXXATGCAATATGAGAACACT	AATACGTTCAGGCAATATGAGAAC	0.000230658	51	72	13	7	ACGTATERD1 7 (+) ACGT S000415	ACGTATERD1 7 (-) ACGT S000415	CAATBOX1 3 (+) CAAT S000028	CAATBOX1 30 (+) CAAT S000028	CACTFTPPCA1 41 (+) YACT S000449	CCAATBOX1 2 (+) CCAAT S000030	ROOTMOTIFTAPOX1 31 (-) ATATT S000098
TCCGAGGGAGGAACCGAAXXXATGCCACTGATGTACACT	GAGGGAGGAACCCCACTGATGTAC	0.000201825	51	63	11	5	CACTFTPPCA1 31 (+) YACT S000449	CACTFTPPCA1 41 (+) YACT S000449	CURECORECR 38 (+) GTAC S000493	CURECORECR 38 (-) GTAC S000493	SORLIP1AT 29 (+) GCCAC S000482
TCCTGACCCCGTCTTGAAXXXATGCGCTGCTAGCTGACT	TGACCCCGTCTTCGCTGCTAGCTG	0.000211436	51	66	12	8	ANAERO2CONSENSU 31 (-) AGCAGC S000478	WBOXHVISO1 40 (+) TGACT S000442	WBOXNTCHN48 3 (+) CTGACY S000508	WBOXNTCHN48 39 (+) CTGACY S000508	WBOXNTERF3 4 (+) TGACY S000457	WBOXNTERF3 40 (+) TGACY S000457	WRKY71OS 4 (+) TGAC S000447	WRKY71OS 40 (+) TGAC S000447
TCCAGCGAATTGTTGGAAXXXATGTTCTCGGAGCTCACT	AGCGAATTGTTGTTCTCGGAGCTC	0.000198622	51	62	11	4	CAATBOX1 9 (-) CAAT S000028	CACTFTPPCA1 41 (+) YACT S000449	GTGANTG10 40 (-) GTGA S000378	RAV1AAT 11 (-) CAACA S000314
TCCCGTCGTACTTGAGAAXXXATGGCAGGAATAAGAACT	CGTCGTACTTGAGCAGGAATAAGA	0.00022425	51	70	12	5	CACTFTPPCA1 9 (+) YACT S000449	CGACGOSAMY3 4 (-) CGACG S000205	CURECORECR 8 (+) GTAC S000493	CURECORECR 8 (-) GTAC S000493	HEXAMERATH4 3 (+) CCGTCG S000146
TCCGGGTCGGACTTCGAAXXXATGAATAGCCTATGGACT	GGGTCGGACTTCAATAGCCTATGG	0.000198622	50	62	12	1	LTRECOREATCOR15 6 (-) CCGAC S000153
TCCGGCCTAGACACTGAAXXXATGACGTTTCGTGAGACT	GGCCTAGACACTACGTTTCGTGAG	0.000182604	50	57	7	10	ACGTATERD1 30 (+) ACGT S000415	ACGTATERD1 30 (-) ACGT S000415	ASF1MOTIFCAMV 28 (+) TGACG S000024	CACTFTPPCA1 12 (+) YACT S000449	GTGANTG10 37 (+) GTGA S000378	HEXMOTIFTAH3H4 28 (-) ACGTCA S000053	RHERPATEXPA7 35 (-) KCACGW S000512	SURECOREATSULTR 39 (+) GAGAC S000499	TGACGTVMAMY 28 (+) TGACGT S000377	WRKY71OS 28 (+) TGAC S000447
TCCTGGGTGCCATCGGAAXXXATGACACTATGAGCAACT	TGGGTGCCATCGACACTATGAGCA	0.000205029	50	64	10	3	BIHD1OS 28 (-) TGTCA S000498	CACTFTPPCA1 31 (+) YACT S000449	WRKY71OS 28 (+) TGAC S000447
TCCTCTTCGGACGACGAAXXXATGCGAGCATGGTACACT	TCTTCGGACGACCGAGCATGGTAC	0.000253083	50	79	22	7	CACTFTPPCA1 41 (+) YACT S000449	CGACGOSAMY3 12 (+) CGACG S000205	CURECORECR 38 (+) GTAC S000493	CURECORECR 38 (-) GTAC S000493	NODCON2GM 3 (+) CTCTT S000462	OSE2ROOTNODULE 3 (+) CTCTT S000468	S1FBOXSORPS1L21 35 (+) ATGGTA S000223
TCCTAAGATGGTGCCGAAXXXATGCCCGGATGCATAACT	TAAGATGGTGCCCCCGGATGCATA	0.000201825	50	63	10	0
TCCGTGGAACCAGCGGAAXXXATGTCTAACCTGAACACT	GTGGAACCAGCGTCTAACCTGAAC	0.000217843	50	68	15	1	CACTFTPPCA1 41 (+) YACT S000449
TCCACGAACAGGATTGAAXXXATGCATCCAACCCATACT	ACGAACAGGATTCATCCAACCCAT	0.000243472	50	76	13	6	ARR1AT 11 (+) NGATT S000454	CAATBOX1 13 (-) CAAT S000028	CACTFTPPCA1 41 (+) YACT S000449	INRNTPSADB 11 (-) YTCANTYY S000395	MYBPZM 33 (+) CCWACC S000179	SEF3MOTIFGM 35 (+) AACCCA S000115
TCCCGGTATCACTACGAAXXXATGTCCCAGGGGGAAACT	CGGTATCACTACTCCCAGGGGGAA	0.000227454	50	71	18	4	CACTFTPPCA1 10 (+) YACT S000449	E2FCONSENSUS 35 (-) WTTSSCSS S000476	GATABOX 7 (-) GATA S000039	GTGANTG10 9 (-) GTGA S000378
TCCTAGTTGCGTCGGGAAXXXATGCACAGTCTCTCAACT	TAGTTGCGTCGGCACAGTCTCTCA	0.000217843	50	68	12	3	CGACGOSAMY3 10 (-) CGACG S000205	LTRECOREATCOR15 11 (-) CCGAC S000153	SURECOREATSULTR 34 (-) GAGAC S000499
TCCCGATTCGTTTTCGAAXXXATGCTCCACCATAAGACT	CGATTCGTTTTCCTCCACCATAAG	0.00021464	50	67	14	2	ARR1AT 4 (+) NGATT S000454	POLLEN2LELAT52 31 (+) TCCACCATA S000246
TCCTTGAAAACGAGGGAAXXXATGTGACCAAAGCCAACT	TTGAAAACGAGGTGACCAAAGCCA	0.00022425	50	70	17	4	DOFCOREZM 35 (+) AAAG S000265	GTGANTG10 29 (+) GTGA S000378	WBOXNTERF3 30 (+) TGACY S000457	WRKY71OS 30 (+) TGAC S000447
TCCTACCTCAATCCTGAAXXXATGAATGATGGTTATACT	TACCTCAATCCTAATGATGGTTAT	0.000172993	49	54	6	6	ARR1AT 10 (-) NGATT S000454	CAATBOX1 9 (+) CAAT S000028	CACTFTPPCA1 41 (+) YACT S000449	INRNTPSADB 7 (+) YTCANTYY S000395	MYB1AT 35 (-) WAACCA S000408	MYBPZM 2 (+) CCWACC S000179
TCCTGACGCTAGTCGGAAXXXATGCTGAGCCCAATGACT	TGACGCTAGTCGCTGAGCCCAATG	0.000208233	49	65	15	9	ASF1MOTIFCAMV 4 (+) TGACG S000024	CAATBOX1 37 (+) CAAT S000028	CCAATBOX1 36 (+) CCAAT S000030	LTRECOREATCOR15 12 (-) CCGAC S000153	SITEIIATCYTC 33 (-) TGGGCY S000474	WBOXHVISO1 40 (+) TGACT S000442	WBOXNTERF3 40 (+) TGACY S000457	WRKY71OS 4 (+) TGAC S000447	WRKY71OS 40 (+) TGAC S000447
TCCATGGTGGGGTGGGAAXXXATGAACTGAACAGTAACT	ATGGTGGGGTGGAACTGAACAGTA	0.000198622	49	62	12	2	CACTFTPPCA1 38 (-) YACT S000449	INRNTPSADB 29 (-) YTCANTYY S000395
TCCAGTTTGGACACTGAAXXXATGTGAAAACCAAAAACT	AGTTTGGACACTTGAAAACCAAAA	0.000262693	48	82	20	5	CACTFTPPCA1 12 (+) YACT S000449	GTGANTG10 29 (+) GTGA S000378	MYB1AT 33 (+) WAACCA S000408	REALPHALGLHCB21 34 (+) AACCAA S000362	SEF4MOTIFGM7S 37 (-) RTTTTTR S000103
TCCGGGGTGCCGGGTGAAXXXATGAGCCTCACTCAGACT	GGGGTGCCGGGTAGCCTCACTCAG	0.000208233	48	65	13	4	CACTFTPPCA1 35 (+) YACT S000449	GTGANTG10 14 (+) GTGA S000378	GTGANTG10 34 (-) GTGA S000378	SORLIP5AT 33 (-) GAGTGAG S000486
TCCTGATGGTAGGCGGAAXXXATGGTCTCTACCACCACT	TGATGGTAGGCGGTCTCTACCACC	0.00048374	48	151	51	4	CACTFTPPCA1 41 (+) YACT S000449	MYBPZM 8 (-) CCWACC S000179	S1FBOXSORPS1L21 6 (+) ATGGTA S000223	SURECOREATSULTR 30 (-) GAGAC S000499
TCCCATGTATTCTCCGAAXXXATGCCAACTGTAGACACT	CATGTATTCTCCCCAACTGTAGAC	0.000185808	48	58	9	7	CACTFTPPCA1 41 (+) YACT S000449	EBOXBNNAPA 31 (+) CANNTG S000144	EBOXBNNAPA 31 (-) CANNTG S000144	MYB2CONSENSUSAT 31 (+) YAACKG S000409	MYBCORE 31 (-) CNGTTR S000176	MYCCONSENSUSAT 31 (+) CANNTG S000407	MYCCONSENSUSAT 31 (-) CANNTG S000407
TCCCGGGCGGGCAGTGAAXXXATGGAATATAGCTCGACT	CGGGCGGGCAGTGAATATAGCTCG	0.000192215	48	60	11	3	CACTFTPPCA1 13 (-) YACT S000449	GTGANTG10 14 (+) GTGA S000378	ROOTMOTIFTAPOX1 31 (-) ATATT S000098
TCCAGACAAGGTAGCGAAXXXATGAGAATTCCAGAAACT	AGACAAGGTAGCAGAATTCCAGAA	0.000205029	48	64	13	2	EECCRCAH1 31 (+) GANTTNC S000494	POLLEN1LELAT52 38 (+) AGAAA S000245
TCCCGTGGTCATGTGGAAXXXATGCATGCCCAATTTACT	CGTGGTCATGTGCATGCCCAATTT	0.0001794	47	56	9	14	CAATBOX1 36 (+) CAAT S000028	CACTFTPPCA1 41 (+) YACT S000449	CCAATBOX1 35 (+) CCAAT S000030	EBOXBNNAPA 10 (+) CANNTG S000144	EBOXBNNAPA 10 (-) CANNTG S000144	MYCATERD1 10 (+) CATGTG S000413	MYCATRD22 10 (-) CACATG S000174	MYCCONSENSUSAT 10 (+) CANNTG S000407	MYCCONSENSUSAT 10 (-) CANNTG S000407	RYREPEATBNNAPA 28 (-) CATGCA S000264	RYREPEATGMGY2 27 (-) CATGCAT S000105	RYREPEATLEGUMIN 27 (-) CATGCAY S000100	WBOXNTERF3 7 (-) TGACY S000457	WRKY71OS 8 (-) TGAC S000447
TCCGGGGTCAATCCGGAAXXXATGATAAACAACTTGACT	GGGGTCAATCCGATAAACAACTTG	0.0001794	47	56	9	12	ARR1AT 10 (-) NGATT S000454	CAATBOX1 9 (+) CAAT S000028	ELRECOREPCRP1 6 (-) TTGACC S000142	GATABOX 29 (+) GATA S000039	IBOXCORE 29 (+) GATAA S000199	WBOXATNPR1 39 (+) TTGAC S000390	WBOXATNPR1 7 (-) TTGAC S000390	WBOXHVISO1 40 (+) TGACT S000442	WBOXNTERF3 40 (+) TGACY S000457	WBOXNTERF3 6 (-) TGACY S000457	WRKY71OS 40 (+) TGAC S000447	WRKY71OS 7 (-) TGAC S000447
TCCGATTGCCGCAACGAAXXXATGGCCACGGGAGTGACT	GATTGCCGCAACGCCACGGGAGTG	0.000217843	47	68	15	9	ARR1AT 3 (+) NGATT S000454	CAATBOX1 5 (-) CAAT S000028	CACTFTPPCA1 38 (-) YACT S000449	E2FCONSENSUS 5 (+) WTTSSCSS S000476	GTGANTG10 39 (+) GTGA S000378	SORLIP1AT 30 (+) GCCAC S000482	WBOXHVISO1 40 (+) TGACT S000442	WBOXNTERF3 40 (+) TGACY S000457	WRKY71OS 40 (+) TGAC S000447
TCCTTGGATCAAATGGAAXXXATGGGCCTTATTGTTACT	TTGGATCAAATGGGCCTTATTGTT	0.000208233	47	65	13	8	CAATBOX1 36 (-) CAAT S000028	CACTFTPPCA1 41 (+) YACT S000449	EBOXBNNAPA 10 (+) CANNTG S000144	EBOXBNNAPA 10 (-) CANNTG S000144	MYCCONSENSUSAT 10 (+) CANNTG S000407	MYCCONSENSUSAT 10 (-) CANNTG S000407	SITEIIATCYTC 28 (+) TGGGCY S000474	SORLIP2AT 29 (+) GGGCC S000483
TCCGGTTGACCCATTGAAXXXATGCCAACTGTAGACACT	GGTTGACCCATTCCAACTGTAGAC	0.000195418	47	61	12	13	CAATBOX1 13 (-) CAAT S000028	CACTFTPPCA1 41 (+) YACT S000449	EBOXBNNAPA 31 (+) CANNTG S000144	EBOXBNNAPA 31 (-) CANNTG S000144	ELRECOREPCRP1 6 (+) TTGACC S000142	MYB2CONSENSUSAT 31 (+) YAACKG S000409	MYBCORE 3 (+) CNGTTR S000176	MYBCORE 31 (-) CNGTTR S000176	MYCCONSENSUSAT 31 (+) CANNTG S000407	MYCCONSENSUSAT 31 (-) CANNTG S000407	WBOXATNPR1 6 (+) TTGAC S000390	WBOXNTERF3 7 (+) TGACY S000457	WRKY71OS 7 (+) TGAC S000447
TCCGACTCTAGGTTAGAAXXXATGTCATCCTGGCCAACT	GACTCTAGGTTATCATCCTGGCCA	0.000192215	47	60	11	3	BIHD1OS 28 (+) TGTCA S000498	LTRECOREATCOR15 2 (+) CCGAC S000153	WRKY71OS 29 (-) TGAC S000447
TCCTGAGGTCTTTCTGAAXXXATGCAACACACGCACACT	TGAGGTCTTTCTCAACACACGCAC	0.000205029	47	64	13	5	CACTFTPPCA1 41 (+) YACT S000449	DOFCOREZM 10 (-) AAAG S000265	DPBFCOREDCDC3 32 (+) ACACNNG S000292	POLLEN1LELAT52 11 (-) AGAAA S000245	RAV1AAT 30 (+) CAACA S000314
TCCGGGCGTCTGGGTGAAXXXATGCACTCGGTAAGGACT	GGGCGTCTGGGTCACTCGGTAAGG	0.000208233	47	65	17	2	CACTFTPPCA1 30 (+) YACT S000449	GTGANTG10 14 (+) GTGA S000378
TCCCGTCCTTCGCGAGAAXXXATGACCTGGGAACCAACT	CGTCCTTCGCGAACCTGGGAACCA	0.000195418	47	61	9	5	PALBOXAPC 3 (+) CCGTCC S000137	QELEMENTZMZM13 28 (-) AGGTCA S000254	REALPHALGLHCB21 37 (+) AACCAA S000362	WBOXNTERF3 28 (+) TGACY S000457	WRKY71OS 28 (+) TGAC S000447
TCCAATACGTTCAGGGAAXXXATGGGGCACGAGTCTACT	AATACGTTCAGGGGGCACGAGTCT	0.000205029	46	64	15	6	ACGTATERD1 7 (+) ACGT S000415	ACGTATERD1 7 (-) ACGT S000415	CAATBOX1 3 (+) CAAT S000028	CACTFTPPCA1 41 (+) YACT S000449	CCAATBOX1 2 (+) CCAAT S000030	RHERPATEXPA7 32 (+) KCACGW S000512
TCCCATCGGTGTTGAGAAXXXATGCGCTGCTAGCTGACT	CATCGGTGTTGACGCTGCTAGCTG	0.000201825	46	63	15	6	ANAERO2CONSENSU 31 (-) AGCAGC S000478	RAV1AAT 10 (-) CAACA S000314	WBOXHVISO1 40 (+) TGACT S000442	WBOXNTCHN48 39 (+) CTGACY S000508	WBOXNTERF3 40 (+) TGACY S000457	WRKY71OS 40 (+) TGAC S000447
TCCCCGGTTCTTACCGAAXXXATGGTTATGCGTGAAACT	CCGGTTCTTACCGTTATGCGTGAA	0.000275508	46	86	28	2	GTGANTG10 37 (+) GTGA S000378	MYB1AT 28 (-) WAACCA S000408
TCCCACGAGATTAAAGAAXXXATGTGATGAAATAAAACT	CACGAGATTAAATGATGAAATAAA	0.000227454	46	71	11	7	ANAERO3CONSENSU 29 (-) TCATCAC S000479	ARR1AT 8 (+) NGATT S000454	DOFCOREZM 13 (+) AAAG S000265	GTGANTG10 29 (+) GTGA S000378	POLASIG1 36 (+) AATAAA S000080	TAAAGSTKST1 12 (+) TAAAG S000387	TATABOX5 35 (-) TTATTT S000203
TCCGGGGACGTGTCCGAAXXXATGATCCAAATATGAACT	GGGGACGTGTCCATCCAAATATGA	0.000195418	46	61	8	5	ABRELATERD1 8 (+) ACGTG S000414	ACGTATERD1 8 (+) ACGT S000415	ACGTATERD1 8 (-) ACGT S000415	GADOWNAT 8 (+) ACGTGTC S000438	ROOTMOTIFTAPOX1 35 (-) ATATT S000098
TCCTAACGGACGGCTGAAXXXATGAGCTAGTCCCGAACT	TAACGGACGGCTAGCTAGTCCCGA	0.000160179	46	50	5	4	MYB2CONSENSUSAT 4 (+) YAACKG S000409	MYBCORE 4 (-) CNGTTR S000176	MYBCOREATCYCB1 5 (+) AACGG S000502	PALBOXAPC 8 (-) CCGTCC S000137
TCCTACGGGGCTCGGGAAXXXATGCACCCCAGTGGAACT	TACGGGGCTCGGCACCCCAGTGGA	0.000189011	46	59	12	1	CACTFTPPCA1 36 (-) YACT S000449
TCCCGTTTCGACGACGAAXXXATGGACAGGGGGTGAACT	CGTTTCGACGACGACAGGGGGTGA	0.000176197	46	55	10	4	CGACGOSAMY3 9 (+) CGACG S000205	CGACGOSAMY3 12 (+) CGACG S000205	GTGANTG10 38 (+) GTGA S000378	MYBCOREATCYCB1 3 (-) AACGG S000502
TCCCATAAGCTATATGAAXXXATGGCGCCGCTCCAGACT	CATAAGCTATATGCGCCGCTCCAG	0.000201825	45	63	17	0
TCCGTAGAACCCCATGAAXXXATGTAGTGACTTTTTACT	GTAGAACCCCATTAGTGACTTTTT	0.000156975	45	49	5	7	CACTFTPPCA1 41 (+) YACT S000449	CACTFTPPCA1 31 (-) YACT S000449	DOFCOREZM 36 (-) AAAG S000265	GTGANTG10 32 (+) GTGA S000378	WBOXHVISO1 33 (+) TGACT S000442	WBOXNTERF3 33 (+) TGACY S000457	WRKY71OS 33 (+) TGAC S000447
TCCCTATTGTGGTACGAAXXXATGGGGACGATGCTGACT	CTATTGTGGTACGGGACGATGCTG	0.000195418	45	61	15	8	CAATBOX1 6 (-) CAAT S000028	CURECORECR 12 (+) GTAC S000493	CURECORECR 12 (-) GTAC S000493	SV40COREENHAN 9 (+) GTGGWWHG S000123	WBOXHVISO1 40 (+) TGACT S000442	WBOXNTCHN48 39 (+) CTGACY S000508	WBOXNTERF3 40 (+) TGACY S000457	WRKY71OS 40 (+) TGAC S000447
TCCTTGTTTATGTCGGAAXXXATGTGGCTTCCCCCAACT	TTGTTTATGTCGTGGCTTCCCCCA	0.000172993	45	54	7	2	LTRECOREATCOR15 12 (-) CCGAC S000153	SORLIP1AT 29 (-) GCCAC S000482
TCCCCGGGCTGGTTCGAAXXXATGACCAATTCAAAAACT	CCGGGCTGGTTCACCAATTCAAAA	0.000243472	45	76	12	6	CAATBOX1 32 (+) CAAT S000028	CCAATBOX1 31 (+) CCAAT S000030	ERELEE4 33 (+) AWTTCAAA S000037	SEF4MOTIFGM7S 37 (-) RTTTTTR S000103	WBOXNTERF3 28 (+) TGACY S000457	WRKY71OS 28 (+) TGAC S000447
TCCCTGCCAACTCCAGAAXXXATGTGTGGGAAGACGACT	CTGCCAACTCCATGTGGGAAGACG	0.000176197	45	55	10	1	CAREOSREP1 8 (+) CAACTC S000421
TCCTGAAATAACCTTGAAXXXATGAGCAGGGACAACACT	TGAAATAACCTTAGCAGGGACAAC	0.000185808	45	58	9	3	CACTFTPPCA1 41 (+) YACT S000449	RAV1AAT 38 (+) CAACA S000314	TATABOX5 6 (-) TTATTT S000203
TCCGAGTCGTGATTAGAAXXXATGCTGAGCCCAATGACT	GAGTCGTGATTACTGAGCCCAATG	0.000160179	45	50	5	9	ARR1AT 10 (+) NGATT S000454	CAATBOX1 37 (+) CAAT S000028	CCAATBOX1 36 (+) CCAAT S000030	GTGANTG10 9 (+) GTGA S000378	RHERPATEXPA7 7 (-) KCACGW S000512	SITEIIATCYTC 33 (-) TGGGCY S000474	WBOXHVISO1 40 (+) TGACT S000442	WBOXNTERF3 40 (+) TGACY S000457	WRKY71OS 40 (+) TGAC S000447
TCCTGTTCCTACTGGGAAXXXATGGCCACGGGAGTGACT	TGTTCCTACTGGGCCACGGGAGTG	0.00021464	45	67	15	7	CACTFTPPCA1 10 (+) YACT S000449	CACTFTPPCA1 38 (-) YACT S000449	GTGANTG10 39 (+) GTGA S000378	SORLIP1AT 30 (+) GCCAC S000482	WBOXHVISO1 40 (+) TGACT S000442	WBOXNTERF3 40 (+) TGACY S000457	WRKY71OS 40 (+) TGAC S000447
TCCACAGTTGGGGAGGAAXXXATGTGCAAACCACAAACT	ACAGTTGGGGAGTGCAAACCACAA	0.0001794	44	56	10	8	EBOXBNNAPA 5 (+) CANNTG S000144	EBOXBNNAPA 5 (-) CANNTG S000144	MYB1AT 33 (+) WAACCA S000408	MYB2CONSENSUSAT 5 (-) YAACKG S000409	MYBCORE 5 (+) CNGTTR S000176	MYCCONSENSUSAT 5 (+) CANNTG S000407	MYCCONSENSUSAT 5 (-) CANNTG S000407	SV40COREENHAN 32 (-) GTGGWWHG S000123
TCCTTAACGTATATGGAAXXXATGCCGAAAAGCCTCACT	TTAACGTATATGCCGAAAAGCCTC	0.000208233	44	65	13	7	ACGTATERD1 7 (+) ACGT S000415	ACGTATERD1 7 (-) ACGT S000415	CACTFTPPCA1 41 (+) YACT S000449	DOFCOREZM 34 (+) AAAG S000265	GARE2OSREP1 5 (+) TAACGTA S000420	GTGANTG10 40 (-) GTGA S000378	LTRE1HVBLT49 30 (+) CCGAAA S000250
TCCTTACAGCGGTAGGAAXXXATGGCCACGATGCAAACT	TTACAGCGGTAGGCCACGATGCAA	0.0001794	44	56	7	2	MYBPZM 11 (-) CCWACC S000179	SORLIP1AT 30 (+) GCCAC S000482
TCCACATTAGGGGTGGAAXXXATGTAATTCCTAGTGACT	ACATTAGGGGTGTAATTCCTAGTG	0.000172993	44	54	9	6	CACTFTPPCA1 38 (-) YACT S000449	EECCRCAH1 29 (-) GANTTNC S000494	GTGANTG10 39 (+) GTGA S000378	WBOXHVISO1 40 (+) TGACT S000442	WBOXNTERF3 40 (+) TGACY S000457	WRKY71OS 40 (+) TGAC S000447
TCCATTGAGACATACGAAXXXATGCAGGGCAGCTGGACT	ATTGAGACATACCAGGGCAGCTGG	0.000182604	44	57	11	8	ARFAT 7 (-) TGTCTC S000270	CAATBOX1 4 (-) CAAT S000028	EBOXBNNAPA 35 (+) CANNTG S000144	EBOXBNNAPA 35 (-) CANNTG S000144	INTRONLOWER 28 (+) TGCAGG S000086	MYCCONSENSUSAT 35 (+) CANNTG S000407	MYCCONSENSUSAT 35 (-) CANNTG S000407	SURECOREATSULTR 7 (+) GAGAC S000499
TCCCATTTCGAGCGTGAAXXXATGCTGAGCCCAATGACT	CATTTCGAGCGTCTGAGCCCAATG	0.000176197	44	55	10	7	CAATBOX1 37 (+) CAAT S000028	CCAATBOX1 36 (+) CCAAT S000030	GTGANTG10 14 (+) GTGA S000378	SITEIIATCYTC 33 (-) TGGGCY S000474	WBOXHVISO1 40 (+) TGACT S000442	WBOXNTERF3 40 (+) TGACY S000457	WRKY71OS 40 (+) TGAC S000447
TCCGGACGGTAAAGAGAAXXXATGGTGATGATGCCAACT	GGACGGTAAAGAGTGATGATGCCA	0.0001794	44	56	10	7	ANAERO3CONSENSU 30 (-) TCATCAC S000479	DOFCOREZM 11 (+) AAAG S000265	GTGANTG10 30 (+) GTGA S000378	NODCON2GM 12 (-) CTCTT S000462	OSE2ROOTNODULE 12 (-) CTCTT S000468	PALBOXAPC 4 (-) CCGTCC S000137	TAAAGSTKST1 10 (+) TAAAG S000387
TCCCATCTTTGCGACGAAXXXATGCAGGGCAGCTGGACT	CATCTTTGCGACCAGGGCAGCTGG	0.0001794	43	56	8	9	CGACGOSAMY3 12 (+) CGACG S000205	DOFCOREZM 7 (-) AAAG S000265	EBOXBNNAPA 35 (+) CANNTG S000144	EBOXBNNAPA 35 (-) CANNTG S000144	INTRONLOWER 28 (+) TGCAGG S000086	MYCCONSENSUSAT 35 (+) CANNTG S000407	MYCCONSENSUSAT 35 (-) CANNTG S000407	NODCON1GM 5 (-) AAAGAT S000461	OSE1ROOTNODULE 5 (-) AAAGAT S000467
TCCATTCGCCTATCCGAAXXXATGCGTCCAAAGCTGACT	ATTCGCCTATCCCGTCCAAAGCTG	0.00021464	43	67	13	8	DOFCOREZM 35 (+) AAAG S000265	GATABOX 11 (-) GATA S000039	MYBST1 11 (-) GGATA S000180	REBETALGLHCB21 11 (-) CGGATA S000363	WBOXHVISO1 40 (+) TGACT S000442	WBOXNTCHN48 39 (+) CTGACY S000508	WBOXNTERF3 40 (+) TGACY S000457	WRKY71OS 40 (+) TGAC S000447
TCCTGCCATTTGGTGGAAXXXATGGCGCCGCTCCAGACT	TGCCATTTGGTGGCGCCGCTCCAG	0.000185808	43	58	15	4	EBOXBNNAPA 7 (+) CANNTG S000144	EBOXBNNAPA 7 (-) CANNTG S000144	MYCCONSENSUSAT 7 (+) CANNTG S000407	MYCCONSENSUSAT 7 (-) CANNTG S000407
TCCTAAGATGGTGCCGAAXXXATGAAGGAACAAGGTACT	TAAGATGGTGCCAAGGAACAAGGT	0.0001794	43	56	10	3	CACTFTPPCA1 41 (+) YACT S000449	CURECORECR 40 (+) GTAC S000493	CURECORECR 40 (-) GTAC S000493
TCCCACTCCTGTCATGAAXXXATGCATTCCGGTCTCACT	CACTCCTGTCATCATTCCGGTCTC	0.00016979	43	53	11	6	BIHD1OS 10 (+) TGTCA S000498	CACTFTPPCA1 4 (+) YACT S000449	CACTFTPPCA1 41 (+) YACT S000449	GTGANTG10 40 (-) GTGA S000378	SURECOREATSULTR 37 (-) GAGAC S000499	WRKY71OS 11 (-) TGAC S000447
TCCGACGTGGTGGGAGAAXXXATGTAAGCTAGATCAACT	GACGTGGTGGGATAAGCTAGATCA	0.000182604	43	57	11	6	ABRELATERD1 5 (+) ACGTG S000414	ACGTATERD1 5 (+) ACGT S000415	ACGTATERD1 5 (-) ACGT S000415	BOXCPSAS1 10 (-) CTCCCAC S000226	CGACGOSAMY3 3 (+) CGACG S000205	LTRECOREATCOR15 2 (+) CCGAC S000153
TCCGTAACGACATCGGAAXXXATGACCCGTACACCGACT	GTAACGACATCGACCCGTACACCG	0.000217843	43	68	17	8	CBFHV 38 (+) RYCGAC S000497	CURECORECR 34 (+) GTAC S000493	CURECORECR 34 (-) GTAC S000493	DRE2COREZMRAB17 38 (+) ACCGAC S000402	DRECRTCOREAT 38 (+) RCCGAC S000418	LTRECOREATCOR15 39 (+) CCGAC S000153	WBOXNTERF3 28 (+) TGACY S000457	WRKY71OS 28 (+) TGAC S000447
TCCTCGTGGGAGGTCGAAXXXATGAAGGTAGAACTCACT	TCGTGGGAGGTCAAGGTAGAACTC	0.000150568	42	47	6	3	BOXCPSAS1 6 (-) CTCCCAC S000226	CACTFTPPCA1 41 (+) YACT S000449	GTGANTG10 40 (-) GTGA S000378
TCCGAAGCGTGTCGCGAAXXXATGCGTCAGCCGATCACT	GAAGCGTGTCGCCGTCAGCCGATC	0.000185808	42	58	13	4	ASF1MOTIFCAMV 30 (-) TGACG S000024	CACTFTPPCA1 41 (+) YACT S000449	GTGANTG10 40 (-) GTGA S000378	WRKY71OS 31 (-) TGAC S000447
TCCCTTGTCTGGCTCGAAXXXATGCCGTGTACATGTACT	CTTGTCTGGCTCCCGTGTACATGT	0.000189011	42	59	14	5	CACTFTPPCA1 41 (+) YACT S000449	CURECORECR 34 (+) GTAC S000493	CURECORECR 40 (+) GTAC S000493	CURECORECR 34 (-) GTAC S000493	CURECORECR 40 (-) GTAC S000493
TCCCCGTACACGTCTGAAXXXATGATGATAGATACGACT	CCGTACACGTCTATGATAGATACG	0.000176197	42	55	11	7	ABRELATERD1 9 (-) ACGTG S000414	ACGTATERD1 10 (+) ACGT S000415	ACGTATERD1 10 (-) ACGT S000415	CURECORECR 6 (+) GTAC S000493	CURECORECR 6 (-) GTAC S000493	GATABOX 32 (+) GATA S000039	GATABOX 36 (+) GATA S000039
TCCGTAGTTCCCCTGGAAXXXATGCTTGCACGCCCAACT	GTAGTTCCCCTGCTTGCACGCCCA	0.00021464	42	67	16	0
TCCCTTTCACTGATGGAAXXXATGGCACAAGTTTGGACT	CTTTCACTGATGGCACAAGTTTGG	0.000201825	42	63	12	3	CACTFTPPCA1 8 (+) YACT S000449	DOFCOREZM 4 (-) AAAG S000265	GTGANTG10 7 (-) GTGA S000378
TCCAGGGTTAGTTGGGAAXXXATGTCACCCGCCGGTACT	AGGGTTAGTTGGTCACCCGCCGGT	0.000160179	41	50	10	7	BIHD1OS 28 (+) TGTCA S000498	CACTFTPPCA1 41 (+) YACT S000449	CURECORECR 40 (+) GTAC S000493	CURECORECR 40 (-) GTAC S000493	GTGANTG10 30 (-) GTGA S000378	MYB1LEPR 7 (+) GTTAGTT S000443	WRKY71OS 29 (-) TGAC S000447
TCCAGGCTACTCGATGAAXXXATGAACAGGATGGGGACT	AGGCTACTCGATAACAGGATGGGG	0.0001794	41	56	13	1	CACTFTPPCA1 8 (+) YACT S000449
TCCGTTATAGAGGGTGAAXXXATGTAGTCTGTATAAACT	GTTATAGAGGGTTAGTCTGTATAA	0.000192215	41	60	14	4	GTGANTG10 14 (+) GTGA S000378	MYB2CONSENSUSAT 2 (-) YAACKG S000409	MYBCORE 2 (+) CNGTTR S000176	MYBCOREATCYCB1 2 (-) AACGG S000502
TCCATGGTGCAATTCGAAXXXATGCAATTCAGCTGAACT	ATGGTGCAATTCCAATTCAGCTGA	0.000163382	40	51	9	8	CAATBOX1 10 (+) CAAT S000028	CAATBOX1 30 (+) CAAT S000028	EBOXBNNAPA 35 (+) CANNTG S000144	EBOXBNNAPA 35 (-) CANNTG S000144	EECCRCAH1 9 (-) GANTTNC S000494	EECCRCAH1 29 (-) GANTTNC S000494	MYCCONSENSUSAT 35 (+) CANNTG S000407	MYCCONSENSUSAT 35 (-) CANNTG S000407
TCCGATATGTGCAACGAAXXXATGGTCCCCAACTGTACT	GATATGTGCAACGTCCCCAACTGT	0.000172993	40	54	13	10	CACTFTPPCA1 41 (+) YACT S000449	CURECORECR 40 (+) GTAC S000493	CURECORECR 40 (-) GTAC S000493	EBOXBNNAPA 35 (+) CANNTG S000144	EBOXBNNAPA 35 (-) CANNTG S000144	GATABOX 4 (+) GATA S000039	MYB2CONSENSUSAT 35 (+) YAACKG S000409	MYBCORE 35 (-) CNGTTR S000176	MYCCONSENSUSAT 35 (+) CANNTG S000407	MYCCONSENSUSAT 35 (-) CANNTG S000407
TCCTCAGGCGTATCGGAAXXXATGCTCCACCATAAGACT	TCAGGCGTATCGCTCCACCATAAG	0.000189011	40	59	18	2	GATABOX 11 (-) GATA S000039	POLLEN2LELAT52 31 (+) TCCACCATA S000246
TCCATTTGAGATTTTGAAXXXATGCAATAATCACTTACT	ATTTGAGATTTTCAATAATCACTT	0.000166586	40	52	9	10	ARR1AT 9 (+) NGATT S000454	ARR1AT 34 (-) NGATT S000454	CAATBOX1 30 (+) CAAT S000028	CACTFTPPCA1 37 (+) YACT S000449	CACTFTPPCA1 41 (+) YACT S000449	EBOXBNNAPA 3 (+) CANNTG S000144	EBOXBNNAPA 3 (-) CANNTG S000144	GTGANTG10 36 (-) GTGA S000378	MYCCONSENSUSAT 3 (+) CANNTG S000407	MYCCONSENSUSAT 3 (-) CANNTG S000407
TCCCCGGTTCTTACCGAAXXXATGTGCATACAGCCCACT	CCGGTTCTTACCTGCATACAGCCC	0.0001794	40	56	13	2	CACTFTPPCA1 41 (+) YACT S000449	SITEIIATCYTC 37 (-) TGGGCY S000474
TCCTTTGGACATGTCGAAXXXATGGGGACGATGCTGACT	TTTGGACATGTCGGGACGATGCTG	0.000163382	39	51	12	5	DOFCOREZM 3 (-) AAAG S000265	WBOXHVISO1 40 (+) TGACT S000442	WBOXNTCHN48 39 (+) CTGACY S000508	WBOXNTERF3 40 (+) TGACY S000457	WRKY71OS 40 (+) TGAC S000447
TCCGGACTGGGAAAGGAAXXXATGCAGGGCAGCTGGACT	GGACTGGGAAAGCAGGGCAGCTGG	0.000163382	39	51	13	7	DOFCOREZM 12 (+) AAAG S000265	EBOXBNNAPA 35 (+) CANNTG S000144	EBOXBNNAPA 35 (-) CANNTG S000144	INTRONLOWER 28 (+) TGCAGG S000086	MYCCONSENSUSAT 35 (+) CANNTG S000407	MYCCONSENSUSAT 35 (-) CANNTG S000407	PYRIMIDINEBOXOS 10 (-) CCTTT S00025
TCCGGGGATAATGGAGAAXXXATGACCTGGGAACCAACT	GGGGATAATGGAACCTGGGAACCA	0.000156975	39	49	7	8	GATABOX 7 (+) GATA S000039	IBOXCORE 7 (+) GATAA S000199	MYBST1 6 (+) GGATA S000180	QELEMENTZMZM13 28 (-) AGGTCA S000254	REALPHALGLHCB21 37 (+) AACCAA S000362	SREATMSD 6 (-) TTATCC S000470	WBOXNTERF3 28 (+) TGACY S000457	WRKY71OS 28 (+) TGAC S000447
TCCTCACTCCTTCGGGAAXXXATGGTCCCATATCCGACT	TCACTCCTTCGGGTCCCATATCCG	0.000144161	39	45	7	10	AUXREPSIAA4 29 (+) KGTCCCAT S000026	CACTFTPPCA1 5 (+) YACT S000449	GATABOX 36 (-) GATA S000039	GGTCCCATGMSAUR 29 (+) GGTCCCAT S000360	GTGANTG10 4 (-) GTGA S000378	INRNTPSADB 3 (+) YTCANTYY S000395	LTRECOREATCOR15 39 (+) CCGAC S000153	MYBST1 36 (-) GGATA S000180	REBETALGLHCB21 36 (-) CGGATA S000363	SORLIP5AT 3 (-) GAGTGAG S000486
TCCTGTCGCGGGTTGGAAXXXATGTAGATTACAAACACT	TGTCGCGGGTTGTAGATTACAAAC	0.000156975	39	49	8	5	2SSEEDPROTBANAP 37 (+) CAAACAC S000143	ARR1AT 31 (+) NGATT S000454	CACTFTPPCA1 41 (+) YACT S000449	CANBNNAPA 37 (+) CNAACAC S000148	MYBPZM 11 (-) CCWACC S000179
TCCGAGCGGTCGCAGGAAXXXATGCCAATAATCTGAACT	GAGCGGTCGCAGCCAATAATCTGA	0.000198622	39	62	15	3	ARR1AT 35 (-) NGATT S000454	CAATBOX1 31 (+) CAAT S000028	CCAATBOX1 30 (+) CCAAT S000030
TCCGAGGTTAACCCGGAAXXXATGGAAGGCGTACAGACT	GAGGTTAACCCGGAAGGCGTACAG	0.00016979	39	53	11	4	CURECORECR 36 (+) GTAC S000493	CURECORECR 36 (-) GTAC S000493	GT1CORE 6 (+) GGTTAA S000125	GT1CORE 8 (-) GGTTAA S000125
TCCATGTTCCGCATGGAAXXXATGAACGTCCTACAGACT	ATGTTCCGCATGAACGTCCTACAG	0.000160179	39	50	10	2	ACGTATERD1 31 (+) ACGT S000415	ACGTATERD1 31 (-) ACGT S000415
TCCTTGCGGTTATTTGAAXXXATGCTGGGACAACCTACT	TTGCGGTTATTTCTGGGACAACCT	0.000192215	38	60	15	3	CACTFTPPCA1 41 (+) YACT S000449	MYBCORE 7 (+) CNGTTR S000176	TATABOX5 10 (+) TTATTT S000203
TCCGTGGTTCTAACCGAAXXXATGACCCGTACACCGACT	GTGGTTCTAACCACCCGTACACCG	0.000156975	38	49	8	9	CBFHV 38 (+) RYCGAC S000497	CURECORECR 34 (+) GTAC S000493	CURECORECR 34 (-) GTAC S000493	DRE2COREZMRAB17 38 (+) ACCGAC S000402	DRECRTCOREAT 38 (+) RCCGAC S000418	LTRECOREATCOR15 39 (+) CCGAC S000153	MYBCORE 11 (-) CNGTTR S000176	WBOXNTERF3 28 (+) TGACY S000457	WRKY71OS 28 (+) TGAC S000447
TCCTCTTCGGACGACGAAXXXATGGTAGCCCTAGATACT	TCTTCGGACGACGTAGCCCTAGAT	0.000208233	38	65	17	6	CACTFTPPCA1 41 (+) YACT S000449	CGACGOSAMY3 12 (+) CGACG S000205	GATABOX 39 (+) GATA S000039	NODCON2GM 3 (+) CTCTT S000462	OSE2ROOTNODULE 3 (+) CTCTT S000468	S1FBOXSORPS1L21 27 (+) ATGGTA S000223
TCCAGCATTATACCAGAAXXXATGCTGAGCCCAATGACT	AGCATTATACCACTGAGCCCAATG	0.000166586	38	52	12	6	CAATBOX1 37 (+) CAAT S000028	CCAATBOX1 36 (+) CCAAT S000030	SITEIIATCYTC 33 (-) TGGGCY S000474	WBOXHVISO1 40 (+) TGACT S000442	WBOXNTERF3 40 (+) TGACY S000457	WRKY71OS 40 (+) TGAC S000447
TCCTTCGGAGGTGGGGAAXXXATGCCCTCTGTAGATACT	TTCGGAGGTGGGCCCTCTGTAGAT	0.000140957	38	44	7	2	CACTFTPPCA1 41 (+) YACT S000449	GATABOX 39 (+) GATA S000039
TCCGGAAAACGCCTAGAAXXXATGTTTGCTTAGGCTACT	GGAAAACGCCTATTTGCTTAGGCT	0.000140957	37	44	8	1	CACTFTPPCA1 41 (+) YACT S000449
TCCAGGCGGGGTAGTGAAXXXATGTTCGAGCAGCACACT	AGGCGGGGTAGTTTCGAGCAGCAC	0.000140957	37	44	8	4	ANAERO2CONSENSU 34 (+) AGCAGC S000478	CACTFTPPCA1 41 (+) YACT S000449	CACTFTPPCA1 13 (-) YACT S000449	GTGANTG10 14 (+) GTGA S000378
TCCGTTTCTGTGGGTGAAXXXATGATGATAGATACGACT	GTTTCTGTGGGTATGATAGATACG	0.000144161	37	45	7	5	GATABOX 32 (+) GATA S000039	GATABOX 36 (+) GATA S000039	GTGANTG10 14 (+) GTGA S000378	MYBCOREATCYCB1 2 (-) AACGG S000502	POLLEN1LELAT52 5 (-) AGAAA S000245
TCCTAACGGACGGCTGAAXXXATGCACGCTTTACTCACT	TAACGGACGGCTCACGCTTTACTC	0.000137754	37	43	7	9	CACTFTPPCA1 41 (+) YACT S000449	CACTFTPPCA1 37 (+) YACT S000449	DOFCOREZM 34 (-) AAAG S000265	GTGANTG10 40 (-) GTGA S000378	MYB2CONSENSUSAT 4 (+) YAACKG S000409	MYBCORE 4 (-) CNGTTR S000176	MYBCOREATCYCB1 5 (+) AACGG S000502	PALBOXAPC 8 (-) CCGTCC S000137	TAAAGSTKST1 34 (-) TAAAG S000387
TCCTTTCACCCCTGCGAAXXXATGTGTAACTAATCCACT	TTTCACCCCTGCTGTAACTAATCC	0.000147365	37	46	8	5	ARR1AT 37 (-) NGATT S000454	CACTFTPPCA1 41 (+) YACT S000449	DOFCOREZM 3 (-) AAAG S000265	GTGANTG10 6 (-) GTGA S000378	NAPINMOTIFBN 27 (-) TACACAT S000070
TCCTTCCTTCACCCAGAAXXXATGGCACTTCTCCGTACT	TTCCTTCACCCAGCACTTCTCCGT	0.000140957	37	44	7	5	CACTFTPPCA1 31 (+) YACT S000449	CACTFTPPCA1 41 (+) YACT S000449	CURECORECR 40 (+) GTAC S000493	CURECORECR 40 (-) GTAC S000493	GTGANTG10 9 (-) GTGA S000378
TCCCTTTCAATGTCGGAAXXXATGGGCAATCTCAATACT	CTTTCAATGTCGGGCAATCTCAAT	0.000166586	37	52	9	7	ARR1AT 33 (-) NGATT S000454	CAATBOX1 8 (+) CAAT S000028	CAATBOX1 32 (+) CAAT S000028	CAATBOX1 38 (+) CAAT S000028	CACTFTPPCA1 41 (+) YACT S000449	DOFCOREZM 4 (-) AAAG S000265	LTRECOREATCOR15 12 (-) CCGAC S000153
TCCCTGGGCTGGTTCGAAXXXATGGAATTACCGCAAACT	CTGGGCTGGTTCGAATTACCGCAA	0.000253083	37	79	25	3	EECCRCAH1 30 (+) GANTTNC S000494	GT2OSPHYA 31 (-) GCGGTAATT S000207	SITEIIATCYTC 5 (+) TGGGCY S000474
TCCTGTTGGTGCTTAGAAXXXATGATGCGACCTACAACT	TGTTGGTGCTTAATGCGACCTACA	0.00016979	37	53	12	2	MYBCORE 3 (+) CNGTTR S000176	RAV1AAT 4 (-) CAACA S000314
TCCTTCGCGCATGGTGAAXXXATGATCGCCCCACGCACT	TTCGCGCATGGTATCGCCCCACGC	0.000163382	37	51	12	2	CACTFTPPCA1 41 (+) YACT S000449	GTGANTG10 14 (+) GTGA S000378
TCCTGTATGTATTATGAAXXXATGGCACTAACAATCACT	TGTATGTATTATGCACTAACAATC	0.000160179	37	50	12	5	ARR1AT 38 (-) NGATT S000454	CAATBOX1 37 (+) CAAT S000028	CACTFTPPCA1 31 (+) YACT S000449	CACTFTPPCA1 41 (+) YACT S000449	GTGANTG10 40 (-) GTGA S000378
TCCCAGGCGCTAGGGGAAXXXATGAATAAACCGTATACT	CAGGCGCTAGGGAATAAACCGTAT	0.000192215	37	60	17	2	CACTFTPPCA1 41 (+) YACT S000449	POLASIG1 30 (+) AATAAA S000080
TCCTTCTGTTGCTGTGAAXXXATGTCTCCAACCGTGACT	TTCTGTTGCTGTTCTCCAACCGTG	0.000291526	36	91	23	11	ARFAT 28 (+) TGTCTC S000270	GTGANTG10 14 (+) GTGA S000378	GTGANTG10 39 (+) GTGA S000378	MYBCORE 6 (+) CNGTTR S000176	MYBCORE 34 (-) CNGTTR S000176	MYBPZM 33 (+) CCWACC S000179	RAV1AAT 7 (-) CAACA S000314	SURECOREATSULTR 29 (-) GAGAC S000499	WBOXHVISO1 40 (+) TGACT S000442	WBOXNTERF3 40 (+) TGACY S000457	WRKY71OS 40 (+) TGAC S000447
TCCTTCGCAGTGTACGAAXXXATGGTCGGTTATACGACT	TTCGCAGTGTACGTCGGTTATACG	0.000153772	36	48	10	8	CACTFTPPCA1 9 (-) YACT S000449	CBFHV 30 (-) RYCGAC S000497	CURECORECR 12 (+) GTAC S000493	CURECORECR 12 (-) GTAC S000493	DRE2COREZMRAB17 30 (-) ACCGAC S000402	DRECRTCOREAT 30 (-) RCCGAC S000418	LTRECOREATCOR15 30 (-) CCGAC S000153	MYBCORE 32 (+) CNGTTR S000176
TCCGGTGTCTTGTGGGAAXXXATGTAGAAAGACCGTACT	GGTGTCTTGTGGTAGAAAGACCGT	0.000144161	36	45	8	6	CACTFTPPCA1 41 (+) YACT S000449	CURECORECR 40 (+) GTAC S000493	CURECORECR 40 (-) GTAC S000493	DOFCOREZM 33 (+) AAAG S000265	DPBFCOREDCDC3 2 (-) ACACNNG S000292	POLLEN1LELAT52 31 (+) AGAAA S000245
TCCTGGTGTAGTTGCGAAXXXATGGGTTTAATGGCTACT	TGGTGTAGTTGCGGTTTAATGGCT	0.000150568	36	47	11	4	CACTFTPPCA1 41 (+) YACT S000449	DPBFCOREDCDC3 3 (-) ACACNNG S000292	SEF3MOTIFGM 28 (-) AACCCA S000115	WUSATAg 33 (+) TTAATGG S000433
TCCGACCTAGGTTGAGAAXXXATGGAAAAAGTTTGGACT	GACCTAGGTTGAGAAAAAGTTTGG	0.000195418	36	61	15	3	DOFCOREZM 33 (+) AAAG S000265	GT1GMSCAM4 30 (+) GAAAAA S000453	LTRECOREATCOR15 2 (+) CCGAC S000153
TCCGTTGAGTGCTTGGAAXXXATGACCAGTATCCATACT	GTTGAGTGCTTGACCAGTATCCAT	0.000198622	36	62	16	13	AMYBOX2 35 (+) TATCCAT S000021	CACTFTPPCA1 41 (+) YACT S000449	CACTFTPPCA1 8 (-) YACT S000449	CACTFTPPCA1 33 (-) YACT S000449	GATABOX 35 (-) GATA S000039	MYB2CONSENSUSAT 2 (-) YAACKG S000409	MYBCORE 2 (+) CNGTTR S000176	MYBCOREATCYCB1 2 (-) AACGG S000502	MYBST1 35 (-) GGATA S000180	TATCCAOSAMY 35 (+) TATCCA S000403	TATCCAYMOTIFOSR 35 (+) TATCCAY S000256	WBOXNTERF3 28 (+) TGACY S000457	WRKY71OS 28 (+) TGAC S000447
TCCCGTATTGGCAGAGAAXXXATGAGGGTGGGACGTACT	CGTATTGGCAGAAGGGTGGGACGT	0.000144161	36	45	8	7	ACGTATERD1 38 (+) ACGT S000415	ACGTATERD1 38 (-) ACGT S000415	CAATBOX1 7 (-) CAAT S000028	CACTFTPPCA1 41 (+) YACT S000449	CCAATBOX1 7 (-) CCAAT S000030	CURECORECR 40 (+) GTAC S000493	CURECORECR 40 (-) GTAC S000493
TCCACGTAGGATGGCGAAXXXATGCACTCGGTAAGGACT	ACGTAGGATGGCCACTCGGTAAGG	0.00016979	35	53	16	4	ABRELATERD1 3 (-) ACGTG S000414	ACGTATERD1 4 (+) ACGT S000415	ACGTATERD1 4 (-) ACGT S000415	CACTFTPPCA1 30 (+) YACT S000449
TCCGATCTGTGCTCGGAAXXXATGACATCGACTTAAACT	GATCTGTGCTCGACATCGACTTAA	0.000140957	35	44	6	3	BIHD1OS 28 (-) TGTCA S000498	CBFHV 32 (+) RYCGAC S000497	WRKY71OS 28 (+) TGAC S000447
TCCTGCCCAGCAGTTGAAXXXATGATGTGGATGTGAACT	TGCCCAGCAGTTATGTGGATGTGA	0.000131347	35	41	7	7	EBOXBNNAPA 11 (+) CANNTG S000144	EBOXBNNAPA 11 (-) CANNTG S000144	GTGANTG10 38 (+) GTGA S000378	MYB2CONSENSUSAT 11 (-) YAACKG S000409	MYBCORE 11 (+) CNGTTR S000176	MYCCONSENSUSAT 11 (+) CANNTG S000407	MYCCONSENSUSAT 11 (-) CANNTG S000407
TCCTTGCGGTTATTTGAAXXXATGCTAATTCTACCTACT	TTGCGGTTATTTCTAATTCTACCT	0.00013455	35	42	8	3	CACTFTPPCA1 41 (+) YACT S000449	MYBCORE 7 (+) CNGTTR S000176	TATABOX5 10 (+) TTATTT S000203
TCCCCGCCATACAACGAAXXXATGTACACGCCGATGACT	CCGCCATACAACTACACGCCGATG	0.000160179	35	50	11	5	CURECORECR 29 (+) GTAC S000493	CURECORECR 29 (-) GTAC S000493	WBOXHVISO1 40 (+) TGACT S000442	WBOXNTERF3 40 (+) TGACY S000457	WRKY71OS 40 (+) TGAC S000447
TCCCTGGTGAGCTTTGAAXXXATGGCCGTAGGATCGACT	CTGGTGAGCTTTGCCGTAGGATCG	0.00013455	35	42	8	3	CBFHV 38 (+) RYCGAC S000497	DOFCOREZM 12 (-) AAAG S000265	GTGANTG10 7 (+) GTGA S000378
TCCCCGGTTAGCTTAGAAXXXATGCAGGGCAGCTGGACT	CCGGTTAGCTTACAGGGCAGCTGG	0.000137754	35	43	9	6	EBOXBNNAPA 35 (+) CANNTG S000144	EBOXBNNAPA 35 (-) CANNTG S000144	INTRONLOWER 28 (+) TGCAGG S000086	MYBCORE 5 (+) CNGTTR S000176	MYCCONSENSUSAT 35 (+) CANNTG S000407	MYCCONSENSUSAT 35 (-) CANNTG S000407
TCCCCATGGTGGGCGGAAXXXATGACCTGGGAACCAACT	CCATGGTGGGCGACCTGGGAACCA	0.000128143	34	40	7	4	QELEMENTZMZM13 28 (-) AGGTCA S000254	REALPHALGLHCB21 37 (+) AACCAA S000362	WBOXNTERF3 28 (+) TGACY S000457	WRKY71OS 28 (+) TGAC S000447
TCCAAATGTATGCCTGAAXXXATGACCGCCGACTGCACT	AAATGTATGCCTACCGCCGACTGC	0.000137754	34	43	8	10	CACTFTPPCA1 41 (+) YACT S000449	CBFHV 33 (+) RYCGAC S000497	DRECRTCOREAT 33 (+) RCCGAC S000418	EBOXBNNAPA 3 (+) CANNTG S000144	EBOXBNNAPA 3 (-) CANNTG S000144	LTRECOREATCOR15 34 (+) CCGAC S000153	MYCCONSENSUSAT 3 (+) CANNTG S000407	MYCCONSENSUSAT 3 (-) CANNTG S000407	WBOXNTERF3 28 (+) TGACY S000457	WRKY71OS 28 (+) TGAC S000447
TCCCACGAGATTAAAGAAXXXATGTAGTCTGTATAAACT	CACGAGATTAAATAGTCTGTATAA	0.00012494	34	39	6	3	ARR1AT 8 (+) NGATT S000454	DOFCOREZM 13 (+) AAAG S000265	TAAAGSTKST1 12 (+) TAAAG S000387
TCCAAAAACTCTGTCGAAXXXATGTAGTGTTAAACCACT	AAAAACTCTGTCTAGTGTTAAACC	0.000163382	34	51	12	4	CACTFTPPCA1 41 (+) YACT S000449	CACTFTPPCA1 31 (-) YACT S000449	MYB1AT 37 (+) WAACCA S000408	SEF4MOTIFGM7S 3 (-) RTTTTTR S000103
TCCCGTCCTTCGCGAGAAXXXATGCGAGCATGGTACACT	CGTCCTTCGCGACGAGCATGGTAC	0.000160179	34	50	14	5	CACTFTPPCA1 41 (+) YACT S000449	CURECORECR 38 (+) GTAC S000493	CURECORECR 38 (-) GTAC S000493	PALBOXAPC 3 (+) CCGTCC S000137	S1FBOXSORPS1L21 35 (+) ATGGTA S000223
TCCATTGAGACATACGAAXXXATGGCAGGAATGGTGACT	ATTGAGACATACGCAGGAATGGTG	0.00012494	34	39	6	7	ARFAT 7 (-) TGTCTC S000270	CAATBOX1 4 (-) CAAT S000028	GTGANTG10 39 (+) GTGA S000378	SURECOREATSULTR 7 (+) GAGAC S000499	WBOXHVISO1 40 (+) TGACT S000442	WBOXNTERF3 40 (+) TGACY S000457	WRKY71OS 40 (+) TGAC S000447
TCCCGGCTAGGCTGGGAAXXXATGACTACCAAACCGACT	CGGCTAGGCTGGACTACCAAACCG	0.000160179	34	50	11	7	CBFHV 38 (+) RYCGAC S000497	DRE2COREZMRAB17 38 (+) ACCGAC S000402	DRECRTCOREAT 38 (+) RCCGAC S000418	LTRECOREATCOR15 39 (+) CCGAC S000153	WBOXHVISO1 28 (+) TGACT S000442	WBOXNTERF3 28 (+) TGACY S000457	WRKY71OS 28 (+) TGAC S000447
TCCTGGGGTGGTCTCGAAXXXATGTAGCGCCAGATTACT	TGGGGTGGTCTCTAGCGCCAGATT	0.000118532	34	37	3	3	ARR1AT 37 (+) NGATT S000454	CACTFTPPCA1 41 (+) YACT S000449	SURECOREATSULTR 11 (-) GAGAC S000499
TCCCGGTATCGTTGCGAAXXXATGACATTAGCACCTACT	CGGTATCGTTGCACATTAGCACCT	0.000137754	34	43	9	4	BIHD1OS 28 (-) TGTCA S000498	CACTFTPPCA1 41 (+) YACT S000449	GATABOX 7 (-) GATA S000039	WRKY71OS 28 (+) TGAC S000447
TCCGTAACTTGGCTCGAAXXXATGCTAGGAATGTCGACT	GTAACTTGGCTCCTAGGAATGTCG	0.000137754	33	43	8	4	CBFHV 38 (+) RYCGAC S000497	CBFHV 38 (-) RYCGAC S000497	CRTDREHVCBF2 38 (+) GTCGAC S000411	CRTDREHVCBF2 38 (-) GTCGAC S000411
TCCGTATTTCGCCATGAAXXXATGCCCGGATGCATAACT	GTATTTCGCCATCCCGGATGCATA	0.000115329	33	36	4	0
TCCGTGGAACCAGCGGAAXXXATGTCAACGGGTCAGACT	GTGGAACCAGCGTCAACGGGTCAG	0.000150568	33	47	11	9	BIHD1OS 28 (+) TGTCA S000498	MYB2CONSENSUSAT 31 (+) YAACKG S000409	MYBCORE 31 (-) CNGTTR S000176	MYBCOREATCYCB1 32 (+) AACGG S000502	WBOXATNPR1 29 (-) TTGAC S000390	WBOXNTCHN48 36 (-) CTGACY S000508	WBOXNTERF3 36 (-) TGACY S000457	WRKY71OS 29 (-) TGAC S000447	WRKY71OS 37 (-) TGAC S000447
TCCATTTGCCTCCTTGAAXXXATGCCAGCGCTCTCCACT	ATTTGCCTCCTTCCAGCGCTCTCC	0.000128143	33	40	6	5	CACTFTPPCA1 41 (+) YACT S000449	EBOXBNNAPA 3 (+) CANNTG S000144	EBOXBNNAPA 3 (-) CANNTG S000144	MYCCONSENSUSAT 3 (+) CANNTG S000407	MYCCONSENSUSAT 3 (-) CANNTG S000407
TCCGTATTCGGACTAGAAXXXATGTATGCAAGGGACACT	GTATTCGGACTATATGCAAGGGAC	0.00013455	33	42	9	1	CACTFTPPCA1 41 (+) YACT S000449
TCCAAATGTATGCCTGAAXXXATGTATCCCACGCACACT	AAATGTATGCCTTATCCCACGCAC	0.000140957	33	44	12	7	CACTFTPPCA1 41 (+) YACT S000449	EBOXBNNAPA 3 (+) CANNTG S000144	EBOXBNNAPA 3 (-) CANNTG S000144	GATABOX 30 (-) GATA S000039	MYBST1 30 (-) GGATA S000180	MYCCONSENSUSAT 3 (+) CANNTG S000407	MYCCONSENSUSAT 3 (-) CANNTG S000407
TCCGATGTGAGAGATGAAXXXATGAAACCGAACCCGACT	GATGTGAGAGATAAACCGAACCCG	0.000153772	33	48	13	2	GTGANTG10 7 (+) GTGA S000378	LTRECOREATCOR15 39 (+) CCGAC S000153
TCCTAAGATGGTGCCGAAXXXATGACAACGCTCCCGACT	TAAGATGGTGCCACAACGCTCCCG	0.000150568	33	47	13	3	BIHD1OS 28 (-) TGTCA S000498	LTRECOREATCOR15 39 (+) CCGAC S000153	WRKY71OS 28 (+) TGAC S000447
TCCCGATAATCGCATGAAXXXATGCCATCCCTACACACT	CGATAATCGCATCCATCCCTACAC	0.000131347	33	41	8	4	ARR1AT 8 (-) NGATT S000454	CACTFTPPCA1 41 (+) YACT S000449	GATABOX 5 (+) GATA S000039	IBOXCORE 5 (+) GATAA S000199
TCCTGGTTGGTTCGGGAAXXXATGACCCCGTTAGATACT	TGGTTGGTTCGGACCCCGTTAGAT	0.000131347	33	41	8	11	BOXLCOREDCPAL 5 (-) ACCWWCC S000492	CACTFTPPCA1 41 (+) YACT S000449	GATABOX 39 (+) GATA S000039	MYB2CONSENSUSAT 33 (-) YAACKG S000409	MYBCORE 33 (+) CNGTTR S000176	MYBCOREATCYCB1 33 (-) AACGG S000502	MYBPLANT 5 (-) MACCWAMC S000167	MYBPZM 5 (-) CCWACC S000179	REALPHALGLHCB21 7 (-) AACCAA S000362	WBOXNTERF3 28 (+) TGACY S000457	WRKY71OS 28 (+) TGAC S000447
TCCACAGTCATTGTTGAAXXXATGCCAGCCCAACAAACT	ACAGTCATTGTTCCAGCCCAACAA	0.000144161	33	45	9	7	CAATBOX1 10 (-) CAAT S000028	RAV1AAT 36 (+) CAACA S000314	RAV1AAT 12 (-) CAACA S000314	SITEIIATCYTC 32 (-) TGGGCY S000474	WBOXHVISO1 6 (-) TGACT S000442	WBOXNTERF3 6 (-) TGACY S000457	WRKY71OS 7 (-) TGAC S000447
TCCAAATGTATGCCTGAAXXXATGCCCGCCGACTGCACT	AAATGTATGCCTCCCGCCGACTGC	0.00013455	33	42	9	8	CACTFTPPCA1 41 (+) YACT S000449	CBFHV 33 (+) RYCGAC S000497	DRECRTCOREAT 33 (+) RCCGAC S000418	EBOXBNNAPA 3 (+) CANNTG S000144	EBOXBNNAPA 3 (-) CANNTG S000144	LTRECOREATCOR15 34 (+) CCGAC S000153	MYCCONSENSUSAT 3 (+) CANNTG S000407	MYCCONSENSUSAT 3 (-) CANNTG S000407
TCCGAGCGACCAACGGAAXXXATGCTGGGACAACCTACT	GAGCGACCAACGCTGGGACAACCT	0.000137754	33	43	10	4	CACTFTPPCA1 41 (+) YACT S000449	MYB2CONSENSUSAT 11 (+) YAACKG S000409	MYBCORE 11 (-) CNGTTR S000176	MYBCOREATCYCB1 12 (+) AACGG S000502
TCCTGGTCAGGAGCGGAAXXXATGTGCAAACCACAAACT	TGGTCAGGAGCGTGCAAACCACAA	0.000137754	33	43	10	5	MYB1AT 33 (+) WAACCA S000408	SV40COREENHAN 32 (-) GTGGWWHG S000123	WBOXNTCHN48 5 (-) CTGACY S000508	WBOXNTERF3 5 (-) TGACY S000457	WRKY71OS 6 (-) TGAC S000447
TCCGCAGGGTTTCGTGAAXXXATGCCAAAGATTAGGACT	GCAGGGTTTCGTCCAAAGATTAGG	0.000131347	33	41	7	6	ARR1AT 34 (+) NGATT S000454	DOFCOREZM 32 (+) AAAG S000265	GTGANTG10 14 (+) GTGA S000378	NODCON1GM 32 (+) AAAGAT S000461	OSE1ROOTNODULE 32 (+) AAAGAT S000467	RHERPATEXPA7 12 (-) KCACGW S000512
TCCACAATACGGGCCGAAXXXATGCGCAAACGCCAAACT	ACAATACGGGCCCGCAAACGCCAA	0.000201825	33	63	16	2	CAATBOX1 5 (+) CAAT S000028	SORLIP2AT 11 (+) GGGCC S000483
TCCGAGGGAGGAACCGAAXXXATGGGTTTAATGGCTACT	GAGGGAGGAACCGGTTTAATGGCT	0.00012494	33	39	6	3	CACTFTPPCA1 41 (+) YACT S000449	SEF3MOTIFGM 28 (-) AACCCA S000115	WUSATAg 33 (+) TTAATGG S000433
TCCTCACATCCCTCGGAAXXXATGGACCCGCGGTAGACT	TCACATCCCTCGGACCCGCGGTAG	0.000128143	32	40	8	3	CGCGBOXAT 33 (+) VCGCGB S000501	CGCGBOXAT 33 (-) VCGCGB S000501	GTGANTG10 4 (-) GTGA S000378
TCCAACATCTGGTCGGAAXXXATGGTTCCGGACAATACT	AACATCTGGTCGGTTCCGGACAAT	0.000121736	32	38	5	8	CAATBOX1 38 (+) CAAT S000028	CACTFTPPCA1 41 (+) YACT S000449	EBOXBNNAPA 6 (+) CANNTG S000144	EBOXBNNAPA 6 (-) CANNTG S000144	LTRECOREATCOR15 12 (-) CCGAC S000153	MYCCONSENSUSAT 6 (+) CANNTG S000407	MYCCONSENSUSAT 6 (-) CANNTG S000407	RAV1AAT 3 (+) CAACA S000314
TCCCCGGTGGGCGCGGAAXXXATGTAACGGCTTGACACT	CCGGTGGGCGCGTAACGGCTTGAC	0.000140957	32	44	10	9	BIHD1OS 38 (-) TGTCA S000498	CACTFTPPCA1 41 (+) YACT S000449	CGCGBOXAT 11 (+) VCGCGB S000501	CGCGBOXAT 11 (-) VCGCGB S000501	MYB2CONSENSUSAT 30 (+) YAACKG S000409	MYBCORE 30 (-) CNGTTR S000176	MYBCOREATCYCB1 31 (+) AACGG S000502	WBOXATNPR1 37 (+) TTGAC S000390	WRKY71OS 38 (+) TGAC S000447
TCCCGCTTACGTACAGAAXXXATGCCCGGATGCATAACT	CGCTTACGTACACCCGGATGCATA	0.00013455	32	42	9	7	ACGTATERD1 9 (+) ACGT S000415	ACGTATERD1 9 (-) ACGT S000415	ACGTABOX 8 (+) TACGTA S000130	ACGTABOX 8 (-) TACGTA S000130	BS1EGCCR 2 (-) AGCGGG S000352	CURECORECR 11 (+) GTAC S000493	CURECORECR 11 (-) GTAC S000493
TCCGGTCTCGTCACAGAAXXXATGCAACAACCGAAAACT	GGTCTCGTCACACAACAACCGAAA	0.000112125	32	35	4	7	ASF1MOTIFCAMV 9 (-) TGACG S000024	GTGANTG10 11 (-) GTGA S000378	LTRE1HVBLT49 36 (+) CCGAAA S000250	MYBCORE 33 (-) CNGTTR S000176	RAV1AAT 30 (+) CAACA S000314	SURECOREATSULTR 5 (-) GAGAC S000499	WRKY71OS 10 (-) TGAC S000447
TCCTTATGTCATTCCGAAXXXATGACCTTGTCGCATACT	TTATGTCATTCCACCTTGTCGCAT	0.00013455	32	42	10	6	BIHD1OS 7 (+) TGTCA S000498	CACTFTPPCA1 41 (+) YACT S000449	QELEMENTZMZM13 28 (-) AGGTCA S000254	WBOXNTERF3 28 (+) TGACY S000457	WRKY71OS 28 (+) TGAC S000447	WRKY71OS 8 (-) TGAC S000447
TCCCACGAGATTAAAGAAXXXATGAGCTAGTCCCGAACT	CACGAGATTAAAAGCTAGTCCCGA	0.000128143	32	40	8	3	ARR1AT 8 (+) NGATT S000454	DOFCOREZM 13 (+) AAAG S000265	TAAAGSTKST1 12 (+) TAAAG S000387
TCCGAGTGTCTTCATGAAXXXATGAACCCGCCTCTAACT	GAGTGTCTTCATAACCCGCCTCTA	0.000156975	32	49	10	2	CACTFTPPCA1 5 (-) YACT S000449	DPBFCOREDCDC3 3 (-) ACACNNG S000292
TCCAGGTGGGAGGTGGAAXXXATGGCAGGACATTTGACT	AGGTGGGAGGTGGCAGGACATTTG	0.000105718	31	33	3	16	BOXCPSAS1 6 (-) CTCCCAC S000226	EBOXBNNAPA 3 (+) CANNTG S000144	EBOXBNNAPA 36 (+) CANNTG S000144	EBOXBNNAPA 3 (-) CANNTG S000144	EBOXBNNAPA 36 (-) CANNTG S000144	MYCCONSENSUSAT 3 (+) CANNTG S000407	MYCCONSENSUSAT 36 (+) CANNTG S000407	MYCCONSENSUSAT 3 (-) CANNTG S000407	MYCCONSENSUSAT 36 (-) CANNTG S000407	RAV1BAT 3 (-) CACCTG S000315	SITEIOSPCNA 2 (+) CCAGGTGG S000224	WBBOXPCWRKY1 38 (+) TTTGACY S000310	WBOXATNPR1 39 (+) TTGAC S000390	WBOXHVISO1 40 (+) TGACT S000442	WBOXNTERF3 40 (+) TGACY S000457	WRKY71OS 40 (+) TGAC S000447
TCCGTTGAGTGCTTGGAAXXXATGGAGCTTGGCCCAACT	GTTGAGTGCTTGGAGCTTGGCCCA	0.00012494	31	39	9	6	CACTFTPPCA1 8 (-) YACT S000449	MYB2CONSENSUSAT 2 (-) YAACKG S000409	MYBCORE 2 (+) CNGTTR S000176	MYBCOREATCYCB1 2 (-) AACGG S000502	SITEIIATCYTC 36 (-) TGGGCY S000474	SORLIP2AT 36 (-) GGGCC S000483
TCCTGATGCCGTCCAGAAXXXATGCCCTCCCACCGTACT	TGATGCCGTCCACCCTCCCACCGT	0.000131347	31	41	10	6	BOXCPSAS1 32 (+) CTCCCAC S000226	CACTFTPPCA1 41 (+) YACT S000449	CMSRE1IBSPOA 9 (-) TGGACGG S000511	CURECORECR 40 (+) GTAC S000493	CURECORECR 40 (-) GTAC S000493	PALBOXAPC 9 (+) CCGTCC S000137
TCCATATTTGTGTCTGAAXXXATGTTCGAGCAGCACACT	ATATTTGTGTCTTTCGAGCAGCAC	0.000118532	31	37	6	3	ANAERO2CONSENSU 34 (+) AGCAGC S000478	CACTFTPPCA1 41 (+) YACT S000449	ROOTMOTIFTAPOX1 4 (+) ATATT S000098
TCCCCCGTCTACACAGAAXXXATGCCCCAATCAACCACT	CCCGTCTACACACCCCAATCAACC	0.000160179	31	50	10	4	ARR1AT 34 (-) NGATT S000454	CAATBOX1 33 (+) CAAT S000028	CACTFTPPCA1 41 (+) YACT S000449	CCAATBOX1 32 (+) CCAAT S000030
TCCTATTGACTCTGGGAAXXXATGCAGGGCAGCTGGACT	TATTGACTCTGGCAGGGCAGCTGG	0.000128143	31	40	8	10	CAATBOX1 5 (-) CAAT S000028	EBOXBNNAPA 35 (+) CANNTG S000144	EBOXBNNAPA 35 (-) CANNTG S000144	INTRONLOWER 28 (+) TGCAGG S000086	MYCCONSENSUSAT 35 (+) CANNTG S000407	MYCCONSENSUSAT 35 (-) CANNTG S000407	WBOXATNPR1 6 (+) TTGAC S000390	WBOXHVISO1 7 (+) TGACT S000442	WBOXNTERF3 7 (+) TGACY S000457	WRKY71OS 7 (+) TGAC S000447
TCCCCTCACAGCGGAGAAXXXATGATAAAGTACCGAACT	CCTCACAGCGGAATAAAGTACCGA	0.000121736	31	38	6	9	CACTFTPPCA1 34 (-) YACT S000449	CURECORECR 35 (+) GTAC S000493	CURECORECR 35 (-) GTAC S000493	DOFCOREZM 32 (+) AAAG S000265	GATABOX 29 (+) GATA S000039	GTGANTG10 6 (-) GTGA S000378	IBOXCORE 29 (+) GATAA S000199	NTBBF1ARROLB 31 (-) ACTTTA S000273	TAAAGSTKST1 31 (+) TAAAG S000387
TCCTATAGAAACCTGGAAXXXATGCCAGCATTACCAACT	TATAGAAACCTGCCAGCATTACCA	0.00012494	31	39	7	2	BOXIINTPATPB 5 (+) ATAGAA S000296	POLLEN1LELAT52 7 (+) AGAAA S000245
TCCCCCAGAAGACAAGAAXXXATGATGCGAAAGTCCACT	CCCAGAAGACAAATGCGAAAGTCC	0.00012494	30	39	9	3	CACTFTPPCA1 41 (+) YACT S000449	DOFCOREZM 35 (+) AAAG S000265	EECCRCAH1 34 (-) GANTTNC S000494
TCCTGTCCTTCGCGAGAAXXXATGAAGATACAGGAAACT	TGTCCTTCGCGAAAGATACAGGAA	0.000112125	30	35	6	1	GATABOX 32 (+) GATA S000039
TCCGAATCCGCACCTGAAXXXATGTCCCGAGTGGATACT	GAATCCGCACCTTCCCGAGTGGAT	0.000131347	30	41	9	13	ARR1AT 5 (-) NGATT S000454	CACTFTPPCA1 41 (+) YACT S000449	CACTFTPPCA1 35 (-) YACT S000449	EBOXBNNAPA 11 (+) CANNTG S000144	EBOXBNNAPA 11 (-) CANNTG S000144	GATABOX 39 (+) GATA S000039	MYBST1 38 (+) GGATA S000180	MYCCONSENSUSAT 11 (+) CANNTG S000407	MYCCONSENSUSAT 11 (-) CANNTG S000407	RAV1BAT 11 (+) CACCTG S000315	TATCCACHVAL21 36 (-) TATCCAC S000416	TATCCAOSAMY 37 (-) TATCCA S000403	TATCCAYMOTIFOSR 36 (-) TATCCAY S000256
TCCGTACGTATAGAGGAAXXXATGTCTCCCTCTACGACT	GTACGTATAGAGTCTCCCTCTACG	0.000112125	30	35	6	8	ACGTATERD1 6 (+) ACGT S000415	ACGTATERD1 6 (-) ACGT S000415	ACGTABOX 5 (+) TACGTA S000130	ACGTABOX 5 (-) TACGTA S000130	ARFAT 28 (+) TGTCTC S000270	CURECORECR 4 (+) GTAC S000493	CURECORECR 4 (-) GTAC S000493	SURECOREATSULTR 29 (-) GAGAC S000499
TCCTTAACGTATATGGAAXXXATGCCGACAAGCCTCACT	TTAACGTATATGCCGACAAGCCTC	0.000112125	30	35	6	8	ACGTATERD1 7 (+) ACGT S000415	ACGTATERD1 7 (-) ACGT S000415	CACTFTPPCA1 41 (+) YACT S000449	CBFHV 29 (+) RYCGAC S000497	DRECRTCOREAT 29 (+) RCCGAC S000418	GARE2OSREP1 5 (+) TAACGTA S000420	GTGANTG10 40 (-) GTGA S000378	LTRECOREATCOR15 30 (+) CCGAC S000153
TCCACCGGAGTAATGGAAXXXATGTTAAGCTACCGAACT	ACCGGAGTAATGTTAAGCTACCGA	0.000108922	30	34	5	1	CACTFTPPCA1 9 (-) YACT S000449
TCCACGGTAAATCGAGAAXXXATGCAATAACAGAGAACT	ACGGTAAATCGACAATAACAGAGA	0.000128143	30	40	7	5	ARR1AT 10 (-) NGATT S000454	CAATBOX1 30 (+) CAAT S000028	EECCRCAH1 7 (-) GANTTNC S000494	GARE1OSREP1 33 (+) TAACAGA S000419	MYBCORE 33 (-) CNGTTR S000176
TCCGGAGAAGGACAAGAAXXXATGGCACCCAGGGTTACT	GGAGAAGGACAAGCACCCAGGGTT	0.000137754	30	43	11	1	CACTFTPPCA1 41 (+) YACT S000449
TCCTACCTCAATCCTGAAXXXATGAATGATGGTTTTACT	TACCTCAATCCTAATGATGGTTTT	0.000105718	30	33	4	6	ARR1AT 10 (-) NGATT S000454	CAATBOX1 9 (+) CAAT S000028	CACTFTPPCA1 41 (+) YACT S000449	INRNTPSADB 7 (+) YTCANTYY S000395	MYB1AT 35 (-) WAACCA S000408	MYBPZM 2 (+) CCWACC S000179
TCCTGGGGTGGTCTCGAAXXXATGGCAATCCGAGGTACT	TGGGGTGGTCTCGCAATCCGAGGT	0.000137754	30	43	10	6	ARR1AT 32 (-) NGATT S000454	CAATBOX1 31 (+) CAAT S000028	CACTFTPPCA1 41 (+) YACT S000449	CURECORECR 40 (+) GTAC S000493	CURECORECR 40 (-) GTAC S000493	SURECOREATSULTR 11 (-) GAGAC S000499
TCCCTGTCAGCGTCCGAAXXXATGTGTGCTTTCCGAACT	CTGTCAGCGTCCTGTGCTTTCCGA	0.000105718	29	33	5	3	BIHD1OS 5 (+) TGTCA S000498	DOFCOREZM 34 (-) AAAG S000265	WRKY71OS 6 (-) TGAC S000447
TCCTGTGGTAAATTTGAAXXXATGGCGAACTCAAATACT	TGTGGTAAATTTGCGAACTCAAAT	0.000118532	29	37	7	1	CACTFTPPCA1 41 (+) YACT S000449
TCCGGATAGGGCCCCGAAXXXATGAGCCCCATTCGAACT	GGATAGGGCCCCAGCCCCATTCGA	0.000121736	29	38	9	5	GATABOX 5 (+) GATA S000039	MYBST1 4 (+) GGATA S000180	REBETALGLHCB21 3 (+) CGGATA S000363	SORLIP2AT 9 (+) GGGCC S000483	SORLIP2AT 10 (-) GGGCC S000483
TCCTACTCTAGGACCGAAXXXATGTTAAGTAGGCGTACT	TACTCTAGGACCTTAAGTAGGCGT	0.000121736	29	38	7	5	CACTFTPPCA1 4 (+) YACT S000449	CACTFTPPCA1 41 (+) YACT S000449	CACTFTPPCA1 33 (-) YACT S000449	CURECORECR 40 (+) GTAC S000493	CURECORECR 40 (-) GTAC S000493
TCCCCATGGTGGGCGGAAXXXATGACGACCCCTGGTACT	CCATGGTGGGCGACGACCCCTGGT	0.000118532	29	37	8	5	ASF1MOTIFCAMV 28 (+) TGACG S000024	CACTFTPPCA1 41 (+) YACT S000449	CURECORECR 40 (+) GTAC S000493	CURECORECR 40 (-) GTAC S000493	WRKY71OS 28 (+) TGAC S000447
TCCGGCTACACGAATGAAXXXATGAGCGACTGAGATACT	GGCTACACGAATAGCGACTGAGAT	0.000115329	29	36	6	2	CACTFTPPCA1 41 (+) YACT S000449	GATABOX 39 (+) GATA S000039
TCCCCTAACCCTGCAGAAXXXATGGATACGTTAACCACT	CCTAACCCTGCAGATACGTTAACC	0.000121736	29	38	9	12	ACGTATERD1 33 (+) ACGT S000415	ACGTATERD1 33 (-) ACGT S000415	AMYBOX2 27 (-) TATCCAT S000021	CACTFTPPCA1 41 (+) YACT S000449	GARE2OSREP1 32 (-) TAACGTA S000420	GATABOX 30 (+) GATA S000039	GT1CORE 36 (-) GGTTAA S000125	INTRONLOWER 10 (-) TGCAGG S000086	MYB1AT 37 (+) WAACCA S000408	MYBST1 29 (+) GGATA S000180	TATCCAOSAMY 28 (-) TATCCA S000403	TATCCAYMOTIFOSR 27 (-) TATCCAY S000256
TCCTAAGCAACGTGGGAAXXXATGAACATGACAAACACT	TAAGCAACGTGGAACATGACAAAC	0.000121736	29	38	8	10	2SSEEDPROTBANAP 37 (+) CAAACAC S000143	ABRELATERD1 10 (+) ACGTG S000414	ACGTATERD1 10 (+) ACGT S000415	ACGTATERD1 10 (-) ACGT S000415	BIHD1OS 34 (-) TGTCA S000498	BP5OSWX 8 (+) CAACGTG S000436	CACTFTPPCA1 41 (+) YACT S000449	CANBNNAPA 37 (+) CNAACAC S000148	T/GBOXATPIN2 9 (+) AACGTG S000458	WRKY71OS 34 (+) TGAC S000447
TCCGTGTGTTTCAAGGAAXXXATGAGTCTGATCCAGACT	GTGTGTTTCAAGAGTCTGATCCAG	0.000112125	29	35	7	2	DPBFCOREDCDC3 3 (-) ACACNNG S000292	PREATPRODH 27 (-) ACTCAT S000450
TCCAATACGTTCAGGGAAXXXATGGTAGCTTACTAAACT	AATACGTTCAGGGTAGCTTACTAA	0.000140957	29	44	10	6	ACGTATERD1 7 (+) ACGT S000415	ACGTATERD1 7 (-) ACGT S000415	CAATBOX1 3 (+) CAAT S000028	CACTFTPPCA1 36 (+) YACT S000449	CCAATBOX1 2 (+) CCAAT S000030	S1FBOXSORPS1L21 27 (+) ATGGTA S000223
TCCTTCCTTCACCCAGAAXXXATGTCTCCAACCGTGACT	TTCCTTCACCCATCTCCAACCGTG	0.00013455	28	42	10	9	ARFAT 28 (+) TGTCTC S000270	GTGANTG10 39 (+) GTGA S000378	GTGANTG10 9 (-) GTGA S000378	MYBCORE 34 (-) CNGTTR S000176	MYBPZM 33 (+) CCWACC S000179	SURECOREATSULTR 29 (-) GAGAC S000499	WBOXHVISO1 40 (+) TGACT S000442	WBOXNTERF3 40 (+) TGACY S000457	WRKY71OS 40 (+) TGAC S000447
TCCTGCCATTTGGTGGAAXXXATGTTAAGCTACCGAACT	TGCCATTTGGTGTTAAGCTACCGA	0.00012494	28	39	9	4	EBOXBNNAPA 7 (+) CANNTG S000144	EBOXBNNAPA 7 (-) CANNTG S000144	MYCCONSENSUSAT 7 (+) CANNTG S000407	MYCCONSENSUSAT 7 (-) CANNTG S000407
TCCAGAATAACTTCTGAAXXXATGATGTGACAGAGAACT	AGAATAACTTCTATGTGACAGAGA	0.000128143	28	40	9	5	BIHD1OS 33 (-) TGTCA S000498	GTGANTG10 32 (+) GTGA S000378	SEBFCONSSTPR10A 32 (-) YTGTCWC S000391	TGTCACACMCUCUMI 31 (-) TGTCACA S000422	WRKY71OS 33 (+) TGAC S000447
TCCACTTTACTGGGAGAAXXXATGTGCTGACATAAAACT	ACTTTACTGGGATGCTGACATAAA	0.000105718	28	33	6	7	BIHD1OS 33 (-) TGTCA S000498	CACTFTPPCA1 3 (+) YACT S000449	CACTFTPPCA1 8 (+) YACT S000449	DOFCOREZM 5 (-) AAAG S000265	NTBBF1ARROLB 4 (+) ACTTTA S000273	TAAAGSTKST1 5 (-) TAAAG S000387	WRKY71OS 33 (+) TGAC S000447
TCCCTCTCCGTACTTGAAXXXATGAACAGACAGTTAACT	CTCTCCGTACTTAACAGACAGTTA	9.61073e-05	28	30	3	6	CACTFTPPCA1 11 (+) YACT S000449	CURECORECR 10 (+) GTAC S000493	CURECORECR 10 (-) GTAC S000493	MYB2AT 36 (-) TAACTG S000177	MYB2CONSENSUSAT 36 (-) YAACKG S000409	MYBCORE 36 (+) CNGTTR S000176
TCCGTGGGGTTGATCGAAXXXATGGCCACGGGAGTGACT	GTGGGGTTGATCGCCACGGGAGTG	0.000144161	28	45	15	6	CACTFTPPCA1 38 (-) YACT S000449	GTGANTG10 39 (+) GTGA S000378	SORLIP1AT 30 (+) GCCAC S000482	WBOXHVISO1 40 (+) TGACT S000442	WBOXNTERF3 40 (+) TGACY S000457	WRKY71OS 40 (+) TGAC S000447
TCCGGTTGGCCCATTGAAXXXATGGCCACGGGAGTGACT	GGTTGGCCCATTGCCACGGGAGTG	9.61073e-05	28	30	3	11	CAATBOX1 13 (-) CAAT S000028	CACTFTPPCA1 38 (-) YACT S000449	GTGANTG10 39 (+) GTGA S000378	MYBCORE 3 (+) CNGTTR S000176	MYBPZM 4 (-) CCWACC S000179	SITEIIATCYTC 8 (-) TGGGCY S000474	SORLIP1AT 30 (+) GCCAC S000482	SORLIP2AT 8 (-) GGGCC S000483	WBOXHVISO1 40 (+) TGACT S000442	WBOXNTERF3 40 (+) TGACY S000457	WRKY71OS 40 (+) TGAC S000447
TCCTTCTTAATCTTTGAAXXXATGTTTGTCCCGGTGACT	TTCTTAATCTTTTTTGTCCCGGTG	9.93109e-05	28	31	4	8	ARR1AT 9 (-) NGATT S000454	DOFCOREZM 12 (-) AAAG S000265	GTGANTG10 39 (+) GTGA S000378	NODCON1GM 10 (-) AAAGAT S000461	OSE1ROOTNODULE 10 (-) AAAGAT S000467	WBOXHVISO1 40 (+) TGACT S000442	WBOXNTERF3 40 (+) TGACY S000457	WRKY71OS 40 (+) TGAC S000447
TCCCATGGAAATTTCGAAXXXATGTGGAAAGTAAAAACT	CATGGAAATTTCTGGAAAGTAAAA	0.000112125	28	35	6	4	CACTFTPPCA1 35 (-) YACT S000449	DOFCOREZM 33 (+) AAAG S000265	SEF4MOTIFGM7S 37 (-) RTTTTTR S000103	SV40COREENHAN 29 (+) GTGGWWHG S000123
TCCCACGAGATTAAAGAAXXXATGGGTGACCCGACCACT	CACGAGATTAAAGGTGACCCGACC	0.000140957	28	44	13	8	ARR1AT 8 (+) NGATT S000454	CACTFTPPCA1 41 (+) YACT S000449	DOFCOREZM 13 (+) AAAG S000265	GTGANTG10 31 (+) GTGA S000378	LTRECOREATCOR15 36 (+) CCGAC S000153	TAAAGSTKST1 12 (+) TAAAG S000387	WBOXNTERF3 32 (+) TGACY S000457	WRKY71OS 32 (+) TGAC S000447
TCCGTTAGAGCCAGCGAAXXXATGTAAGAAGGAGAGACT	GTTAGAGCCAGCTAAGAAGGAGAG	0.000112125	28	35	8	4	MYB2CONSENSUSAT 2 (-) YAACKG S000409	MYBCORE 2 (+) CNGTTR S000176	MYBCOREATCYCB1 2 (-) AACGG S000502	SURECOREATSULTR 39 (+) GAGAC S000499
TCCCACGTATAGAGTGAAXXXATGACAATCGATGGTACT	CACGTATAGAGTACAATCGATGGT	0.00012494	28	39	8	14	ABRELATERD1 4 (-) ACGTG S000414	ACGTATERD1 5 (+) ACGT S000415	ACGTATERD1 5 (-) ACGT S000415	ARR1AT 32 (-) NGATT S000454	BIHD1OS 28 (-) TGTCA S000498	CAATBOX1 31 (+) CAAT S000028	CACTFTPPCA1 41 (+) YACT S000449	CACTFTPPCA1 13 (-) YACT S000449	CURECORECR 40 (+) GTAC S000493	CURECORECR 40 (-) GTAC S000493	GTGANTG10 14 (+) GTGA S000378	INRNTPSADB 11 (-) YTCANTYY S000395	S1FBOXSORPS1L21 37 (+) ATGGTA S000223	WRKY71OS 28 (+) TGAC S000447
TCCACCGGAGTAATGGAAXXXATGAAGTAACAGAGAACT	ACCGGAGTAATGAAGTAACAGAGA	0.000108922	28	34	6	4	CACTFTPPCA1 9 (-) YACT S000449	CACTFTPPCA1 31 (-) YACT S000449	GARE1OSREP1 33 (+) TAACAGA S000419	MYBCORE 33 (-) CNGTTR S000176
TCCGTCGCTGAACCGGAAXXXATGCGTCCAAAGCTGACT	GTCGCTGAACCGCGTCCAAAGCTG	0.000115329	28	36	8	7	CGACGOSAMY3 3 (-) CGACG S000205	DOFCOREZM 35 (+) AAAG S000265	HEXAMERATH4 2 (+) CCGTCG S000146	WBOXHVISO1 40 (+) TGACT S000442	WBOXNTCHN48 39 (+) CTGACY S000508	WBOXNTERF3 40 (+) TGACY S000457	WRKY71OS 40 (+) TGAC S000447
TCCCTCATCCTATATGAAXXXATGACTAATCGTCAGACT	CTCATCCTATATACTAATCGTCAG	0.000105718	27	33	7	6	ARR1AT 33 (-) NGATT S000454	ASF1MOTIFCAMV 36 (-) TGACG S000024	WBOXHVISO1 28 (+) TGACT S000442	WBOXNTERF3 28 (+) TGACY S000457	WRKY71OS 28 (+) TGAC S000447	WRKY71OS 37 (-) TGAC S000447
TCCGGGGACGTGTCCGAAXXXATGGTAGAACTAGATACT	GGGGACGTGTCCGTAGAACTAGAT	0.000163382	27	51	16	7	ABRELATERD1 8 (+) ACGTG S000414	ACGTATERD1 8 (+) ACGT S000415	ACGTATERD1 8 (-) ACGT S000415	CACTFTPPCA1 41 (+) YACT S000449	GADOWNAT 8 (+) ACGTGTC S000438	GATABOX 39 (+) GATA S000039	S1FBOXSORPS1L21 27 (+) ATGGTA S000223
TCCGGTACAGGCCAAGAAXXXATGTGGACATCCAACACT	GGTACAGGCCAATGGACATCCAAC	0.000121736	27	38	11	5	CACTFTPPCA1 41 (+) YACT S000449	CANBNNAPA 37 (+) CNAACAC S000148	CURECORECR 5 (+) GTAC S000493	CURECORECR 5 (-) GTAC S000493	RAV1AAT 38 (+) CAACA S000314
TCCTTGCATTCATTAGAAXXXATGGCTGGCATAGTTACT	TTGCATTCATTAGCTGGCATAGTT	0.000147365	27	46	9	1	CACTFTPPCA1 41 (+) YACT S000449
TCCCGGGCGGGCAGTGAAXXXATGACAATATCGTGTACT	CGGGCGGGCAGTACAATATCGTGT	0.00013455	27	42	11	10	BIHD1OS 28 (-) TGTCA S000498	CAATBOX1 31 (+) CAAT S000028	CACTFTPPCA1 41 (+) YACT S000449	CACTFTPPCA1 13 (-) YACT S000449	CURECORECR 40 (+) GTAC S000493	CURECORECR 40 (-) GTAC S000493	GATABOX 34 (-) GATA S000039	GTGANTG10 14 (+) GTGA S000378	ROOTMOTIFTAPOX1 32 (-) ATATT S000098	WRKY71OS 28 (+) TGAC S000447
TCCGGTAGGTAGACGGAAXXXATGCCTACCAGGTGAACT	GGTAGGTAGACGCCTACCAGGTGA	9.29038e-05	27	29	3	9	BOXLCOREDCPAL 4 (-) ACCWWCC S000492	EBOXBNNAPA 35 (+) CANNTG S000144	EBOXBNNAPA 35 (-) CANNTG S000144	GTGANTG10 38 (+) GTGA S000378	MYBPZM 30 (+) CCWACC S000179	MYBPZM 4 (-) CCWACC S000179	MYCCONSENSUSAT 35 (+) CANNTG S000407	MYCCONSENSUSAT 35 (-) CANNTG S000407	RAV1BAT 35 (-) CACCTG S000315
TCCTACGTGTCCATCGAAXXXATGCCACAACTCTATACT	TACGTGTCCATCCCACAACTCTAT	0.000112125	27	35	8	8	ABRELATERD1 5 (+) ACGTG S000414	ABREMOTIFAOSOSE 4 (+) TACGTGTC S000299	ACGTATERD1 5 (+) ACGT S000415	ACGTATERD1 5 (-) ACGT S000415	CACTFTPPCA1 41 (+) YACT S000449	CAREOSREP1 33 (+) CAACTC S000421	GADOWNAT 5 (+) ACGTGTC S000438	SORLIP1AT 29 (+) GCCAC S000482
TCCCATGCCGGTTGCGAAXXXATGAACGACCCTCTCACT	CATGCCGGTTGCAACGACCCTCTC	0.000105718	27	33	7	3	CACTFTPPCA1 41 (+) YACT S000449	GTGANTG10 40 (-) GTGA S000378	MYBCORE 9 (+) CNGTTR S000176
TCCCGGGCGGGCAGTGAAXXXATGAAGGGAAGCTGGACT	CGGGCGGGCAGTAAGGGAAGCTGG	0.000166586	27	52	12	2	CACTFTPPCA1 13 (-) YACT S000449	GTGANTG10 14 (+) GTGA S000378
TCCCGGGCGGGCAGTGAAXXXATGCGCAAGTCATTAACT	CGGGCGGGCAGTCGCAAGTCATTA	0.000115329	27	36	7	6	CACTFTPPCA1 13 (-) YACT S000449	EECCRCAH1 31 (-) GANTTNC S000494	GTGANTG10 14 (+) GTGA S000378	WBOXHVISO1 34 (-) TGACT S000442	WBOXNTERF3 34 (-) TGACY S000457	WRKY71OS 35 (-) TGAC S000447
TCCCCCGACGCGTCTGAAXXXATGATCCAAACATGAACT	CCCGACGCGTCTATCCAAACATGA	0.000112125	27	35	9	4	CGACGOSAMY3 6 (+) CGACG S000205	CGCGBOXAT 8 (+) VCGCGB S000501	CGCGBOXAT 8 (-) VCGCGB S000501	LTRECOREATCOR15 5 (+) CCGAC S000153
TCCGAGTGTCTTCATGAAXXXATGTACCCGCCTCTAACT	GAGTGTCTTCATTACCCGCCTCTA	0.000115329	27	36	9	4	CACTFTPPCA1 5 (-) YACT S000449	CURECORECR 29 (+) GTAC S000493	CURECORECR 29 (-) GTAC S000493	DPBFCOREDCDC3 3 (-) ACACNNG S000292
TCCCTTTCTGAAAGGGAAXXXATGAGAATTCCAGAAACT	CTTTCTGAAAGGAGAATTCCAGAA	9.93109e-05	27	31	5	5	DOFCOREZM 11 (+) AAAG S000265	DOFCOREZM 4 (-) AAAG S000265	EECCRCAH1 31 (+) GANTTNC S000494	POLLEN1LELAT52 38 (+) AGAAA S000245	POLLEN1LELAT52 5 (-) AGAAA S000245
TCCGTCTTTTGCTGCGAAXXXATGACCGCAATGAATACT	GTCTTTTGCTGCACCGCAATGAAT	0.000115329	26	36	9	5	CAATBOX1 34 (+) CAAT S000028	CACTFTPPCA1 41 (+) YACT S000449	DOFCOREZM 6 (-) AAAG S000265	WBOXNTERF3 28 (+) TGACY S000457	WRKY71OS 28 (+) TGAC S000447
TCCGCGGAAGAAATTGAAXXXATGATCGTGGAAGAGACT	GCGGAAGAAATTATCGTGGAAGAG	0.000108922	26	34	7	8	CAATBOX1 13 (-) CAAT S000028	CGCGBOXAT 2 (+) VCGCGB S000501	CGCGBOXAT 2 (-) VCGCGB S000501	INRNTPSADB 11 (-) YTCANTYY S000395	NODCON2GM 37 (-) CTCTT S000462	OSE2ROOTNODULE 37 (-) CTCTT S000468	POLLEN1LELAT52 9 (+) AGAAA S000245	SURECOREATSULTR 39 (+) GAGAC S000499
TCCTGTCTTGCTTACGAAXXXATGAAGATACAGGAAACT	TGTCTTGCTTACAAGATACAGGAA	9.93109e-05	26	31	5	1	GATABOX 32 (+) GATA S000039
TCCAGGGTTAGTTGGGAAXXXATGTAGTGTTAAACCACT	AGGGTTAGTTGGTAGTGTTAAACC	9.61073e-05	26	30	5	4	CACTFTPPCA1 41 (+) YACT S000449	CACTFTPPCA1 31 (-) YACT S000449	MYB1AT 37 (+) WAACCA S000408	MYB1LEPR 7 (+) GTTAGTT S000443
TCCAGGACGAATTCAGAAXXXATGCTAAGTCATGTCACT	AGGACGAATTCACTAAGTCATGTC	9.29038e-05	26	29	4	7	BIHD1OS 38 (+) TGTCA S000498	CACTFTPPCA1 41 (+) YACT S000449	GTGANTG10 40 (-) GTGA S000378	WBOXHVISO1 33 (-) TGACT S000442	WBOXNTERF3 33 (-) TGACY S000457	WRKY71OS 34 (-) TGAC S000447	WRKY71OS 39 (-) TGAC S000447
TCCCCCGACGCGTCTGAAXXXATGATCCAAATATGAACT	CCCGACGCGTCTATCCAAATATGA	0.000153772	26	48	13	5	CGACGOSAMY3 6 (+) CGACG S000205	CGCGBOXAT 8 (+) VCGCGB S000501	CGCGBOXAT 8 (-) VCGCGB S000501	LTRECOREATCOR15 5 (+) CCGAC S000153	ROOTMOTIFTAPOX1 35 (-) ATATT S000098
TCCTTCTGTTGCTGTGAAXXXATGCAGGGCAGCTGGACT	TTCTGTTGCTGTCAGGGCAGCTGG	8.97002e-05	26	28	3	8	EBOXBNNAPA 35 (+) CANNTG S000144	EBOXBNNAPA 35 (-) CANNTG S000144	GTGANTG10 14 (+) GTGA S000378	INTRONLOWER 28 (+) TGCAGG S000086	MYBCORE 6 (+) CNGTTR S000176	MYCCONSENSUSAT 35 (+) CANNTG S000407	MYCCONSENSUSAT 35 (-) CANNTG S000407	RAV1AAT 7 (-) CAACA S000314
TCCGTTGGGCAATGTGAAXXXATGAGAGCCGAAGGTACT	GTTGGGCAATGTAGAGCCGAAGGT	0.000102514	25	32	7	8	CAATBOX1 10 (+) CAAT S000028	CACTFTPPCA1 41 (+) YACT S000449	CURECORECR 40 (+) GTAC S000493	CURECORECR 40 (-) GTAC S000493	GTGANTG10 14 (+) GTGA S000378	MYB2CONSENSUSAT 2 (-) YAACKG S000409	MYBCORE 2 (+) CNGTTR S000176	MYBCOREATCYCB1 2 (-) AACGG S000502
TCCGTTGGGTAATGTGAAXXXATGCCTTCAGGAGCTACT	GTTGGGTAATGTCCTTCAGGAGCT	0.000121736	25	38	8	5	CACTFTPPCA1 41 (+) YACT S000449	GTGANTG10 14 (+) GTGA S000378	MYB2CONSENSUSAT 2 (-) YAACKG S000409	MYBCORE 2 (+) CNGTTR S000176	MYBCOREATCYCB1 2 (-) AACGG S000502
TCCCTCGTGTTGGCGGAAXXXATGTCAAATATGCACACT	CTCGTGTTGGCGTCAAATATGCAC	0.000118532	25	37	10	8	BIHD1OS 28 (+) TGTCA S000498	CACTFTPPCA1 41 (+) YACT S000449	CANBNNAPA 7 (-) CNAACAC S000148	DPBFCOREDCDC3 4 (-) ACACNNG S000292	RAV1AAT 8 (-) CAACA S000314	ROOTMOTIFTAPOX1 33 (-) ATATT S000098	WBOXATNPR1 29 (-) TTGAC S000390	WRKY71OS 29 (-) TGAC S000447
TCCTTCTGTTGCTGTGAAXXXATGATTTACAAGGAAACT	TTCTGTTGCTGTATTTACAAGGAA	8.97002e-05	25	28	3	5	ARR1AT 28 (+) NGATT S000454	EECCRCAH1 29 (+) GANTTNC S000494	GTGANTG10 14 (+) GTGA S000378	MYBCORE 6 (+) CNGTTR S000176	RAV1AAT 7 (-) CAACA S000314
TCCGAGCGACCAACGGAAXXXATGCCTGAATGACCTACT	GAGCGACCAACGCCTGAATGACCT	9.29038e-05	25	29	5	7	CACTFTPPCA1 41 (+) YACT S000449	MYB2CONSENSUSAT 11 (+) YAACKG S000409	MYBCORE 11 (-) CNGTTR S000176	MYBCOREATCYCB1 12 (+) AACGG S000502	QELEMENTZMZM13 36 (-) AGGTCA S000254	WBOXNTERF3 36 (+) TGACY S000457	WRKY71OS 36 (+) TGAC S000447
TCCGGTCTCGTCACAGAAXXXATGAAACAACCGAAAACT	GGTCTCGTCACAAAACAACCGAAA	9.93109e-05	25	31	6	6	ASF1MOTIFCAMV 9 (-) TGACG S000024	GTGANTG10 11 (-) GTGA S000378	LTRE1HVBLT49 36 (+) CCGAAA S000250	MYBCORE 33 (-) CNGTTR S000176	SURECOREATSULTR 5 (-) GAGAC S000499	WRKY71OS 10 (-) TGAC S000447
TCCTGAGCGTTGAATGAAXXXATGGGGCCTCTCACTACT	TGAGCGTTGAATGGGCCTCTCACT	0.000108922	25	34	9	4	CACTFTPPCA1 38 (+) YACT S000449	CACTFTPPCA1 41 (+) YACT S000449	GTGANTG10 37 (-) GTGA S000378	SORLIP2AT 30 (+) GGGCC S000483
TCCTTCGCGCATGGAGAAXXXATGTCTAACCTGAACACT	TTCGCGCATGGATCTAACCTGAAC	9.93109e-05	25	31	7	1	CACTFTPPCA1 41 (+) YACT S000449
TCCCTCTGCATGAGGGAAXXXATGGCTCATAAGGGGACT	CTCTGCATGAGGGCTCATAAGGGG	0.000128143	25	40	14	1	RYREPEATBNNAPA 7 (-) CATGCA S000264
TCCTGGAAGCCTAGTGAAXXXATGCAAAAAGACGAAACT	TGGAAGCCTAGTCAAAAAGACGAA	0.00016979	25	53	15	3	CACTFTPPCA1 13 (-) YACT S000449	DOFCOREZM 33 (+) AAAG S000265	GTGANTG10 14 (+) GTGA S000378
TCCTGGTGTAGTTGCGAAXXXATGCGGAAGATTCCCACT	TGGTGTAGTTGCCGGAAGATTCCC	0.000221047	25	69	31	3	ARR1AT 34 (+) NGATT S000454	CACTFTPPCA1 41 (+) YACT S000449	DPBFCOREDCDC3 3 (-) ACACNNG S000292
TCCTGTTGGTGCTTGGAAXXXATGAGTAAATCCATCACT	TGTTGGTGCTTGAGTAAATCCATC	9.29038e-05	25	29	5	8	ARR1AT 34 (-) NGATT S000454	CACTFTPPCA1 41 (+) YACT S000449	CACTFTPPCA1 30 (-) YACT S000449	EECCRCAH1 31 (-) GANTTNC S000494	GTGANTG10 40 (-) GTGA S000378	MYBCORE 3 (+) CNGTTR S000176	PREATPRODH 27 (-) ACTCAT S000450	RAV1AAT 4 (-) CAACA S000314
TCCTGAGGTCTTGGAGAAXXXATGAGTTGTAAACAAACT	TGAGGTCTTGGAAGTTGTAAACAA	0.000105718	25	33	7	3	ANAERO1CONSENSU 36 (+) AAACAAA S000477	CAREOSREP1 29 (-) CAACTC S000421	PREATPRODH 27 (-) ACTCAT S000450
TCCTGTCACTTCCCTGAAXXXATGGCCCACTAACATACT	TGTCACTTCCCTGCCCACTAACAT	0.000131347	25	41	12	9	BIHD1OS 4 (+) TGTCA S000498	CACTFTPPCA1 7 (+) YACT S000449	CACTFTPPCA1 33 (+) YACT S000449	CACTFTPPCA1 41 (+) YACT S000449	GTGANTG10 6 (-) GTGA S000378	SEBFCONSSTPR10A 3 (+) YTGTCWC S000391	SITEIIATCYTC 29 (-) TGGGCY S000474	SORLIP2AT 29 (-) GGGCC S000483	WRKY71OS 5 (-) TGAC S000447
TCCTAGTTGTCTCCGGAAXXXATGAAACCAGCATAAACT	TAGTTGTCTCCGAAACCAGCATAA	9.61073e-05	25	30	6	4	ARFAT 8 (+) TGTCTC S000270	MYB1AT 30 (+) WAACCA S000408	SEBFCONSSTPR10A 7 (+) YTGTCWC S000391	SURECOREATSULTR 9 (-) GAGAC S000499
TCCTTAGCATAGATAGAAXXXATGCACTCGGTAAGGACT	TTAGCATAGATACACTCGGTAAGG	9.61073e-05	25	30	6	3	BOXIINTPATPB 13 (+) ATAGAA S000296	CACTFTPPCA1 30 (+) YACT S000449	GATABOX 12 (+) GATA S000039
TCCGACGGGCATAATGAAXXXATGACGAACGCATCAACT	GACGGGCATAATACGAACGCATCA	8.97002e-05	25	28	4	5	ASF1MOTIFCAMV 28 (+) TGACG S000024	CGACGOSAMY3 3 (+) CGACG S000205	HEXAMERATH4 3 (-) CCGTCG S000146	LTRECOREATCOR15 2 (+) CCGAC S000153	WRKY71OS 28 (+) TGAC S000447
TCCAGGGTTAGTTGGGAAXXXATGACATGGGTGCAGACT	AGGGTTAGTTGGACATGGGTGCAG	0.000115329	25	36	8	3	BIHD1OS 28 (-) TGTCA S000498	MYB1LEPR 7 (+) GTTAGTT S000443	WRKY71OS 28 (+) TGAC S000447
TCCTGACTGTTGTTAGAAXXXATGAAGATGGCAGTGACT	TGACTGTTGTTAAAGATGGCAGTG	0.000108922	24	34	8	11	CACTFTPPCA1 38 (-) YACT S000449	GTGANTG10 39 (+) GTGA S000378	MYBCORE 7 (+) CNGTTR S000176	RAV1AAT 8 (-) CAACA S000314	WBOXHVISO1 4 (+) TGACT S000442	WBOXHVISO1 40 (+) TGACT S000442	WBOXNTCHN48 3 (+) CTGACY S000508	WBOXNTERF3 4 (+) TGACY S000457	WBOXNTERF3 40 (+) TGACY S000457	WRKY71OS 4 (+) TGAC S000447	WRKY71OS 40 (+) TGAC S000447
TCCCGTGTCCCGTATGAAXXXATGTCTCCAACCGTGACT	CGTGTCCCGTATTCTCCAACCGTG	0.000240268	24	75	27	9	ARFAT 28 (+) TGTCTC S000270	DPBFCOREDCDC3 2 (-) ACACNNG S000292	GTGANTG10 39 (+) GTGA S000378	MYBCORE 34 (-) CNGTTR S000176	MYBPZM 33 (+) CCWACC S000179	SURECOREATSULTR 29 (-) GAGAC S000499	WBOXHVISO1 40 (+) TGACT S000442	WBOXNTERF3 40 (+) TGACY S000457	WRKY71OS 40 (+) TGAC S000447
TCCGTGGGTGTCACTGAAXXXATGGCGCCGCTCCAGACT	GTGGGTGTCACTGCGCCGCTCCAG	0.000108922	24	34	9	4	BIHD1OS 9 (+) TGTCA S000498	CACTFTPPCA1 12 (+) YACT S000449	GTGANTG10 11 (-) GTGA S000378	WRKY71OS 10 (-) TGAC S000447
TCCCGGGGTAACTCTGAAXXXATGTAACGGCTTGACACT	CGGGGTAACTCTTAACGGCTTGAC	0.000102514	24	32	9	8	BIHD1OS 38 (-) TGTCA S000498	CACTFTPPCA1 41 (+) YACT S000449	EECCRCAH1 8 (-) GANTTNC S000494	MYB2CONSENSUSAT 30 (+) YAACKG S000409	MYBCORE 30 (-) CNGTTR S000176	MYBCOREATCYCB1 31 (+) AACGG S000502	WBOXATNPR1 37 (+) TTGAC S000390	WRKY71OS 38 (+) TGAC S000447
TCCCGCAAACCGGTGGAAXXXATGCGGAGCGATGTGACT	CGCAAACCGGTGCGGAGCGATGTG	0.000118532	24	37	11	4	GTGANTG10 39 (+) GTGA S000378	WBOXHVISO1 40 (+) TGACT S000442	WBOXNTERF3 40 (+) TGACY S000457	WRKY71OS 40 (+) TGAC S000447
TCCCGATTCGTTTTCGAAXXXATGGACCATATTACGACT	CGATTCGTTTTCGACCATATTACG	9.29038e-05	24	29	6	2	ARR1AT 4 (+) NGATT S000454	ROOTMOTIFTAPOX1 34 (+) ATATT S000098
TCCCGGCTAGGCTGGGAAXXXATGCGCTCGGGATACACT	CGGCTAGGCTGGCGCTCGGGATAC	0.000115329	24	36	12	3	CACTFTPPCA1 41 (+) YACT S000449	GATABOX 37 (+) GATA S000039	MYBST1 36 (+) GGATA S000180
TCCTGGTGTGAGGGTGAAXXXATGACCCAAAAAGCCACT	TGGTGTGAGGGTACCCAAAAAGCC	0.000166586	24	52	19	8	CACTFTPPCA1 41 (+) YACT S000449	DOFCOREZM 36 (+) AAAG S000265	DPBFCOREDCDC3 3 (-) ACACNNG S000292	GTGANTG10 8 (+) GTGA S000378	GTGANTG10 14 (+) GTGA S000378	SORLIP1AT 39 (+) GCCAC S000482	WBOXNTERF3 28 (+) TGACY S000457	WRKY71OS 28 (+) TGAC S000447
TCCGGGTTGTGCTCTGAAXXXATGCACACGAAAACCACT	GGGTTGTGCTCTCACACGAAAACC	0.000102514	24	32	8	3	CACTFTPPCA1 41 (+) YACT S000449	CELLCYCLESC 32 (+) CACGAAAA S000031	MYB1AT 37 (+) WAACCA S000408
TCCAAGTGTGTGTGGGAAXXXATGGGCCCCGCACAAACT	AAGTGTGTGTGGGGCCCCGCACAA	0.00013455	24	42	12	9	CACTFTPPCA1 5 (-) YACT S000449	DPBFCOREDCDC3 3 (-) ACACNNG S000292	EBOXBNNAPA 3 (+) CANNTG S000144	EBOXBNNAPA 3 (-) CANNTG S000144	MYCCONSENSUSAT 3 (+) CANNTG S000407	MYCCONSENSUSAT 3 (-) CANNTG S000407	SITEIIATCYTC 28 (+) TGGGCY S000474	SORLIP2AT 29 (+) GGGCC S000483	SORLIP2AT 30 (-) GGGCC S000483
TCCGGGCGTCTGGGTGAAXXXATGTCGACCCGACCAACT	GGGCGTCTGGGTTCGACCCGACCA	0.000112125	23	35	11	6	CBFHV 29 (+) RYCGAC S000497	CBFHV 29 (-) RYCGAC S000497	CRTDREHVCBF2 29 (+) GTCGAC S000411	CRTDREHVCBF2 29 (-) GTCGAC S000411	GTGANTG10 14 (+) GTGA S000378	LTRECOREATCOR15 35 (+) CCGAC S000153
TCCTGCTAGACTTAGGAAXXXATGACGATCACACTGACT	TGCTAGACTTAGACGATCACACTG	0.000102514	23	32	8	8	ASF1MOTIFCAMV 28 (+) TGACG S000024	CACTFTPPCA1 37 (+) YACT S000449	GTGANTG10 34 (-) GTGA S000378	WBOXHVISO1 40 (+) TGACT S000442	WBOXNTCHN48 39 (+) CTGACY S000508	WBOXNTERF3 40 (+) TGACY S000457	WRKY71OS 28 (+) TGAC S000447	WRKY71OS 40 (+) TGAC S000447
TCCACAGTTGGGGAGGAAXXXATGTGAAAACCACAAACT	ACAGTTGGGGAGTGAAAACCACAA	7.68859e-05	22	24	3	8	EBOXBNNAPA 5 (+) CANNTG S000144	EBOXBNNAPA 5 (-) CANNTG S000144	GTGANTG10 29 (+) GTGA S000378	MYB1AT 33 (+) WAACCA S000408	MYB2CONSENSUSAT 5 (-) YAACKG S000409	MYBCORE 5 (+) CNGTTR S000176	MYCCONSENSUSAT 5 (+) CANNTG S000407	MYCCONSENSUSAT 5 (-) CANNTG S000407
TCCCAGCTGTGGACGGAAXXXATGTCTCCGGTCATAACT	CAGCTGTGGACGTCTCCGGTCATA	0.000105718	22	33	11	10	ARFAT 28 (+) TGTCTC S000270	CMSRE1IBSPOA 10 (+) TGGACGG S000511	EBOXBNNAPA 4 (+) CANNTG S000144	EBOXBNNAPA 4 (-) CANNTG S000144	MYCCONSENSUSAT 4 (+) CANNTG S000407	MYCCONSENSUSAT 4 (-) CANNTG S000407	PALBOXAPC 11 (-) CCGTCC S000137	SURECOREATSULTR 29 (-) GAGAC S000499	WBOXNTERF3 35 (-) TGACY S000457	WRKY71OS 36 (-) TGAC S000447
TCCTCAGGACATGACGAAXXXATGTGAAAACCACAAACT	TCAGGACATGACTGAAAACCACAA	0.000118532	22	37	11	4	ASF1MOTIFCAMV 12 (+) TGACG S000024	GTGANTG10 29 (+) GTGA S000378	MYB1AT 33 (+) WAACCA S000408	WRKY71OS 12 (+) TGAC S000447
TCCTGTCGCGGGTTGGAAXXXATGGGTGGTACCAGCACT	TGTCGCGGGTTGGGTGGTACCAGC	8.97002e-05	22	28	6	4	CACTFTPPCA1 41 (+) YACT S000449	CURECORECR 34 (+) GTAC S000493	CURECORECR 34 (-) GTAC S000493	MYBPZM 11 (-) CCWACC S000179
TCCGGACACGATTTAGAAXXXATGCCTGAATGACCTACT	GGACACGATTTACCTGAATGACCT	7.36823e-05	22	23	2	5	ARR1AT 9 (+) NGATT S000454	CACTFTPPCA1 41 (+) YACT S000449	QELEMENTZMZM13 36 (-) AGGTCA S000254	WBOXNTERF3 36 (+) TGACY S000457	WRKY71OS 36 (+) TGAC S000447
TCCTCATATGGGCGTGAAXXXATGATGCGACCTACAACT	TCATATGGGCGTATGCGACCTACA	8.97002e-05	22	28	7	7	CATATGGMSAUR 5 (+) CATATG S000370	CATATGGMSAUR 5 (-) CATATG S000370	EBOXBNNAPA 5 (+) CANNTG S000144	EBOXBNNAPA 5 (-) CANNTG S000144	GTGANTG10 14 (+) GTGA S000378	MYCCONSENSUSAT 5 (+) CANNTG S000407	MYCCONSENSUSAT 5 (-) CANNTG S000407
TCCTCGTTTGTAATCGAAXXXATGCGAAAATTCTGCACT	TCGTTTGTAATCCGAAAATTCTGC	8.97002e-05	22	28	6	2	ARR1AT 12 (-) NGATT S000454	CACTFTPPCA1 41 (+) YACT S000449
TCCAGGGTTAGTTGGGAAXXXATGTGCGAAAAGATAACT	AGGGTTAGTTGGTGCGAAAAGATA	0.000105718	22	33	10	6	DOFCOREZM 35 (+) AAAG S000265	GATABOX 38 (+) GATA S000039	IBOXCORE 38 (+) GATAA S000199	MYB1LEPR 7 (+) GTTAGTT S000443	NODCON1GM 35 (+) AAAGAT S000461	OSE1ROOTNODULE 35 (+) AAAGAT S000467
TCCATTGAGACATACGAAXXXATGGAAGGAAATTTGACT	ATTGAGACATACGAAGGAAATTTG	0.000128143	22	40	15	8	ARFAT 7 (-) TGTCTC S000270	CAATBOX1 4 (-) CAAT S000028	SURECOREATSULTR 7 (+) GAGAC S000499	WBBOXPCWRKY1 38 (+) TTTGACY S000310	WBOXATNPR1 39 (+) TTGAC S000390	WBOXHVISO1 40 (+) TGACT S000442	WBOXNTERF3 40 (+) TGACY S000457	WRKY71OS 40 (+) TGAC S000447
TCCTCACCCCACGTCGAAXXXATGTCAAATATGCACACT	TCACCCCACGTCTCAAATATGCAC	0.000102514	22	32	6	10	ABRELATERD1 10 (-) ACGTG S000414	ACGTATERD1 11 (+) ACGT S000415	ACGTATERD1 11 (-) ACGT S000415	BIHD1OS 28 (+) TGTCA S000498	CACTFTPPCA1 41 (+) YACT S000449	CGACGOSAMY3 12 (-) CGACG S000205	GTGANTG10 4 (-) GTGA S000378	ROOTMOTIFTAPOX1 33 (-) ATATT S000098	WBOXATNPR1 29 (-) TTGAC S000390	WRKY71OS 29 (-) TGAC S000447
TCCGGTTTATAGATAGAAXXXATGCAGACCCAGCCGACT	GGTTTATAGATACAGACCCAGCCG	0.000115329	22	36	11	5	BOXIINTPATPB 13 (+) ATAGAA S000296	CBFHV 38 (+) RYCGAC S000497	DRECRTCOREAT 38 (+) RCCGAC S000418	GATABOX 12 (+) GATA S000039	LTRECOREATCOR15 39 (+) CCGAC S000153
TCCCTCGTGTTGGCGGAAXXXATGTTCATGCGTCGAACT	CTCGTGTTGGCGTTCATGCGTCGA	9.93109e-05	22	31	8	4	CANBNNAPA 7 (-) CNAACAC S000148	CGACGOSAMY3 36 (-) CGACG S000205	DPBFCOREDCDC3 4 (-) ACACNNG S000292	RAV1AAT 8 (-) CAACA S000314
TCCGGTAATGGGGGTGAAXXXATGTAGACAGACACCACT	GGTAATGGGGGTTAGACAGACACC	0.000102514	22	32	8	2	CACTFTPPCA1 41 (+) YACT S000449	GTGANTG10 14 (+) GTGA S000378
TCCGTGGTTCTAACCGAAXXXATGGTACGAGGTGACACT	GTGGTTCTAACCGTACGAGGTGAC	8.00894e-05	21	25	5	8	BIHD1OS 38 (-) TGTCA S000498	CACTFTPPCA1 41 (+) YACT S000449	CURECORECR 30 (+) GTAC S000493	CURECORECR 30 (-) GTAC S000493	GTGANTG10 37 (+) GTGA S000378	MYBCORE 11 (-) CNGTTR S000176	S1FBOXSORPS1L21 27 (+) ATGGTA S000223	WRKY71OS 38 (+) TGAC S000447
TCCTACCGGTTGATCGAAXXXATGGCGTTAAACCTCACT	TACCGGTTGATCGCGTTAAACCTC	8.3293e-05	21	26	5	4	CACTFTPPCA1 41 (+) YACT S000449	GTGANTG10 40 (-) GTGA S000378	MYBCORE 7 (+) CNGTTR S000176	MYBPZM 2 (+) CCWACC S000179
TCCTGATGGTAGGCGGAAXXXATGACATTAGCACCTACT	TGATGGTAGGCGACATTAGCACCT	7.68859e-05	21	24	4	5	BIHD1OS 28 (-) TGTCA S000498	CACTFTPPCA1 41 (+) YACT S000449	MYBPZM 8 (-) CCWACC S000179	S1FBOXSORPS1L21 6 (+) ATGGTA S000223	WRKY71OS 28 (+) TGAC S000447
TCCAAATGTATGCCTGAAXXXATGTGACAGGCAGCAACT	AAATGTATGCCTTGACAGGCAGCA	7.36823e-05	21	23	3	9	BIHD1OS 30 (-) TGTCA S000498	EBOXBNNAPA 3 (+) CANNTG S000144	EBOXBNNAPA 3 (-) CANNTG S000144	GTGANTG10 29 (+) GTGA S000378	MYCCONSENSUSAT 3 (+) CANNTG S000407	MYCCONSENSUSAT 3 (-) CANNTG S000407	SEBFCONSSTPR10A 29 (-) YTGTCWC S000391	TGTCACACMCUCUMI 28 (-) TGTCACA S000422	WRKY71OS 30 (+) TGAC S000447
TCCCAACTCTGGGAGGAAXXXATGGGCCTTATTGTTACT	CAACTCTGGGAGGGCCTTATTGTT	8.97002e-05	21	28	8	5	CAATBOX1 36 (-) CAAT S000028	CACTFTPPCA1 41 (+) YACT S000449	CAREOSREP1 4 (+) CAACTC S000421	SITEIIATCYTC 28 (+) TGGGCY S000474	SORLIP2AT 29 (+) GGGCC S000483
TCCGTGGGTGTCACTGAAXXXATGTAAAATATGAAAACT	GTGGGTGTCACTTAAAATATGAAA	9.61073e-05	21	30	5	7	BIHD1OS 9 (+) TGTCA S000498	CACTFTPPCA1 12 (+) YACT S000449	CEREGLUBOX2PSLE 37 (+) TGAAAACT S000033	GTGANTG10 11 (-) GTGA S000378	LECPLEACS2 30 (+) TAAAATAT S000465	ROOTMOTIFTAPOX1 33 (-) ATATT S000098	WRKY71OS 10 (-) TGAC S000447
TCCAGGATATAGATAGAAXXXATGGTGAACAATACTACT	AGGATATAGATAGTGAACAATACT	8.64966e-05	21	27	5	8	BOXIINTPATPB 13 (+) ATAGAA S000296	CAATBOX1 35 (+) CAAT S000028	CACTFTPPCA1 38 (+) YACT S000449	CACTFTPPCA1 41 (+) YACT S000449	GATABOX 6 (+) GATA S000039	GATABOX 12 (+) GATA S000039	GTGANTG10 30 (+) GTGA S000378	MYBST1 5 (+) GGATA S000180
TCCGAGCAATTCGGAGAAXXXATGGCAGTCTTGTGTACT	GAGCAATTCGGAGCAGTCTTGTGT	8.97002e-05	21	28	6	6	CAATBOX1 7 (+) CAAT S000028	CACTFTPPCA1 41 (+) YACT S000449	CURECORECR 40 (+) GTAC S000493	CURECORECR 40 (-) GTAC S000493	DPBFCOREDCDC3 35 (-) ACACNNG S000292	EECCRCAH1 6 (-) GANTTNC S000494
TCCGGTGTCTTGTGGGAAXXXATGTCGACCCGACCAACT	GGTGTCTTGTGGTCGACCCGACCA	9.93109e-05	21	31	9	6	CBFHV 29 (+) RYCGAC S000497	CBFHV 29 (-) RYCGAC S000497	CRTDREHVCBF2 29 (+) GTCGAC S000411	CRTDREHVCBF2 29 (-) GTCGAC S000411	DPBFCOREDCDC3 2 (-) ACACNNG S000292	LTRECOREATCOR15 35 (+) CCGAC S000153
TCCGTGGTAAGTATTGAAXXXATGTCGTGAGACTAAACT	GTGGTAAGTATTTCGTGAGACTAA	7.68859e-05	21	24	4	6	CAATBOX1 13 (-) CAAT S000028	CACTFTPPCA1 10 (-) YACT S000449	GTGANTG10 32 (+) GTGA S000378	RHERPATEXPA7 30 (-) KCACGW S000512	SURECOREATSULTR 34 (+) GAGAC S000499	SV40COREENHAN 4 (+) GTGGWWHG S000123
TCCGAAATTTCTGTGGAAXXXATGGCCACGGGAGTGACT	GAAATTTCTGTGGCCACGGGAGTG	8.64966e-05	21	27	6	8	CACTFTPPCA1 38 (-) YACT S000449	GTGANTG10 39 (+) GTGA S000378	LTRE1HVBLT49 2 (+) CCGAAA S000250	POLLEN1LELAT52 8 (-) AGAAA S000245	SORLIP1AT 30 (+) GCCAC S000482	WBOXHVISO1 40 (+) TGACT S000442	WBOXNTERF3 40 (+) TGACY S000457	WRKY71OS 40 (+) TGAC S000447
TCCGTTCCGTTAAGAGAAXXXATGCAGAGAGTTACGACT	GTTCCGTTAAGACAGAGAGTTACG	9.93109e-05	21	31	10	7	EECCRCAH1 34 (+) GANTTNC S000494	MYB2CONSENSUSAT 7 (-) YAACKG S000409	MYBCORE 7 (+) CNGTTR S000176	MYBCOREATCYCB1 2 (-) AACGG S000502	MYBCOREATCYCB1 7 (-) AACGG S000502	NODCON2GM 12 (-) CTCTT S000462	OSE2ROOTNODULE 12 (-) CTCTT S000468
TCCCTTGGATTACATGAAXXXATGATAAGGTACGGCACT	CTTGGATTACATATAAGGTACGGC	0.000105718	21	33	11	8	ARR1AT 7 (+) NGATT S000454	CACTFTPPCA1 41 (+) YACT S000449	CURECORECR 35 (+) GTAC S000493	CURECORECR 35 (-) GTAC S000493	GATABOX 29 (+) GATA S000039	IBOX 29 (+) GATAAG S000124	IBOXCORE 29 (+) GATAA S000199	RBCSCONSENSUS 5 (-) AATCCAA S000127
TCCACGCCCAGGCAAGAAXXXATGCACTCGGTAAGGACT	ACGCCCAGGCAACACTCGGTAAGG	9.29038e-05	21	29	8	1	CACTFTPPCA1 30 (+) YACT S000449
TCCAGGATATAGATAGAAXXXATGCCACTGATGTACACT	AGGATATAGATACCACTGATGTAC	8.64966e-05	21	27	6	9	BOXIINTPATPB 13 (+) ATAGAA S000296	CACTFTPPCA1 31 (+) YACT S000449	CACTFTPPCA1 41 (+) YACT S000449	CURECORECR 38 (+) GTAC S000493	CURECORECR 38 (-) GTAC S000493	GATABOX 6 (+) GATA S000039	GATABOX 12 (+) GATA S000039	MYBST1 5 (+) GGATA S000180	SORLIP1AT 29 (+) GCCAC S000482
TCCGTGTGTTTCAAGGAAXXXATGCAGGGTTAGGCTACT	GTGTGTTTCAAGCAGGGTTAGGCT	7.36823e-05	20	23	4	3	CACTFTPPCA1 41 (+) YACT S000449	DPBFCOREDCDC3 3 (-) ACACNNG S000292	INTRONLOWER 28 (+) TGCAGG S000086
TCCTGATTAGGCGACGAAXXXATGGGCCCCGCACAAACT	TGATTAGGCGACGGCCCCGCACAA	0.000105718	20	33	9	5	ARR1AT 4 (+) NGATT S000454	CGACGOSAMY3 12 (+) CGACG S000205	SITEIIATCYTC 28 (+) TGGGCY S000474	SORLIP2AT 29 (+) GGGCC S000483	SORLIP2AT 30 (-) GGGCC S000483
TCCCTCATCCACTCGGAAXXXATGGGAAATCTAAATACT	CTCATCCACTCGGGAAATCTAAAT	0.000112125	20	35	9	4	ARR1AT 33 (-) NGATT S000454	CACTFTPPCA1 10 (+) YACT S000449	CACTFTPPCA1 41 (+) YACT S000449	EECCRCAH1 30 (-) GANTTNC S000494
TCCCGCACCACCCGTGAAXXXATGTATTCACGGACCACT	CGCACCACCCGTTATTCACGGACC	7.68859e-05	20	24	5	3	CACTFTPPCA1 41 (+) YACT S000449	GTGANTG10 14 (+) GTGA S000378	GTGANTG10 33 (-) GTGA S000378
TCCTAAGATGGTGCCGAAXXXATGCGTCATGGGGAGACT	TAAGATGGTGCCCGTCATGGGGAG	7.68859e-05	20	24	4	3	ASF1MOTIFCAMV 30 (-) TGACG S000024	SURECOREATSULTR 39 (+) GAGAC S000499	WRKY71OS 31 (-) TGAC S000447
TCCGGGCTAATCTTTGAAXXXATGCCACTGACTCAGACT	GGGCTAATCTTTCCACTGACTCAG	8.97002e-05	20	28	6	11	ARR1AT 9 (-) NGATT S000454	CACTFTPPCA1 31 (+) YACT S000449	DOFCOREZM 12 (-) AAAG S000265	GCN4OSGLUB1 34 (-) TGAGTCA S000277	NODCON1GM 10 (-) AAAGAT S000461	OSE1ROOTNODULE 10 (-) AAAGAT S000467	SORLIP1AT 29 (+) GCCAC S000482	WBOXHVISO1 34 (+) TGACT S000442	WBOXNTCHN48 33 (+) CTGACY S000508	WBOXNTERF3 34 (+) TGACY S000457	WRKY71OS 34 (+) TGAC S000447
TCCCTGGGCTGGTTCGAAXXXATGGAATTACCGAAAACT	CTGGGCTGGTTCGAATTACCGAAA	0.000102514	20	32	10	3	EECCRCAH1 30 (+) GANTTNC S000494	LTRE1HVBLT49 36 (+) CCGAAA S000250	SITEIIATCYTC 5 (+) TGGGCY S000474
TCCTTGTCTCGTGTGGAAXXXATGGGAACATTAAATACT	TTGTCTCGTGTGGGAACATTAAAT	9.61073e-05	20	30	8	6	ARFAT 5 (+) TGTCTC S000270	CACTFTPPCA1 41 (+) YACT S000449	DPBFCOREDCDC3 8 (-) ACACNNG S000292	SEBFCONSSTPR10A 4 (+) YTGTCWC S000391	SURECOREATSULTR 6 (-) GAGAC S000499	TATABOXOSPAL 36 (-) TATTTAA S000400
TCCCGGCAGCCACCTGAAXXXATGCCTATAACCCATACT	CGGCAGCCACCTCCTATAACCCAT	0.000102514	20	32	11	8	CACTFTPPCA1 41 (+) YACT S000449	EBOXBNNAPA 11 (+) CANNTG S000144	EBOXBNNAPA 11 (-) CANNTG S000144	MYCCONSENSUSAT 11 (+) CANNTG S000407	MYCCONSENSUSAT 11 (-) CANNTG S000407	RAV1BAT 11 (+) CACCTG S000315	SEF3MOTIFGM 35 (+) AACCCA S000115	SORLIP1AT 9 (+) GCCAC S000482
TCCCCAACGTACCGTGAAXXXATGACATGGGTGCAGACT	CCAACGTACCGTACATGGGTGCAG	8.64966e-05	20	27	7	7	ACGTATERD1 7 (+) ACGT S000415	ACGTATERD1 7 (-) ACGT S000415	BIHD1OS 28 (-) TGTCA S000498	CURECORECR 9 (+) GTAC S000493	CURECORECR 9 (-) GTAC S000493	GTGANTG10 14 (+) GTGA S000378	WRKY71OS 28 (+) TGAC S000447
TCCTGAAATAACCTTGAAXXXATGTTCGAGCAGCACACT	TGAAATAACCTTTTCGAGCAGCAC	8.3293e-05	20	26	6	3	ANAERO2CONSENSU 34 (+) AGCAGC S000478	CACTFTPPCA1 41 (+) YACT S000449	TATABOX5 6 (-) TTATTT S000203
TCCCGGGGTAACTCTGAAXXXATGCCACAAGACGAAACT	CGGGGTAACTCTCCACAAGACGAA	9.29038e-05	20	29	6	2	EECCRCAH1 8 (-) GANTTNC S000494	SORLIP1AT 29 (+) GCCAC S000482
TCCCGGGGTAACTCTGAAXXXATGTGTATGACCTGTACT	CGGGGTAACTCTTGTATGACCTGT	7.36823e-05	20	23	4	8	CACTFTPPCA1 41 (+) YACT S000449	CURECORECR 40 (+) GTAC S000493	CURECORECR 40 (-) GTAC S000493	EECCRCAH1 8 (-) GANTTNC S000494	NAPINMOTIFBN 27 (-) TACACAT S000070	QELEMENTZMZM13 34 (-) AGGTCA S000254	WBOXNTERF3 34 (+) TGACY S000457	WRKY71OS 34 (+) TGAC S000447
TCCGTGGAGCCAGCGGAAXXXATGCACTCGGCAAGGACT	GTGGAGCCAGCGCACTCGGCAAGG	7.36823e-05	20	23	4	1	CACTFTPPCA1 30 (+) YACT S000449
TCCTGCAGACCCCATGAAXXXATGACGTGTATAAAGACT	TGCAGACCCCATACGTGTATAAAG	7.04787e-05	20	22	3	10	ABRELATERD1 30 (+) ACGTG S000414	ACGTATERD1 30 (+) ACGT S000415	ACGTATERD1 30 (-) ACGT S000415	ASF1MOTIFCAMV 28 (+) TGACG S000024	DOFCOREZM 38 (+) AAAG S000265	HEXMOTIFTAH3H4 28 (-) ACGTCA S000053	INTRONLOWER 2 (-) TGCAGG S000086	TAAAGSTKST1 37 (+) TAAAG S000387	TGACGTVMAMY 28 (+) TGACGT S000377	WRKY71OS 28 (+) TGAC S000447
TCCTCTGTATGGGATGAAXXXATGAATTGTGTATTCACT	TCTGTATGGGATAATTGTGTATTC	7.04787e-05	19	22	4	3	CAATBOX1 31 (-) CAAT S000028	CACTFTPPCA1 41 (+) YACT S000449	GTGANTG10 40 (-) GTGA S000378
TCCTCTCACGTCAGTGAAXXXATGACGATTATGATTACT	TCTCACGTCAGTACGATTATGATT	8.3293e-05	19	26	8	16	ABRELATERD1 7 (-) ACGTG S000414	ACGTATERD1 8 (+) ACGT S000415	ACGTATERD1 8 (-) ACGT S000415	ARR1AT 31 (+) NGATT S000454	ARR1AT 37 (+) NGATT S000454	ASF1MOTIFCAMV 28 (+) TGACG S000024	ASF1MOTIFCAMV 9 (-) TGACG S000024	CACTFTPPCA1 41 (+) YACT S000449	CACTFTPPCA1 13 (-) YACT S000449	GTGANTG10 14 (+) GTGA S000378	GTGANTG10 6 (-) GTGA S000378	HEXMOTIFTAH3H4 8 (+) ACGTCA S000053	RHERPATEXPA7 6 (+) KCACGW S000512	TGACGTVMAMY 8 (-) TGACGT S000377	WRKY71OS 28 (+) TGAC S000447	WRKY71OS 10 (-) TGAC S000447
TCCCGTTTCCCTTGAGAAXXXATGAACGTCCTACAGACT	CGTTTCCCTTGAAACGTCCTACAG	8.3293e-05	19	26	7	3	ACGTATERD1 31 (+) ACGT S000415	ACGTATERD1 31 (-) ACGT S000415	MYBCOREATCYCB1 3 (-) AACGG S000502
TCCCTCCCTCTTGAAGAAXXXATGGCGCCGCTCCAGACT	CTCCCTCTTGAAGCGCCGCTCCAG	8.00894e-05	19	25	7	2	NODCON2GM 8 (+) CTCTT S000462	OSE2ROOTNODULE 8 (+) CTCTT S000468
TCCCACAGGTCCGTAGAAXXXATGTGACCTATCATAACT	CACAGGTCCGTATGACCTATCATA	8.64966e-05	19	27	8	5	GATABOX 35 (-) GATA S000039	GTGANTG10 29 (+) GTGA S000378	QELEMENTZMZM13 30 (-) AGGTCA S000254	WBOXNTERF3 30 (+) TGACY S000457	WRKY71OS 30 (+) TGAC S000447
TCCCCGAATGTTTTTGAAXXXATGAAAACGTTTAGCACT	CCGAATGTTTTTAAAACGTTTAGC	7.36823e-05	19	23	5	4	ACGTATERD1 33 (+) ACGT S000415	ACGTATERD1 33 (-) ACGT S000415	CACTFTPPCA1 41 (+) YACT S000449	SEF4MOTIFGM7S 10 (+) RTTTTTR S000103
TCCGAGTGTCTTCATGAAXXXATGTAGCCGCCTCTAACT	GAGTGTCTTCATTAGCCGCCTCTA	0.000115329	19	36	10	4	AGCBOXNPGLB 31 (+) AGCCGCC S000232	CACTFTPPCA1 5 (-) YACT S000449	DPBFCOREDCDC3 3 (-) ACACNNG S000292	GCCCORE 32 (+) GCCGCC S000430
TCCAGTTCGCTACACGAAXXXATGTCCAAGTTATAAACT	AGTTCGCTACACTCCAAGTTATAA	7.36823e-05	19	23	4	0
TCCTACTTGGTTGAAGAAXXXATGTATACACTGTGCACT	TACTTGGTTGAATATACACTGTGC	7.36823e-05	19	23	5	4	CACTFTPPCA1 34 (+) YACT S000449	CACTFTPPCA1 41 (+) YACT S000449	CACTFTPPCA1 4 (+) YACT S000449	REALPHALGLHCB21 7 (-) AACCAA S000362
TCCGTTTCTGTGGGTGAAXXXATGGGGATGAGTGACACT	GTTTCTGTGGGTGGGATGAGTGAC	8.3293e-05	19	26	7	9	BIHD1OS 38 (-) TGTCA S000498	CACTFTPPCA1 41 (+) YACT S000449	CACTFTPPCA1 36 (-) YACT S000449	GTGANTG10 14 (+) GTGA S000378	GTGANTG10 37 (+) GTGA S000378	MYBCOREATCYCB1 2 (-) AACGG S000502	POLLEN1LELAT52 5 (-) AGAAA S000245	PREATPRODH 33 (-) ACTCAT S000450	WRKY71OS 38 (+) TGAC S000447
TCCGGCCGTAATGTCGAAXXXATGCGCTGCTAGCTGACT	GGCCGTAATGTCCGCTGCTAGCTG	9.29038e-05	19	29	10	5	ANAERO2CONSENSU 31 (-) AGCAGC S000478	WBOXHVISO1 40 (+) TGACT S000442	WBOXNTCHN48 39 (+) CTGACY S000508	WBOXNTERF3 40 (+) TGACY S000457	WRKY71OS 40 (+) TGAC S000447
TCCTGACCCGAGACGGAAXXXATGAATGCTAAATACACT	TGACCCGAGACGAATGCTAAATAC	7.36823e-05	19	23	5	5	CACTFTPPCA1 41 (+) YACT S000449	SURECOREATSULTR 10 (+) GAGAC S000499	WBOXNTCHN48 3 (+) CTGACY S000508	WBOXNTERF3 4 (+) TGACY S000457	WRKY71OS 4 (+) TGAC S000447
TCCGACAAGACCCGTGAAXXXATGAAGGAACAAGGTACT	GACAAGACCCGTAAGGAACAAGGT	8.64966e-05	19	27	7	5	CACTFTPPCA1 41 (+) YACT S000449	CURECORECR 40 (+) GTAC S000493	CURECORECR 40 (-) GTAC S000493	GTGANTG10 14 (+) GTGA S000378	LTRECOREATCOR15 2 (+) CCGAC S000153
TCCTCGTGGGCGGGGGAAXXXATGTTGAGGGCGCCTACT	TCGTGGGCGGGGTTGAGGGCGCCT	8.64966e-05	19	27	8	2	CACTFTPPCA1 41 (+) YACT S000449	RAV1AAT 28 (-) CAACA S000314
TCCTTCGTCGGTTTTGAAXXXATGTATAATTGATAAACT	TTCGTCGGTTTTTATAATTGATAA	6.0868e-05	19	19	1	8	CAATBOX1 34 (-) CAAT S000028	CBFHV 7 (-) RYCGAC S000497	CGACGOSAMY3 6 (-) CGACG S000205	DRE2COREZMRAB17 7 (-) ACCGAC S000402	DRECRTCOREAT 7 (-) RCCGAC S000418	GATABOX 37 (+) GATA S000039	IBOXCORE 37 (+) GATAA S000199	LTRECOREATCOR15 7 (-) CCGAC S000153
TCCAAAGTTGCGATCGAAXXXATGGCACAAAGGGTTACT	AAAGTTGCGATCGCACAAAGGGTT	8.64966e-05	19	27	7	4	CACTFTPPCA1 41 (+) YACT S000449	DOFCOREZM 4 (+) AAAG S000265	DOFCOREZM 34 (+) AAAG S000265	TBOXATGAPB 3 (-) ACTTTG S000383
TCCTGGAAGCCTAGTGAAXXXATGTACACGCCGATGACT	TGGAAGCCTAGTTACACGCCGATG	8.64966e-05	19	27	9	7	CACTFTPPCA1 13 (-) YACT S000449	CURECORECR 29 (+) GTAC S000493	CURECORECR 29 (-) GTAC S000493	GTGANTG10 14 (+) GTGA S000378	WBOXHVISO1 40 (+) TGACT S000442	WBOXNTERF3 40 (+) TGACY S000457	WRKY71OS 40 (+) TGAC S000447
TCCCTCATCCACTCGGAAXXXATGGGCGATTTAAAGACT	CTCATCCACTCGGGCGATTTAAAG	7.36823e-05	19	23	5	4	ARR1AT 32 (+) NGATT S000454	CACTFTPPCA1 10 (+) YACT S000449	DOFCOREZM 38 (+) AAAG S000265	TAAAGSTKST1 37 (+) TAAAG S000387
TCCGAGTGTCTTCATGAAXXXATGCACCCGCCTCTAACT	GAGTGTCTTCATCACCCGCCTCTA	8.3293e-05	18	26	4	2	CACTFTPPCA1 5 (-) YACT S000449	DPBFCOREDCDC3 3 (-) ACACNNG S000292
TCCTGATTAGAGTGGGAAXXXATGTGCGAAAAGATAACT	TGATTAGAGTGGTGCGAAAAGATA	8.3293e-05	18	26	5	7	ARR1AT 4 (+) NGATT S000454	CACTFTPPCA1 11 (-) YACT S000449	DOFCOREZM 35 (+) AAAG S000265	GATABOX 38 (+) GATA S000039	IBOXCORE 38 (+) GATAA S000199	NODCON1GM 35 (+) AAAGAT S000461	OSE1ROOTNODULE 35 (+) AAAGAT S000467
TCCTCACTCCTTCGGGAAXXXATGGTCCAATATCCGACT	TCACTCCTTCGGGTCCAATATCCG	0.000118532	18	37	15	11	CAATBOX1 33 (+) CAAT S000028	CACTFTPPCA1 5 (+) YACT S000449	CCAATBOX1 32 (+) CCAAT S000030	GATABOX 36 (-) GATA S000039	GTGANTG10 4 (-) GTGA S000378	INRNTPSADB 3 (+) YTCANTYY S000395	LTRECOREATCOR15 39 (+) CCGAC S000153	MYBST1 36 (-) GGATA S000180	REBETALGLHCB21 36 (-) CGGATA S000363	ROOTMOTIFTAPOX1 34 (-) ATATT S000098	SORLIP5AT 3 (-) GAGTGAG S000486
TCCGTTATAGAGGGTGAAXXXATGCACCTCGGAGCAACT	GTTATAGAGGGTCACCTCGGAGCA	7.36823e-05	18	23	5	4	GTGANTG10 14 (+) GTGA S000378	MYB2CONSENSUSAT 2 (-) YAACKG S000409	MYBCORE 2 (+) CNGTTR S000176	MYBCOREATCYCB1 2 (-) AACGG S000502
TCCTAAACCATGAGTGAAXXXATGAAGAGCTCTGGGACT	TAAACCATGAGTAAGAGCTCTGGG	7.36823e-05	18	23	6	6	CACTFTPPCA1 13 (-) YACT S000449	GTGANTG10 14 (+) GTGA S000378	MYB1AT 5 (+) WAACCA S000408	NODCON2GM 30 (-) CTCTT S000462	OSE2ROOTNODULE 30 (-) CTCTT S000468	PREATPRODH 10 (-) ACTCAT S000450
TCCCCAGGTCGATAAGAAXXXATGCACGCACCTTACACT	CCAGGTCGATAACACGCACCTTAC	7.68859e-05	18	24	7	5	CACTFTPPCA1 41 (+) YACT S000449	CBFHV 8 (-) RYCGAC S000497	GATABOX 11 (+) GATA S000039	IBOX 11 (+) GATAAG S000124	IBOXCORE 11 (+) GATAA S000199
TCCTCGGAGTGCAAGGAAXXXATGACCTGCAGATCCACT	TCGGAGTGCAAGACCTGCAGATCC	8.3293e-05	18	26	9	6	CACTFTPPCA1 41 (+) YACT S000449	CACTFTPPCA1 8 (-) YACT S000449	INTRONLOWER 31 (-) TGCAGG S000086	QELEMENTZMZM13 28 (-) AGGTCA S000254	WBOXNTERF3 28 (+) TGACY S000457	WRKY71OS 28 (+) TGAC S000447
TCCCTGGTGAGCTTTGAAXXXATGGCCACCCATCATACT	CTGGTGAGCTTTGCCACCCATCAT	7.36823e-05	18	23	6	5	CACTFTPPCA1 41 (+) YACT S000449	DOFCOREZM 12 (-) AAAG S000265	GTGANTG10 7 (+) GTGA S000378	SORLIP1AT 30 (+) GCCAC S000482	SORLIP4AT 35 (-) GTATGATGG S000485
TCCTAGTCAATGTATGAAXXXATGTCCGCCCGTCGAACT	TAGTCAATGTATTCCGCCCGTCGA	8.00894e-05	18	25	8	7	CAATBOX1 8 (+) CAAT S000028	CGACGOSAMY3 36 (-) CGACG S000205	HEXAMERATH4 35 (+) CCGTCG S000146	WBOXATNPR1 6 (-) TTGAC S000390	WBOXHVISO1 5 (-) TGACT S000442	WBOXNTERF3 5 (-) TGACY S000457	WRKY71OS 6 (-) TGAC S000447
TCCCCGGGATTCATTGAAXXXATGCTAAGTGCATAAACT	CCGGGATTCATTCTAAGTGCATAA	6.72751e-05	18	21	4	3	ARR1AT 7 (+) NGATT S000454	CAATBOX1 13 (-) CAAT S000028	CACTFTPPCA1 33 (-) YACT S000449
TCCGTAGCCCCATTTGAAXXXATGTCCCGAGTGGATACT	GTAGCCCCATTTTCCCGAGTGGAT	7.04787e-05	18	22	5	11	CACTFTPPCA1 41 (+) YACT S000449	CACTFTPPCA1 35 (-) YACT S000449	EBOXBNNAPA 11 (+) CANNTG S000144	EBOXBNNAPA 11 (-) CANNTG S000144	GATABOX 39 (+) GATA S000039	MYBST1 38 (+) GGATA S000180	MYCCONSENSUSAT 11 (+) CANNTG S000407	MYCCONSENSUSAT 11 (-) CANNTG S000407	TATCCACHVAL21 36 (-) TATCCAC S000416	TATCCAOSAMY 37 (-) TATCCA S000403	TATCCAYMOTIFOSR 36 (-) TATCCAY S000256
TCCGTTTCTGTGGGTGAAXXXATGCTCGGACGTGGCACT	GTTTCTGTGGGTCTCGGACGTGGC	8.97002e-05	18	28	10	10	ABRELATERD1 35 (+) ACGTG S000414	ACGTATERD1 35 (+) ACGT S000415	ACGTATERD1 35 (-) ACGT S000415	BOXIIPCCHS 35 (+) ACGTGGC S000229	CACTFTPPCA1 41 (+) YACT S000449	GTGANTG10 14 (+) GTGA S000378	LRENPCABE 35 (+) ACGTGGCA S000231	MYBCOREATCYCB1 2 (-) AACGG S000502	POLLEN1LELAT52 5 (-) AGAAA S000245	SORLIP1AT 37 (-) GCCAC S000482
TCCGATCCAGAAGAGGAAXXXATGAAGTGTAAGGACACT	GATCCAGAAGAGAAGTGTAAGGAC	9.29038e-05	18	29	9	4	CACTFTPPCA1 41 (+) YACT S000449	CACTFTPPCA1 31 (-) YACT S000449	NODCON2GM 11 (-) CTCTT S000462	OSE2ROOTNODULE 11 (-) CTCTT S000468
TCCTGGTGTGAGGGTGAAXXXATGCCCCAAAAAGCCACT	TGGTGTGAGGGTCCCCAAAAAGCC	9.61073e-05	18	30	8	6	CACTFTPPCA1 41 (+) YACT S000449	DOFCOREZM 36 (+) AAAG S000265	DPBFCOREDCDC3 3 (-) ACACNNG S000292	GTGANTG10 8 (+) GTGA S000378	GTGANTG10 14 (+) GTGA S000378	SORLIP1AT 39 (+) GCCAC S000482
TCCTAACGATGTAATGAAXXXATGCAATATGAGAACACT	TAACGATGTAATCAATATGAGAAC	6.0868e-05	18	19	2	3	CAATBOX1 30 (+) CAAT S000028	CACTFTPPCA1 41 (+) YACT S000449	ROOTMOTIFTAPOX1 31 (-) ATATT S000098
TCCGACTGGGGAGATGAAXXXATGCACGATCCAGAAACT	GACTGGGGAGATCACGATCCAGAA	6.72751e-05	18	21	4	3	LTRECOREATCOR15 2 (+) CCGAC S000153	POLLEN1LELAT52 38 (+) AGAAA S000245	RHERPATEXPA7 29 (+) KCACGW S000512
TCCAGGGTTAGTTGGGAAXXXATGCCACCCGCCGGTACT	AGGGTTAGTTGGCCACCCGCCGGT	8.64966e-05	18	27	8	5	CACTFTPPCA1 41 (+) YACT S000449	CURECORECR 40 (+) GTAC S000493	CURECORECR 40 (-) GTAC S000493	MYB1LEPR 7 (+) GTTAGTT S000443	SORLIP1AT 29 (+) GCCAC S000482
TCCTTAAGCTACCTGGAAXXXATGCTGTAAGGCCCTACT	TTAAGCTACCTGCTGTAAGGCCCT	6.0868e-05	18	19	2	2	CACTFTPPCA1 41 (+) YACT S000449	SORLIP2AT 36 (-) GGGCC S000483
TCCGTAAACGACTTCGAAXXXATGACAACGCTCCCGACT	GTAAACGACTTCACAACGCTCCCG	7.68859e-05	17	24	8	3	BIHD1OS 28 (-) TGTCA S000498	LTRECOREATCOR15 39 (+) CCGAC S000153	WRKY71OS 28 (+) TGAC S000447
TCCAATACGGTGGTAGAAXXXATGAAAATACTTAAAACT	AATACGGTGGTAAAAATACTTAAA	8.00894e-05	17	25	6	3	CAATBOX1 3 (+) CAAT S000028	CACTFTPPCA1 34 (+) YACT S000449	CCAATBOX1 2 (+) CCAAT S000030
TCCAACATAAGCGTGGAAXXXATGTATTCACGGACCACT	AACATAAGCGTGTATTCACGGACC	9.61073e-05	17	30	12	3	CACTFTPPCA1 41 (+) YACT S000449	GTGANTG10 33 (-) GTGA S000378	RAV1AAT 3 (+) CAACA S000314
TCCCTGGGACACATTGAAXXXATGCTATAAGCGAAAACT	CTGGGACACATTCTATAAGCGAAA	8.64966e-05	17	27	10	1	CAATBOX1 13 (-) CAAT S000028
TCCACCGGCGAAAGGGAAXXXATGAAACTCGGAACTACT	ACCGGCGAAAGGAAACTCGGAACT	6.40716e-05	17	20	4	4	CACTFTPPCA1 41 (+) YACT S000449	DOFCOREZM 11 (+) AAAG S000265	E2FCONSENSUS 6 (-) WTTSSCSS S000476	EECCRCAH1 29 (-) GANTTNC S000494
TCCAGGATATAGATAGAAXXXATGCAATTCAGCTGAACT	AGGATATAGATACAATTCAGCTGA	7.36823e-05	17	23	7	10	BOXIINTPATPB 13 (+) ATAGAA S000296	CAATBOX1 30 (+) CAAT S000028	EBOXBNNAPA 35 (+) CANNTG S000144	EBOXBNNAPA 35 (-) CANNTG S000144	EECCRCAH1 29 (-) GANTTNC S000494	GATABOX 6 (+) GATA S000039	GATABOX 12 (+) GATA S000039	MYBST1 5 (+) GGATA S000180	MYCCONSENSUSAT 35 (+) CANNTG S000407	MYCCONSENSUSAT 35 (-) CANNTG S000407
TCCCATTTCGAGCGTGAAXXXATGCCTTTCACTCCTACT	CATTTCGAGCGTCCTTTCACTCCT	6.0868e-05	17	19	3	6	CACTFTPPCA1 35 (+) YACT S000449	CACTFTPPCA1 41 (+) YACT S000449	DOFCOREZM 31 (-) AAAG S000265	GTGANTG10 14 (+) GTGA S000378	GTGANTG10 34 (-) GTGA S000378	INRNTPSADB 33 (+) YTCANTYY S000395
TCCTCTTATAGGCGTGAAXXXATGCAATCGTATTAAACT	TCTTATAGGCGTCAATCGTATTAA	6.40716e-05	17	20	4	5	ARR1AT 31 (-) NGATT S000454	CAATBOX1 30 (+) CAAT S000028	GTGANTG10 14 (+) GTGA S000378	NODCON2GM 3 (+) CTCTT S000462	OSE2ROOTNODULE 3 (+) CTCTT S000468
TCCGAAGAAAGGTAGGAAXXXATGTGCAGCTCAAGAACT	GAAGAAAGGTAGTGCAGCTCAAGA	6.40716e-05	17	20	4	3	DOFCOREZM 8 (+) AAAG S000265	MYBPZM 11 (-) CCWACC S000179	POLLEN1LELAT52 6 (+) AGAAA S000245
TCCTAAAACGCGGCAGAAXXXATGGAAGCAGACACAACT	TAAAACGCGGCAGAAGCAGACACA	9.29038e-05	17	29	9	2	CGCGBOXAT 8 (+) VCGCGB S000501	CGCGBOXAT 8 (-) VCGCGB S000501
TCCCTAGTCTTACCCGAAXXXATGCACAAACAAGGGACT	CTAGTCTTACCCCACAAACAAGGG	7.68859e-05	17	24	5	0
TCCTTCGCGCATGGTGAAXXXATGATAATCCTGCAAACT	TTCGCGCATGGTATAATCCTGCAA	6.72751e-05	17	21	5	5	ARR1AT 32 (-) NGATT S000454	GATABOX 29 (+) GATA S000039	GTGANTG10 14 (+) GTGA S000378	IBOXCORE 29 (+) GATAA S000199	INTRONLOWER 35 (-) TGCAGG S000086
TCCTCGGCCCAGTTTGAAXXXATGAGATTCAGACAAACT	TCGGCCCAGTTTAGATTCAGACAA	8.3293e-05	16	26	8	3	ARR1AT 30 (+) NGATT S000454	SITEIIATCYTC 6 (-) TGGGCY S000474	SORLIP2AT 6 (-) GGGCC S000483
TCCCCGGTGGGCGCGGAAXXXATGTAGCGCCAGATTACT	CCGGTGGGCGCGTAGCGCCAGATT	5.12572e-05	16	16	1	4	ARR1AT 37 (+) NGATT S000454	CACTFTPPCA1 41 (+) YACT S000449	CGCGBOXAT 11 (+) VCGCGB S000501	CGCGBOXAT 11 (-) VCGCGB S000501
TCCGAAGCGTGTCGCGAAXXXATGCGCCAGCCGATCACT	GAAGCGTGTCGCCGCCAGCCGATC	8.00894e-05	16	25	7	2	CACTFTPPCA1 41 (+) YACT S000449	GTGANTG10 40 (-) GTGA S000378
TCCACTTTACTGGGAGAAXXXATGGCCCACTAACATACT	ACTTTACTGGGAGCCCACTAACAT	7.68859e-05	16	24	8	9	CACTFTPPCA1 3 (+) YACT S000449	CACTFTPPCA1 33 (+) YACT S000449	CACTFTPPCA1 8 (+) YACT S000449	CACTFTPPCA1 41 (+) YACT S000449	DOFCOREZM 5 (-) AAAG S000265	NTBBF1ARROLB 4 (+) ACTTTA S000273	SITEIIATCYTC 29 (-) TGGGCY S000474	SORLIP2AT 29 (-) GGGCC S000483	TAAAGSTKST1 5 (-) TAAAG S000387
TCCTTCCTTCACCCAGAAXXXATGTCCCCAACCGTGACT	TTCCTTCACCCATCCCCAACCGTG	0.000121736	16	38	15	7	GTGANTG10 39 (+) GTGA S000378	GTGANTG10 9 (-) GTGA S000378	MYBCORE 34 (-) CNGTTR S000176	MYBPZM 33 (+) CCWACC S000179	WBOXHVISO1 40 (+) TGACT S000442	WBOXNTERF3 40 (+) TGACY S000457	WRKY71OS 40 (+) TGAC S000447
TCCGTCGCTGAACCGGAAXXXATGCCGAAGCCCGAGACT	GTCGCTGAACCGCCGAAGCCCGAG	6.40716e-05	16	20	5	3	CGACGOSAMY3 3 (-) CGACG S000205	HEXAMERATH4 2 (+) CCGTCG S000146	SURECOREATSULTR 39 (+) GAGAC S000499
TCCTTACATGGGATAGAAXXXATGCCTAGTGTCTGCACT	TTACATGGGATACCTAGTGTCTGC	6.72751e-05	16	21	5	6	BOXIINTPATPB 13 (+) ATAGAA S000296	CACTFTPPCA1 41 (+) YACT S000449	CACTFTPPCA1 33 (-) YACT S000449	DPBFCOREDCDC3 31 (-) ACACNNG S000292	GATABOX 12 (+) GATA S000039	MYBST1 11 (+) GGATA S000180
TCCCCATTCCTTAAGGAAXXXATGTGAAGAATGTACACT	CCATTCCTTAAGTGAAGAATGTAC	8.64966e-05	16	27	8	4	CACTFTPPCA1 41 (+) YACT S000449	CURECORECR 38 (+) GTAC S000493	CURECORECR 38 (-) GTAC S000493	GTGANTG10 29 (+) GTGA S000378
TCCGGTGGGCCGGAAGAAXXXATGTAACGGCTTGACACT	GGTGGGCCGGAATAACGGCTTGAC	7.04787e-05	16	22	7	9	BIHD1OS 38 (-) TGTCA S000498	CACTFTPPCA1 41 (+) YACT S000449	MYB2CONSENSUSAT 30 (+) YAACKG S000409	MYBCORE 30 (-) CNGTTR S000176	MYBCOREATCYCB1 31 (+) AACGG S000502	SITEIIATCYTC 6 (+) TGGGCY S000474	SORLIP2AT 7 (+) GGGCC S000483	WBOXATNPR1 37 (+) TTGAC S000390	WRKY71OS 38 (+) TGAC S000447
TCCGTGGGATGTGTTGAAXXXATGCGCTAACGCCACACT	GTGGGATGTGTTCGCTAACGCCAC	6.40716e-05	16	20	5	3	CACTFTPPCA1 41 (+) YACT S000449	RAV1AAT 12 (-) CAACA S000314	SORLIP1AT 37 (+) GCCAC S000482
TCCCCGGTTCTTACCGAAXXXATGGGCTCTAAGGCTACT	CCGGTTCTTACCGGCTCTAAGGCT	7.04787e-05	16	22	4	2	CACTFTPPCA1 41 (+) YACT S000449	SITEIIATCYTC 28 (+) TGGGCY S000474
TCCTTGGATCAAATGGAAXXXATGGGTTTAATGGCTACT	TTGGATCAAATGGGTTTAATGGCT	6.72751e-05	16	21	5	7	CACTFTPPCA1 41 (+) YACT S000449	EBOXBNNAPA 10 (+) CANNTG S000144	EBOXBNNAPA 10 (-) CANNTG S000144	MYCCONSENSUSAT 10 (+) CANNTG S000407	MYCCONSENSUSAT 10 (-) CANNTG S000407	SEF3MOTIFGM 28 (-) AACCCA S000115	WUSATAg 33 (+) TTAATGG S000433
TCCGGTAATAGGGGTGAAXXXATGAGACGGAACGCTACT	GGTAATAGGGGTAGACGGAACGCT	5.44608e-05	16	17	2	3	CACTFTPPCA1 41 (+) YACT S000449	GTGANTG10 14 (+) GTGA S000378	SURECOREATSULTR 29 (+) GAGAC S000499
TCCCGGCTAGGCTGGGAAXXXATGTCTTGTCCGGCTACT	CGGCTAGGCTGGTCTTGTCCGGCT	6.40716e-05	16	20	5	1	CACTFTPPCA1 41 (+) YACT S000449
TCCCTCTAGCTCCATGAAXXXATGCCCGACCCTAACACT	CTCTAGCTCCATCCCGACCCTAAC	6.72751e-05	15	21	6	3	CACTFTPPCA1 41 (+) YACT S000449	CANBNNAPA 37 (+) CNAACAC S000148	LTRECOREATCOR15 31 (+) CCGAC S000153
TCCTTTGGACATGTCGAAXXXATGCGAGCATGGTACACT	TTTGGACATGTCCGAGCATGGTAC	6.72751e-05	15	21	6	5	CACTFTPPCA1 41 (+) YACT S000449	CURECORECR 38 (+) GTAC S000493	CURECORECR 38 (-) GTAC S000493	DOFCOREZM 3 (-) AAAG S000265	S1FBOXSORPS1L21 35 (+) ATGGTA S000223
TCCGAGGGAGGAACCGAAXXXATGCGCTCAGGGTACACT	GAGGGAGGAACCCGCTCAGGGTAC	5.76644e-05	15	18	3	3	CACTFTPPCA1 41 (+) YACT S000449	CURECORECR 38 (+) GTAC S000493	CURECORECR 38 (-) GTAC S000493
TCCGGTCTCTTACATGAAXXXATGGGACGCATGGTAACT	GGTCTCTTACATGGACGCATGGTA	5.76644e-05	15	18	4	4	NODCON2GM 7 (+) CTCTT S000462	OSE2ROOTNODULE 7 (+) CTCTT S000468	S1FBOXSORPS1L21 36 (+) ATGGTA S000223	SURECOREATSULTR 5 (-) GAGAC S000499
TCCTAACGAAAGGGGGAAXXXATGCTTAATTGCTTGACT	TAACGAAAGGGGCTTAATTGCTTG	6.0868e-05	15	19	5	6	CAATBOX1 34 (-) CAAT S000028	DOFCOREZM 9 (+) AAAG S000265	WBOXATNPR1 39 (+) TTGAC S000390	WBOXHVISO1 40 (+) TGACT S000442	WBOXNTERF3 40 (+) TGACY S000457	WRKY71OS 40 (+) TGAC S000447
TCCTTTTAGATGTTGGAAXXXATGCCGCAAGACGAAACT	TTTTAGATGTTGCCGCAAGACGAA	7.68859e-05	15	24	6	2	DOFCOREZM 3 (-) AAAG S000265	RAV1AAT 11 (-) CAACA S000314
TCCTACGATGTTAGCGAAXXXATGAGGCTCGGATACACT	TACGATGTTAGCAGGCTCGGATAC	5.76644e-05	15	18	4	4	CACTFTPPCA1 41 (+) YACT S000449	GATABOX 37 (+) GATA S000039	MYBST1 36 (+) GGATA S000180	REBETALGLHCB21 35 (+) CGGATA S000363
TCCTTGCGGTTATTTGAAXXXATGAAGAGCTCTGGGACT	TTGCGGTTATTTAAGAGCTCTGGG	5.76644e-05	15	18	4	4	MYBCORE 7 (+) CNGTTR S000176	NODCON2GM 30 (-) CTCTT S000462	OSE2ROOTNODULE 30 (-) CTCTT S000468	TATABOX5 10 (+) TTATTT S000203
TCCTAAGATGGTGCCGAAXXXATGGCCCACTAACATACT	TAAGATGGTGCCGCCCACTAACAT	6.40716e-05	15	20	4	4	CACTFTPPCA1 33 (+) YACT S000449	CACTFTPPCA1 41 (+) YACT S000449	SITEIIATCYTC 29 (-) TGGGCY S000474	SORLIP2AT 29 (-) GGGCC S000483
TCCGGTCTCCCATTGGAAXXXATGGCGACAATTTCCACT	GGTCTCCCATTGGCGACAATTTCC	6.40716e-05	15	20	4	5	CAATBOX1 34 (+) CAAT S000028	CAATBOX1 12 (-) CAAT S000028	CACTFTPPCA1 41 (+) YACT S000449	CCAATBOX1 12 (-) CCAAT S000030	SURECOREATSULTR 5 (-) GAGAC S000499
TCCCTCGTGTTGGCGGAAXXXATGTACTATAAATTGACT	CTCGTGTTGGCGTACTATAAATTG	9.61073e-05	15	30	9	12	CAATBOX1 38 (-) CAAT S000028	CACTFTPPCA1 30 (+) YACT S000449	CANBNNAPA 7 (-) CNAACAC S000148	CURECORECR 29 (+) GTAC S000493	CURECORECR 29 (-) GTAC S000493	DPBFCOREDCDC3 4 (-) ACACNNG S000292	RAV1AAT 8 (-) CAACA S000314	TATABOX2 33 (+) TATAAAT S000109	WBOXATNPR1 39 (+) TTGAC S000390	WBOXHVISO1 40 (+) TGACT S000442	WBOXNTERF3 40 (+) TGACY S000457	WRKY71OS 40 (+) TGAC S000447
TCCGAGGGAGGAACCGAAXXXATGGGGAAATTAGAGACT	GAGGGAGGAACCGGGAAATTAGAG	5.44608e-05	14	17	3	1	SURECOREATSULTR 39 (+) GAGAC S000499
TCCTCGTTCAATGGGGAAXXXATGCACTCGGTAAGGACT	TCGTTCAATGGGCACTCGGTAAGG	6.0868e-05	14	19	6	2	CAATBOX1 9 (+) CAAT S000028	CACTFTPPCA1 30 (+) YACT S000449
TCCTTCCAAGGTTAGGAAXXXATGCGGCAACCATAAACT	TTCCAAGGTTAGCGGCAACCATAA	6.0868e-05	14	19	6	0
TCCCGTCAAGCGGCTGAAXXXATGGGGCAGCACGGAACT	CGTCAAGCGGCTGGGCAGCACGGA	5.44608e-05	14	17	4	3	ASF1MOTIFCAMV 4 (-) TGACG S000024	WBOXATNPR1 5 (-) TTGAC S000390	WRKY71OS 5 (-) TGAC S000447
TCCGTGGGGTTGATCGAAXXXATGGGTTTAATGGCTACT	GTGGGGTTGATCGGTTTAATGGCT	4.80537e-05	14	15	2	3	CACTFTPPCA1 41 (+) YACT S000449	SEF3MOTIFGM 28 (-) AACCCA S000115	WUSATAg 33 (+) TTAATGG S000433
TCCGAGGTTAACCCGGAAXXXATGCTGAGCCCAATGACT	GAGGTTAACCCGCTGAGCCCAATG	6.40716e-05	14	20	7	8	CAATBOX1 37 (+) CAAT S000028	CCAATBOX1 36 (+) CCAAT S000030	GT1CORE 6 (+) GGTTAA S000125	GT1CORE 8 (-) GGTTAA S000125	SITEIIATCYTC 33 (-) TGGGCY S000474	WBOXHVISO1 40 (+) TGACT S000442	WBOXNTERF3 40 (+) TGACY S000457	WRKY71OS 40 (+) TGAC S000447
TCCGGGTTCAGTTTGGAAXXXATGATTTTCCAATGCACT	GGGTTCAGTTTGATTTTCCAATGC	5.12572e-05	14	16	3	6	ARR1AT 28 (+) NGATT S000454	CAATBOX1 36 (+) CAAT S000028	CACTFTPPCA1 41 (+) YACT S000449	CCAATBOX1 35 (+) CCAAT S000030	EECCRCAH1 29 (+) GANTTNC S000494	INRNTPSADB 7 (+) YTCANTYY S000395
TCCAGTGGGCAGTATGAAXXXATGTGCAAACCACAAACT	AGTGGGCAGTATTGCAAACCACAA	6.72751e-05	14	21	5	4	CACTFTPPCA1 4 (-) YACT S000449	CACTFTPPCA1 11 (-) YACT S000449	MYB1AT 33 (+) WAACCA S000408	SV40COREENHAN 32 (-) GTGGWWHG S000123
TCCGCGAGTCCAAGGGAAXXXATGAGCACCCCAGGAACT	GCGAGTCCAAGGAGCACCCCAGGA	5.44608e-05	14	17	4	0
TCCTGATGCCGTCCAGAAXXXATGCCCCCCCACCGTACT	TGATGCCGTCCACCCCCCCACCGT	5.76644e-05	14	18	4	5	CACTFTPPCA1 41 (+) YACT S000449	CMSRE1IBSPOA 9 (-) TGGACGG S000511	CURECORECR 40 (+) GTAC S000493	CURECORECR 40 (-) GTAC S000493	PALBOXAPC 9 (+) CCGTCC S000137
TCCTAGATTCGCAATGAAXXXATGACGATCACACTGACT	TAGATTCGCAATACGATCACACTG	5.76644e-05	14	18	5	10	ARR1AT 5 (+) NGATT S000454	ASF1MOTIFCAMV 28 (+) TGACG S000024	CAATBOX1 12 (+) CAAT S000028	CACTFTPPCA1 37 (+) YACT S000449	GTGANTG10 34 (-) GTGA S000378	WBOXHVISO1 40 (+) TGACT S000442	WBOXNTCHN48 39 (+) CTGACY S000508	WBOXNTERF3 40 (+) TGACY S000457	WRKY71OS 28 (+) TGAC S000447	WRKY71OS 40 (+) TGAC S000447
TCCCCAGAGACCAGAGAAXXXATGCGAATGTTGGGAACT	CCAGAGACCAGACGAATGTTGGGA	4.80537e-05	14	15	2	2	RAV1AAT 34 (-) CAACA S000314	SURECOREATSULTR 7 (+) GAGAC S000499
TCCCGGTATCGTTGCGAAXXXATGGCAGTATAGACGACT	CGGTATCGTTGCGCAGTATAGACG	5.76644e-05	14	18	5	2	CACTFTPPCA1 32 (-) YACT S000449	GATABOX 7 (-) GATA S000039
TCCGTGGTAAGTATTGAAXXXATGACCTGGGAACCAACT	GTGGTAAGTATTACCTGGGAACCA	4.80537e-05	14	15	2	7	CAATBOX1 13 (-) CAAT S000028	CACTFTPPCA1 10 (-) YACT S000449	QELEMENTZMZM13 28 (-) AGGTCA S000254	REALPHALGLHCB21 37 (+) AACCAA S000362	SV40COREENHAN 4 (+) GTGGWWHG S000123	WBOXNTERF3 28 (+) TGACY S000457	WRKY71OS 28 (+) TGAC S000447
TCCTACCAGGGGTGGGAAXXXATGAATGACTTCAAAACT	TACCAGGGGTGGAATGACTTCAAA	6.72751e-05	14	21	5	4	MYBPZM 2 (+) CCWACC S000179	WBOXHVISO1 32 (+) TGACT S000442	WBOXNTERF3 32 (+) TGACY S000457	WRKY71OS 32 (+) TGAC S000447
TCCTGTTCCTACTGGGAAXXXATGCAATATGAGAACACT	TGTTCCTACTGGCAATATGAGAAC	5.44608e-05	14	17	3	4	CAATBOX1 30 (+) CAAT S000028	CACTFTPPCA1 41 (+) YACT S000449	CACTFTPPCA1 10 (+) YACT S000449	ROOTMOTIFTAPOX1 31 (-) ATATT S000098
TCCTGATGGTAGGCGGAAXXXATGCCCCCCCCCACCACT	TGATGGTAGGCGCCCCCCCCCACC	0.00012494	14	39	17	3	CACTFTPPCA1 41 (+) YACT S000449	MYBPZM 8 (-) CCWACC S000179	S1FBOXSORPS1L21 6 (+) ATGGTA S000223
TCCTGGTCAGGAGCGGAAXXXATGTGAAAACCACAAACT	TGGTCAGGAGCGTGAAAACCACAA	7.36823e-05	14	23	8	5	GTGANTG10 29 (+) GTGA S000378	MYB1AT 33 (+) WAACCA S000408	WBOXNTCHN48 5 (-) CTGACY S000508	WBOXNTERF3 5 (-) TGACY S000457	WRKY71OS 6 (-) TGAC S000447
TCCTCGCGCGGTTGTGAAXXXATGTAAGACATTGCTACT	TCGCGCGGTTGTTAAGACATTGCT	4.80537e-05	13	15	3	6	CAATBOX1 36 (-) CAAT S000028	CACTFTPPCA1 41 (+) YACT S000449	CGCGBOXAT 6 (+) VCGCGB S000501	CGCGBOXAT 6 (-) VCGCGB S000501	GTGANTG10 14 (+) GTGA S000378	MYBCORE 9 (+) CNGTTR S000176
TCCGAGTGTCTTCATGAAXXXATGAAGCCGCCTCTAACT	GAGTGTCTTCATAAGCCGCCTCTA	7.68859e-05	13	24	11	4	AGCBOXNPGLB 31 (+) AGCCGCC S000232	CACTFTPPCA1 5 (-) YACT S000449	DPBFCOREDCDC3 3 (-) ACACNNG S000292	GCCCORE 32 (+) GCCGCC S000430
TCCTGCTGGACTGTAGAAXXXATGTCACGTTTAACAACT	TGCTGGACTGTATCACGTTTAACA	5.44608e-05	13	17	5	8	ABRELATERD1 31 (-) ACGTG S000414	ACGTATERD1 32 (+) ACGT S000415	ACGTATERD1 32 (-) ACGT S000415	BIHD1OS 28 (+) TGTCA S000498	GTGANTG10 30 (-) GTGA S000378	RHERPATEXPA7 30 (+) KCACGW S000512	T/GBOXATPIN2 31 (-) AACGTG S000458	WRKY71OS 29 (-) TGAC S000447
TCCTCTTCGGACGACGAAXXXATGCAGGAACACTCTACT	TCTTCGGACGACCAGGAACACTCT	5.12572e-05	13	16	4	6	CACTFTPPCA1 36 (+) YACT S000449	CACTFTPPCA1 41 (+) YACT S000449	CGACGOSAMY3 12 (+) CGACG S000205	INTRONLOWER 28 (+) TGCAGG S000086	NODCON2GM 3 (+) CTCTT S000462	OSE2ROOTNODULE 3 (+) CTCTT S000468
TCCGAGGCACGTCGGGAAXXXATGAAGCTCTTGGAGACT	GAGGCACGTCGGAAGCTCTTGGAG	4.80537e-05	13	15	3	9	ABRELATERD1 8 (-) ACGTG S000414	ACGTATERD1 9 (+) ACGT S000415	ACGTATERD1 9 (-) ACGT S000415	CGACGOSAMY3 10 (-) CGACG S000205	LTRECOREATCOR15 11 (-) CCGAC S000153	NODCON2GM 33 (+) CTCTT S000462	OSE2ROOTNODULE 33 (+) CTCTT S000468	RHERPATEXPA7 7 (+) KCACGW S000512	SURECOREATSULTR 39 (+) GAGAC S000499
TCCCTATGGGTAGCTGAAXXXATGGGACGAAATTGCACT	CTATGGGTAGCTGGACGAAATTGC	4.16465e-05	13	13	1	2	CAATBOX1 37 (-) CAAT S000028	CACTFTPPCA1 41 (+) YACT S000449
TCCTCAAACGGTCAAGAAXXXATGCACCCCAGTGGAACT	TCAAACGGTCAACACCCCAGTGGA	5.44608e-05	13	17	5	6	CACTFTPPCA1 36 (-) YACT S000449	ELRECOREPCRP1 10 (-) TTGACC S000142	MYBCOREATCYCB1 7 (+) AACGG S000502	WBOXATNPR1 11 (-) TTGAC S000390	WBOXNTERF3 10 (-) TGACY S000457	WRKY71OS 11 (-) TGAC S000447
TCCTCATAGAGACGCGAAXXXATGCTGGGACAACCTACT	TCATAGAGACGCCTGGGACAACCT	5.76644e-05	13	18	4	2	CACTFTPPCA1 41 (+) YACT S000449	SURECOREATSULTR 9 (+) GAGAC S000499
TCCAGTGTCCCGTTTGAAXXXATGACTAGTGGCGCGACT	AGTGTCCCGTTTACTAGTGGCGCG	5.12572e-05	13	16	4	8	CACTFTPPCA1 4 (-) YACT S000449	CACTFTPPCA1 33 (-) YACT S000449	DPBFCOREDCDC3 2 (-) ACACNNG S000292	MYBCOREATCYCB1 10 (-) AACGG S000502	SORLIP1AT 34 (-) GCCAC S000482	WBOXHVISO1 28 (+) TGACT S000442	WBOXNTERF3 28 (+) TGACY S000457	WRKY71OS 28 (+) TGAC S000447
TCCAGTCGCACTGTGGAAXXXATGACAATCACTAGCACT	AGTCGCACTGTGACAATCACTAGC	5.44608e-05	13	17	5	8	ARR1AT 32 (-) NGATT S000454	BIHD1OS 28 (-) TGTCA S000498	CAATBOX1 31 (+) CAAT S000028	CACTFTPPCA1 9 (+) YACT S000449	CACTFTPPCA1 35 (+) YACT S000449	CACTFTPPCA1 41 (+) YACT S000449	GTGANTG10 34 (-) GTGA S000378	WRKY71OS 28 (+) TGAC S000447
TCCCCACCGGTTATAGAAXXXATGATGCCGGACGGGACT	CCACCGGTTATAATGCCGGACGGG	5.12572e-05	13	16	4	3	BOXIINTPATPB 13 (+) ATAGAA S000296	MYBCORE 8 (+) CNGTTR S000176	PALBOXAPC 35 (-) CCGTCC S000137
TCCCTAGTCTTACTCGAAXXXATGCACAAACAAGGGACT	CTAGTCTTACTCCACAAACAAGGG	5.12572e-05	13	16	4	1	CACTFTPPCA1 11 (+) YACT S000449
TCCTAACGGACGGCTGAAXXXATGAGGCTCCAATGCACT	TAACGGACGGCTAGGCTCCAATGC	4.48501e-05	12	14	3	7	CAATBOX1 36 (+) CAAT S000028	CACTFTPPCA1 41 (+) YACT S000449	CCAATBOX1 35 (+) CCAAT S000030	MYB2CONSENSUSAT 4 (+) YAACKG S000409	MYBCORE 4 (-) CNGTTR S000176	MYBCOREATCYCB1 5 (+) AACGG S000502	PALBOXAPC 8 (-) CCGTCC S000137
TCCGGTGTCTTGTGGGAAXXXATGCAATCGTTTATTACT	GGTGTCTTGTGGCAATCGTTTATT	5.44608e-05	12	17	6	5	ARR1AT 31 (-) NGATT S000454	CAATBOX1 30 (+) CAAT S000028	CACTFTPPCA1 41 (+) YACT S000449	DPBFCOREDCDC3 2 (-) ACACNNG S000292	POLASIG1 36 (-) AATAAA S000080
TCCATATATTGTAGTGAAXXXATGCTAAGTCATGTCACT	ATATATTGTAGTCTAAGTCATGTC	5.44608e-05	12	17	6	11	BIHD1OS 38 (+) TGTCA S000498	CAATBOX1 8 (-) CAAT S000028	CACTFTPPCA1 41 (+) YACT S000449	CACTFTPPCA1 13 (-) YACT S000449	GTGANTG10 14 (+) GTGA S000378	GTGANTG10 40 (-) GTGA S000378	ROOTMOTIFTAPOX1 6 (+) ATATT S000098	WBOXHVISO1 33 (-) TGACT S000442	WBOXNTERF3 33 (-) TGACY S000457	WRKY71OS 34 (-) TGAC S000447	WRKY71OS 39 (-) TGAC S000447
TCCCGTCCTTCGCGAGAAXXXATGCAATATGAGAACACT	CGTCCTTCGCGACAATATGAGAAC	6.72751e-05	12	21	7	4	CAATBOX1 30 (+) CAAT S000028	CACTFTPPCA1 41 (+) YACT S000449	PALBOXAPC 3 (+) CCGTCC S000137	ROOTMOTIFTAPOX1 31 (-) ATATT S000098
TCCATTTTTCCGTACGAAXXXATGACAGCCGGATTGACT	ATTTTTCCGTACACAGCCGGATTG	5.76644e-05	12	18	4	11	ARR1AT 36 (+) NGATT S000454	BIHD1OS 28 (-) TGTCA S000498	CAATBOX1 38 (-) CAAT S000028	CURECORECR 12 (+) GTAC S000493	CURECORECR 12 (-) GTAC S000493	GT1GMSCAM4 5 (-) GAAAAA S000453	WBOXATNPR1 39 (+) TTGAC S000390	WBOXHVISO1 40 (+) TGACT S000442	WBOXNTERF3 40 (+) TGACY S000457	WRKY71OS 28 (+) TGAC S000447	WRKY71OS 40 (+) TGAC S000447
TCCCAGCAGCTTGCTGAAXXXATGATGCCGGACGGGACT	CAGCAGCTTGCTATGCCGGACGGG	5.44608e-05	12	17	6	2	ANAERO2CONSENSU 5 (+) AGCAGC S000478	PALBOXAPC 35 (-) CCGTCC S000137
TCCACAGAACTCCTCGAAXXXATGCCCCCCGGACAAACT	ACAGAACTCCTCCCCCCCGGACAA	5.44608e-05	12	17	4	0
TCCAGGCGGGGTAGTGAAXXXATGAATGCCTTCACAACT	AGGCGGGGTAGTAATGCCTTCACA	4.48501e-05	12	14	3	3	CACTFTPPCA1 13 (-) YACT S000449	GTGANTG10 14 (+) GTGA S000378	GTGANTG10 37 (-) GTGA S000378
TCCTTATGTCATTCCGAAXXXATGGACAGTACATCCACT	TTATGTCATTCCGACAGTACATCC	6.72751e-05	12	21	7	6	BIHD1OS 7 (+) TGTCA S000498	CACTFTPPCA1 41 (+) YACT S000449	CACTFTPPCA1 33 (-) YACT S000449	CURECORECR 34 (+) GTAC S000493	CURECORECR 34 (-) GTAC S000493	WRKY71OS 8 (-) TGAC S000447
TCCCTTGGATTACATGAAXXXATGATAAGGTACGACACT	CTTGGATTACATATAAGGTACGAC	5.12572e-05	12	16	5	8	ARR1AT 7 (+) NGATT S000454	CACTFTPPCA1 41 (+) YACT S000449	CURECORECR 35 (+) GTAC S000493	CURECORECR 35 (-) GTAC S000493	GATABOX 29 (+) GATA S000039	IBOX 29 (+) GATAAG S000124	IBOXCORE 29 (+) GATAA S000199	RBCSCONSENSUS 5 (-) AATCCAA S000127
TCCTGCCATTTGGTGGAAXXXATGACCAGTATCTATACT	TGCCATTTGGTGACCAGTATCTAT	4.80537e-05	12	15	4	9	CACTFTPPCA1 41 (+) YACT S000449	CACTFTPPCA1 33 (-) YACT S000449	EBOXBNNAPA 7 (+) CANNTG S000144	EBOXBNNAPA 7 (-) CANNTG S000144	GATABOX 35 (-) GATA S000039	MYCCONSENSUSAT 7 (+) CANNTG S000407	MYCCONSENSUSAT 7 (-) CANNTG S000407	WBOXNTERF3 28 (+) TGACY S000457	WRKY71OS 28 (+) TGAC S000447
TCCCTCGTGTTGGCGGAAXXXATGGACTATCACGTGACT	CTCGTGTTGGCGGACTATCACGTG	4.48501e-05	12	14	3	21	ABRELATERD1 37 (+) ACGTG S000414	ABRELATERD1 36 (-) ACGTG S000414	ACGTATERD1 37 (+) ACGT S000415	ACGTATERD1 37 (-) ACGT S000415	CACGTGMOTIF 36 (+) CACGTG S000042	CACGTGMOTIF 36 (-) CACGTG S000042	CANBNNAPA 7 (-) CNAACAC S000148	DPBFCOREDCDC3 4 (-) ACACNNG S000292	EBOXBNNAPA 36 (+) CANNTG S000144	EBOXBNNAPA 36 (-) CANNTG S000144	GATABOX 33 (-) GATA S000039	GTGANTG10 39 (+) GTGA S000378	GTGANTG10 35 (-) GTGA S000378	MYCCONSENSUSAT 36 (+) CANNTG S000407	MYCCONSENSUSAT 36 (-) CANNTG S000407	RAV1AAT 8 (-) CAACA S000314	RHERPATEXPA7 35 (+) KCACGW S000512	RHERPATEXPA7 37 (-) KCACGW S000512	WBOXHVISO1 40 (+) TGACT S000442	WBOXNTERF3 40 (+) TGACY S000457	WRKY71OS 40 (+) TGAC S000447
TCCGTAACGGCATCGGAAXXXATGACAACGTTAGCCACT	GTAACGGCATCGACAACGTTAGCC	5.76644e-05	12	18	6	9	ACGTATERD1 33 (+) ACGT S000415	ACGTATERD1 33 (-) ACGT S000415	BIHD1OS 28 (-) TGTCA S000498	CACTFTPPCA1 41 (+) YACT S000449	MYB2CONSENSUSAT 5 (+) YAACKG S000409	MYBCORE 5 (-) CNGTTR S000176	MYBCOREATCYCB1 6 (+) AACGG S000502	SORLIP1AT 39 (+) GCCAC S000482	WRKY71OS 28 (+) TGAC S000447
TCCTTCCAGTAAACTGAAXXXATGATCGCCCCACGCACT	TTCCAGTAAACTATCGCCCCACGC	4.80537e-05	12	15	4	3	CACTFTPPCA1 41 (+) YACT S000449	CACTFTPPCA1 8 (-) YACT S000449	INRNTPSADB 11 (-) YTCANTYY S000395
TCCATGCCCCATCCCGAAXXXATGTAAACGGGTAAGACT	ATGCCCCATCCCTAAACGGGTAAG	6.40716e-05	12	20	4	1	MYBCOREATCYCB1 32 (+) AACGG S000502
TCCAAATGTATGCCTGAAXXXATGGAATATGCGGGTACT	AAATGTATGCCTGAATATGCGGGT	5.44608e-05	12	17	6	10	CACTFTPPCA1 41 (+) YACT S000449	CURECORECR 40 (+) GTAC S000493	CURECORECR 40 (-) GTAC S000493	EBOXBNNAPA 3 (+) CANNTG S000144	EBOXBNNAPA 3 (-) CANNTG S000144	MYCCONSENSUSAT 3 (+) CANNTG S000407	MYCCONSENSUSAT 3 (-) CANNTG S000407	P1BS 30 (+) GNATATNC S000459	P1BS 30 (-) GNATATNC S000459	ROOTMOTIFTAPOX1 31 (-) ATATT S000098
TCCCTGGTGAGCTTTGAAXXXATGTTCAAGCACCGCACT	CTGGTGAGCTTTTTCAAGCACCGC	4.48501e-05	12	14	3	3	CACTFTPPCA1 41 (+) YACT S000449	DOFCOREZM 12 (-) AAAG S000265	GTGANTG10 7 (+) GTGA S000378
TCCTGGTGTGAGGGTGAAXXXATGACCAAAAAAGCCACT	TGGTGTGAGGGTACCAAAAAAGCC	7.36823e-05	12	23	9	8	CACTFTPPCA1 41 (+) YACT S000449	DOFCOREZM 36 (+) AAAG S000265	DPBFCOREDCDC3 3 (-) ACACNNG S000292	GTGANTG10 8 (+) GTGA S000378	GTGANTG10 14 (+) GTGA S000378	SORLIP1AT 39 (+) GCCAC S000482	WBOXNTERF3 28 (+) TGACY S000457	WRKY71OS 28 (+) TGAC S000447
TCCGAAGCGTGTCGCGAAXXXATGTATCGGACATAGACT	GAAGCGTGTCGCTATCGGACATAG	4.16465e-05	12	13	2	1	GATABOX 30 (-) GATA S000039
TCCTGACCCCGTCTTGAAXXXATGCCGAACTTAAACACT	TGACCCCGTCTTCCGAACTTAAAC	3.84429e-05	12	12	1	5	AMMORESIVDCRNIA 31 (+) CGAACTT S000375	CACTFTPPCA1 41 (+) YACT S000449	WBOXNTCHN48 3 (+) CTGACY S000508	WBOXNTERF3 4 (+) TGACY S000457	WRKY71OS 4 (+) TGAC S000447
TCCACAGTTGGGGAGGAAXXXATGGGGACGATGCTGACT	ACAGTTGGGGAGGGGACGATGCTG	4.80537e-05	12	15	4	10	EBOXBNNAPA 5 (+) CANNTG S000144	EBOXBNNAPA 5 (-) CANNTG S000144	MYB2CONSENSUSAT 5 (-) YAACKG S000409	MYBCORE 5 (+) CNGTTR S000176	MYCCONSENSUSAT 5 (+) CANNTG S000407	MYCCONSENSUSAT 5 (-) CANNTG S000407	WBOXHVISO1 40 (+) TGACT S000442	WBOXNTCHN48 39 (+) CTGACY S000508	WBOXNTERF3 40 (+) TGACY S000457	WRKY71OS 40 (+) TGAC S000447
TCCGTTTGAAGATATGAAXXXATGACCAGTAGGCACACT	GTTTGAAGATATACCAGTAGGCAC	3.52394e-05	11	11	1	6	CACTFTPPCA1 41 (+) YACT S000449	CACTFTPPCA1 33 (-) YACT S000449	GATABOX 11 (+) GATA S000039	MYBCOREATCYCB1 2 (-) AACGG S000502	WBOXNTERF3 28 (+) TGACY S000457	WRKY71OS 28 (+) TGAC S000447
TCCTCTCACGTCAGTGAAXXXATGGGGCAGCACGGAACT	TCTCACGTCAGTGGGCAGCACGGA	5.12572e-05	11	16	5	11	ABRELATERD1 7 (-) ACGTG S000414	ACGTATERD1 8 (+) ACGT S000415	ACGTATERD1 8 (-) ACGT S000415	ASF1MOTIFCAMV 9 (-) TGACG S000024	CACTFTPPCA1 13 (-) YACT S000449	GTGANTG10 14 (+) GTGA S000378	GTGANTG10 6 (-) GTGA S000378	HEXMOTIFTAH3H4 8 (+) ACGTCA S000053	RHERPATEXPA7 6 (+) KCACGW S000512	TGACGTVMAMY 8 (-) TGACGT S000377	WRKY71OS 10 (-) TGAC S000447
TCCGTTGGGTAATGTGAAXXXATGGGCTACTAACATACT	GTTGGGTAATGTGGCTACTAACAT	4.48501e-05	11	14	3	7	CACTFTPPCA1 33 (+) YACT S000449	CACTFTPPCA1 41 (+) YACT S000449	GTGANTG10 14 (+) GTGA S000378	MYB2CONSENSUSAT 2 (-) YAACKG S000409	MYBCORE 2 (+) CNGTTR S000176	MYBCOREATCYCB1 2 (-) AACGG S000502	SITEIIATCYTC 28 (+) TGGGCY S000474
TCCGGAGCTTTTGCGGAAXXXATGATTAAATAACCCACT	GGAGCTTTTGCGATTAAATAACCC	4.16465e-05	11	13	3	6	ARR1AT 28 (+) NGATT S000454	CACTFTPPCA1 41 (+) YACT S000449	DOFCOREZM 8 (-) AAAG S000265	SEF3MOTIFGM 37 (+) AACCCA S000115	TATABOX5 33 (-) TTATTT S000203	TATABOXOSPAL 31 (-) TATTTAA S000400
TCCAGTCGCACTGTGGAAXXXATGCCAAACCGTCGGACT	AGTCGCACTGTGCCAAACCGTCGG	5.12572e-05	11	16	5	4	CACTFTPPCA1 9 (+) YACT S000449	CGACGOSAMY3 36 (-) CGACG S000205	HEXAMERATH4 35 (+) CCGTCG S000146	LTRECOREATCOR15 37 (-) CCGAC S000153
TCCAGGATATAGATAGAAXXXATGCCGCTGATGTACACT	AGGATATAGATACCGCTGATGTAC	3.84429e-05	11	12	2	7	BOXIINTPATPB 13 (+) ATAGAA S000296	CACTFTPPCA1 41 (+) YACT S000449	CURECORECR 38 (+) GTAC S000493	CURECORECR 38 (-) GTAC S000493	GATABOX 6 (+) GATA S000039	GATABOX 12 (+) GATA S000039	MYBST1 5 (+) GGATA S000180
TCCTTAACCTCATGTGAAXXXATGCGACCAACAGGGACT	TTAACCTCATGTCGACCAACAGGG	4.48501e-05	11	14	4	10	EBOXBNNAPA 11 (+) CANNTG S000144	EBOXBNNAPA 11 (-) CANNTG S000144	GT1CORE 4 (-) GGTTAA S000125	GTGANTG10 14 (+) GTGA S000378	MYBCORE 34 (-) CNGTTR S000176	MYCATERD1 11 (+) CATGTG S000413	MYCATRD22 11 (-) CACATG S000174	MYCCONSENSUSAT 11 (+) CANNTG S000407	MYCCONSENSUSAT 11 (-) CANNTG S000407	RAV1AAT 34 (+) CAACA S000314
TCCGTACGGCAATATGAAXXXATGGCATCGCAATTTACT	GTACGGCAATATGCATCGCAATTT	5.44608e-05	11	17	7	6	CAATBOX1 10 (+) CAAT S000028	CAATBOX1 36 (+) CAAT S000028	CACTFTPPCA1 41 (+) YACT S000449	CURECORECR 4 (+) GTAC S000493	CURECORECR 4 (-) GTAC S000493	ROOTMOTIFTAPOX1 11 (-) ATATT S000098
TCCTAAACCATGAGTGAAXXXATGAGTTTAAACTACACT	TAAACCATGAGTAGTTTAAACTAC	5.44608e-05	11	17	7	6	CACTFTPPCA1 41 (+) YACT S000449	CACTFTPPCA1 13 (-) YACT S000449	GTGANTG10 14 (+) GTGA S000378	MYB1AT 5 (+) WAACCA S000408	PREATPRODH 10 (-) ACTCAT S000450	PREATPRODH 27 (-) ACTCAT S000450
TCCGTTATCTCGCTGGAAXXXATGAAAGAAATTTGTACT	GTTATCTCGCTGAAAGAAATTTGT	4.48501e-05	11	14	3	10	CACTFTPPCA1 41 (+) YACT S000449	CURECORECR 40 (+) GTAC S000493	CURECORECR 40 (-) GTAC S000493	DOFCOREZM 30 (+) AAAG S000265	GATABOX 6 (-) GATA S000039	IBOXCORE 5 (-) GATAA S000199	MYB2CONSENSUSAT 2 (-) YAACKG S000409	MYBCORE 2 (+) CNGTTR S000176	MYBCOREATCYCB1 2 (-) AACGG S000502	POLLEN1LELAT52 32 (+) AGAAA S000245
TCCTAACGGACGGCTGAAXXXATGATATTCCTACTAACT	TAACGGACGGCTATATTCCTACTA	5.12572e-05	11	16	6	7	CACTFTPPCA1 37 (+) YACT S000449	GATABOX 29 (+) GATA S000039	MYB2CONSENSUSAT 4 (+) YAACKG S000409	MYBCORE 4 (-) CNGTTR S000176	MYBCOREATCYCB1 5 (+) AACGG S000502	PALBOXAPC 8 (-) CCGTCC S000137	ROOTMOTIFTAPOX1 30 (+) ATATT S000098
TCCCACTCACGGTCAGAAXXXATGAGAAAGTAATTAACT	CACTCACGGTCAAGAAAGTAATTA	5.12572e-05	11	16	5	8	CACTFTPPCA1 4 (+) YACT S000449	CACTFTPPCA1 34 (-) YACT S000449	DOFCOREZM 32 (+) AAAG S000265	GTGANTG10 7 (-) GTGA S000378	POLLEN1LELAT52 30 (+) AGAAA S000245	WBOXNTCHN48 11 (-) CTGACY S000508	WBOXNTERF3 11 (-) TGACY S000457	WRKY71OS 12 (-) TGAC S000447
TCCGTCGCTGAACCGGAAXXXATGAGAGCCGAAGGTACT	GTCGCTGAACCGAGAGCCGAAGGT	4.80537e-05	10	15	6	5	CACTFTPPCA1 41 (+) YACT S000449	CGACGOSAMY3 3 (-) CGACG S000205	CURECORECR 40 (+) GTAC S000493	CURECORECR 40 (-) GTAC S000493	HEXAMERATH4 2 (+) CCGTCG S000146
TCCATGTCCTAATGCGAAXXXATGACCGCTATTGGTACT	ATGTCCTAATGCACCGCTATTGGT	4.16465e-05	10	13	3	7	CAATBOX1 36 (-) CAAT S000028	CACTFTPPCA1 41 (+) YACT S000449	CCAATBOX1 36 (-) CCAAT S000030	CURECORECR 40 (+) GTAC S000493	CURECORECR 40 (-) GTAC S000493	WBOXNTERF3 28 (+) TGACY S000457	WRKY71OS 28 (+) TGAC S000447
TCCGTGGGTGTCACTGAAXXXATGTAAAATACGAAAACT	GTGGGTGTCACTTAAAATACGAAA	4.16465e-05	10	13	4	4	BIHD1OS 9 (+) TGTCA S000498	CACTFTPPCA1 12 (+) YACT S000449	GTGANTG10 11 (-) GTGA S000378	WRKY71OS 10 (-) TGAC S000447
TCCAGTGTCCCGTTTGAAXXXATGTCTAACCTGAACACT	AGTGTCCCGTTTTCTAACCTGAAC	3.84429e-05	10	12	3	4	CACTFTPPCA1 41 (+) YACT S000449	CACTFTPPCA1 4 (-) YACT S000449	DPBFCOREDCDC3 2 (-) ACACNNG S000292	MYBCOREATCYCB1 10 (-) AACGG S000502
TCCATAGATGTCTGGGAAXXXATGGATTCGTGCGTAACT	ATAGATGTCTGGGATTCGTGCGTA	7.36823e-05	10	23	13	2	ARR1AT 29 (+) NGATT S000454	RHERPATEXPA7 33 (-) KCACGW S000512
TCCGGACTGCTCTTTGAAXXXATGATAGTGACCGCAACT	GGACTGCTCTTTATAGTGACCGCA	3.84429e-05	10	12	3	8	CACTFTPPCA1 32 (-) YACT S000449	DOFCOREZM 12 (-) AAAG S000265	GATABOX 29 (+) GATA S000039	GTGANTG10 33 (+) GTGA S000378	NODCON2GM 10 (+) CTCTT S000462	OSE2ROOTNODULE 10 (+) CTCTT S000468	WBOXNTERF3 34 (+) TGACY S000457	WRKY71OS 34 (+) TGAC S000447
TCCCCGGGTGATGACGAAXXXATGTAAGATAGATAAACT	CCGGGTGATGACTAAGATAGATAA	4.80537e-05	10	15	5	7	ANAERO3CONSENSU 8 (-) TCATCAC S000479	ASF1MOTIFCAMV 12 (+) TGACG S000024	GATABOX 33 (+) GATA S000039	GATABOX 37 (+) GATA S000039	GTGANTG10 8 (+) GTGA S000378	IBOXCORE 37 (+) GATAA S000199	WRKY71OS 12 (+) TGAC S000447
TCCCTTCATCGGGAGGAAXXXATGCACGTACGCGTGACT	CTTCATCGGGAGCACGTACGCGTG	5.44608e-05	10	17	8	12	ABRELATERD1 30 (-) ACGTG S000414	ACGTATERD1 31 (+) ACGT S000415	ACGTATERD1 31 (-) ACGT S000415	CGCGBOXAT 35 (+) VCGCGB S000501	CGCGBOXAT 35 (-) VCGCGB S000501	CURECORECR 33 (+) GTAC S000493	CURECORECR 33 (-) GTAC S000493	GTGANTG10 39 (+) GTGA S000378	RHERPATEXPA7 29 (+) KCACGW S000512	WBOXHVISO1 40 (+) TGACT S000442	WBOXNTERF3 40 (+) TGACY S000457	WRKY71OS 40 (+) TGAC S000447
TCCAGGACGAATTCAGAAXXXATGAAAAATTAAAAAACT	AGGACGAATTCAAAAAATTAAAAA	3.20358e-05	10	10	1	2	GT1GMSCAM4 29 (+) GAAAAA S000453	POLASIG2 33 (+) AATTAAA S000081
TCCGTTCACATTGGTGAAXXXATGTTGTAGCTCAATACT	GTTCACATTGGTTTGTAGCTCAAT	4.16465e-05	10	13	4	9	CAATBOX1 38 (+) CAAT S000028	CAATBOX1 10 (-) CAAT S000028	CACTFTPPCA1 41 (+) YACT S000449	CCAATBOX1 10 (-) CCAAT S000030	GTGANTG10 14 (+) GTGA S000378	GTGANTG10 6 (-) GTGA S000378	LEAFYATAG 8 (-) CCAATGT S000432	MYBCOREATCYCB1 2 (-) AACGG S000502	RAV1AAT 28 (-) CAACA S000314
TCCATCAGGCCGGTTGAAXXXATGAGAAGGGAAAACACT	ATCAGGCCGGTTAGAAGGGAAAAC	3.84429e-05	10	12	3	2	CACTFTPPCA1 41 (+) YACT S000449	MYBCORE 11 (+) CNGTTR S000176
TCCCATTTCGAGCGTGAAXXXATGGCATCGCAATTTACT	CATTTCGAGCGTGCATCGCAATTT	3.84429e-05	10	12	3	3	CAATBOX1 36 (+) CAAT S000028	CACTFTPPCA1 41 (+) YACT S000449	GTGANTG10 14 (+) GTGA S000378
TCCTTGGTGAATTCTGAAXXXATGCGAATAGTGAGCACT	TTGGTGAATTCTCGAATAGTGAGC	4.16465e-05	10	13	4	4	CACTFTPPCA1 41 (+) YACT S000449	CACTFTPPCA1 35 (-) YACT S000449	GTGANTG10 7 (+) GTGA S000378	GTGANTG10 36 (+) GTGA S000378
TCCCGATTCGTTTTCGAAXXXATGTTTATTAGAACCACT	CGATTCGTTTTCTTTATTAGAACC	6.0868e-05	10	19	8	4	ARR1AT 4 (+) NGATT S000454	CACTFTPPCA1 41 (+) YACT S000449	CPBCSPOR 32 (+) TATTAG S000491	POLASIG1 30 (-) AATAAA S000080
TCCGGTGTCTTGTGGGAAXXXATGTTCAAGCACCGCACT	GGTGTCTTGTGGTTCAAGCACCGC	3.52394e-05	10	11	2	2	CACTFTPPCA1 41 (+) YACT S000449	DPBFCOREDCDC3 2 (-) ACACNNG S000292
TCCTGGTAGCTCTGGGAAXXXATGGGTGGTACCAGCACT	TGGTAGCTCTGGGGTGGTACCAGC	5.44608e-05	9	17	7	3	CACTFTPPCA1 41 (+) YACT S000449	CURECORECR 34 (+) GTAC S000493	CURECORECR 34 (-) GTAC S000493
TCCGGCTTTCGGTCCGAAXXXATGCAGGAGATACACACT	GGCTTTCGGTCCCAGGAGATACAC	3.84429e-05	9	12	4	5	CACTFTPPCA1 41 (+) YACT S000449	DOFCOREZM 6 (-) AAAG S000265	GATABOX 35 (+) GATA S000039	INTRONLOWER 28 (+) TGCAGG S000086	LTRE1HVBLT49 7 (-) CCGAAA S000250
TCCGCAAGGCACTCAGAAXXXATGACCTCAAAGGGGACT	GCAAGGCACTCAACCTCAAAGGGG	4.16465e-05	9	13	3	5	CACTFTPPCA1 10 (+) YACT S000449	DOFCOREZM 35 (+) AAAG S000265	QELEMENTZMZM13 28 (-) AGGTCA S000254	WBOXNTERF3 28 (+) TGACY S000457	WRKY71OS 28 (+) TGAC S000447
TCCGGTAATAGGGGTGAAXXXATGCTCCACCATAAGACT	GGTAATAGGGGTCTCCACCATAAG	3.52394e-05	9	11	3	2	GTGANTG10 14 (+) GTGA S000378	POLLEN2LELAT52 31 (+) TCCACCATA S000246
TCCATTCGCCTATCCGAAXXXATGATACGCACTGGCACT	ATTCGCCTATCCATACGCACTGGC	5.44608e-05	9	17	9	6	CACTFTPPCA1 35 (+) YACT S000449	CACTFTPPCA1 41 (+) YACT S000449	GATABOX 29 (+) GATA S000039	GATABOX 11 (-) GATA S000039	MYBST1 11 (-) GGATA S000180	REBETALGLHCB21 11 (-) CGGATA S000363
TCCTATTGACTCTGGGAAXXXATGGCCTGGGAACCAACT	TATTGACTCTGGGCCTGGGAACCA	3.52394e-05	9	11	3	6	CAATBOX1 5 (-) CAAT S000028	REALPHALGLHCB21 37 (+) AACCAA S000362	WBOXATNPR1 6 (+) TTGAC S000390	WBOXHVISO1 7 (+) TGACT S000442	WBOXNTERF3 7 (+) TGACY S000457	WRKY71OS 7 (+) TGAC S000447
TCCTGTTCCTACTGGGAAXXXATGCAGGAACACTCTACT	TGTTCCTACTGGCAGGAACACTCT	3.20358e-05	9	10	2	4	CACTFTPPCA1 36 (+) YACT S000449	CACTFTPPCA1 10 (+) YACT S000449	CACTFTPPCA1 41 (+) YACT S000449	INTRONLOWER 28 (+) TGCAGG S000086
TCCAGTAGGCAGTATGAAXXXATGAAAAAGAAAACCACT	AGTAGGCAGTATAAAAAGAAAACC	0.000128143	9	40	21	7	CACTFTPPCA1 41 (+) YACT S000449	CACTFTPPCA1 4 (-) YACT S000449	CACTFTPPCA1 11 (-) YACT S000449	DOFCOREZM 32 (+) AAAG S000265	GT1GMSCAM4 29 (+) GAAAAA S000453	MYB1AT 37 (+) WAACCA S000408	POLLEN1LELAT52 34 (+) AGAAA S000245
TCCAGTTCAATCACGGAAXXXATGATGCCGGACGGGACT	AGTTCAATCACGATGCCGGACGGG	2.88322e-05	9	9	1	4	ARR1AT 9 (-) NGATT S000454	CAATBOX1 8 (+) CAAT S000028	GTGANTG10 11 (-) GTGA S000378	PALBOXAPC 35 (-) CCGTCC S000137
TCCCCATGGTGGGCGGAAXXXATGTCAAAATGAAAAACT	CCATGGTGGGCGTCAAAATGAAAA	3.20358e-05	9	10	2	5	BIHD1OS 28 (+) TGTCA S000498	GT1GMSCAM4 37 (+) GAAAAA S000453	INRNTPSADB 32 (-) YTCANTYY S000395	WBOXATNPR1 29 (-) TTGAC S000390	WRKY71OS 29 (-) TGAC S000447
TCCCGGGGTAACTCTGAAXXXATGACGACTTGGAAAACT	CGGGGTAACTCTACGACTTGGAAA	3.20358e-05	9	10	2	3	ASF1MOTIFCAMV 28 (+) TGACG S000024	EECCRCAH1 8 (-) GANTTNC S000494	WRKY71OS 28 (+) TGAC S000447
TCCATCAGGCCGGTTGAAXXXATGAGAAGGGAAAAAACT	ATCAGGCCGGTTAGAAGGGAAAAA	3.20358e-05	9	10	2	3	GT1GMSCAM4 36 (+) GAAAAA S000453	MYBCORE 11 (+) CNGTTR S000176	PYRIMIDINEBOXHV 35 (-) TTTTTTCC S000298
TCCCTGTCAGCGTCCGAAXXXATGTGGCGTACGGCAACT	CTGTCAGCGTCCTGGCGTACGGCA	4.16465e-05	9	13	5	5	BIHD1OS 5 (+) TGTCA S000498	CURECORECR 34 (+) GTAC S000493	CURECORECR 34 (-) GTAC S000493	SORLIP1AT 29 (-) GCCAC S000482	WRKY71OS 6 (-) TGAC S000447
TCCCACCCCGGTAATGAAXXXATGACGAACGCATCAACT	CACCCCGGTAATACGAACGCATCA	3.84429e-05	9	12	4	2	ASF1MOTIFCAMV 28 (+) TGACG S000024	WRKY71OS 28 (+) TGAC S000447
TCCTGCTAGACTTAGGAAXXXATGGGGATGAGTGACACT	TGCTAGACTTAGGGGATGAGTGAC	2.88322e-05	9	9	1	6	BIHD1OS 38 (-) TGTCA S000498	CACTFTPPCA1 41 (+) YACT S000449	CACTFTPPCA1 36 (-) YACT S000449	GTGANTG10 37 (+) GTGA S000378	PREATPRODH 33 (-) ACTCAT S000450	WRKY71OS 38 (+) TGAC S000447
TCCGGTTGACCCATTGAAXXXATGCTGAGCCCAATGACT	GGTTGACCCATTCTGAGCCCAATG	3.20358e-05	9	10	2	12	CAATBOX1 37 (+) CAAT S000028	CAATBOX1 13 (-) CAAT S000028	CCAATBOX1 36 (+) CCAAT S000030	ELRECOREPCRP1 6 (+) TTGACC S000142	MYBCORE 3 (+) CNGTTR S000176	SITEIIATCYTC 33 (-) TGGGCY S000474	WBOXATNPR1 6 (+) TTGAC S000390	WBOXHVISO1 40 (+) TGACT S000442	WBOXNTERF3 7 (+) TGACY S000457	WBOXNTERF3 40 (+) TGACY S000457	WRKY71OS 7 (+) TGAC S000447	WRKY71OS 40 (+) TGAC S000447
TCCTCATCTGTTAACGAAXXXATGATGCCGGACGGGACT	TCATCTGTTAACATGCCGGACGGG	4.16465e-05	9	13	4	7	EBOXBNNAPA 5 (+) CANNTG S000144	EBOXBNNAPA 5 (-) CANNTG S000144	GARE1OSREP1 7 (-) TAACAGA S000419	MYBCORE 8 (+) CNGTTR S000176	MYCCONSENSUSAT 5 (+) CANNTG S000407	MYCCONSENSUSAT 5 (-) CANNTG S000407	PALBOXAPC 35 (-) CCGTCC S000137
TCCAGCATTATACCAGAAXXXATGTCAAAAACCGTGACT	AGCATTATACCATCAAAAACCGTG	4.48501e-05	8	14	6	8	BIHD1OS 28 (+) TGTCA S000498	GTGANTG10 39 (+) GTGA S000378	SEF4MOTIFGM7S 31 (-) RTTTTTR S000103	WBOXATNPR1 29 (-) TTGAC S000390	WBOXHVISO1 40 (+) TGACT S000442	WBOXNTERF3 40 (+) TGACY S000457	WRKY71OS 40 (+) TGAC S000447	WRKY71OS 29 (-) TGAC S000447
TCCACGGCTTTGGTCGAAXXXATGCCAGAAAAGAGGACT	ACGGCTTTGGTCCCAGAAAAGAGG	4.80537e-05	8	15	6	5	DOFCOREZM 35 (+) AAAG S000265	DOFCOREZM 8 (-) AAAG S000265	NODCON2GM 36 (-) CTCTT S000462	OSE2ROOTNODULE 36 (-) CTCTT S000468	POLLEN1LELAT52 32 (+) AGAAA S000245
TCCTGTTCCTACTGGGAAXXXATGACCGAATGAATAACT	TGTTCCTACTGGACCGAATGAATA	3.52394e-05	8	11	4	3	CACTFTPPCA1 10 (+) YACT S000449	WBOXNTERF3 28 (+) TGACY S000457	WRKY71OS 28 (+) TGAC S000447
TCCCTGTCAGCGTCCGAAXXXATGAATAAAAAACCGACT	CTGTCAGCGTCCAATAAAAAACCG	3.52394e-05	8	11	4	7	BIHD1OS 5 (+) TGTCA S000498	CBFHV 38 (+) RYCGAC S000497	DRE2COREZMRAB17 38 (+) ACCGAC S000402	DRECRTCOREAT 38 (+) RCCGAC S000418	LTRECOREATCOR15 39 (+) CCGAC S000153	POLASIG1 30 (+) AATAAA S000080	WRKY71OS 6 (-) TGAC S000447
TCCCTGTGGTTTCTTGAAXXXATGGCCAAATAAAATACT	CTGTGGTTTCTTGCCAAATAAAAT	5.44608e-05	8	17	4	5	CACTFTPPCA1 41 (+) YACT S000449	MYB1AT 7 (-) WAACCA S000408	POLASIG1 34 (+) AATAAA S000080	POLLEN1LELAT52 10 (-) AGAAA S000245	TATABOX5 33 (-) TTATTT S000203
TCCATATGTGTCTATGAAXXXATGTCTCCCTCTACGACT	ATATGTGTCTATTCTCCCTCTACG	2.88322e-05	8	9	2	8	ARFAT 28 (+) TGTCTC S000270	CATATGGMSAUR 3 (+) CATATG S000370	CATATGGMSAUR 3 (-) CATATG S000370	EBOXBNNAPA 3 (+) CANNTG S000144	EBOXBNNAPA 3 (-) CANNTG S000144	MYCCONSENSUSAT 3 (+) CANNTG S000407	MYCCONSENSUSAT 3 (-) CANNTG S000407	SURECOREATSULTR 29 (-) GAGAC S000499
TCCGTGGGGCTGATCGAAXXXATGGGTTTAATGGCTACT	GTGGGGCTGATCGGTTTAATGGCT	4.16465e-05	8	13	5	3	CACTFTPPCA1 41 (+) YACT S000449	SEF3MOTIFGM 28 (-) AACCCA S000115	WUSATAg 33 (+) TTAATGG S000433
TCCAATACGTTCAGGGAAXXXATGCTCGATGAAGGCACT	AATACGTTCAGGCTCGATGAAGGC	3.20358e-05	8	10	3	5	ACGTATERD1 7 (+) ACGT S000415	ACGTATERD1 7 (-) ACGT S000415	CAATBOX1 3 (+) CAAT S000028	CACTFTPPCA1 41 (+) YACT S000449	CCAATBOX1 2 (+) CCAAT S000030
TCCGTGCGTGCTAAGGAAXXXATGTTGGATTGAAAAACT	GTGCGTGCTAAGTTGGATTGAAAA	2.56286e-05	8	8	1	6	ARR1AT 32 (+) NGATT S000454	CAATBOX1 34 (-) CAAT S000028	GT1GMSCAM4 37 (+) GAAAAA S000453	INRNTPSADB 32 (-) YTCANTYY S000395	RAV1AAT 28 (-) CAACA S000314	RBCSCONSENSUS 30 (-) AATCCAA S000127
TCCGAAAGTGCAGACGAAXXXATGTTCAAGCACCGCACT	GAAAGTGCAGACTTCAAGCACCGC	3.20358e-05	8	10	3	4	CACTFTPPCA1 41 (+) YACT S000449	CACTFTPPCA1 7 (-) YACT S000449	DOFCOREZM 5 (+) AAAG S000265	LTRE1HVBLT49 2 (+) CCGAAA S000250
TCCCCCGTCTCTACAGAAXXXATGGAGAGGACACATACT	CCCGTCTCTACAGAGAGGACACAT	3.20358e-05	8	10	3	2	CACTFTPPCA1 41 (+) YACT S000449	SURECOREATSULTR 7 (-) GAGAC S000499
TCCATTGAGACATACGAAXXXATGAAAGAAAATTTGACT	ATTGAGACATACAAAGAAAATTTG	4.48501e-05	8	14	6	10	ARFAT 7 (-) TGTCTC S000270	CAATBOX1 4 (-) CAAT S000028	DOFCOREZM 30 (+) AAAG S000265	POLLEN1LELAT52 32 (+) AGAAA S000245	SURECOREATSULTR 7 (+) GAGAC S000499	WBBOXPCWRKY1 38 (+) TTTGACY S000310	WBOXATNPR1 39 (+) TTGAC S000390	WBOXHVISO1 40 (+) TGACT S000442	WBOXNTERF3 40 (+) TGACY S000457	WRKY71OS 40 (+) TGAC S000447
TCCGTTGGGTAATGTGAAXXXATGGCATAGAAATTTACT	GTTGGGTAATGTGCATAGAAATTT	4.80537e-05	8	15	5	7	BOXIINTPATPB 32 (+) ATAGAA S000296	CACTFTPPCA1 41 (+) YACT S000449	GTGANTG10 14 (+) GTGA S000378	MYB2CONSENSUSAT 2 (-) YAACKG S000409	MYBCORE 2 (+) CNGTTR S000176	MYBCOREATCYCB1 2 (-) AACGG S000502	POLLEN1LELAT52 34 (+) AGAAA S000245
TCCACTGGTTGAATGGAAXXXATGAGGTACTAGGGGACT	ACTGGTTGAATGAGGTACTAGGGG	3.52394e-05	8	11	4	4	CACTFTPPCA1 3 (+) YACT S000449	CACTFTPPCA1 33 (+) YACT S000449	CURECORECR 32 (+) GTAC S000493	CURECORECR 32 (-) GTAC S000493
TCCGTATTTCGCCATGAAXXXATGAAAGATCAAGAAACT	GTATTTCGCCATAAAGATCAAGAA	3.52394e-05	8	11	3	4	DOFCOREZM 30 (+) AAAG S000265	NODCON1GM 30 (+) AAAGAT S000461	OSE1ROOTNODULE 30 (+) AAAGAT S000467	POLLEN1LELAT52 38 (+) AGAAA S000245
TCCTTGAAAACGAGGGAAXXXATGCCAGCGCTCTCCACT	TTGAAAACGAGGCCAGCGCTCTCC	3.84429e-05	8	12	4	1	CACTFTPPCA1 41 (+) YACT S000449
TCCGAGCTGCGGTGGGAAXXXATGATTAGTCCACCGACT	GAGCTGCGGTGGATTAGTCCACCG	3.20358e-05	8	10	3	5	ARR1AT 28 (+) NGATT S000454	CBFHV 38 (+) RYCGAC S000497	DRE2COREZMRAB17 38 (+) ACCGAC S000402	DRECRTCOREAT 38 (+) RCCGAC S000418	LTRECOREATCOR15 39 (+) CCGAC S000153
TCCTCCCCCTAATCCGAAXXXATGACAACGCTCCCGACT	TCCCCCTAATCCACAACGCTCCCG	3.20358e-05	8	10	3	4	ARR1AT 11 (-) NGATT S000454	BIHD1OS 28 (-) TGTCA S000498	LTRECOREATCOR15 39 (+) CCGAC S000153	WRKY71OS 28 (+) TGAC S000447
TCCGAGCTGCGGTGGGAAXXXATGCGACTCTACTGCACT	GAGCTGCGGTGGCGACTCTACTGC	2.88322e-05	8	9	2	2	CACTFTPPCA1 41 (+) YACT S000449	CACTFTPPCA1 36 (+) YACT S000449
TCCTACCAGGGGTGGGAAXXXATGAATGACTTAAAAACT	TACCAGGGGTGGAATGACTTAAAA	5.12572e-05	8	16	6	5	MYBPZM 2 (+) CCWACC S000179	SEF4MOTIFGM7S 37 (-) RTTTTTR S000103	WBOXHVISO1 32 (+) TGACT S000442	WBOXNTERF3 32 (+) TGACY S000457	WRKY71OS 32 (+) TGAC S000447
TCCTAATTCCAGCAGGAAXXXATGCAGGAACACTCTACT	TAATTCCAGCAGCAGGAACACTCT	2.56286e-05	7	8	2	3	CACTFTPPCA1 36 (+) YACT S000449	CACTFTPPCA1 41 (+) YACT S000449	INTRONLOWER 28 (+) TGCAGG S000086
TCCTCATTCTTTGACGAAXXXATGATTTCAAGAGGAACT	TCATTCTTTGACATTTCAAGAGGA	3.20358e-05	7	10	4	8	ARR1AT 28 (+) NGATT S000454	ASF1MOTIFCAMV 12 (+) TGACG S000024	DOFCOREZM 9 (-) AAAG S000265	INRNTPSADB 3 (+) YTCANTYY S000395	NODCON2GM 35 (-) CTCTT S000462	OSE2ROOTNODULE 35 (-) CTCTT S000468	WBOXATNPR1 11 (+) TTGAC S000390	WRKY71OS 12 (+) TGAC S000447
TCCCTTATTGATTTTGAAXXXATGTGTCCGAAACATACT	CTTATTGATTTTTGTCCGAAACAT	2.2425e-05	7	7	1	4	ARR1AT 9 (+) NGATT S000454	CAATBOX1 7 (-) CAAT S000028	CACTFTPPCA1 41 (+) YACT S000449	LTRE1HVBLT49 33 (+) CCGAAA S000250
TCCCATGCTGTGCTAGAAXXXATGAGAGAGTAAAGGACT	CATGCTGTGCTAAGAGAGTAAAGG	2.56286e-05	7	8	2	3	CACTFTPPCA1 34 (-) YACT S000449	DOFCOREZM 37 (+) AAAG S000265	TAAAGSTKST1 36 (+) TAAAG S000387
TCCCATCTTTGCGACGAAXXXATGCGGAATGGTAAAACT	CATCTTTGCGACCGGAATGGTAAA	4.48501e-05	7	14	6	5	CGACGOSAMY3 12 (+) CGACG S000205	DOFCOREZM 7 (-) AAAG S000265	NODCON1GM 5 (-) AAAGAT S000461	OSE1ROOTNODULE 5 (-) AAAGAT S000467	S1FBOXSORPS1L21 34 (+) ATGGTA S000223
TCCCGCCCATGATTGGAAXXXATGGAAACCCAAAACACT	CGCCCATGATTGGAAACCCAAAAC	3.20358e-05	7	10	4	5	ARR1AT 10 (+) NGATT S000454	CAATBOX1 12 (-) CAAT S000028	CACTFTPPCA1 41 (+) YACT S000449	CCAATBOX1 12 (-) CCAAT S000030	SEF3MOTIFGM 32 (+) AACCCA S000115
TCCCTCGGGGTTTTGGAAXXXATGAAAAAGTTCTGAACT	CTCGGGGTTTTGAAAAAGTTCTGA	2.2425e-05	7	7	1	2	DOFCOREZM 32 (+) AAAG S000265	GT1GMSCAM4 29 (+) GAAAAA S000453
TCCGTGGAACCAGCGGAAXXXATGTGCTCGATGGGAACT	GTGGAACCAGCGTGCTCGATGGGA	3.52394e-05	7	11	5	0
TCCCTTTCACTGATGGAAXXXATGGACCAAATCGGTACT	CTTTCACTGATGGACCAAATCGGT	5.76644e-05	7	18	11	7	ARR1AT 35 (-) NGATT S000454	CACTFTPPCA1 8 (+) YACT S000449	CACTFTPPCA1 41 (+) YACT S000449	CURECORECR 40 (+) GTAC S000493	CURECORECR 40 (-) GTAC S000493	DOFCOREZM 4 (-) AAAG S000265	GTGANTG10 7 (-) GTGA S000378
TCCTTTCGGAACGTTGAAXXXATGGGCTAATAAAATACT	TTTCGGAACGTTGGCTAATAAAAT	2.88322e-05	7	9	3	8	ACGTATERD1 11 (+) ACGT S000415	ACGTATERD1 11 (-) ACGT S000415	CACTFTPPCA1 41 (+) YACT S000449	CPBCSPOR 32 (-) TATTAG S000491	DOFCOREZM 3 (-) AAAG S000265	LTRE1HVBLT49 4 (-) CCGAAA S000250	POLASIG1 34 (+) AATAAA S000080	SITEIIATCYTC 28 (+) TGGGCY S000474
TCCCGTATTTTCGCAGAAXXXATGGGTGCTACAAAGACT	CGTATTTTCGCAGGTGCTACAAAG	3.20358e-05	7	10	3	1	DOFCOREZM 38 (+) AAAG S000265
TCCCGCCCATGATTGGAAXXXATGGGGATGAGTGACACT	CGCCCATGATTGGGGATGAGTGAC	3.20358e-05	7	10	4	9	ARR1AT 10 (+) NGATT S000454	BIHD1OS 38 (-) TGTCA S000498	CAATBOX1 12 (-) CAAT S000028	CACTFTPPCA1 41 (+) YACT S000449	CACTFTPPCA1 36 (-) YACT S000449	CCAATBOX1 12 (-) CCAAT S000030	GTGANTG10 37 (+) GTGA S000378	PREATPRODH 33 (-) ACTCAT S000450	WRKY71OS 38 (+) TGAC S000447
TCCTTGTATTAGGGGGAAXXXATGAACGTACCCCCCACT	TTGTATTAGGGGAACGTACCCCCC	3.52394e-05	7	11	5	6	ACGTATERD1 31 (+) ACGT S000415	ACGTATERD1 31 (-) ACGT S000415	CACTFTPPCA1 41 (+) YACT S000449	CPBCSPOR 7 (+) TATTAG S000491	CURECORECR 33 (+) GTAC S000493	CURECORECR 33 (-) GTAC S000493
TCCTGGTGTAGTTGCGAAXXXATGGACCATATTACGACT	TGGTGTAGTTGCGACCATATTACG	2.56286e-05	7	8	2	2	DPBFCOREDCDC3 3 (-) ACACNNG S000292	ROOTMOTIFTAPOX1 34 (+) ATATT S000098
TCCCTGGCAGTGATAGAAXXXATGTAAGCTAGATCAACT	CTGGCAGTGATATAAGCTAGATCA	4.80537e-05	7	15	9	4	BOXIINTPATPB 13 (+) ATAGAA S000296	CACTFTPPCA1 9 (-) YACT S000449	GATABOX 12 (+) GATA S000039	GTGANTG10 10 (+) GTGA S000378
TCCAGGATATAGATAGAAXXXATGATGAGAAAAATGACT	AGGATATAGATAATGAGAAAAATG	3.84429e-05	7	12	5	9	BOXIINTPATPB 13 (+) ATAGAA S000296	GATABOX 6 (+) GATA S000039	GATABOX 12 (+) GATA S000039	GT1GMSCAM4 34 (+) GAAAAA S000453	MYBST1 5 (+) GGATA S000180	POLLEN1LELAT52 33 (+) AGAAA S000245	WBOXHVISO1 40 (+) TGACT S000442	WBOXNTERF3 40 (+) TGACY S000457	WRKY71OS 40 (+) TGAC S000447
TCCGGCGCGCGAAGCGAAXXXATGTACTATCACTTGACT	GGCGCGCGAAGCTACTATCACTTG	2.88322e-05	7	9	3	16	CACTFTPPCA1 36 (+) YACT S000449	CACTFTPPCA1 30 (+) YACT S000449	CGCGBOXAT 5 (+) VCGCGB S000501	CGCGBOXAT 5 (-) VCGCGB S000501	CURECORECR 29 (+) GTAC S000493	CURECORECR 29 (-) GTAC S000493	EBOXBNNAPA 36 (+) CANNTG S000144	EBOXBNNAPA 36 (-) CANNTG S000144	GATABOX 33 (-) GATA S000039	GTGANTG10 35 (-) GTGA S000378	MYCCONSENSUSAT 36 (+) CANNTG S000407	MYCCONSENSUSAT 36 (-) CANNTG S000407	WBOXATNPR1 39 (+) TTGAC S000390	WBOXHVISO1 40 (+) TGACT S000442	WBOXNTERF3 40 (+) TGACY S000457	WRKY71OS 40 (+) TGAC S000447
TCCTCCTCGTAGGGTGAAXXXATGAGTAAAAAGATGACT	TCCTCGTAGGGTAGTAAAAAGATG	3.84429e-05	7	12	5	9	CACTFTPPCA1 30 (-) YACT S000449	DOFCOREZM 35 (+) AAAG S000265	GTGANTG10 14 (+) GTGA S000378	NODCON1GM 35 (+) AAAGAT S000461	OSE1ROOTNODULE 35 (+) AAAGAT S000467	PREATPRODH 27 (-) ACTCAT S000450	WBOXHVISO1 40 (+) TGACT S000442	WBOXNTERF3 40 (+) TGACY S000457	WRKY71OS 40 (+) TGAC S000447
TCCAGGTATCATAGGGAAXXXATGTAACGGCTTGACACT	AGGTATCATAGGTAACGGCTTGAC	2.56286e-05	6	8	2	8	BIHD1OS 38 (-) TGTCA S000498	CACTFTPPCA1 41 (+) YACT S000449	GATABOX 7 (-) GATA S000039	MYB2CONSENSUSAT 30 (+) YAACKG S000409	MYBCORE 30 (-) CNGTTR S000176	MYBCOREATCYCB1 31 (+) AACGG S000502	WBOXATNPR1 37 (+) TTGAC S000390	WRKY71OS 38 (+) TGAC S000447
TCCCCATGGTGGGCGGAAXXXATGTCAAAATGACAAACT	CCATGGTGGGCGTCAAAATGACAA	2.88322e-05	6	9	2	5	BIHD1OS 28 (+) TGTCA S000498	BIHD1OS 36 (-) TGTCA S000498	WBOXATNPR1 29 (-) TTGAC S000390	WRKY71OS 36 (+) TGAC S000447	WRKY71OS 29 (-) TGAC S000447
TCCGTGGGGTTGATCGAAXXXATGCAACACACGCACACT	GTGGGGTTGATCCAACACACGCAC	3.20358e-05	6	10	3	3	CACTFTPPCA1 41 (+) YACT S000449	DPBFCOREDCDC3 32 (+) ACACNNG S000292	RAV1AAT 30 (+) CAACA S000314
TCCTATTTACTCTTTGAAXXXATGTACACGCCGATGACT	TATTTACTCTTTTACACGCCGATG	2.2425e-05	6	7	2	9	CACTFTPPCA1 8 (+) YACT S000449	CURECORECR 29 (+) GTAC S000493	CURECORECR 29 (-) GTAC S000493	DOFCOREZM 12 (-) AAAG S000265	NODCON2GM 10 (+) CTCTT S000462	OSE2ROOTNODULE 10 (+) CTCTT S000468	WBOXHVISO1 40 (+) TGACT S000442	WBOXNTERF3 40 (+) TGACY S000457	WRKY71OS 40 (+) TGAC S000447
TCCTACAAAGGTCTCGAAXXXATGGCTCGACGTCCCACT	TACAAAGGTCTCGCTCGACGTCCC	2.88322e-05	6	9	4	8	ACGTATERD1 35 (+) ACGT S000415	ACGTATERD1 35 (-) ACGT S000415	ACGTCBOX 34 (+) GACGTC S000131	ACGTCBOX 34 (-) GACGTC S000131	CACTFTPPCA1 41 (+) YACT S000449	CGACGOSAMY3 33 (+) CGACG S000205	DOFCOREZM 7 (+) AAAG S000265	SURECOREATSULTR 11 (-) GAGAC S000499
TCCTGGAAGCCTAGTGAAXXXATGAAAAAAGAAGAAACT	TGGAAGCCTAGTAAAAAAGAAGAA	3.52394e-05	6	11	5	5	CACTFTPPCA1 13 (-) YACT S000449	DOFCOREZM 33 (+) AAAG S000265	GT1GMSCAM4 29 (+) GAAAAA S000453	GTGANTG10 14 (+) GTGA S000378	POLLEN1LELAT52 38 (+) AGAAA S000245
TCCACCGGAGTAATGGAAXXXATGCGCTGCTAGCTGACT	ACCGGAGTAATGCGCTGCTAGCTG	3.20358e-05	6	10	5	6	ANAERO2CONSENSU 31 (-) AGCAGC S000478	CACTFTPPCA1 9 (-) YACT S000449	WBOXHVISO1 40 (+) TGACT S000442	WBOXNTCHN48 39 (+) CTGACY S000508	WBOXNTERF3 40 (+) TGACY S000457	WRKY71OS 40 (+) TGAC S000447
TCCACGAAAGACCATGAAXXXATGAACAGGATGGGGACT	ACGAAAGACCATAACAGGATGGGG	2.56286e-05	6	8	3	1	DOFCOREZM 7 (+) AAAG S000265
TCCCTCACAACCTTAGAAXXXATGCCGAAAAGCCTCACT	CTCACAACCTTACCGAAAAGCCTC	3.84429e-05	6	12	3	5	CACTFTPPCA1 41 (+) YACT S000449	DOFCOREZM 34 (+) AAAG S000265	GTGANTG10 5 (-) GTGA S000378	GTGANTG10 40 (-) GTGA S000378	LTRE1HVBLT49 30 (+) CCGAAA S000250
TCCGAGGGAGGAACCGAAXXXATGAGATAGGGATAAACT	GAGGGAGGAACCAGATAGGGATAA	3.20358e-05	6	10	5	5	GATABOX 31 (+) GATA S000039	GATABOX 37 (+) GATA S000039	IBOXCORE 37 (+) GATAA S000199	MYBST1 36 (+) GGATA S000180	SREATMSD 36 (-) TTATCC S000470
TCCGCACTCATGACGGAAXXXATGGGTGGTACCAGCACT	GCACTCATGACGGGTGGTACCAGC	2.88322e-05	6	9	4	7	ASF1MOTIFCAMV 11 (+) TGACG S000024	CACTFTPPCA1 5 (+) YACT S000449	CACTFTPPCA1 41 (+) YACT S000449	CURECORECR 34 (+) GTAC S000493	CURECORECR 34 (-) GTAC S000493	PREATPRODH 6 (+) ACTCAT S000450	WRKY71OS 11 (+) TGAC S000447
TCCAGGATATAGATAGAAXXXATGATGAGCAAAATGACT	AGGATATAGATAATGAGCAAAATG	2.2425e-05	6	7	2	7	BOXIINTPATPB 13 (+) ATAGAA S000296	GATABOX 6 (+) GATA S000039	GATABOX 12 (+) GATA S000039	MYBST1 5 (+) GGATA S000180	WBOXHVISO1 40 (+) TGACT S000442	WBOXNTERF3 40 (+) TGACY S000457	WRKY71OS 40 (+) TGAC S000447
TCCCGTACCACTTTTGAAXXXATGTATGCAAGGGACACT	CGTACCACTTTTTATGCAAGGGAC	4.16465e-05	6	13	6	6	CACTFTPPCA1 9 (+) YACT S000449	CACTFTPPCA1 41 (+) YACT S000449	CURECORECR 5 (+) GTAC S000493	CURECORECR 5 (-) GTAC S000493	DOFCOREZM 11 (-) AAAG S000265	SV40COREENHAN 4 (-) GTGGWWHG S000123
TCCTAAAGGACTAGTGAAXXXATGAAATAACGGGATACT	TAAAGGACTAGTAAATAACGGGAT	2.56286e-05	6	8	3	11	CACTFTPPCA1 41 (+) YACT S000449	CACTFTPPCA1 13 (-) YACT S000449	DOFCOREZM 5 (+) AAAG S000265	GATABOX 39 (+) GATA S000039	GTGANTG10 14 (+) GTGA S000378	MYB2CONSENSUSAT 33 (+) YAACKG S000409	MYBCORE 33 (-) CNGTTR S000176	MYBCOREATCYCB1 34 (+) AACGG S000502	MYBST1 38 (+) GGATA S000180	TAAAGSTKST1 4 (+) TAAAG S000387	TATABOX5 30 (-) TTATTT S000203
TCCCGTACAGGCGGGGAAXXXATGTTTAATAAGAATACT	CGTACAGGCGGGTTTAATAAGAAT	2.2425e-05	5	7	3	3	CACTFTPPCA1 41 (+) YACT S000449	CURECORECR 5 (+) GTAC S000493	CURECORECR 5 (-) GTAC S000493
TCCGGCGGCGTGGATGAAXXXATGGTTATAAGGAGCACT	GGCGGCGTGGATGTTATAAGGAGC	1.60179e-05	5	5	1	3	CACTFTPPCA1 41 (+) YACT S000449	GCCCORE 4 (-) GCCGCC S000430	MYB1AT 28 (-) WAACCA S000408
TCCCTAAGGTAACTAGAAXXXATGAAAAGTATATATACT	CTAAGGTAACTAAAAAGTATATAT	2.2425e-05	5	7	3	3	CACTFTPPCA1 41 (+) YACT S000449	CACTFTPPCA1 33 (-) YACT S000449	DOFCOREZM 31 (+) AAAG S000265
TCCCTGGCGTAGACGGAAXXXATGTTGAAAACCAGGACT	CTGGCGTAGACGTTGAAAACCAGG	2.2425e-05	5	7	3	2	MYB1AT 34 (+) WAACCA S000408	RAV1AAT 28 (-) CAACA S000314
TCCTGCCCAGCAGTTGAAXXXATGTTCGAGAAGAAAACT	TGCCCAGCAGTTTTCGAGAAGAAA	4.16465e-05	5	13	6	7	EBOXBNNAPA 11 (+) CANNTG S000144	EBOXBNNAPA 11 (-) CANNTG S000144	MYB2CONSENSUSAT 11 (-) YAACKG S000409	MYBCORE 11 (+) CNGTTR S000176	MYCCONSENSUSAT 11 (+) CANNTG S000407	MYCCONSENSUSAT 11 (-) CANNTG S000407	POLLEN1LELAT52 37 (+) AGAAA S000245
TCCGGTAGACGTCTGGAAXXXATGACCTGGGAACCAACT	GGTAGACGTCTGACCTGGGAACCA	2.2425e-05	5	7	3	8	ACGTATERD1 9 (+) ACGT S000415	ACGTATERD1 9 (-) ACGT S000415	ACGTCBOX 8 (+) GACGTC S000131	ACGTCBOX 8 (-) GACGTC S000131	QELEMENTZMZM13 28 (-) AGGTCA S000254	REALPHALGLHCB21 37 (+) AACCAA S000362	WBOXNTERF3 28 (+) TGACY S000457	WRKY71OS 28 (+) TGAC S000447
TCCAATACGTTCAGGGAAXXXATGAGTATGATAAAGACT	AATACGTTCAGGAGTATGATAAAG	2.2425e-05	5	7	3	10	ACGTATERD1 7 (+) ACGT S000415	ACGTATERD1 7 (-) ACGT S000415	CAATBOX1 3 (+) CAAT S000028	CACTFTPPCA1 30 (-) YACT S000449	CCAATBOX1 2 (+) CCAAT S000030	DOFCOREZM 38 (+) AAAG S000265	GATABOX 35 (+) GATA S000039	IBOXCORE 35 (+) GATAA S000199	PREATPRODH 27 (-) ACTCAT S000450	TAAAGSTKST1 37 (+) TAAAG S000387
TCCATATTTGTGTCTGAAXXXATGAAATGAAAAGTAACT	ATATTTGTGTCTAAATGAAAAGTA	3.84429e-05	5	12	7	4	CACTFTPPCA1 38 (-) YACT S000449	DOFCOREZM 36 (+) AAAG S000265	INRNTPSADB 29 (-) YTCANTYY S000395	ROOTMOTIFTAPOX1 4 (+) ATATT S000098
TCCGGGGTTGGTTTCGAAXXXATGATAAGGGCAAATACT	GGGGTTGGTTTCATAAGGGCAAAT	1.60179e-05	5	5	1	9	BOXLCOREDCPAL 6 (-) ACCWWCC S000492	CACTFTPPCA1 41 (+) YACT S000449	GATABOX 29 (+) GATA S000039	IBOX 29 (+) GATAAG S000124	IBOXCORE 29 (+) GATAA S000199	MYB1AT 9 (-) WAACCA S000408	MYBPLANT 6 (-) MACCWAMC S000167	MYBPZM 6 (-) CCWACC S000179	REALPHALGLHCB21 8 (-) AACCAA S000362
TCCGGAGAAGGACAAGAAXXXATGAAAGTACGCGTGACT	GGAGAAGGACAAAAAGTACGCGTG	2.2425e-05	5	7	3	10	CACTFTPPCA1 32 (-) YACT S000449	CGCGBOXAT 35 (+) VCGCGB S000501	CGCGBOXAT 35 (-) VCGCGB S000501	CURECORECR 33 (+) GTAC S000493	CURECORECR 33 (-) GTAC S000493	DOFCOREZM 30 (+) AAAG S000265	GTGANTG10 39 (+) GTGA S000378	WBOXHVISO1 40 (+) TGACT S000442	WBOXNTERF3 40 (+) TGACY S000457	WRKY71OS 40 (+) TGAC S000447
TCCGCCATTTTGCTCGAAXXXATGGGAGAACACCTGACT	GCCATTTTGCTCGGAGAACACCTG	1.92215e-05	5	6	2	12	DPBFCOREDCDC3 35 (+) ACACNNG S000292	EBOXBNNAPA 36 (+) CANNTG S000144	EBOXBNNAPA 36 (-) CANNTG S000144	MYCCONSENSUSAT 36 (+) CANNTG S000407	MYCCONSENSUSAT 36 (-) CANNTG S000407	RAV1BAT 36 (+) CACCTG S000315	TRANSINITDICOTS 4 (-) AMNAUGGC S000201	TRANSINITMONOCO 4 (-) RMNAUGGC S000202	WBOXHVISO1 40 (+) TGACT S000442	WBOXNTCHN48 39 (+) CTGACY S000508	WBOXNTERF3 40 (+) TGACY S000457	WRKY71OS 40 (+) TGAC S000447
TCCTAACGATGTAATGAAXXXATGCCCGCCGACTGCACT	TAACGATGTAATCCCGCCGACTGC	2.2425e-05	5	7	2	4	CACTFTPPCA1 41 (+) YACT S000449	CBFHV 33 (+) RYCGAC S000497	DRECRTCOREAT 33 (+) RCCGAC S000418	LTRECOREATCOR15 34 (+) CCGAC S000153
TCCAAGTTGGCCTATGAAXXXATGCGCTACAGCGTAACT	AAGTTGGCCTATCGCTACAGCGTA	3.20358e-05	5	10	6	0
TCCAGGTATCATAGGGAAXXXATGGAAACCAACGACACT	AGGTATCATAGGGAAACCAACGAC	2.88322e-05	5	9	5	4	CACTFTPPCA1 41 (+) YACT S000449	GATABOX 7 (-) GATA S000039	MYB1AT 31 (+) WAACCA S000408	REALPHALGLHCB21 32 (+) AACCAA S000362
TCCTGTGAATCCTACGAAXXXATGTTCATACGTAAAACT	TGTGAATCCTACTTCATACGTAAA	1.92215e-05	5	6	2	6	ACGTATERD1 35 (+) ACGT S000415	ACGTATERD1 35 (-) ACGT S000415	ACGTABOX 34 (+) TACGTA S000130	ACGTABOX 34 (-) TACGTA S000130	ARR1AT 8 (-) NGATT S000454	GTGANTG10 5 (+) GTGA S000378
TCCTTTGTGGACGATGAAXXXATGACCGCCGACTGCACT	TTTGTGGACGATACCGCCGACTGC	2.56286e-05	5	8	4	7	CACTFTPPCA1 41 (+) YACT S000449	CBFHV 33 (+) RYCGAC S000497	DOFCOREZM 3 (-) AAAG S000265	DRECRTCOREAT 33 (+) RCCGAC S000418	LTRECOREATCOR15 34 (+) CCGAC S000153	WBOXNTERF3 28 (+) TGACY S000457	WRKY71OS 28 (+) TGAC S000447
TCCCGCTGTCGGCCCGAAXXXATGGAGCTTGGCCCAACT	CGCTGTCGGCCCGAGCTTGGCCCA	1.92215e-05	5	6	2	7	BS1EGCCR 2 (-) AGCGGG S000352	CBFHV 8 (-) RYCGAC S000497	DRECRTCOREAT 8 (-) RCCGAC S000418	LTRECOREATCOR15 8 (-) CCGAC S000153	SITEIIATCYTC 36 (-) TGGGCY S000474	SORLIP2AT 11 (-) GGGCC S000483	SORLIP2AT 36 (-) GGGCC S000483
TCCCTCACAACCTTAGAAXXXATGAAAGTAGGGCTCACT	CTCACAACCTTAAAAGTAGGGCTC	1.60179e-05	5	5	1	5	CACTFTPPCA1 41 (+) YACT S000449	CACTFTPPCA1 32 (-) YACT S000449	DOFCOREZM 30 (+) AAAG S000265	GTGANTG10 5 (-) GTGA S000378	GTGANTG10 40 (-) GTGA S000378
TCCTTTGTGGACGATGAAXXXATGCCCGCCGACTGCACT	TTTGTGGACGATCCCGCCGACTGC	1.60179e-05	5	5	1	5	CACTFTPPCA1 41 (+) YACT S000449	CBFHV 33 (+) RYCGAC S000497	DOFCOREZM 3 (-) AAAG S000265	DRECRTCOREAT 33 (+) RCCGAC S000418	LTRECOREATCOR15 34 (+) CCGAC S000153
TCCCGGTCATCCGTAGAAXXXATGTTAAAAACATAAACT	CGGTCATCCGTATTAAAAACATAA	2.2425e-05	5	7	3	3	SEF4MOTIFGM7S 31 (-) RTTTTTR S000103	WBOXNTERF3 5 (-) TGACY S000457	WRKY71OS 6 (-) TGAC S000447
TCCTAAAACCTGCCCGAAXXXATGGAAAAAAAAGAAACT	TAAAACCTGCCCGAAAAAAAAGAA	1.60179e-05	5	5	1	4	DOFCOREZM 36 (+) AAAG S000265	GT1GMSCAM4 30 (+) GAAAAA S000453	POLLEN1LELAT52 38 (+) AGAAA S000245	PYRIMIDINEBOXHV 29 (-) TTTTTTCC S000298
TCCTGGGACCATTGTGAAXXXATGTTCGAGCAGCACACT	TGGGACCATTGTTTCGAGCAGCAC	1.60179e-05	5	5	1	4	ANAERO2CONSENSU 34 (+) AGCAGC S000478	CAATBOX1 11 (-) CAAT S000028	CACTFTPPCA1 41 (+) YACT S000449	GTGANTG10 14 (+) GTGA S000378
TCCGTTGGGTAATGTGAAXXXATGAACGTACCCCCCACT	GTTGGGTAATGTAACGTACCCCCC	2.2425e-05	5	7	3	9	ACGTATERD1 31 (+) ACGT S000415	ACGTATERD1 31 (-) ACGT S000415	CACTFTPPCA1 41 (+) YACT S000449	CURECORECR 33 (+) GTAC S000493	CURECORECR 33 (-) GTAC S000493	GTGANTG10 14 (+) GTGA S000378	MYB2CONSENSUSAT 2 (-) YAACKG S000409	MYBCORE 2 (+) CNGTTR S000176	MYBCOREATCYCB1 2 (-) AACGG S000502
TCCAGGATATAGATAGAAXXXATGATGAGACAAATGACT	AGGATATAGATAATGAGACAAATG	2.2425e-05	5	7	3	14	ARFAT 32 (-) TGTCTC S000270	BOXIINTPATPB 13 (+) ATAGAA S000296	EBOXBNNAPA 36 (+) CANNTG S000144	EBOXBNNAPA 36 (-) CANNTG S000144	GATABOX 6 (+) GATA S000039	GATABOX 12 (+) GATA S000039	MYBST1 5 (+) GGATA S000180	MYCCONSENSUSAT 36 (+) CANNTG S000407	MYCCONSENSUSAT 36 (-) CANNTG S000407	SEBFCONSSTPR10A 32 (-) YTGTCWC S000391	SURECOREATSULTR 32 (+) GAGAC S000499	WBOXHVISO1 40 (+) TGACT S000442	WBOXNTERF3 40 (+) TGACY S000457	WRKY71OS 40 (+) TGAC S000447
TCCTGTCTGAGGGGGGAAXXXATGACCTGGGAACCAACT	TGTCTGAGGGGGACCTGGGAACCA	2.56286e-05	5	8	3	4	QELEMENTZMZM13 28 (-) AGGTCA S000254	REALPHALGLHCB21 37 (+) AACCAA S000362	WBOXNTERF3 28 (+) TGACY S000457	WRKY71OS 28 (+) TGAC S000447
TCCAGTTTGGACACTGAAXXXATGTGAAAAAAAAAAACT	AGTTTGGACACTTGAAAAAAAAAA	3.20358e-05	5	10	4	5	CACTFTPPCA1 12 (+) YACT S000449	GT1GMSCAM4 31 (+) GAAAAA S000453	GTGANTG10 29 (+) GTGA S000378	MARTBOX 32 (-) TTWTWTTWTT S000067	MARTBOX 33 (-) TTWTWTTWTT S000067
TCCATTGAGACATACGAAXXXATGGTAGCCCTAGATACT	ATTGAGACATACGTAGCCCTAGAT	1.92215e-05	5	6	2	6	ARFAT 7 (-) TGTCTC S000270	CAATBOX1 4 (-) CAAT S000028	CACTFTPPCA1 41 (+) YACT S000449	GATABOX 39 (+) GATA S000039	S1FBOXSORPS1L21 27 (+) ATGGTA S000223	SURECOREATSULTR 7 (+) GAGAC S000499
TCCGAGCAAATAAAGGAAXXXATGATACACGGTAAAACT	GAGCAAATAAAGATACACGGTAAA	1.60179e-05	5	5	1	5	DOFCOREZM 12 (+) AAAG S000265	GATABOX 29 (+) GATA S000039	POLASIG1 9 (+) AATAAA S000080	TAAAGSTKST1 11 (+) TAAAG S000387	TATABOX5 8 (-) TTATTT S000203
TCCTACTCATGGTCAGAAXXXATGTACTATCACTTGACT	TACTCATGGTCATACTATCACTTG	1.60179e-05	5	5	1	19	CACTFTPPCA1 36 (+) YACT S000449	CACTFTPPCA1 4 (+) YACT S000449	CACTFTPPCA1 30 (+) YACT S000449	CURECORECR 29 (+) GTAC S000493	CURECORECR 29 (-) GTAC S000493	EBOXBNNAPA 36 (+) CANNTG S000144	EBOXBNNAPA 36 (-) CANNTG S000144	GATABOX 33 (-) GATA S000039	GTGANTG10 35 (-) GTGA S000378	MYCCONSENSUSAT 36 (+) CANNTG S000407	MYCCONSENSUSAT 36 (-) CANNTG S000407	PREATPRODH 5 (+) ACTCAT S000450	WBOXATNPR1 39 (+) TTGAC S000390	WBOXHVISO1 40 (+) TGACT S000442	WBOXNTCHN48 11 (-) CTGACY S000508	WBOXNTERF3 40 (+) TGACY S000457	WBOXNTERF3 11 (-) TGACY S000457	WRKY71OS 40 (+) TGAC S000447	WRKY71OS 12 (-) TGAC S000447
TCCCGATTGAATGAAGAAXXXATGACTTAACGCACTACT	CGATTGAATGAAACTTAACGCACT	1.60179e-05	5	5	1	7	ARR1AT 4 (+) NGATT S000454	CAATBOX1 6 (-) CAAT S000028	CACTFTPPCA1 38 (+) YACT S000449	CACTFTPPCA1 41 (+) YACT S000449	WBOXHVISO1 28 (+) TGACT S000442	WBOXNTERF3 28 (+) TGACY S000457	WRKY71OS 28 (+) TGAC S000447
TCCCTTTCACTGATGGAAXXXATGTTCGAGCAGCACACT	CTTTCACTGATGTTCGAGCAGCAC	1.92215e-05	5	6	2	5	ANAERO2CONSENSU 34 (+) AGCAGC S000478	CACTFTPPCA1 8 (+) YACT S000449	CACTFTPPCA1 41 (+) YACT S000449	DOFCOREZM 4 (-) AAAG S000265	GTGANTG10 7 (-) GTGA S000378
TCCATAGGAGGTAATGAAXXXATGTTAAAAATCTTAACT	ATAGGAGGTAATTTAAAAATCTTA	1.92215e-05	5	6	2	3	ARR1AT 35 (-) NGATT S000454	CCA1ATLHCB1 32 (+) AAMAATCT S000149	SEF4MOTIFGM7S 31 (-) RTTTTTR S000103
TCCTACTCTTCAGTCGAAXXXATGCAATTCAGCTGAACT	TACTCTTCAGTCCAATTCAGCTGA	1.28143e-05	4	4	1	9	CAATBOX1 30 (+) CAAT S000028	CACTFTPPCA1 4 (+) YACT S000449	EBOXBNNAPA 35 (+) CANNTG S000144	EBOXBNNAPA 35 (-) CANNTG S000144	EECCRCAH1 29 (-) GANTTNC S000494	MYCCONSENSUSAT 35 (+) CANNTG S000407	MYCCONSENSUSAT 35 (-) CANNTG S000407	NODCON2GM 6 (+) CTCTT S000462	OSE2ROOTNODULE 6 (+) CTCTT S000468
TCCTATTGACTCTGGGAAXXXATGGACACGCCGGTGACT	TATTGACTCTGGGACACGCCGGTG	1.28143e-05	4	4	1	9	CAATBOX1 5 (-) CAAT S000028	GTGANTG10 39 (+) GTGA S000378	WBOXATNPR1 6 (+) TTGAC S000390	WBOXHVISO1 7 (+) TGACT S000442	WBOXHVISO1 40 (+) TGACT S000442	WBOXNTERF3 7 (+) TGACY S000457	WBOXNTERF3 40 (+) TGACY S000457	WRKY71OS 7 (+) TGAC S000447	WRKY71OS 40 (+) TGAC S000447
TCCAAATGTATGCCTGAAXXXATGCCGACAAGCCTCACT	AAATGTATGCCTCCGACAAGCCTC	1.60179e-05	4	5	2	9	CACTFTPPCA1 41 (+) YACT S000449	CBFHV 29 (+) RYCGAC S000497	DRECRTCOREAT 29 (+) RCCGAC S000418	EBOXBNNAPA 3 (+) CANNTG S000144	EBOXBNNAPA 3 (-) CANNTG S000144	GTGANTG10 40 (-) GTGA S000378	LTRECOREATCOR15 30 (+) CCGAC S000153	MYCCONSENSUSAT 3 (+) CANNTG S000407	MYCCONSENSUSAT 3 (-) CANNTG S000407
TCCCTGTTTTGTCGGGAAXXXATGTGTAAACCCATAACT	CTGTTTTGTCGGTGTAAACCCATA	1.28143e-05	4	4	1	3	LTRECOREATCOR15 11 (-) CCGAC S000153	NAPINMOTIFBN 27 (-) TACACAT S000070	SEF3MOTIFGM 34 (+) AACCCA S000115
TCCGTTGGGTAATGTGAAXXXATGGGCTCTAAGGCTACT	GTTGGGTAATGTGGCTCTAAGGCT	1.60179e-05	4	5	2	6	CACTFTPPCA1 41 (+) YACT S000449	GTGANTG10 14 (+) GTGA S000378	MYB2CONSENSUSAT 2 (-) YAACKG S000409	MYBCORE 2 (+) CNGTTR S000176	MYBCOREATCYCB1 2 (-) AACGG S000502	SITEIIATCYTC 28 (+) TGGGCY S000474
TCCTAAAACCTGCCCGAAXXXATGGAAAAAAACGAAACT	TAAAACCTGCCCGAAAAAAACGAA	1.60179e-05	4	5	2	2	GT1GMSCAM4 30 (+) GAAAAA S000453	PYRIMIDINEBOXHV 29 (-) TTTTTTCC S000298
TCCCTCGTGTTGGCGGAAXXXATGCACTCGGTAAGGACT	CTCGTGTTGGCGCACTCGGTAAGG	1.28143e-05	4	4	1	4	CACTFTPPCA1 30 (+) YACT S000449	CANBNNAPA 7 (-) CNAACAC S000148	DPBFCOREDCDC3 4 (-) ACACNNG S000292	RAV1AAT 8 (-) CAACA S000314
TCCGTGGAACCAGCGGAAXXXATGCCCGGATGCATAACT	GTGGAACCAGCGCCCGGATGCATA	1.28143e-05	4	4	1	0
TCCATTGATATAGCTGAAXXXATGAAAAAAAAAGAAACT	ATTGATATAGCTAAAAAAAAAGAA	1.28143e-05	4	4	1	5	CAATBOX1 4 (-) CAAT S000028	DOFCOREZM 36 (+) AAAG S000265	GATABOX 7 (+) GATA S000039	GT1GMSCAM4 29 (+) GAAAAA S000453	POLLEN1LELAT52 38 (+) AGAAA S000245
TCCATTGAGACATACGAAXXXATGCCCGGATGCATAACT	ATTGAGACATACCCCGGATGCATA	1.28143e-05	4	4	1	3	ARFAT 7 (-) TGTCTC S000270	CAATBOX1 4 (-) CAAT S000028	SURECOREATSULTR 7 (+) GAGAC S000499
TCCGGTGGCTCTTACGAAXXXATGAGATACCCAAACACT	GGTGGCTCTTACAGATACCCAAAC	1.28143e-05	4	4	1	7	2SSEEDPROTBANAP 37 (+) CAAACAC S000143	CACTFTPPCA1 41 (+) YACT S000449	CANBNNAPA 37 (+) CNAACAC S000148	GATABOX 31 (+) GATA S000039	NODCON2GM 9 (+) CTCTT S000462	OSE2ROOTNODULE 9 (+) CTCTT S000468	SORLIP1AT 5 (-) GCCAC S000482
TCCTACTCCGGGCTTGAAXXXATGCATTAAGGAGATACT	TACTCCGGGCTTCATTAAGGAGAT	2.56286e-05	4	8	4	3	CACTFTPPCA1 4 (+) YACT S000449	CACTFTPPCA1 41 (+) YACT S000449	GATABOX 39 (+) GATA S000039
TCCTCATAGAGACGCGAAXXXATGTAAGAAGGAGAGACT	TCATAGAGACGCTAAGAAGGAGAG	1.28143e-05	4	4	1	2	SURECOREATSULTR 9 (+) GAGAC S000499	SURECOREATSULTR 39 (+) GAGAC S000499
TCCCCGGTTCTTACCGAAXXXATGCTGAGCCCAATGACT	CCGGTTCTTACCCTGAGCCCAATG	1.28143e-05	4	4	1	6	CAATBOX1 37 (+) CAAT S000028	CCAATBOX1 36 (+) CCAAT S000030	SITEIIATCYTC 33 (-) TGGGCY S000474	WBOXHVISO1 40 (+) TGACT S000442	WBOXNTERF3 40 (+) TGACY S000457	WRKY71OS 40 (+) TGAC S000447
TCCGGGGACGTGTCCGAAXXXATGGACAGGGGGTGAACT	GGGGACGTGTCCGACAGGGGGTGA	1.60179e-05	4	5	2	5	ABRELATERD1 8 (+) ACGTG S000414	ACGTATERD1 8 (+) ACGT S000415	ACGTATERD1 8 (-) ACGT S000415	GADOWNAT 8 (+) ACGTGTC S000438	GTGANTG10 38 (+) GTGA S000378
TCCATCATGCCGTTTGAAXXXATGAGCAGGGACAACACT	ATCATGCCGTTTAGCAGGGACAAC	1.28143e-05	4	4	1	3	CACTFTPPCA1 41 (+) YACT S000449	MYBCOREATCYCB1 10 (-) AACGG S000502	RAV1AAT 38 (+) CAACA S000314
TCCCCGTTCAATGGAGAAXXXATGTGGCGTACGGCAACT	CCGTTCAATGGATGGCGTACGGCA	1.92215e-05	4	6	3	5	CAATBOX1 9 (+) CAAT S000028	CURECORECR 34 (+) GTAC S000493	CURECORECR 34 (-) GTAC S000493	MYBCOREATCYCB1 4 (-) AACGG S000502	SORLIP1AT 29 (-) GCCAC S000482
TCCTCATATGGGCGTGAAXXXATGTTAAGCTACCGAACT	TCATATGGGCGTTTAAGCTACCGA	1.28143e-05	4	4	1	7	CATATGGMSAUR 5 (+) CATATG S000370	CATATGGMSAUR 5 (-) CATATG S000370	EBOXBNNAPA 5 (+) CANNTG S000144	EBOXBNNAPA 5 (-) CANNTG S000144	GTGANTG10 14 (+) GTGA S000378	MYCCONSENSUSAT 5 (+) CANNTG S000407	MYCCONSENSUSAT 5 (-) CANNTG S000407
TCCGTCGATTCGTGAGAAXXXATGTCCAGATGCAACACT	GTCGATTCGTGATCCAGATGCAAC	1.60179e-05	4	5	2	12	ARR1AT 6 (+) NGATT S000454	CACTFTPPCA1 41 (+) YACT S000449	CBFHV 4 (-) RYCGAC S000497	CGACGOSAMY3 3 (-) CGACG S000205	EBOXBNNAPA 32 (+) CANNTG S000144	EBOXBNNAPA 32 (-) CANNTG S000144	GTGANTG10 12 (+) GTGA S000378	HEXAMERATH4 2 (+) CCGTCG S000146	MYCCONSENSUSAT 32 (+) CANNTG S000407	MYCCONSENSUSAT 32 (-) CANNTG S000407	RAV1AAT 38 (+) CAACA S000314	RHERPATEXPA7 10 (-) KCACGW S000512
TCCTGATTAGGCGACGAAXXXATGACTAGTGGCGCGACT	TGATTAGGCGACACTAGTGGCGCG	2.2425e-05	4	7	4	7	ARR1AT 4 (+) NGATT S000454	CACTFTPPCA1 33 (-) YACT S000449	CGACGOSAMY3 12 (+) CGACG S000205	SORLIP1AT 34 (-) GCCAC S000482	WBOXHVISO1 28 (+) TGACT S000442	WBOXNTERF3 28 (+) TGACY S000457	WRKY71OS 28 (+) TGAC S000447
TCCCCGGGCTGGTTCGAAXXXATGAACAATTAAAAAACT	CCGGGCTGGTTCAACAATTAAAAA	1.28143e-05	4	4	1	2	CAATBOX1 32 (+) CAAT S000028	POLASIG2 33 (+) AATTAAA S000081
TCCGGGGACGTGTCCGAAXXXATGTGACCAAAGCCAACT	GGGGACGTGTCCTGACCAAAGCCA	1.60179e-05	4	5	2	8	ABRELATERD1 8 (+) ACGTG S000414	ACGTATERD1 8 (+) ACGT S000415	ACGTATERD1 8 (-) ACGT S000415	DOFCOREZM 35 (+) AAAG S000265	GADOWNAT 8 (+) ACGTGTC S000438	GTGANTG10 29 (+) GTGA S000378	WBOXNTERF3 30 (+) TGACY S000457	WRKY71OS 30 (+) TGAC S000447
TCCTGCCATTTGGTGGAAXXXATGTGCTGACATAAAACT	TGCCATTTGGTGTGCTGACATAAA	1.28143e-05	4	4	1	6	BIHD1OS 33 (-) TGTCA S000498	EBOXBNNAPA 7 (+) CANNTG S000144	EBOXBNNAPA 7 (-) CANNTG S000144	MYCCONSENSUSAT 7 (+) CANNTG S000407	MYCCONSENSUSAT 7 (-) CANNTG S000407	WRKY71OS 33 (+) TGAC S000447
TCCCCCGACGCGTCTGAAXXXATGCAAAGGAGAGACACT	CCCGACGCGTCTCAAAGGAGAGAC	2.2425e-05	4	7	4	9	ARFAT 37 (-) TGTCTC S000270	CACTFTPPCA1 41 (+) YACT S000449	CGACGOSAMY3 6 (+) CGACG S000205	CGCGBOXAT 8 (+) VCGCGB S000501	CGCGBOXAT 8 (-) VCGCGB S000501	DOFCOREZM 31 (+) AAAG S000265	LTRECOREATCOR15 5 (+) CCGAC S000153	PROLAMINBOXOSGL 28 (+) TGCAAAG S000354	SURECOREATSULTR 37 (+) GAGAC S000499
TCCTATATTCTTCACGAAXXXATGCTACCGGCACGTACT	TATATTCTTCACCTACCGGCACGT	1.60179e-05	4	5	2	10	ABRELATERD1 37 (-) ACGTG S000414	ACGTATERD1 38 (+) ACGT S000415	ACGTATERD1 38 (-) ACGT S000415	CACTFTPPCA1 41 (+) YACT S000449	CURECORECR 40 (+) GTAC S000493	CURECORECR 40 (-) GTAC S000493	GTGANTG10 12 (-) GTGA S000378	RHERPATEXPA7 36 (+) KCACGW S000512	RHERPATEXPA7 12 (+) KCACGW S000512	ROOTMOTIFTAPOX1 5 (+) ATATT S000098
TCCTCAAACGGTCAAGAAXXXATGCGGTGACAGGGGACT	TCAAACGGTCAACGGTGACAGGGG	1.28143e-05	4	4	1	9	BIHD1OS 33 (-) TGTCA S000498	ELRECOREPCRP1 10 (-) TTGACC S000142	GTGANTG10 32 (+) GTGA S000378	MYBCOREATCYCB1 7 (+) AACGG S000502	SEBFCONSSTPR10A 32 (-) YTGTCWC S000391	WBOXATNPR1 11 (-) TTGAC S000390	WBOXNTERF3 10 (-) TGACY S000457	WRKY71OS 33 (+) TGAC S000447	WRKY71OS 11 (-) TGAC S000447
TCCAGGCGGGGTAGTGAAXXXATGCAGGGCAGCTGGACT	AGGCGGGGTAGTCAGGGCAGCTGG	1.28143e-05	4	4	1	7	CACTFTPPCA1 13 (-) YACT S000449	EBOXBNNAPA 35 (+) CANNTG S000144	EBOXBNNAPA 35 (-) CANNTG S000144	GTGANTG10 14 (+) GTGA S000378	INTRONLOWER 28 (+) TGCAGG S000086	MYCCONSENSUSAT 35 (+) CANNTG S000407	MYCCONSENSUSAT 35 (-) CANNTG S000407
TCCTACCAGGGGTGGGAAXXXATGGATGTAGCTCCGACT	TACCAGGGGTGGGATGTAGCTCCG	1.28143e-05	4	4	1	2	LTRECOREATCOR15 39 (+) CCGAC S000153	MYBPZM 2 (+) CCWACC S000179
TCCCTGGGACACATTGAAXXXATGGTGCGGTTGTATACT	CTGGGACACATTGTGCGGTTGTAT	1.28143e-05	4	4	1	3	CAATBOX1 13 (-) CAAT S000028	CACTFTPPCA1 41 (+) YACT S000449	MYBCORE 33 (+) CNGTTR S000176
TCCTGCCATTTGGTGGAAXXXATGAACCCGCCTCTAACT	TGCCATTTGGTGAACCCGCCTCTA	4.80537e-05	4	15	9	4	EBOXBNNAPA 7 (+) CANNTG S000144	EBOXBNNAPA 7 (-) CANNTG S000144	MYCCONSENSUSAT 7 (+) CANNTG S000407	MYCCONSENSUSAT 7 (-) CANNTG S000407
TCCAGGATATAGATAGAAXXXATGTCAAAGGGTAAGACT	AGGATATAGATATCAAAGGGTAAG	1.60179e-05	4	5	2	8	BIHD1OS 28 (+) TGTCA S000498	BOXIINTPATPB 13 (+) ATAGAA S000296	DOFCOREZM 32 (+) AAAG S000265	GATABOX 6 (+) GATA S000039	GATABOX 12 (+) GATA S000039	MYBST1 5 (+) GGATA S000180	WBOXATNPR1 29 (-) TTGAC S000390	WRKY71OS 29 (-) TGAC S000447
TCCTGGGGTGGTCTCGAAXXXATGACAAACCAACCAACT	TGGGGTGGTCTCACAAACCAACCA	1.92215e-05	4	6	3	9	BIHD1OS 28 (-) TGTCA S000498	BOXLCOREDCPAL 34 (+) ACCWWCC S000492	MYB1AT 32 (+) WAACCA S000408	MYBPLANT 33 (+) MACCWAMC S000167	MYBPZM 35 (+) CCWACC S000179	REALPHALGLHCB21 33 (+) AACCAA S000362	REALPHALGLHCB21 37 (+) AACCAA S000362	SURECOREATSULTR 11 (-) GAGAC S000499	WRKY71OS 28 (+) TGAC S000447
TCCCGCTGTCGGCCCGAAXXXATGTTGCACACCAGGACT	CGCTGTCGGCCCTTGCACACCAGG	1.60179e-05	4	5	2	7	BS1EGCCR 2 (-) AGCGGG S000352	CBFHV 8 (-) RYCGAC S000497	DPBFCOREDCDC3 34 (+) ACACNNG S000292	DRECRTCOREAT 8 (-) RCCGAC S000418	LTRECOREATCOR15 8 (-) CCGAC S000153	RAV1AAT 28 (-) CAACA S000314	SORLIP2AT 11 (-) GGGCC S000483
TCCGGTAATAGGGGTGAAXXXATGCGCAAGTCATTAACT	GGTAATAGGGGTCGCAAGTCATTA	1.28143e-05	4	4	1	5	EECCRCAH1 31 (-) GANTTNC S000494	GTGANTG10 14 (+) GTGA S000378	WBOXHVISO1 34 (-) TGACT S000442	WBOXNTERF3 34 (-) TGACY S000457	WRKY71OS 35 (-) TGAC S000447
TCCAGGCGGGGTAGTGAAXXXATGGTGCGTTTGGAGACT	AGGCGGGGTAGTGTGCGTTTGGAG	1.60179e-05	4	5	2	3	CACTFTPPCA1 13 (-) YACT S000449	GTGANTG10 14 (+) GTGA S000378	SURECOREATSULTR 39 (+) GAGAC S000499
TCCTGTTCCTACTGGGAAXXXATGAAAGGATGCATAACT	TGTTCCTACTGGAAAGGATGCATA	2.56286e-05	4	8	4	2	CACTFTPPCA1 10 (+) YACT S000449	DOFCOREZM 30 (+) AAAG S000265
TCCCATCGTGGGGAGGAAXXXATGTACTATCACTTGACT	CATCGTGGGGAGTACTATCACTTG	1.28143e-05	4	4	1	14	CACTFTPPCA1 36 (+) YACT S000449	CACTFTPPCA1 30 (+) YACT S000449	CURECORECR 29 (+) GTAC S000493	CURECORECR 29 (-) GTAC S000493	EBOXBNNAPA 36 (+) CANNTG S000144	EBOXBNNAPA 36 (-) CANNTG S000144	GATABOX 33 (-) GATA S000039	GTGANTG10 35 (-) GTGA S000378	MYCCONSENSUSAT 36 (+) CANNTG S000407	MYCCONSENSUSAT 36 (-) CANNTG S000407	WBOXATNPR1 39 (+) TTGAC S000390	WBOXHVISO1 40 (+) TGACT S000442	WBOXNTERF3 40 (+) TGACY S000457	WRKY71OS 40 (+) TGAC S000447
TCCGGAAAACGCCTAGAAXXXATGCTCGGACGTGGCACT	GGAAAACGCCTACTCGGACGTGGC	2.56286e-05	4	8	5	7	ABRELATERD1 35 (+) ACGTG S000414	ACGTATERD1 35 (+) ACGT S000415	ACGTATERD1 35 (-) ACGT S000415	BOXIIPCCHS 35 (+) ACGTGGC S000229	CACTFTPPCA1 41 (+) YACT S000449	LRENPCABE 35 (+) ACGTGGCA S000231	SORLIP1AT 37 (-) GCCAC S000482
TCCTCGTGGGAGGTCGAAXXXATGGATAACCGTACGACT	TCGTGGGAGGTCGATAACCGTACG	1.28143e-05	4	4	1	11	AMYBOX2 27 (-) TATCCAT S000021	BOXCPSAS1 6 (-) CTCCCAC S000226	CURECORECR 37 (+) GTAC S000493	CURECORECR 37 (-) GTAC S000493	GATABOX 30 (+) GATA S000039	IBOXCORE 30 (+) GATAA S000199	MYBCORE 32 (-) CNGTTR S000176	MYBST1 29 (+) GGATA S000180	SREATMSD 29 (-) TTATCC S000470	TATCCAOSAMY 28 (-) TATCCA S000403	TATCCAYMOTIFOSR 27 (-) TATCCAY S000256
TCCCTCGTGTTGGCGGAAXXXATGTGCTGACATAAAACT	CTCGTGTTGGCGTGCTGACATAAA	1.28143e-05	4	4	1	5	BIHD1OS 33 (-) TGTCA S000498	CANBNNAPA 7 (-) CNAACAC S000148	DPBFCOREDCDC3 4 (-) ACACNNG S000292	RAV1AAT 8 (-) CAACA S000314	WRKY71OS 33 (+) TGAC S000447
TCCTGAGGTCTTGGAGAAXXXATGAAGATAAATAAAACT	TGAGGTCTTGGAAAGATAAATAAA	1.28143e-05	4	4	1	4	GATABOX 32 (+) GATA S000039	IBOXCORE 32 (+) GATAA S000199	POLASIG1 36 (+) AATAAA S000080	TATABOX5 35 (-) TTATTT S000203
TCCGATATTTTTCATGAAXXXATGAGCCTCACTCAGACT	GATATTTTTCATAGCCTCACTCAG	1.28143e-05	4	4	1	6	CACTFTPPCA1 35 (+) YACT S000449	GATABOX 4 (+) GATA S000039	GT1GMSCAM4 8 (-) GAAAAA S000453	GTGANTG10 34 (-) GTGA S000378	ROOTMOTIFTAPOX1 5 (+) ATATT S000098	SORLIP5AT 33 (-) GAGTGAG S000486
TCCCACGAGATTAAAGAAXXXATGGGCTGAAAAAAAACT	CACGAGATTAAAGGCTGAAAAAAA	1.60179e-05	4	5	2	5	ARR1AT 8 (+) NGATT S000454	DOFCOREZM 13 (+) AAAG S000265	GT1GMSCAM4 34 (+) GAAAAA S000453	SITEIIATCYTC 28 (+) TGGGCY S000474	TAAAGSTKST1 12 (+) TAAAG S000387
TCCGGGGACGTGTCCGAAXXXATGGCAGGACATTTGACT	GGGGACGTGTCCGCAGGACATTTG	1.28143e-05	4	4	1	13	ABRELATERD1 8 (+) ACGTG S000414	ACGTATERD1 8 (+) ACGT S000415	ACGTATERD1 8 (-) ACGT S000415	EBOXBNNAPA 36 (+) CANNTG S000144	EBOXBNNAPA 36 (-) CANNTG S000144	GADOWNAT 8 (+) ACGTGTC S000438	MYCCONSENSUSAT 36 (+) CANNTG S000407	MYCCONSENSUSAT 36 (-) CANNTG S000407	WBBOXPCWRKY1 38 (+) TTTGACY S000310	WBOXATNPR1 39 (+) TTGAC S000390	WBOXHVISO1 40 (+) TGACT S000442	WBOXNTERF3 40 (+) TGACY S000457	WRKY71OS 40 (+) TGAC S000447
TCCAGGATATAGATAGAAXXXATGGTGAGCCCAGTGACT	AGGATATAGATAGTGAGCCCAGTG	1.92215e-05	4	6	3	11	BOXIINTPATPB 13 (+) ATAGAA S000296	CACTFTPPCA1 38 (-) YACT S000449	GATABOX 6 (+) GATA S000039	GATABOX 12 (+) GATA S000039	GTGANTG10 30 (+) GTGA S000378	GTGANTG10 39 (+) GTGA S000378	MYBST1 5 (+) GGATA S000180	SITEIIATCYTC 33 (-) TGGGCY S000474	WBOXHVISO1 40 (+) TGACT S000442	WBOXNTERF3 40 (+) TGACY S000457	WRKY71OS 40 (+) TGAC S000447
TCCGATTCGAGATAAGAAXXXATGCACCTCGGAGCAACT	GATTCGAGATAACACCTCGGAGCA	1.92215e-05	4	6	3	4	ARR1AT 3 (+) NGATT S000454	GATABOX 11 (+) GATA S000039	IBOX 11 (+) GATAAG S000124	IBOXCORE 11 (+) GATAA S000199
TCCCGGCTAGGCTGGGAAXXXATGCCTTCAGGAGCTACT	CGGCTAGGCTGGCCTTCAGGAGCT	1.60179e-05	4	5	2	1	CACTFTPPCA1 41 (+) YACT S000449
TCCGGGACCGGCATAGAAXXXATGATTTATAAAATGACT	GGGACCGGCATAATTTATAAAATG	1.28143e-05	4	4	1	6	ARR1AT 28 (+) NGATT S000454	BOXIINTPATPB 13 (+) ATAGAA S000296	TATABOX2 30 (-) TATAAAT S000109	WBOXHVISO1 40 (+) TGACT S000442	WBOXNTERF3 40 (+) TGACY S000457	WRKY71OS 40 (+) TGAC S000447
TCCAAATGTATGCCTGAAXXXATGCCGAAAAGCCTCACT	AAATGTATGCCTCCGAAAAGCCTC	1.60179e-05	4	5	2	8	CACTFTPPCA1 41 (+) YACT S000449	DOFCOREZM 34 (+) AAAG S000265	EBOXBNNAPA 3 (+) CANNTG S000144	EBOXBNNAPA 3 (-) CANNTG S000144	GTGANTG10 40 (-) GTGA S000378	LTRE1HVBLT49 30 (+) CCGAAA S000250	MYCCONSENSUSAT 3 (+) CANNTG S000407	MYCCONSENSUSAT 3 (-) CANNTG S000407
TCCTACTCATGGTCAGAAXXXATGTCATCCGCCGGTACT	TACTCATGGTCATCATCCGCCGGT	1.28143e-05	4	4	1	10	BIHD1OS 28 (+) TGTCA S000498	CACTFTPPCA1 4 (+) YACT S000449	CACTFTPPCA1 41 (+) YACT S000449	CURECORECR 40 (+) GTAC S000493	CURECORECR 40 (-) GTAC S000493	PREATPRODH 5 (+) ACTCAT S000450	WBOXNTCHN48 11 (-) CTGACY S000508	WBOXNTERF3 11 (-) TGACY S000457	WRKY71OS 12 (-) TGAC S000447	WRKY71OS 29 (-) TGAC S000447
TCCAGGACGAATCCAGAAXXXATGATATTCCTACTAACT	AGGACGAATCCAATATTCCTACTA	1.92215e-05	4	6	3	4	ARR1AT 10 (-) NGATT S000454	CACTFTPPCA1 37 (+) YACT S000449	GATABOX 29 (+) GATA S000039	ROOTMOTIFTAPOX1 30 (+) ATATT S000098
TCCCGGTATCGTTGCGAAXXXATGCCCGGATGCATAACT	CGGTATCGTTGCCCCGGATGCATA	1.28143e-05	4	4	1	1	GATABOX 7 (-) GATA S000039
TCCGGACGGAGCCATGAAXXXATGACCAGTATCTATACT	GGACGGAGCCATACCAGTATCTAT	1.28143e-05	4	4	1	6	CACTFTPPCA1 41 (+) YACT S000449	CACTFTPPCA1 33 (-) YACT S000449	GATABOX 35 (-) GATA S000039	PALBOXAPC 4 (-) CCGTCC S000137	WBOXNTERF3 28 (+) TGACY S000457	WRKY71OS 28 (+) TGAC S000447
TCCCGTCCTTCGCGAGAAXXXATGACCTCTGGTGACACT	CGTCCTTCGCGAACCTCTGGTGAC	1.28143e-05	4	4	1	8	BIHD1OS 38 (-) TGTCA S000498	CACTFTPPCA1 41 (+) YACT S000449	GTGANTG10 37 (+) GTGA S000378	PALBOXAPC 3 (+) CCGTCC S000137	QELEMENTZMZM13 28 (-) AGGTCA S000254	WBOXNTERF3 28 (+) TGACY S000457	WRKY71OS 28 (+) TGAC S000447	WRKY71OS 38 (+) TGAC S000447
TCCTGAGGTCTTGGAGAAXXXATGCGTCATGGGGAGACT	TGAGGTCTTGGACGTCATGGGGAG	1.28143e-05	4	4	1	3	ASF1MOTIFCAMV 30 (-) TGACG S000024	SURECOREATSULTR 39 (+) GAGAC S000499	WRKY71OS 31 (-) TGAC S000447
TCCTAGTCAATGTATGAAXXXATGTTAGACCGTAGAACT	TAGTCAATGTATTTAGACCGTAGA	1.28143e-05	4	4	1	5	CAATBOX1 8 (+) CAAT S000028	WBOXATNPR1 6 (-) TTGAC S000390	WBOXHVISO1 5 (-) TGACT S000442	WBOXNTERF3 5 (-) TGACY S000457	WRKY71OS 6 (-) TGAC S000447
TCCATTTGTAGGTCCGAAXXXATGTCAACGGGTCAGACT	ATTTGTAGGTCCTCAACGGGTCAG	9.61073e-06	3	3	1	13	BIHD1OS 28 (+) TGTCA S000498	EBOXBNNAPA 3 (+) CANNTG S000144	EBOXBNNAPA 3 (-) CANNTG S000144	MYB2CONSENSUSAT 31 (+) YAACKG S000409	MYBCORE 31 (-) CNGTTR S000176	MYBCOREATCYCB1 32 (+) AACGG S000502	MYCCONSENSUSAT 3 (+) CANNTG S000407	MYCCONSENSUSAT 3 (-) CANNTG S000407	WBOXATNPR1 29 (-) TTGAC S000390	WBOXNTCHN48 36 (-) CTGACY S000508	WBOXNTERF3 36 (-) TGACY S000457	WRKY71OS 29 (-) TGAC S000447	WRKY71OS 37 (-) TGAC S000447
TCCATTTGTAGGTCCGAAXXXATGCGTCATGGGGAGACT	ATTTGTAGGTCCCGTCATGGGGAG	9.61073e-06	3	3	1	7	ASF1MOTIFCAMV 30 (-) TGACG S000024	EBOXBNNAPA 3 (+) CANNTG S000144	EBOXBNNAPA 3 (-) CANNTG S000144	MYCCONSENSUSAT 3 (+) CANNTG S000407	MYCCONSENSUSAT 3 (-) CANNTG S000407	SURECOREATSULTR 39 (+) GAGAC S000499	WRKY71OS 31 (-) TGAC S000447
TCCTAAGATGGTGCCGAAXXXATGAGAAATTTAAAGACT	TAAGATGGTGCCAGAAATTTAAAG	1.60179e-05	3	5	3	3	DOFCOREZM 38 (+) AAAG S000265	POLLEN1LELAT52 30 (+) AGAAA S000245	TAAAGSTKST1 37 (+) TAAAG S000387
TCCTTGCATTCATTAGAAXXXATGACCTGGGAACCAACT	TTGCATTCATTAACCTGGGAACCA	9.61073e-06	3	3	1	4	QELEMENTZMZM13 28 (-) AGGTCA S000254	REALPHALGLHCB21 37 (+) AACCAA S000362	WBOXNTERF3 28 (+) TGACY S000457	WRKY71OS 28 (+) TGAC S000447
TCCCATGCTGTGCTAGAAXXXATGTGCAAACCACAAACT	CATGCTGTGCTATGCAAACCACAA	2.2425e-05	3	7	4	2	MYB1AT 33 (+) WAACCA S000408	SV40COREENHAN 32 (-) GTGGWWHG S000123
TCCGAGCTGCGGTGGGAAXXXATGTCAATGCGACGGACT	GAGCTGCGGTGGTCAATGCGACGG	1.28143e-05	3	4	2	6	BIHD1OS 28 (+) TGTCA S000498	CAATBOX1 31 (+) CAAT S000028	CGACGOSAMY3 36 (+) CGACG S000205	HEXAMERATH4 36 (-) CCGTCG S000146	WBOXATNPR1 29 (-) TTGAC S000390	WRKY71OS 29 (-) TGAC S000447
TCCGGGGACGTGTCCGAAXXXATGCAATTCAGCTGAACT	GGGGACGTGTCCCAATTCAGCTGA	1.28143e-05	3	4	2	10	ABRELATERD1 8 (+) ACGTG S000414	ACGTATERD1 8 (+) ACGT S000415	ACGTATERD1 8 (-) ACGT S000415	CAATBOX1 30 (+) CAAT S000028	EBOXBNNAPA 35 (+) CANNTG S000144	EBOXBNNAPA 35 (-) CANNTG S000144	EECCRCAH1 29 (-) GANTTNC S000494	GADOWNAT 8 (+) ACGTGTC S000438	MYCCONSENSUSAT 35 (+) CANNTG S000407	MYCCONSENSUSAT 35 (-) CANNTG S000407
TCCTCACCCCACGTCGAAXXXATGCATAACCGTCCGACT	TCACCCCACGTCCATAACCGTCCG	9.61073e-06	3	3	1	8	ABRELATERD1 10 (-) ACGTG S000414	ACGTATERD1 11 (+) ACGT S000415	ACGTATERD1 11 (-) ACGT S000415	CGACGOSAMY3 12 (-) CGACG S000205	GTGANTG10 4 (-) GTGA S000378	LTRECOREATCOR15 39 (+) CCGAC S000153	MYBCORE 32 (-) CNGTTR S000176	PALBOXAPC 35 (+) CCGTCC S000137
TCCCTATTGTGGTACGAAXXXATGTACTATCACTTGACT	CTATTGTGGTACTACTATCACTTG	9.61073e-06	3	3	1	18	CAATBOX1 6 (-) CAAT S000028	CACTFTPPCA1 36 (+) YACT S000449	CACTFTPPCA1 30 (+) YACT S000449	CURECORECR 12 (+) GTAC S000493	CURECORECR 29 (+) GTAC S000493	CURECORECR 12 (-) GTAC S000493	CURECORECR 29 (-) GTAC S000493	EBOXBNNAPA 36 (+) CANNTG S000144	EBOXBNNAPA 36 (-) CANNTG S000144	GATABOX 33 (-) GATA S000039	GTGANTG10 35 (-) GTGA S000378	MYCCONSENSUSAT 36 (+) CANNTG S000407	MYCCONSENSUSAT 36 (-) CANNTG S000407	SV40COREENHAN 9 (+) GTGGWWHG S000123	WBOXATNPR1 39 (+) TTGAC S000390	WBOXHVISO1 40 (+) TGACT S000442	WBOXNTERF3 40 (+) TGACY S000457	WRKY71OS 40 (+) TGAC S000447
TCCCCGGTGGGCGCGGAAXXXATGATGCGACCTACAACT	CCGGTGGGCGCGATGCGACCTACA	9.61073e-06	3	3	1	2	CGCGBOXAT 11 (+) VCGCGB S000501	CGCGBOXAT 11 (-) VCGCGB S000501
TCCGAGTCTGGGAGAGAAXXXATGTCCATTTTACAGACT	GAGTCTGGGAGATCCATTTTACAG	1.28143e-05	3	4	2	0
TCCTAATTCCAGCAGGAAXXXATGGATAACCGTACGACT	TAATTCCAGCAGGATAACCGTACG	9.61073e-06	3	3	1	10	AMYBOX2 27 (-) TATCCAT S000021	CURECORECR 37 (+) GTAC S000493	CURECORECR 37 (-) GTAC S000493	GATABOX 30 (+) GATA S000039	IBOXCORE 30 (+) GATAA S000199	MYBCORE 32 (-) CNGTTR S000176	MYBST1 29 (+) GGATA S000180	SREATMSD 29 (-) TTATCC S000470	TATCCAOSAMY 28 (-) TATCCA S000403	TATCCAYMOTIFOSR 27 (-) TATCCAY S000256
TCCGTGGAACCAGCGGAAXXXATGCAGGGCAGCTGGACT	GTGGAACCAGCGCAGGGCAGCTGG	9.61073e-06	3	3	1	5	EBOXBNNAPA 35 (+) CANNTG S000144	EBOXBNNAPA 35 (-) CANNTG S000144	INTRONLOWER 28 (+) TGCAGG S000086	MYCCONSENSUSAT 35 (+) CANNTG S000407	MYCCONSENSUSAT 35 (-) CANNTG S000407
TCCGAGCGTATCTGTGAAXXXATGATATTAATATTTACT	GAGCGTATCTGTATATTAATATTT	9.61073e-06	3	3	1	9	CACTFTPPCA1 41 (+) YACT S000449	GATABOX 29 (+) GATA S000039	GATABOX 9 (-) GATA S000039	GTGANTG10 14 (+) GTGA S000378	ROOTMOTIFTAPOX1 30 (+) ATATT S000098	ROOTMOTIFTAPOX1 36 (+) ATATT S000098	ROOTMOTIFTAPOX1 35 (-) ATATT S000098	TATABOX3 31 (+) TATTAAT S000110	TATABOX3 32 (-) TATTAAT S000110
TCCTTTCGTAACTTTGAAXXXATGGGCTACTAACATACT	TTTCGTAACTTTGGCTACTAACAT	1.28143e-05	3	4	2	6	CACTFTPPCA1 33 (+) YACT S000449	CACTFTPPCA1 41 (+) YACT S000449	DOFCOREZM 3 (-) AAAG S000265	DOFCOREZM 12 (-) AAAG S000265	SITEIIATCYTC 28 (+) TGGGCY S000474	TBOXATGAPB 11 (+) ACTTTG S000383
TCCACAATACGGGCCGAAXXXATGAGAAAACGCCAAACT	ACAATACGGGCCAGAAAACGCCAA	9.61073e-06	3	3	1	3	CAATBOX1 5 (+) CAAT S000028	POLLEN1LELAT52 30 (+) AGAAA S000245	SORLIP2AT 11 (+) GGGCC S000483
TCCAGGATATAGATAGAAXXXATGACGATTATGATTACT	AGGATATAGATAACGATTATGATT	9.61073e-06	3	3	1	9	ARR1AT 31 (+) NGATT S000454	ARR1AT 37 (+) NGATT S000454	ASF1MOTIFCAMV 28 (+) TGACG S000024	BOXIINTPATPB 13 (+) ATAGAA S000296	CACTFTPPCA1 41 (+) YACT S000449	GATABOX 6 (+) GATA S000039	GATABOX 12 (+) GATA S000039	MYBST1 5 (+) GGATA S000180	WRKY71OS 28 (+) TGAC S000447
TCCTACCAGGTTTTGGAAXXXATGAATGCCTTCACAACT	TACCAGGTTTTGAATGCCTTCACA	9.61073e-06	3	3	1	2	GTGANTG10 37 (-) GTGA S000378	MYBPZM 2 (+) CCWACC S000179
TCCCCGGTTATCCGGGAAXXXATGCCGGCTTCATAAACT	CCGGTTATCCGGCCGGCTTCATAA	2.2425e-05	3	7	5	6	GATABOX 9 (-) GATA S000039	IBOXCORE 8 (-) GATAA S000199	MYBCORE 5 (+) CNGTTR S000176	MYBST1 9 (-) GGATA S000180	REBETALGLHCB21 9 (-) CGGATA S000363	SREATMSD 8 (+) TTATCC S000470
TCCATACGGGCCATTGAAXXXATGGATTTGAGGGTTACT	ATACGGGCCATTGATTTGAGGGTT	9.61073e-06	3	3	1	4	ARR1AT 29 (+) NGATT S000454	CAATBOX1 13 (-) CAAT S000028	CACTFTPPCA1 41 (+) YACT S000449	SORLIP2AT 8 (+) GGGCC S000483
TCCTACTCATGGTCAGAAXXXATGCACCCCAGTGGAACT	TACTCATGGTCACACCCCAGTGGA	9.61073e-06	3	3	1	6	CACTFTPPCA1 4 (+) YACT S000449	CACTFTPPCA1 36 (-) YACT S000449	PREATPRODH 5 (+) ACTCAT S000450	WBOXNTCHN48 11 (-) CTGACY S000508	WBOXNTERF3 11 (-) TGACY S000457	WRKY71OS 12 (-) TGAC S000447
TCCGTGGAACCAGCGGAAXXXATGACCTTGTCGCATACT	GTGGAACCAGCGACCTTGTCGCAT	9.61073e-06	3	3	1	4	CACTFTPPCA1 41 (+) YACT S000449	QELEMENTZMZM13 28 (-) AGGTCA S000254	WBOXNTERF3 28 (+) TGACY S000457	WRKY71OS 28 (+) TGAC S000447
TCCAAGTGTGTGTGGGAAXXXATGACTACCAAACCGACT	AAGTGTGTGTGGACTACCAAACCG	9.61073e-06	3	3	1	13	CACTFTPPCA1 5 (-) YACT S000449	CBFHV 38 (+) RYCGAC S000497	DPBFCOREDCDC3 3 (-) ACACNNG S000292	DRE2COREZMRAB17 38 (+) ACCGAC S000402	DRECRTCOREAT 38 (+) RCCGAC S000418	EBOXBNNAPA 3 (+) CANNTG S000144	EBOXBNNAPA 3 (-) CANNTG S000144	LTRECOREATCOR15 39 (+) CCGAC S000153	MYCCONSENSUSAT 3 (+) CANNTG S000407	MYCCONSENSUSAT 3 (-) CANNTG S000407	WBOXHVISO1 28 (+) TGACT S000442	WBOXNTERF3 28 (+) TGACY S000457	WRKY71OS 28 (+) TGAC S000447
TCCCTCGTGTTGGCGGAAXXXATGCACCTAGGCTCGACT	CTCGTGTTGGCGCACCTAGGCTCG	9.61073e-06	3	3	1	3	CANBNNAPA 7 (-) CNAACAC S000148	DPBFCOREDCDC3 4 (-) ACACNNG S000292	RAV1AAT 8 (-) CAACA S000314
TCCGGTGTCTTGTGGGAAXXXATGTACTATCACTTGACT	GGTGTCTTGTGGTACTATCACTTG	9.61073e-06	3	3	1	15	CACTFTPPCA1 36 (+) YACT S000449	CACTFTPPCA1 30 (+) YACT S000449	CURECORECR 29 (+) GTAC S000493	CURECORECR 29 (-) GTAC S000493	DPBFCOREDCDC3 2 (-) ACACNNG S000292	EBOXBNNAPA 36 (+) CANNTG S000144	EBOXBNNAPA 36 (-) CANNTG S000144	GATABOX 33 (-) GATA S000039	GTGANTG10 35 (-) GTGA S000378	MYCCONSENSUSAT 36 (+) CANNTG S000407	MYCCONSENSUSAT 36 (-) CANNTG S000407	WBOXATNPR1 39 (+) TTGAC S000390	WBOXHVISO1 40 (+) TGACT S000442	WBOXNTERF3 40 (+) TGACY S000457	WRKY71OS 40 (+) TGAC S000447
TCCGGACTGGGAAAGGAAXXXATGAAAAAAAGTAGAACT	GGACTGGGAAAGAAAAAAAGTAGA	9.61073e-06	3	3	1	5	CACTFTPPCA1 36 (-) YACT S000449	DOFCOREZM 12 (+) AAAG S000265	DOFCOREZM 34 (+) AAAG S000265	GT1GMSCAM4 29 (+) GAAAAA S000453	PYRIMIDINEBOXOS 10 (-) CCTTT S00025
TCCTTGCACTCTTGCGAAXXXATGCCATTGCGGCAAACT	TTGCACTCTTGCCCATTGCGGCAA	1.92215e-05	3	6	4	7	CAATBOX1 32 (-) CAAT S000028	CACTFTPPCA1 7 (+) YACT S000449	E2FBNTRNR 35 (+) GCGGCAAA S000367	E2FCONSENSUS 35 (-) WTTSSCSS S000476	NODCON2GM 9 (+) CTCTT S000462	OSE2ROOTNODULE 9 (+) CTCTT S000468	TRANSINITMONOCO 29 (-) RMNAUGGC S000202
TCCTCAAACGGTCAAGAAXXXATGATGAGAAATAAAACT	TCAAACGGTCAAATGAGAAATAAA	3.20358e-05	3	10	6	8	ELRECOREPCRP1 10 (-) TTGACC S000142	MYBCOREATCYCB1 7 (+) AACGG S000502	POLASIG1 36 (+) AATAAA S000080	POLLEN1LELAT52 33 (+) AGAAA S000245	TATABOX5 35 (-) TTATTT S000203	WBOXATNPR1 11 (-) TTGAC S000390	WBOXNTERF3 10 (-) TGACY S000457	WRKY71OS 11 (-) TGAC S000447
TCCCGCCCATGATTGGAAXXXATGTTAACATAAAGAACT	CGCCCATGATTGTTAACATAAAGA	1.28143e-05	3	4	2	5	ARR1AT 10 (+) NGATT S000454	CAATBOX1 12 (-) CAAT S000028	CCAATBOX1 12 (-) CCAAT S000030	DOFCOREZM 37 (+) AAAG S000265	TAAAGSTKST1 36 (+) TAAAG S000387
TCCGTTAGAGCCAGCGAAXXXATGACCACGGGAGTGACT	GTTAGAGCCAGCACCACGGGAGTG	9.61073e-06	3	3	1	10	CACTFTPPCA1 38 (-) YACT S000449	GTGANTG10 39 (+) GTGA S000378	MYB2CONSENSUSAT 2 (-) YAACKG S000409	MYBCORE 2 (+) CNGTTR S000176	MYBCOREATCYCB1 2 (-) AACGG S000502	WBOXHVISO1 40 (+) TGACT S000442	WBOXNTERF3 28 (+) TGACY S000457	WBOXNTERF3 40 (+) TGACY S000457	WRKY71OS 28 (+) TGAC S000447	WRKY71OS 40 (+) TGAC S000447
TCCTGTTCCTACTGGGAAXXXATGCTGAGCCCAATGACT	TGTTCCTACTGGCTGAGCCCAATG	9.61073e-06	3	3	1	7	CAATBOX1 37 (+) CAAT S000028	CACTFTPPCA1 10 (+) YACT S000449	CCAATBOX1 36 (+) CCAAT S000030	SITEIIATCYTC 33 (-) TGGGCY S000474	WBOXHVISO1 40 (+) TGACT S000442	WBOXNTERF3 40 (+) TGACY S000457	WRKY71OS 40 (+) TGAC S000447
TCCTACCAGGGGTGGGAAXXXATGACGTGCATGTGCACT	TACCAGGGGTGGACGTGCATGTGC	9.61073e-06	3	3	1	18	ABRELATERD1 30 (+) ACGTG S000414	ACGTATERD1 30 (+) ACGT S000415	ACGTATERD1 30 (-) ACGT S000415	ASF1MOTIFCAMV 28 (+) TGACG S000024	CACTFTPPCA1 41 (+) YACT S000449	EBOXBNNAPA 35 (+) CANNTG S000144	EBOXBNNAPA 35 (-) CANNTG S000144	HEXMOTIFTAH3H4 28 (-) ACGTCA S000053	MYBPZM 2 (+) CCWACC S000179	MYCATERD1 35 (+) CATGTG S000413	MYCATRD22 35 (-) CACATG S000174	MYCCONSENSUSAT 35 (+) CANNTG S000407	MYCCONSENSUSAT 35 (-) CANNTG S000407	RHERPATEXPA7 30 (-) KCACGW S000512	RYREPEATBNNAPA 33 (-) CATGCA S000264	RYREPEATLEGUMIN 32 (-) CATGCAY S000100	TGACGTVMAMY 28 (+) TGACGT S000377	WRKY71OS 28 (+) TGAC S000447
TCCTGAGGTCTTGGAGAAXXXATGAAGCTAAATCAAACT	TGAGGTCTTGGAAAGCTAAATCAA	1.28143e-05	3	4	2	1	ARR1AT 36 (-) NGATT S000454
TCCGAGCGTATCTGTGAAXXXATGATAAGTAATGTAACT	GAGCGTATCTGTATAAGTAATGTA	1.28143e-05	3	4	2	6	CACTFTPPCA1 33 (-) YACT S000449	GATABOX 29 (+) GATA S000039	GATABOX 9 (-) GATA S000039	GTGANTG10 14 (+) GTGA S000378	IBOX 29 (+) GATAAG S000124	IBOXCORE 29 (+) GATAA S000199
TCCAAGTGTGTGTGGGAAXXXATGCTCTGTGCCTAGACT	AAGTGTGTGTGGCTCTGTGCCTAG	9.61073e-06	3	3	1	6	CACTFTPPCA1 5 (-) YACT S000449	DPBFCOREDCDC3 3 (-) ACACNNG S000292	EBOXBNNAPA 3 (+) CANNTG S000144	EBOXBNNAPA 3 (-) CANNTG S000144	MYCCONSENSUSAT 3 (+) CANNTG S000407	MYCCONSENSUSAT 3 (-) CANNTG S000407
TCCTGGTGTAGTTGCGAAXXXATGCTCACTTCGAACACT	TGGTGTAGTTGCCTCACTTCGAAC	1.60179e-05	3	5	3	6	CACTFTPPCA1 32 (+) YACT S000449	CACTFTPPCA1 41 (+) YACT S000449	CANBNNAPA 37 (+) CNAACAC S000148	DPBFCOREDCDC3 3 (-) ACACNNG S000292	GTGANTG10 31 (-) GTGA S000378	INRNTPSADB 30 (+) YTCANTYY S000395
TCCTACTCATGGTCAGAAXXXATGATTAGTAAAAAGACT	TACTCATGGTCAATTAGTAAAAAG	9.61073e-06	3	3	1	8	ARR1AT 28 (+) NGATT S000454	CACTFTPPCA1 4 (+) YACT S000449	CACTFTPPCA1 33 (-) YACT S000449	DOFCOREZM 38 (+) AAAG S000265	PREATPRODH 5 (+) ACTCAT S000450	WBOXNTCHN48 11 (-) CTGACY S000508	WBOXNTERF3 11 (-) TGACY S000457	WRKY71OS 12 (-) TGAC S000447
TCCGGGGACGTGTCCGAAXXXATGGGGCACGAGTCTACT	GGGGACGTGTCCGGGCACGAGTCT	9.61073e-06	3	3	1	6	ABRELATERD1 8 (+) ACGTG S000414	ACGTATERD1 8 (+) ACGT S000415	ACGTATERD1 8 (-) ACGT S000415	CACTFTPPCA1 41 (+) YACT S000449	GADOWNAT 8 (+) ACGTGTC S000438	RHERPATEXPA7 32 (+) KCACGW S000512
TCCACAGAAATTTCCGAAXXXATGACAATATCGTGTACT	ACAGAAATTTCCACAATATCGTGT	9.61073e-06	3	3	1	9	BIHD1OS 28 (-) TGTCA S000498	CAATBOX1 31 (+) CAAT S000028	CACTFTPPCA1 41 (+) YACT S000449	CURECORECR 40 (+) GTAC S000493	CURECORECR 40 (-) GTAC S000493	GATABOX 34 (-) GATA S000039	POLLEN1LELAT52 6 (+) AGAAA S000245	ROOTMOTIFTAPOX1 32 (-) ATATT S000098	WRKY71OS 28 (+) TGAC S000447
TCCCATGTATTCTCCGAAXXXATGCGCGAGTCATTAACT	CATGTATTCTCCCGCGAGTCATTA	1.28143e-05	3	4	2	3	WBOXHVISO1 34 (-) TGACT S000442	WBOXNTERF3 34 (-) TGACY S000457	WRKY71OS 35 (-) TGAC S000447
TCCAGTTTGGACACTGAAXXXATGAAAAAGCCACAAACT	AGTTTGGACACTAAAAAGCCACAA	1.60179e-05	3	5	3	4	CACTFTPPCA1 12 (+) YACT S000449	DOFCOREZM 32 (+) AAAG S000265	GT1GMSCAM4 29 (+) GAAAAA S000453	SORLIP1AT 35 (+) GCCAC S000482
TCCAGCATTATACCAGAAXXXATGCACGTACGCGTGACT	AGCATTATACCACACGTACGCGTG	1.28143e-05	3	4	2	12	ABRELATERD1 30 (-) ACGTG S000414	ACGTATERD1 31 (+) ACGT S000415	ACGTATERD1 31 (-) ACGT S000415	CGCGBOXAT 35 (+) VCGCGB S000501	CGCGBOXAT 35 (-) VCGCGB S000501	CURECORECR 33 (+) GTAC S000493	CURECORECR 33 (-) GTAC S000493	GTGANTG10 39 (+) GTGA S000378	RHERPATEXPA7 29 (+) KCACGW S000512	WBOXHVISO1 40 (+) TGACT S000442	WBOXNTERF3 40 (+) TGACY S000457	WRKY71OS 40 (+) TGAC S000447
TCCTGTTGGTGCTTAGAAXXXATGAGAAAAATTAGAACT	TGTTGGTGCTTAAGAAAAATTAGA	2.2425e-05	3	7	4	4	GT1GMSCAM4 31 (+) GAAAAA S000453	MYBCORE 3 (+) CNGTTR S000176	POLLEN1LELAT52 30 (+) AGAAA S000245	RAV1AAT 4 (-) CAACA S000314
TCCTACTTGGTTGAAGAAXXXATGCACCTAGGCTCGACT	TACTTGGTTGAACACCTAGGCTCG	9.61073e-06	3	3	1	2	CACTFTPPCA1 4 (+) YACT S000449	REALPHALGLHCB21 7 (-) AACCAA S000362
TCCCTGGGACACATTGAAXXXATGCAGGGCAGCTGGACT	CTGGGACACATTCAGGGCAGCTGG	9.61073e-06	3	3	1	6	CAATBOX1 13 (-) CAAT S000028	EBOXBNNAPA 35 (+) CANNTG S000144	EBOXBNNAPA 35 (-) CANNTG S000144	INTRONLOWER 28 (+) TGCAGG S000086	MYCCONSENSUSAT 35 (+) CANNTG S000407	MYCCONSENSUSAT 35 (-) CANNTG S000407
TCCTCGGCCCAGTTTGAAXXXATGGTAGTTCTCGTGACT	TCGGCCCAGTTTGTAGTTCTCGTG	1.28143e-05	3	4	2	8	GTGANTG10 39 (+) GTGA S000378	RHERPATEXPA7 37 (-) KCACGW S000512	S1FBOXSORPS1L21 27 (+) ATGGTA S000223	SITEIIATCYTC 6 (-) TGGGCY S000474	SORLIP2AT 6 (-) GGGCC S000483	WBOXHVISO1 40 (+) TGACT S000442	WBOXNTERF3 40 (+) TGACY S000457	WRKY71OS 40 (+) TGAC S000447
TCCGGGCTGGCTGGTGAAXXXATGATACGCACTGGCACT	GGGCTGGCTGGTATACGCACTGGC	9.61073e-06	3	3	1	4	CACTFTPPCA1 35 (+) YACT S000449	CACTFTPPCA1 41 (+) YACT S000449	GATABOX 29 (+) GATA S000039	GTGANTG10 14 (+) GTGA S000378
TCCTCGTGAGTGCCAGAAXXXATGAAGTACATTGTGACT	TCGTGAGTGCCAAAGTACATTGTG	9.61073e-06	3	3	1	11	CAATBOX1 36 (-) CAAT S000028	CACTFTPPCA1 9 (-) YACT S000449	CACTFTPPCA1 31 (-) YACT S000449	CURECORECR 32 (+) GTAC S000493	CURECORECR 32 (-) GTAC S000493	GTGANTG10 6 (+) GTGA S000378	GTGANTG10 39 (+) GTGA S000378	RHERPATEXPA7 4 (-) KCACGW S000512	WBOXHVISO1 40 (+) TGACT S000442	WBOXNTERF3 40 (+) TGACY S000457	WRKY71OS 40 (+) TGAC S000447
TCCGAGCGACCAACGGAAXXXATGATAAAAAATAAGACT	GAGCGACCAACGATAAAAAATAAG	1.60179e-05	3	5	3	6	GATABOX 29 (+) GATA S000039	IBOXCORE 29 (+) GATAA S000199	MYB2CONSENSUSAT 11 (+) YAACKG S000409	MYBCORE 11 (-) CNGTTR S000176	MYBCOREATCYCB1 12 (+) AACGG S000502	TATABOX5 35 (-) TTATTT S000203
TCCTTAACGTATATGGAAXXXATGCGGTTACAAACAACT	TTAACGTATATGCGGTTACAAACA	9.61073e-06	3	3	1	4	ACGTATERD1 7 (+) ACGT S000415	ACGTATERD1 7 (-) ACGT S000415	GARE2OSREP1 5 (+) TAACGTA S000420	MYBCORE 30 (+) CNGTTR S000176
TCCCTGGGACACATTGAAXXXATGCGTCCAAAGCTGACT	CTGGGACACATTCGTCCAAAGCTG	9.61073e-06	3	3	1	6	CAATBOX1 13 (-) CAAT S000028	DOFCOREZM 35 (+) AAAG S000265	WBOXHVISO1 40 (+) TGACT S000442	WBOXNTCHN48 39 (+) CTGACY S000508	WBOXNTERF3 40 (+) TGACY S000457	WRKY71OS 40 (+) TGAC S000447
TCCGGCGGCATCCGCGAAXXXATGGCACTAACAATCACT	GGCGGCATCCGCGCACTAACAATC	1.92215e-05	3	6	4	6	ARR1AT 38 (-) NGATT S000454	CAATBOX1 37 (+) CAAT S000028	CACTFTPPCA1 31 (+) YACT S000449	CACTFTPPCA1 41 (+) YACT S000449	GCCCORE 4 (-) GCCGCC S000430	GTGANTG10 40 (-) GTGA S000378
TCCCTCGTGTTGGCGGAAXXXATGATTAGTCCACCGACT	CTCGTGTTGGCGATTAGTCCACCG	9.61073e-06	3	3	1	8	ARR1AT 28 (+) NGATT S000454	CANBNNAPA 7 (-) CNAACAC S000148	CBFHV 38 (+) RYCGAC S000497	DPBFCOREDCDC3 4 (-) ACACNNG S000292	DRE2COREZMRAB17 38 (+) ACCGAC S000402	DRECRTCOREAT 38 (+) RCCGAC S000418	LTRECOREATCOR15 39 (+) CCGAC S000153	RAV1AAT 8 (-) CAACA S000314
TCCCCGGTTCTTACCGAAXXXATGTACTATCACTTGACT	CCGGTTCTTACCTACTATCACTTG	9.61073e-06	3	3	1	14	CACTFTPPCA1 36 (+) YACT S000449	CACTFTPPCA1 30 (+) YACT S000449	CURECORECR 29 (+) GTAC S000493	CURECORECR 29 (-) GTAC S000493	EBOXBNNAPA 36 (+) CANNTG S000144	EBOXBNNAPA 36 (-) CANNTG S000144	GATABOX 33 (-) GATA S000039	GTGANTG10 35 (-) GTGA S000378	MYCCONSENSUSAT 36 (+) CANNTG S000407	MYCCONSENSUSAT 36 (-) CANNTG S000407	WBOXATNPR1 39 (+) TTGAC S000390	WBOXHVISO1 40 (+) TGACT S000442	WBOXNTERF3 40 (+) TGACY S000457	WRKY71OS 40 (+) TGAC S000447
TCCAGTCGCACTGTGGAAXXXATGCTCGATGAAGGCACT	AGTCGCACTGTGCTCGATGAAGGC	9.61073e-06	3	3	1	2	CACTFTPPCA1 9 (+) YACT S000449	CACTFTPPCA1 41 (+) YACT S000449
TCCTGATGCCGTCCAGAAXXXATGACCTGCCGCCGTACT	TGATGCCGTCCAACCTGCCGCCGT	1.28143e-05	3	4	2	9	CACTFTPPCA1 41 (+) YACT S000449	CMSRE1IBSPOA 9 (-) TGGACGG S000511	CURECORECR 40 (+) GTAC S000493	CURECORECR 40 (-) GTAC S000493	GCCCORE 34 (+) GCCGCC S000430	PALBOXAPC 9 (+) CCGTCC S000137	QELEMENTZMZM13 28 (-) AGGTCA S000254	WBOXNTERF3 28 (+) TGACY S000457	WRKY71OS 28 (+) TGAC S000447
TCCTCACTCCTTCGGGAAXXXATGGATGTAGCTCCGACT	TCACTCCTTCGGGATGTAGCTCCG	1.28143e-05	3	4	2	5	CACTFTPPCA1 5 (+) YACT S000449	GTGANTG10 4 (-) GTGA S000378	INRNTPSADB 3 (+) YTCANTYY S000395	LTRECOREATCOR15 39 (+) CCGAC S000153	SORLIP5AT 3 (-) GAGTGAG S000486
TCCCCGGTGGGCGCGGAAXXXATGGCCACGGGAGTGACT	CCGGTGGGCGCGGCCACGGGAGTG	9.61073e-06	3	3	1	8	CACTFTPPCA1 38 (-) YACT S000449	CGCGBOXAT 11 (+) VCGCGB S000501	CGCGBOXAT 11 (-) VCGCGB S000501	GTGANTG10 39 (+) GTGA S000378	SORLIP1AT 30 (+) GCCAC S000482	WBOXHVISO1 40 (+) TGACT S000442	WBOXNTERF3 40 (+) TGACY S000457	WRKY71OS 40 (+) TGAC S000447
TCCTGGTGTAGTTGCGAAXXXATGGCAGGAATGGTGACT	TGGTGTAGTTGCGCAGGAATGGTG	9.61073e-06	3	3	1	5	DPBFCOREDCDC3 3 (-) ACACNNG S000292	GTGANTG10 39 (+) GTGA S000378	WBOXHVISO1 40 (+) TGACT S000442	WBOXNTERF3 40 (+) TGACY S000457	WRKY71OS 40 (+) TGAC S000447
TCCTGTGAATCCTACGAAXXXATGGTGACAACACCAACT	TGTGAATCCTACGTGACAACACCA	9.61073e-06	3	3	1	7	ARR1AT 8 (-) NGATT S000454	BIHD1OS 31 (-) TGTCA S000498	GTGANTG10 5 (+) GTGA S000378	GTGANTG10 30 (+) GTGA S000378	RAV1AAT 34 (+) CAACA S000314	SEBFCONSSTPR10A 30 (-) YTGTCWC S000391	WRKY71OS 31 (+) TGAC S000447
TCCTGGGGTGGTCTCGAAXXXATGCAGGGCAGCTGGACT	TGGGGTGGTCTCCAGGGCAGCTGG	9.61073e-06	3	3	1	6	EBOXBNNAPA 35 (+) CANNTG S000144	EBOXBNNAPA 35 (-) CANNTG S000144	INTRONLOWER 28 (+) TGCAGG S000086	MYCCONSENSUSAT 35 (+) CANNTG S000407	MYCCONSENSUSAT 35 (-) CANNTG S000407	SURECOREATSULTR 11 (-) GAGAC S000499
TCCAGCCGATGTGTTGAAXXXATGAATGCAAAGCCAACT	AGCCGATGTGTTAATGCAAAGCCA	9.61073e-06	3	3	1	3	DOFCOREZM 35 (+) AAAG S000265	PROLAMINBOXOSGL 32 (+) TGCAAAG S000354	RAV1AAT 12 (-) CAACA S000314
TCCCCGGTGGGCGCGGAAXXXATGACCTGGGAACCAACT	CCGGTGGGCGCGACCTGGGAACCA	1.28143e-05	3	4	2	6	CGCGBOXAT 11 (+) VCGCGB S000501	CGCGBOXAT 11 (-) VCGCGB S000501	QELEMENTZMZM13 28 (-) AGGTCA S000254	REALPHALGLHCB21 37 (+) AACCAA S000362	WBOXNTERF3 28 (+) TGACY S000457	WRKY71OS 28 (+) TGAC S000447
TCCCGATGAGATGTCGAAXXXATGCACCTAGGCTCGACT	CGATGAGATGTCCACCTAGGCTCG	1.28143e-05	3	4	2	0
TCCCGATGAGATGTCGAAXXXATGGTGCGGTTGTATACT	CGATGAGATGTCGTGCGGTTGTAT	9.61073e-06	3	3	1	2	CACTFTPPCA1 41 (+) YACT S000449	MYBCORE 33 (+) CNGTTR S000176
TCCGGAACAAAGTCAGAAXXXATGTGCTGACATAAAACT	GGAACAAAGTCATGCTGACATAAA	9.61073e-06	3	3	1	8	BIHD1OS 33 (-) TGTCA S000498	DOFCOREZM 9 (+) AAAG S000265	TBOXATGAPB 8 (-) ACTTTG S000383	WBOXHVISO1 11 (-) TGACT S000442	WBOXNTCHN48 11 (-) CTGACY S000508	WBOXNTERF3 11 (-) TGACY S000457	WRKY71OS 33 (+) TGAC S000447	WRKY71OS 12 (-) TGAC S000447
TCCTGCCCAGCAGTTGAAXXXATGCACCCCAGTGGAACT	TGCCCAGCAGTTCACCCCAGTGGA	1.28143e-05	3	4	2	7	CACTFTPPCA1 36 (-) YACT S000449	EBOXBNNAPA 11 (+) CANNTG S000144	EBOXBNNAPA 11 (-) CANNTG S000144	MYB2CONSENSUSAT 11 (-) YAACKG S000409	MYBCORE 11 (+) CNGTTR S000176	MYCCONSENSUSAT 11 (+) CANNTG S000407	MYCCONSENSUSAT 11 (-) CANNTG S000407
TCCCAGGCGCTAGGGGAAXXXATGACTAAAAAGTATACT	CAGGCGCTAGGGACTAAAAAGTAT	9.61073e-06	3	3	1	6	CACTFTPPCA1 41 (+) YACT S000449	CACTFTPPCA1 37 (-) YACT S000449	DOFCOREZM 35 (+) AAAG S000265	WBOXHVISO1 28 (+) TGACT S000442	WBOXNTERF3 28 (+) TGACY S000457	WRKY71OS 28 (+) TGAC S000447
TCCGTTAGAGCCAGCGAAXXXATGCGGTGACAGGGGACT	GTTAGAGCCAGCCGGTGACAGGGG	9.61073e-06	3	3	1	7	BIHD1OS 33 (-) TGTCA S000498	GTGANTG10 32 (+) GTGA S000378	MYB2CONSENSUSAT 2 (-) YAACKG S000409	MYBCORE 2 (+) CNGTTR S000176	MYBCOREATCYCB1 2 (-) AACGG S000502	SEBFCONSSTPR10A 32 (-) YTGTCWC S000391	WRKY71OS 33 (+) TGAC S000447
TCCTACCAGGGGTGGGAAXXXATGGGGACGATGCTGACT	TACCAGGGGTGGGGGACGATGCTG	9.61073e-06	3	3	1	5	MYBPZM 2 (+) CCWACC S000179	WBOXHVISO1 40 (+) TGACT S000442	WBOXNTCHN48 39 (+) CTGACY S000508	WBOXNTERF3 40 (+) TGACY S000457	WRKY71OS 40 (+) TGAC S000447
TCCTATGGCAGGTCTGAAXXXATGAACTCGTATGCGACT	TATGGCAGGTCTAACTCGTATGCG	1.60179e-05	3	5	3	0
TCCAGGATATAGATAGAAXXXATGAACGTCCTACAGACT	AGGATATAGATAAACGTCCTACAG	9.61073e-06	3	3	1	6	ACGTATERD1 31 (+) ACGT S000415	ACGTATERD1 31 (-) ACGT S000415	BOXIINTPATPB 13 (+) ATAGAA S000296	GATABOX 6 (+) GATA S000039	GATABOX 12 (+) GATA S000039	MYBST1 5 (+) GGATA S000180
TCCGTATTTCGCCATGAAXXXATGAAAAATAAAGAAACT	GTATTTCGCCATAAAAATAAAGAA	9.61073e-06	3	3	1	6	DOFCOREZM 36 (+) AAAG S000265	GT1GMSCAM4 29 (+) GAAAAA S000453	POLASIG1 33 (+) AATAAA S000080	POLLEN1LELAT52 38 (+) AGAAA S000245	TAAAGSTKST1 35 (+) TAAAG S000387	TATABOX5 32 (-) TTATTT S000203
TCCCTGGGCTGGTTCGAAXXXATGAAATTAACAAAAACT	CTGGGCTGGTTCAAATTAACAAAA	9.61073e-06	3	3	1	4	GAREAT 34 (+) TAACAAR S000439	MYBGAHV 34 (+) TAACAAA S000181	SEF4MOTIFGM7S 37 (-) RTTTTTR S000103	SITEIIATCYTC 5 (+) TGGGCY S000474
TCCGTGGGTGTCACTGAAXXXATGGATGTAGCTCCGACT	GTGGGTGTCACTGATGTAGCTCCG	9.61073e-06	3	3	1	5	BIHD1OS 9 (+) TGTCA S000498	CACTFTPPCA1 12 (+) YACT S000449	GTGANTG10 11 (-) GTGA S000378	LTRECOREATCOR15 39 (+) CCGAC S000153	WRKY71OS 10 (-) TGAC S000447
TCCCGGGTAGATTTCGAAXXXATGGATGTAGCTCCGACT	CGGGTAGATTTCGATGTAGCTCCG	9.61073e-06	3	3	1	2	ARR1AT 9 (+) NGATT S000454	LTRECOREATCOR15 39 (+) CCGAC S000153
TCCGGGCTGGCTGGTGAAXXXATGGGTTCTTCCTAGACT	GGGCTGGCTGGTGGTTCTTCCTAG	1.28143e-05	3	4	2	2	GTGANTG10 14 (+) GTGA S000378	SEF3MOTIFGM 28 (-) AACCCA S000115
TCCCTCACAACCTTAGAAXXXATGCAAAAAAGCCTCACT	CTCACAACCTTACAAAAAAGCCTC	9.61073e-06	3	3	1	4	CACTFTPPCA1 41 (+) YACT S000449	DOFCOREZM 34 (+) AAAG S000265	GTGANTG10 5 (-) GTGA S000378	GTGANTG10 40 (-) GTGA S000378
TCCCCGGTGGGCGCGGAAXXXATGGGGCACGAGTCTACT	CCGGTGGGCGCGGGGCACGAGTCT	1.28143e-05	3	4	2	4	CACTFTPPCA1 41 (+) YACT S000449	CGCGBOXAT 11 (+) VCGCGB S000501	CGCGBOXAT 11 (-) VCGCGB S000501	RHERPATEXPA7 32 (+) KCACGW S000512
TCCTACATTGGGATGGAAXXXATGACGACTTGGAAAACT	TACATTGGGATGACGACTTGGAAA	9.61073e-06	3	3	1	5	ASF1MOTIFCAMV 28 (+) TGACG S000024	CAATBOX1 7 (-) CAAT S000028	CCAATBOX1 7 (-) CCAAT S000030	LEAFYATAG 5 (-) CCAATGT S000432	WRKY71OS 28 (+) TGAC S000447
TCCCTCGTGTTGGCGGAAXXXATGACCTGGGAACCAACT	CTCGTGTTGGCGACCTGGGAACCA	1.28143e-05	3	4	2	7	CANBNNAPA 7 (-) CNAACAC S000148	DPBFCOREDCDC3 4 (-) ACACNNG S000292	QELEMENTZMZM13 28 (-) AGGTCA S000254	RAV1AAT 8 (-) CAACA S000314	REALPHALGLHCB21 37 (+) AACCAA S000362	WBOXNTERF3 28 (+) TGACY S000457	WRKY71OS 28 (+) TGAC S000447
TCCTACTTGGTTGAAGAAXXXATGCGAGCATGGTACACT	TACTTGGTTGAACGAGCATGGTAC	9.61073e-06	3	3	1	6	CACTFTPPCA1 41 (+) YACT S000449	CACTFTPPCA1 4 (+) YACT S000449	CURECORECR 38 (+) GTAC S000493	CURECORECR 38 (-) GTAC S000493	REALPHALGLHCB21 7 (-) AACCAA S000362	S1FBOXSORPS1L21 35 (+) ATGGTA S000223
TCCATTGAGACATACGAAXXXATGACCCGTACACCGACT	ATTGAGACATACACCCGTACACCG	9.61073e-06	3	3	1	11	ARFAT 7 (-) TGTCTC S000270	CAATBOX1 4 (-) CAAT S000028	CBFHV 38 (+) RYCGAC S000497	CURECORECR 34 (+) GTAC S000493	CURECORECR 34 (-) GTAC S000493	DRE2COREZMRAB17 38 (+) ACCGAC S000402	DRECRTCOREAT 38 (+) RCCGAC S000418	LTRECOREATCOR15 39 (+) CCGAC S000153	SURECOREATSULTR 7 (+) GAGAC S000499	WBOXNTERF3 28 (+) TGACY S000457	WRKY71OS 28 (+) TGAC S000447
TCCTATTGACTCTGGGAAXXXATGTGCTCGATGGGAACT	TATTGACTCTGGTGCTCGATGGGA	9.61073e-06	3	3	1	5	CAATBOX1 5 (-) CAAT S000028	WBOXATNPR1 6 (+) TTGAC S000390	WBOXHVISO1 7 (+) TGACT S000442	WBOXNTERF3 7 (+) TGACY S000457	WRKY71OS 7 (+) TGAC S000447
TCCTCTTCGGACGACGAAXXXATGCAGGGCAGCTGGACT	TCTTCGGACGACCAGGGCAGCTGG	9.61073e-06	3	3	1	8	CGACGOSAMY3 12 (+) CGACG S000205	EBOXBNNAPA 35 (+) CANNTG S000144	EBOXBNNAPA 35 (-) CANNTG S000144	INTRONLOWER 28 (+) TGCAGG S000086	MYCCONSENSUSAT 35 (+) CANNTG S000407	MYCCONSENSUSAT 35 (-) CANNTG S000407	NODCON2GM 3 (+) CTCTT S000462	OSE2ROOTNODULE 3 (+) CTCTT S000468
TCCTATGGCAGTTCTGAAXXXATGAACTCGTATGCGACT	TATGGCAGTTCTAACTCGTATGCG	1.60179e-05	3	5	3	0
TCCCTCGTGTTGGCGGAAXXXATGCACCCCAGTGGAACT	CTCGTGTTGGCGCACCCCAGTGGA	1.28143e-05	3	4	2	4	CACTFTPPCA1 36 (-) YACT S000449	CANBNNAPA 7 (-) CNAACAC S000148	DPBFCOREDCDC3 4 (-) ACACNNG S000292	RAV1AAT 8 (-) CAACA S000314
TCCTATTGACTCTGGGAAXXXATGTAACGGCTTGACACT	TATTGACTCTGGTAACGGCTTGAC	9.61073e-06	3	3	1	12	BIHD1OS 38 (-) TGTCA S000498	CAATBOX1 5 (-) CAAT S000028	CACTFTPPCA1 41 (+) YACT S000449	MYB2CONSENSUSAT 30 (+) YAACKG S000409	MYBCORE 30 (-) CNGTTR S000176	MYBCOREATCYCB1 31 (+) AACGG S000502	WBOXATNPR1 6 (+) TTGAC S000390	WBOXATNPR1 37 (+) TTGAC S000390	WBOXHVISO1 7 (+) TGACT S000442	WBOXNTERF3 7 (+) TGACY S000457	WRKY71OS 7 (+) TGAC S000447	WRKY71OS 38 (+) TGAC S000447
TCCTTGGATCAAATGGAAXXXATGAAAAAAAAAACAACT	TTGGATCAAATGAAAAAAAAAACA	2.56286e-05	3	8	5	6	EBOXBNNAPA 10 (+) CANNTG S000144	EBOXBNNAPA 10 (-) CANNTG S000144	GT1GMSCAM4 29 (+) GAAAAA S000453	MARTBOX 30 (-) TTWTWTTWTT S000067	MYCCONSENSUSAT 10 (+) CANNTG S000407	MYCCONSENSUSAT 10 (-) CANNTG S000407
TCCCTGGGCTGGTTCGAAXXXATGACCCGTACACCGACT	CTGGGCTGGTTCACCCGTACACCG	9.61073e-06	3	3	1	9	CBFHV 38 (+) RYCGAC S000497	CURECORECR 34 (+) GTAC S000493	CURECORECR 34 (-) GTAC S000493	DRE2COREZMRAB17 38 (+) ACCGAC S000402	DRECRTCOREAT 38 (+) RCCGAC S000418	LTRECOREATCOR15 39 (+) CCGAC S000153	SITEIIATCYTC 5 (+) TGGGCY S000474	WBOXNTERF3 28 (+) TGACY S000457	WRKY71OS 28 (+) TGAC S000447
TCCTAATTCCAGCAGGAAXXXATGAATAATCGTTAAACT	TAATTCCAGCAGAATAATCGTTAA	1.28143e-05	3	4	2	1	ARR1AT 33 (-) NGATT S000454
TCCTGACGCTAGTCGGAAXXXATGGTGCGGTTGTATACT	TGACGCTAGTCGGTGCGGTTGTAT	9.61073e-06	3	3	1	5	ASF1MOTIFCAMV 4 (+) TGACG S000024	CACTFTPPCA1 41 (+) YACT S000449	LTRECOREATCOR15 12 (-) CCGAC S000153	MYBCORE 33 (+) CNGTTR S000176	WRKY71OS 4 (+) TGAC S000447
TCCTCACGACCGGGTGAAXXXATGCAAAAAAGTGAAACT	TCACGACCGGGTCAAAAAAGTGAA	2.2425e-05	3	7	5	7	CACTFTPPCA1 36 (-) YACT S000449	DOFCOREZM 34 (+) AAAG S000265	GTGANTG10 14 (+) GTGA S000378	GTGANTG10 37 (+) GTGA S000378	GTGANTG10 4 (-) GTGA S000378	INRNTPSADB 34 (-) YTCANTYY S000395	RHERPATEXPA7 4 (+) KCACGW S000512
TCCCGATTCGTTTTCGAAXXXATGCTCTGTGCCTAGACT	CGATTCGTTTTCCTCTGTGCCTAG	1.28143e-05	3	4	2	1	ARR1AT 4 (+) NGATT S000454
TCCCTAAGGTAACTAGAAXXXATGGCCAGTATCGAGACT	CTAAGGTAACTAGCCAGTATCGAG	9.61073e-06	3	3	1	3	CACTFTPPCA1 33 (-) YACT S000449	GATABOX 35 (-) GATA S000039	SURECOREATSULTR 39 (+) GAGAC S000499
TCCCCGGTGGGCGCGGAAXXXATGTACTATCACTTGACT	CCGGTGGGCGCGTACTATCACTTG	9.61073e-06	3	3	1	16	CACTFTPPCA1 36 (+) YACT S000449	CACTFTPPCA1 30 (+) YACT S000449	CGCGBOXAT 11 (+) VCGCGB S000501	CGCGBOXAT 11 (-) VCGCGB S000501	CURECORECR 29 (+) GTAC S000493	CURECORECR 29 (-) GTAC S000493	EBOXBNNAPA 36 (+) CANNTG S000144	EBOXBNNAPA 36 (-) CANNTG S000144	GATABOX 33 (-) GATA S000039	GTGANTG10 35 (-) GTGA S000378	MYCCONSENSUSAT 36 (+) CANNTG S000407	MYCCONSENSUSAT 36 (-) CANNTG S000407	WBOXATNPR1 39 (+) TTGAC S000390	WBOXHVISO1 40 (+) TGACT S000442	WBOXNTERF3 40 (+) TGACY S000457	WRKY71OS 40 (+) TGAC S000447
TCCTGTTGGTGCTTAGAAXXXATGGTAGCTTACTAAACT	TGTTGGTGCTTAGTAGCTTACTAA	9.61073e-06	3	3	1	4	CACTFTPPCA1 36 (+) YACT S000449	MYBCORE 3 (+) CNGTTR S000176	RAV1AAT 4 (-) CAACA S000314	S1FBOXSORPS1L21 27 (+) ATGGTA S000223
TCCGAGCAAATAAAGGAAXXXATGATACCAGGTACAACT	GAGCAAATAAAGATACCAGGTACA	1.92215e-05	3	6	3	7	CURECORECR 37 (+) GTAC S000493	CURECORECR 37 (-) GTAC S000493	DOFCOREZM 12 (+) AAAG S000265	GATABOX 29 (+) GATA S000039	POLASIG1 9 (+) AATAAA S000080	TAAAGSTKST1 11 (+) TAAAG S000387	TATABOX5 8 (-) TTATTT S000203
TCCTTTCGGTTTGGCGAAXXXATGGCGTGAGACGAAACT	TTTCGGTTTGGCGCGTGAGACGAA	1.28143e-05	3	4	2	4	DOFCOREZM 3 (-) AAAG S000265	GTGANTG10 32 (+) GTGA S000378	LTRE1HVBLT49 4 (-) CCGAAA S000250	SURECOREATSULTR 34 (+) GAGAC S000499
TCCGGCGGCATCCGCGAAXXXATGAAAAAATTAATGACT	GGCGGCATCCGCAAAAAATTAATG	1.28143e-05	3	4	2	5	GCCCORE 4 (-) GCCGCC S000430	GT1GMSCAM4 29 (+) GAAAAA S000453	WBOXHVISO1 40 (+) TGACT S000442	WBOXNTERF3 40 (+) TGACY S000457	WRKY71OS 40 (+) TGAC S000447
TCCAACGTATTGAGTGAAXXXATGGATAATTGAGAAACT	AACGTATTGAGTGATAATTGAGAA	1.28143e-05	3	4	2	14	ACGTATERD1 5 (+) ACGT S000415	ACGTATERD1 5 (-) ACGT S000415	AMYBOX2 27 (-) TATCCAT S000021	CAATBOX1 9 (-) CAAT S000028	CAATBOX1 34 (-) CAAT S000028	CACTFTPPCA1 13 (-) YACT S000449	GATABOX 30 (+) GATA S000039	GTGANTG10 14 (+) GTGA S000378	IBOXCORE 30 (+) GATAA S000199	MYBST1 29 (+) GGATA S000180	POLLEN1LELAT52 38 (+) AGAAA S000245	SREATMSD 29 (-) TTATCC S000470	TATCCAOSAMY 28 (-) TATCCA S000403	TATCCAYMOTIFOSR 27 (-) TATCCAY S000256
TCCTCGTGGGAGGTCGAAXXXATGGGTTTCGTTGAAACT	TCGTGGGAGGTCGGTTTCGTTGAA	1.92215e-05	3	6	4	2	BOXCPSAS1 6 (-) CTCCCAC S000226	SEF3MOTIFGM 28 (-) AACCCA S000115
TCCCTCGTGTTGGCGGAAXXXATGGCAGGAATGGTGACT	CTCGTGTTGGCGGCAGGAATGGTG	9.61073e-06	3	3	1	7	CANBNNAPA 7 (-) CNAACAC S000148	DPBFCOREDCDC3 4 (-) ACACNNG S000292	GTGANTG10 39 (+) GTGA S000378	RAV1AAT 8 (-) CAACA S000314	WBOXHVISO1 40 (+) TGACT S000442	WBOXNTERF3 40 (+) TGACY S000457	WRKY71OS 40 (+) TGAC S000447
TCCCGGGCGGGCAGTGAAXXXATGTACTATCACTTGACT	CGGGCGGGCAGTTACTATCACTTG	1.28143e-05	3	4	2	16	CACTFTPPCA1 36 (+) YACT S000449	CACTFTPPCA1 30 (+) YACT S000449	CACTFTPPCA1 13 (-) YACT S000449	CURECORECR 29 (+) GTAC S000493	CURECORECR 29 (-) GTAC S000493	EBOXBNNAPA 36 (+) CANNTG S000144	EBOXBNNAPA 36 (-) CANNTG S000144	GATABOX 33 (-) GATA S000039	GTGANTG10 14 (+) GTGA S000378	GTGANTG10 35 (-) GTGA S000378	MYCCONSENSUSAT 36 (+) CANNTG S000407	MYCCONSENSUSAT 36 (-) CANNTG S000407	WBOXATNPR1 39 (+) TTGAC S000390	WBOXHVISO1 40 (+) TGACT S000442	WBOXNTERF3 40 (+) TGACY S000457	WRKY71OS 40 (+) TGAC S000447
TCCAAAAACTCTGTCGAAXXXATGACAACGATAAAGACT	AAAAACTCTGTCACAACGATAAAG	1.92215e-05	3	6	3	7	BIHD1OS 28 (-) TGTCA S000498	DOFCOREZM 38 (+) AAAG S000265	GATABOX 35 (+) GATA S000039	IBOXCORE 35 (+) GATAA S000199	SEF4MOTIFGM7S 3 (-) RTTTTTR S000103	TAAAGSTKST1 37 (+) TAAAG S000387	WRKY71OS 28 (+) TGAC S000447
TCCTGGTAAATATCAGAAXXXATGAACATCGGAGAAACT	TGGTAAATATCAAACATCGGAGAA	2.2425e-05	3	7	5	3	GATABOX 11 (-) GATA S000039	POLLEN1LELAT52 38 (+) AGAAA S000245	ROOTMOTIFTAPOX1 9 (-) ATATT S000098
TCCTCCTCGTAGGGTGAAXXXATGGGGACGATGCTGACT	TCCTCGTAGGGTGGGACGATGCTG	9.61073e-06	3	3	1	5	GTGANTG10 14 (+) GTGA S000378	WBOXHVISO1 40 (+) TGACT S000442	WBOXNTCHN48 39 (+) CTGACY S000508	WBOXNTERF3 40 (+) TGACY S000457	WRKY71OS 40 (+) TGAC S000447
TCCAGTCGCACTGTGGAAXXXATGTATTATGATGGGACT	AGTCGCACTGTGTATTATGATGGG	9.61073e-06	3	3	1	1	CACTFTPPCA1 9 (+) YACT S000449
TCCCTTCATCGGGAGGAAXXXATGAAACAAAGTGGAACT	CTTCATCGGGAGAAACAAAGTGGA	9.61073e-06	3	3	1	4	ANAERO1CONSENSU 30 (+) AAACAAA S000477	CACTFTPPCA1 36 (-) YACT S000449	DOFCOREZM 34 (+) AAAG S000265	TBOXATGAPB 33 (-) ACTTTG S000383
TCCTGATCGCCTTTTGAAXXXATGTGCATACAGCCCACT	TGATCGCCTTTTTGCATACAGCCC	1.92215e-05	3	6	4	3	CACTFTPPCA1 41 (+) YACT S000449	DOFCOREZM 11 (-) AAAG S000265	SITEIIATCYTC 37 (-) TGGGCY S000474
TCCGGTGTCTTGTGGGAAXXXATGCCCGGATGCATAACT	GGTGTCTTGTGGCCCGGATGCATA	9.61073e-06	3	3	1	1	DPBFCOREDCDC3 2 (-) ACACNNG S000292
TCCTACTCATGGTCAGAAXXXATGGGGCAGCACGGAACT	TACTCATGGTCAGGGCAGCACGGA	9.61073e-06	3	3	1	5	CACTFTPPCA1 4 (+) YACT S000449	PREATPRODH 5 (+) ACTCAT S000450	WBOXNTCHN48 11 (-) CTGACY S000508	WBOXNTERF3 11 (-) TGACY S000457	WRKY71OS 12 (-) TGAC S000447
TCCTACATTGGGATGGAAXXXATGTGCTCGATGGGAACT	TACATTGGGATGTGCTCGATGGGA	9.61073e-06	3	3	1	3	CAATBOX1 7 (-) CAAT S000028	CCAATBOX1 7 (-) CCAAT S000030	LEAFYATAG 5 (-) CCAATGT S000432
TCCAGGCGGGGTAGTGAAXXXATGCCCGCCGACTGCACT	AGGCGGGGTAGTCCCGCCGACTGC	1.28143e-05	3	4	2	6	CACTFTPPCA1 41 (+) YACT S000449	CACTFTPPCA1 13 (-) YACT S000449	CBFHV 33 (+) RYCGAC S000497	DRECRTCOREAT 33 (+) RCCGAC S000418	GTGANTG10 14 (+) GTGA S000378	LTRECOREATCOR15 34 (+) CCGAC S000153
TCCGCCCTGGAGGTAGAAXXXATGTGTAAGGATGATACT	GCCCTGGAGGTATGTAAGGATGAT	9.61073e-06	3	3	1	3	CACTFTPPCA1 41 (+) YACT S000449	GATABOX 39 (+) GATA S000039	NAPINMOTIFBN 27 (-) TACACAT S000070
TCCCTCGTGTTGGCGGAAXXXATGCCCGGATGCATAACT	CTCGTGTTGGCGCCCGGATGCATA	9.61073e-06	3	3	1	3	CANBNNAPA 7 (-) CNAACAC S000148	DPBFCOREDCDC3 4 (-) ACACNNG S000292	RAV1AAT 8 (-) CAACA S000314
TCCTATTGACTCTGGGAAXXXATGGCACAAGTTTGGACT	TATTGACTCTGGGCACAAGTTTGG	9.61073e-06	3	3	1	5	CAATBOX1 5 (-) CAAT S000028	WBOXATNPR1 6 (+) TTGAC S000390	WBOXHVISO1 7 (+) TGACT S000442	WBOXNTERF3 7 (+) TGACY S000457	WRKY71OS 7 (+) TGAC S000447
TCCGGACACGATTTAGAAXXXATGTTCAAGCACAGAACT	GGACACGATTTATTCAAGCACAGA	9.61073e-06	3	3	1	1	ARR1AT 9 (+) NGATT S000454
TCCGTATTCGGACTAGAAXXXATGCGAGCATGGTACACT	GTATTCGGACTACGAGCATGGTAC	9.61073e-06	3	3	1	4	CACTFTPPCA1 41 (+) YACT S000449	CURECORECR 38 (+) GTAC S000493	CURECORECR 38 (-) GTAC S000493	S1FBOXSORPS1L21 35 (+) ATGGTA S000223
TCCTACTCATGGTCAGAAXXXATGAGGAATGCTCCAACT	TACTCATGGTCAAGGAATGCTCCA	9.61073e-06	3	3	1	5	CACTFTPPCA1 4 (+) YACT S000449	PREATPRODH 5 (+) ACTCAT S000450	WBOXNTCHN48 11 (-) CTGACY S000508	WBOXNTERF3 11 (-) TGACY S000457	WRKY71OS 12 (-) TGAC S000447
TCCGTAAACGACTTCGAAXXXATGGTAGCCCTAGATACT	GTAAACGACTTCGTAGCCCTAGAT	9.61073e-06	3	3	1	3	CACTFTPPCA1 41 (+) YACT S000449	GATABOX 39 (+) GATA S000039	S1FBOXSORPS1L21 27 (+) ATGGTA S000223
TCCTGACGCTAGTCGGAAXXXATGGGTACCCTAAGGACT	TGACGCTAGTCGGGTACCCTAAGG	9.61073e-06	3	3	1	5	ASF1MOTIFCAMV 4 (+) TGACG S000024	CURECORECR 31 (+) GTAC S000493	CURECORECR 31 (-) GTAC S000493	LTRECOREATCOR15 12 (-) CCGAC S000153	WRKY71OS 4 (+) TGAC S000447
TCCACGGGCAGCCATGAAXXXATGAACAGTATAGAAACT	ACGGGCAGCCATAACAGTATAGAA	1.60179e-05	3	5	3	3	BOXIINTPATPB 36 (+) ATAGAA S000296	CACTFTPPCA1 33 (-) YACT S000449	POLLEN1LELAT52 38 (+) AGAAA S000245
TCCGTTTTCCATATAGAAXXXATGTGATGAAATAAAACT	GTTTTCCATATATGATGAAATAAA	1.60179e-05	3	5	3	6	ANAERO3CONSENSU 29 (-) TCATCAC S000479	BOXIINTPATPB 13 (+) ATAGAA S000296	GTGANTG10 29 (+) GTGA S000378	MYBCOREATCYCB1 2 (-) AACGG S000502	POLASIG1 36 (+) AATAAA S000080	TATABOX5 35 (-) TTATTT S000203
TCCCTTGTCTGGCTCGAAXXXATGGTAGCCCTAGATACT	CTTGTCTGGCTCGTAGCCCTAGAT	9.61073e-06	3	3	1	3	CACTFTPPCA1 41 (+) YACT S000449	GATABOX 39 (+) GATA S000039	S1FBOXSORPS1L21 27 (+) ATGGTA S000223
TCCAGGTATCATAGGGAAXXXATGCAACACACGCACACT	AGGTATCATAGGCAACACACGCAC	1.60179e-05	3	5	3	4	CACTFTPPCA1 41 (+) YACT S000449	DPBFCOREDCDC3 32 (+) ACACNNG S000292	GATABOX 7 (-) GATA S000039	RAV1AAT 30 (+) CAACA S000314
TCCGTAACGACATCGGAAXXXATGAAATTGTAGAATACT	GTAACGACATCGAAATTGTAGAAT	9.61073e-06	3	3	1	2	CAATBOX1 32 (-) CAAT S000028	CACTFTPPCA1 41 (+) YACT S000449
TCCTCATATATACTCGAAXXXATGTATAACCACGGGACT	TCATATATACTCTATAACCACGGG	1.28143e-05	3	4	2	2	CACTFTPPCA1 11 (+) YACT S000449	MYB1AT 32 (+) WAACCA S000408
TCCGTGGGTGTCACTGAAXXXATGGCAGGAATGGTGACT	GTGGGTGTCACTGCAGGAATGGTG	9.61073e-06	3	3	1	8	BIHD1OS 9 (+) TGTCA S000498	CACTFTPPCA1 12 (+) YACT S000449	GTGANTG10 39 (+) GTGA S000378	GTGANTG10 11 (-) GTGA S000378	WBOXHVISO1 40 (+) TGACT S000442	WBOXNTERF3 40 (+) TGACY S000457	WRKY71OS 40 (+) TGAC S000447	WRKY71OS 10 (-) TGAC S000447
TCCATTTTTAGTTCCGAAXXXATGGGTACCCTAAGGACT	ATTTTTAGTTCCGGTACCCTAAGG	1.60179e-05	3	5	2	3	CURECORECR 31 (+) GTAC S000493	CURECORECR 31 (-) GTAC S000493	SEF4MOTIFGM7S 4 (+) RTTTTTR S000103
TCCCGATGAGATGTCGAAXXXATGGAAGGCGTACAGACT	CGATGAGATGTCGAAGGCGTACAG	9.61073e-06	3	3	1	2	CURECORECR 36 (+) GTAC S000493	CURECORECR 36 (-) GTAC S000493
TCCAGGCGGGGTAGTGAAXXXATGGCACCCAGGGTTACT	AGGCGGGGTAGTGCACCCAGGGTT	9.61073e-06	3	3	1	3	CACTFTPPCA1 41 (+) YACT S000449	CACTFTPPCA1 13 (-) YACT S000449	GTGANTG10 14 (+) GTGA S000378
TCCGGGGACGTGTCCGAAXXXATGGCACCCAGGGTTACT	GGGGACGTGTCCGCACCCAGGGTT	9.61073e-06	3	3	1	5	ABRELATERD1 8 (+) ACGTG S000414	ACGTATERD1 8 (+) ACGT S000415	ACGTATERD1 8 (-) ACGT S000415	CACTFTPPCA1 41 (+) YACT S000449	GADOWNAT 8 (+) ACGTGTC S000438
TCCCACTCACGGTCAGAAXXXATGCGTCATGGGGAGACT	CACTCACGGTCACGTCATGGGGAG	9.61073e-06	3	3	1	8	ASF1MOTIFCAMV 30 (-) TGACG S000024	CACTFTPPCA1 4 (+) YACT S000449	GTGANTG10 7 (-) GTGA S000378	SURECOREATSULTR 39 (+) GAGAC S000499	WBOXNTCHN48 11 (-) CTGACY S000508	WBOXNTERF3 11 (-) TGACY S000457	WRKY71OS 12 (-) TGAC S000447	WRKY71OS 31 (-) TGAC S000447
TCCAAAAACTCTGTCGAAXXXATGAAAAAGATCCCGACT	AAAAACTCTGTCAAAAAGATCCCG	1.60179e-05	3	5	2	6	DOFCOREZM 32 (+) AAAG S000265	GT1GMSCAM4 29 (+) GAAAAA S000453	LTRECOREATCOR15 39 (+) CCGAC S000153	NODCON1GM 32 (+) AAAGAT S000461	OSE1ROOTNODULE 32 (+) AAAGAT S000467	SEF4MOTIFGM7S 3 (-) RTTTTTR S000103
TCCGGTAATAGGGGTGAAXXXATGCAGGGCAGCTGGACT	GGTAATAGGGGTCAGGGCAGCTGG	1.28143e-05	3	4	2	6	EBOXBNNAPA 35 (+) CANNTG S000144	EBOXBNNAPA 35 (-) CANNTG S000144	GTGANTG10 14 (+) GTGA S000378	INTRONLOWER 28 (+) TGCAGG S000086	MYCCONSENSUSAT 35 (+) CANNTG S000407	MYCCONSENSUSAT 35 (-) CANNTG S000407
TCCTGTTCCTACTGGGAAXXXATGCAGGGCAGCTGGACT	TGTTCCTACTGGCAGGGCAGCTGG	1.28143e-05	3	4	2	6	CACTFTPPCA1 10 (+) YACT S000449	EBOXBNNAPA 35 (+) CANNTG S000144	EBOXBNNAPA 35 (-) CANNTG S000144	INTRONLOWER 28 (+) TGCAGG S000086	MYCCONSENSUSAT 35 (+) CANNTG S000407	MYCCONSENSUSAT 35 (-) CANNTG S000407
TCCTTGTTTATGTCGGAAXXXATGGGTACCGTTGTGACT	TTGTTTATGTCGGGTACCGTTGTG	6.40716e-06	2	2	1	10	CURECORECR 31 (+) GTAC S000493	CURECORECR 31 (-) GTAC S000493	GTGANTG10 39 (+) GTGA S000378	LTRECOREATCOR15 12 (-) CCGAC S000153	MYB2CONSENSUSAT 34 (-) YAACKG S000409	MYBCORE 34 (+) CNGTTR S000176	MYBCOREATCYCB1 34 (-) AACGG S000502	WBOXHVISO1 40 (+) TGACT S000442	WBOXNTERF3 40 (+) TGACY S000457	WRKY71OS 40 (+) TGAC S000447
TCCGTACATTTGGAAGAAXXXATGCCTACATTATGGACT	GTACATTTGGAACCTACATTATGG	6.40716e-06	2	2	1	6	CURECORECR 4 (+) GTAC S000493	CURECORECR 4 (-) GTAC S000493	EBOXBNNAPA 7 (+) CANNTG S000144	EBOXBNNAPA 7 (-) CANNTG S000144	MYCCONSENSUSAT 7 (+) CANNTG S000407	MYCCONSENSUSAT 7 (-) CANNTG S000407
TCCGACCTAGGTTGAGAAXXXATGTATGCAAGGGACACT	GACCTAGGTTGATATGCAAGGGAC	6.40716e-06	2	2	1	2	CACTFTPPCA1 41 (+) YACT S000449	LTRECOREATCOR15 2 (+) CCGAC S000153
TCCTACATTGGGATGGAAXXXATGAAGATGGCAGTGACT	TACATTGGGATGAAGATGGCAGTG	9.61073e-06	2	3	2	8	CAATBOX1 7 (-) CAAT S000028	CACTFTPPCA1 38 (-) YACT S000449	CCAATBOX1 7 (-) CCAAT S000030	GTGANTG10 39 (+) GTGA S000378	LEAFYATAG 5 (-) CCAATGT S000432	WBOXHVISO1 40 (+) TGACT S000442	WBOXNTERF3 40 (+) TGACY S000457	WRKY71OS 40 (+) TGAC S000447
TCCTAAGATGGTGCCGAAXXXATGGCCACGGGAGTGACT	TAAGATGGTGCCGCCACGGGAGTG	1.28143e-05	2	4	3	6	CACTFTPPCA1 38 (-) YACT S000449	GTGANTG10 39 (+) GTGA S000378	SORLIP1AT 30 (+) GCCAC S000482	WBOXHVISO1 40 (+) TGACT S000442	WBOXNTERF3 40 (+) TGACY S000457	WRKY71OS 40 (+) TGAC S000447
TCCCACTCACGGTCAGAAXXXATGCCGTAACCACGGACT	CACTCACGGTCACCGTAACCACGG	6.40716e-06	2	2	1	6	CACTFTPPCA1 4 (+) YACT S000449	GTGANTG10 7 (-) GTGA S000378	MYB1AT 33 (+) WAACCA S000408	WBOXNTCHN48 11 (-) CTGACY S000508	WBOXNTERF3 11 (-) TGACY S000457	WRKY71OS 12 (-) TGAC S000447
TCCGACATGGCTAGAGAAXXXATGTAAACAGTCCTAACT	GACATGGCTAGATAAACAGTCCTA	6.40716e-06	2	2	1	1	LTRECOREATCOR15 2 (+) CCGAC S000153
TCCTCGGCCCAGTTTGAAXXXATGCACCTAGGCTCGACT	TCGGCCCAGTTTCACCTAGGCTCG	6.40716e-06	2	2	1	2	SITEIIATCYTC 6 (-) TGGGCY S000474	SORLIP2AT 6 (-) GGGCC S000483
TCCCATAAACTATATGAAXXXATGTATTATGATGGGACT	CATAAACTATATTATTATGATGGG	6.40716e-06	2	2	1	0
TCCCCACCGGTTATAGAAXXXATGATGGAAAAAGGAACT	CCACCGGTTATAATGGAAAAAGGA	6.40716e-06	2	2	1	4	BOXIINTPATPB 13 (+) ATAGAA S000296	DOFCOREZM 36 (+) AAAG S000265	GT1GMSCAM4 33 (+) GAAAAA S000453	MYBCORE 8 (+) CNGTTR S000176
TCCAATTAATGCGCCGAAXXXATGATGACGGAAGGGACT	AATTAATGCGCCATGACGGAAGGG	6.40716e-06	2	2	1	4	ASF1MOTIFCAMV 31 (+) TGACG S000024	CAATBOX1 3 (+) CAAT S000028	CCAATBOX1 2 (+) CCAAT S000030	WRKY71OS 31 (+) TGAC S000447
TCCCACGAGATTAAAGAAXXXATGTTCGAGCAGCACACT	CACGAGATTAAATTCGAGCAGCAC	6.40716e-06	2	2	1	5	ANAERO2CONSENSU 34 (+) AGCAGC S000478	ARR1AT 8 (+) NGATT S000454	CACTFTPPCA1 41 (+) YACT S000449	DOFCOREZM 13 (+) AAAG S000265	TAAAGSTKST1 12 (+) TAAAG S000387
TCCTCAAACGGTCAAGAAXXXATGCGAGCGTACAGGACT	TCAAACGGTCAACGAGCGTACAGG	6.40716e-06	2	2	1	7	CURECORECR 35 (+) GTAC S000493	CURECORECR 35 (-) GTAC S000493	ELRECOREPCRP1 10 (-) TTGACC S000142	MYBCOREATCYCB1 7 (+) AACGG S000502	WBOXATNPR1 11 (-) TTGAC S000390	WBOXNTERF3 10 (-) TGACY S000457	WRKY71OS 11 (-) TGAC S000447
TCCAGGATATAGATAGAAXXXATGTACTATCACTTGACT	AGGATATAGATATACTATCACTTG	6.40716e-06	2	2	1	18	BOXIINTPATPB 13 (+) ATAGAA S000296	CACTFTPPCA1 36 (+) YACT S000449	CACTFTPPCA1 30 (+) YACT S000449	CURECORECR 29 (+) GTAC S000493	CURECORECR 29 (-) GTAC S000493	EBOXBNNAPA 36 (+) CANNTG S000144	EBOXBNNAPA 36 (-) CANNTG S000144	GATABOX 6 (+) GATA S000039	GATABOX 12 (+) GATA S000039	GATABOX 33 (-) GATA S000039	GTGANTG10 35 (-) GTGA S000378	MYBST1 5 (+) GGATA S000180	MYCCONSENSUSAT 36 (+) CANNTG S000407	MYCCONSENSUSAT 36 (-) CANNTG S000407	WBOXATNPR1 39 (+) TTGAC S000390	WBOXHVISO1 40 (+) TGACT S000442	WBOXNTERF3 40 (+) TGACY S000457	WRKY71OS 40 (+) TGAC S000447
TCCAACATAAGCGTGGAAXXXATGACGAGTACCGTGACT	AACATAAGCGTGACGAGTACCGTG	6.40716e-06	2	2	1	10	ASF1MOTIFCAMV 28 (+) TGACG S000024	CACTFTPPCA1 33 (-) YACT S000449	CURECORECR 34 (+) GTAC S000493	CURECORECR 34 (-) GTAC S000493	GTGANTG10 39 (+) GTGA S000378	RAV1AAT 3 (+) CAACA S000314	WBOXHVISO1 40 (+) TGACT S000442	WBOXNTERF3 40 (+) TGACY S000457	WRKY71OS 28 (+) TGAC S000447	WRKY71OS 40 (+) TGAC S000447
TCCGATTCGAGATAAGAAXXXATGTACTATCACTTGACT	GATTCGAGATAATACTATCACTTG	6.40716e-06	2	2	1	18	ARR1AT 3 (+) NGATT S000454	CACTFTPPCA1 36 (+) YACT S000449	CACTFTPPCA1 30 (+) YACT S000449	CURECORECR 29 (+) GTAC S000493	CURECORECR 29 (-) GTAC S000493	EBOXBNNAPA 36 (+) CANNTG S000144	EBOXBNNAPA 36 (-) CANNTG S000144	GATABOX 11 (+) GATA S000039	GATABOX 33 (-) GATA S000039	GTGANTG10 35 (-) GTGA S000378	IBOX 11 (+) GATAAG S000124	IBOXCORE 11 (+) GATAA S000199	MYCCONSENSUSAT 36 (+) CANNTG S000407	MYCCONSENSUSAT 36 (-) CANNTG S000407	WBOXATNPR1 39 (+) TTGAC S000390	WBOXHVISO1 40 (+) TGACT S000442	WBOXNTERF3 40 (+) TGACY S000457	WRKY71OS 40 (+) TGAC S000447
TCCTATACATGCCATGAAXXXATGCTGCCCTGTCCGACT	TATACATGCCATCTGCCCTGTCCG	6.40716e-06	2	2	1	1	LTRECOREATCOR15 39 (+) CCGAC S000153
TCCTGCCCAGCAGTTGAAXXXATGGGGACGATGCTGACT	TGCCCAGCAGTTGGGACGATGCTG	9.61073e-06	2	3	2	10	EBOXBNNAPA 11 (+) CANNTG S000144	EBOXBNNAPA 11 (-) CANNTG S000144	MYB2CONSENSUSAT 11 (-) YAACKG S000409	MYBCORE 11 (+) CNGTTR S000176	MYCCONSENSUSAT 11 (+) CANNTG S000407	MYCCONSENSUSAT 11 (-) CANNTG S000407	WBOXHVISO1 40 (+) TGACT S000442	WBOXNTCHN48 39 (+) CTGACY S000508	WBOXNTERF3 40 (+) TGACY S000457	WRKY71OS 40 (+) TGAC S000447
TCCGAGCGGTCGCAGGAAXXXATGAACGTCCTAAAGACT	GAGCGGTCGCAGAACGTCCTAAAG	9.61073e-06	2	3	2	4	ACGTATERD1 31 (+) ACGT S000415	ACGTATERD1 31 (-) ACGT S000415	DOFCOREZM 38 (+) AAAG S000265	TAAAGSTKST1 37 (+) TAAAG S000387
TCCACGGAGGAGGGCGAAXXXATGTACTGAATATATACT	ACGGAGGAGGGCTACTGAATATAT	6.40716e-06	2	2	1	5	CACTFTPPCA1 30 (+) YACT S000449	CACTFTPPCA1 41 (+) YACT S000449	CURECORECR 29 (+) GTAC S000493	CURECORECR 29 (-) GTAC S000493	ROOTMOTIFTAPOX1 35 (-) ATATT S000098
TCCTACATTGGGATGGAAXXXATGAAAACGCTCCAGACT	TACATTGGGATGAAAACGCTCCAG	9.61073e-06	2	3	2	3	CAATBOX1 7 (-) CAAT S000028	CCAATBOX1 7 (-) CCAAT S000030	LEAFYATAG 5 (-) CCAATGT S000432
TCCGGTCCGGTATGGGAAXXXATGGTAGCCCTAGATACT	GGTCCGGTATGGGTAGCCCTAGAT	6.40716e-06	2	2	1	3	CACTFTPPCA1 41 (+) YACT S000449	GATABOX 39 (+) GATA S000039	S1FBOXSORPS1L21 27 (+) ATGGTA S000223
TCCCCGGTTCTTACCGAAXXXATGCGTCATGGGGAGACT	CCGGTTCTTACCCGTCATGGGGAG	6.40716e-06	2	2	1	3	ASF1MOTIFCAMV 30 (-) TGACG S000024	SURECOREATSULTR 39 (+) GAGAC S000499	WRKY71OS 31 (-) TGAC S000447
TCCGAGTACATCGAGGAAXXXATGTGCTCGATGGGAACT	GAGTACATCGAGTGCTCGATGGGA	6.40716e-06	2	2	1	3	CACTFTPPCA1 5 (-) YACT S000449	CURECORECR 6 (+) GTAC S000493	CURECORECR 6 (-) GTAC S000493
TCCAGGATATAGATAGAAXXXATGACATCGACTTAAACT	AGGATATAGATAACATCGACTTAA	6.40716e-06	2	2	1	7	BIHD1OS 28 (-) TGTCA S000498	BOXIINTPATPB 13 (+) ATAGAA S000296	CBFHV 32 (+) RYCGAC S000497	GATABOX 6 (+) GATA S000039	GATABOX 12 (+) GATA S000039	MYBST1 5 (+) GGATA S000180	WRKY71OS 28 (+) TGAC S000447
TCCTAACGAAATTTGGAAXXXATGTTTATTAGAACCACT	TAACGAAATTTGTTTATTAGAACC	9.61073e-06	2	3	2	3	CACTFTPPCA1 41 (+) YACT S000449	CPBCSPOR 32 (+) TATTAG S000491	POLASIG1 30 (-) AATAAA S000080
TCCATCAGGCCGGTTGAAXXXATGTAGAAAGACCGTACT	ATCAGGCCGGTTTAGAAAGACCGT	6.40716e-06	2	2	1	6	CACTFTPPCA1 41 (+) YACT S000449	CURECORECR 40 (+) GTAC S000493	CURECORECR 40 (-) GTAC S000493	DOFCOREZM 33 (+) AAAG S000265	MYBCORE 11 (+) CNGTTR S000176	POLLEN1LELAT52 31 (+) AGAAA S000245
TCCTACCAGGGGTGGGAAXXXATGGATAACCGTACGACT	TACCAGGGGTGGGATAACCGTACG	9.61073e-06	2	3	2	11	AMYBOX2 27 (-) TATCCAT S000021	CURECORECR 37 (+) GTAC S000493	CURECORECR 37 (-) GTAC S000493	GATABOX 30 (+) GATA S000039	IBOXCORE 30 (+) GATAA S000199	MYBCORE 32 (-) CNGTTR S000176	MYBPZM 2 (+) CCWACC S000179	MYBST1 29 (+) GGATA S000180	SREATMSD 29 (-) TTATCC S000470	TATCCAOSAMY 28 (-) TATCCA S000403	TATCCAYMOTIFOSR 27 (-) TATCCAY S000256
TCCTGACGCTAGTCGGAAXXXATGACAACGCTCCCGACT	TGACGCTAGTCGACAACGCTCCCG	6.40716e-06	2	2	1	6	ASF1MOTIFCAMV 4 (+) TGACG S000024	BIHD1OS 28 (-) TGTCA S000498	LTRECOREATCOR15 39 (+) CCGAC S000153	LTRECOREATCOR15 12 (-) CCGAC S000153	WRKY71OS 4 (+) TGAC S000447	WRKY71OS 28 (+) TGAC S000447
TCCTGGTAAATATCAGAAXXXATGCGTCATGGGGAGACT	TGGTAAATATCACGTCATGGGGAG	6.40716e-06	2	2	1	5	ASF1MOTIFCAMV 30 (-) TGACG S000024	GATABOX 11 (-) GATA S000039	ROOTMOTIFTAPOX1 9 (-) ATATT S000098	SURECOREATSULTR 39 (+) GAGAC S000499	WRKY71OS 31 (-) TGAC S000447
TCCCGTCAAGCGGCTGAAXXXATGGGCAATCTCAATACT	CGTCAAGCGGCTGGCAATCTCAAT	6.40716e-06	2	2	1	7	ARR1AT 33 (-) NGATT S000454	ASF1MOTIFCAMV 4 (-) TGACG S000024	CAATBOX1 32 (+) CAAT S000028	CAATBOX1 38 (+) CAAT S000028	CACTFTPPCA1 41 (+) YACT S000449	WBOXATNPR1 5 (-) TTGAC S000390	WRKY71OS 5 (-) TGAC S000447
TCCAATACGTTCAGGGAAXXXATGAGCCTCACTCAGACT	AATACGTTCAGGAGCCTCACTCAG	6.40716e-06	2	2	1	7	ACGTATERD1 7 (+) ACGT S000415	ACGTATERD1 7 (-) ACGT S000415	CAATBOX1 3 (+) CAAT S000028	CACTFTPPCA1 35 (+) YACT S000449	CCAATBOX1 2 (+) CCAAT S000030	GTGANTG10 34 (-) GTGA S000378	SORLIP5AT 33 (-) GAGTGAG S000486
TCCCATCGTGGGGAGGAAXXXATGAGCAGTATAGAGACT	CATCGTGGGGAGAGCAGTATAGAG	6.40716e-06	2	2	1	2	CACTFTPPCA1 33 (-) YACT S000449	SURECOREATSULTR 39 (+) GAGAC S000499
TCCGAGTACATCGAGGAAXXXATGTGAAGAATGTACACT	GAGTACATCGAGTGAAGAATGTAC	6.40716e-06	2	2	1	7	CACTFTPPCA1 41 (+) YACT S000449	CACTFTPPCA1 5 (-) YACT S000449	CURECORECR 6 (+) GTAC S000493	CURECORECR 38 (+) GTAC S000493	CURECORECR 6 (-) GTAC S000493	CURECORECR 38 (-) GTAC S000493	GTGANTG10 29 (+) GTGA S000378
TCCCCTTAATGCACGGAAXXXATGCAGGGCAGCTGGACT	CCTTAATGCACGCAGGGCAGCTGG	6.40716e-06	2	2	1	5	EBOXBNNAPA 35 (+) CANNTG S000144	EBOXBNNAPA 35 (-) CANNTG S000144	INTRONLOWER 28 (+) TGCAGG S000086	MYCCONSENSUSAT 35 (+) CANNTG S000407	MYCCONSENSUSAT 35 (-) CANNTG S000407
TCCTACTTGGTTGAAGAAXXXATGGTAGCCCTAGATACT	TACTTGGTTGAAGTAGCCCTAGAT	6.40716e-06	2	2	1	5	CACTFTPPCA1 4 (+) YACT S000449	CACTFTPPCA1 41 (+) YACT S000449	GATABOX 39 (+) GATA S000039	REALPHALGLHCB21 7 (-) AACCAA S000362	S1FBOXSORPS1L21 27 (+) ATGGTA S000223
TCCGTAAACGACTTCGAAXXXATGACCAGTATCTATACT	GTAAACGACTTCACCAGTATCTAT	6.40716e-06	2	2	1	5	CACTFTPPCA1 41 (+) YACT S000449	CACTFTPPCA1 33 (-) YACT S000449	GATABOX 35 (-) GATA S000039	WBOXNTERF3 28 (+) TGACY S000457	WRKY71OS 28 (+) TGAC S000447
TCCCTTCATCGGGAGGAAXXXATGCCGTGTTAGTTAACT	CTTCATCGGGAGCCGTGTTAGTTA	6.40716e-06	2	2	1	2	CANBNNAPA 32 (-) CNAACAC S000148	MYB1LEPR 34 (+) GTTAGTT S000443
TCCTACTTGGTTGAAGAAXXXATGCGTCCAAAGCTGACT	TACTTGGTTGAACGTCCAAAGCTG	6.40716e-06	2	2	1	7	CACTFTPPCA1 4 (+) YACT S000449	DOFCOREZM 35 (+) AAAG S000265	REALPHALGLHCB21 7 (-) AACCAA S000362	WBOXHVISO1 40 (+) TGACT S000442	WBOXNTCHN48 39 (+) CTGACY S000508	WBOXNTERF3 40 (+) TGACY S000457	WRKY71OS 40 (+) TGAC S000447
TCCACAGTTGGGGAGGAAXXXATGTTCTCGGAGCTCACT	ACAGTTGGGGAGTTCTCGGAGCTC	6.40716e-06	2	2	1	8	CACTFTPPCA1 41 (+) YACT S000449	EBOXBNNAPA 5 (+) CANNTG S000144	EBOXBNNAPA 5 (-) CANNTG S000144	GTGANTG10 40 (-) GTGA S000378	MYB2CONSENSUSAT 5 (-) YAACKG S000409	MYBCORE 5 (+) CNGTTR S000176	MYCCONSENSUSAT 5 (+) CANNTG S000407	MYCCONSENSUSAT 5 (-) CANNTG S000407
TCCAGGGTTGGTTTGGAAXXXATGTCACCCGCCGGTACT	AGGGTTGGTTTGTCACCCGCCGGT	9.61073e-06	2	3	2	11	BIHD1OS 28 (+) TGTCA S000498	BOXLCOREDCPAL 6 (-) ACCWWCC S000492	CACTFTPPCA1 41 (+) YACT S000449	CURECORECR 40 (+) GTAC S000493	CURECORECR 40 (-) GTAC S000493	GTGANTG10 30 (-) GTGA S000378	MYB1AT 9 (-) WAACCA S000408	MYBPLANT 6 (-) MACCWAMC S000167	MYBPZM 6 (-) CCWACC S000179	REALPHALGLHCB21 8 (-) AACCAA S000362	WRKY71OS 29 (-) TGAC S000447
TCCTACATTGGGATGGAAXXXATGCCCCGTACACCGACT	TACATTGGGATGCCCCGTACACCG	9.61073e-06	2	3	2	9	CAATBOX1 7 (-) CAAT S000028	CBFHV 38 (+) RYCGAC S000497	CCAATBOX1 7 (-) CCAAT S000030	CURECORECR 34 (+) GTAC S000493	CURECORECR 34 (-) GTAC S000493	DRE2COREZMRAB17 38 (+) ACCGAC S000402	DRECRTCOREAT 38 (+) RCCGAC S000418	LEAFYATAG 5 (-) CCAATGT S000432	LTRECOREATCOR15 39 (+) CCGAC S000153
TCCTACATTGGGATGGAAXXXATGCACTATGGTAAGACT	TACATTGGGATGCACTATGGTAAG	6.40716e-06	2	2	1	5	CAATBOX1 7 (-) CAAT S000028	CACTFTPPCA1 30 (+) YACT S000449	CCAATBOX1 7 (-) CCAAT S000030	LEAFYATAG 5 (-) CCAATGT S000432	S1FBOXSORPS1L21 34 (+) ATGGTA S000223
TCCAGGTGAGCAAATGAAXXXATGAAGAAAATCAGGACT	AGGTGAGCAAATAAGAAAATCAGG	9.61073e-06	2	3	2	13	ARR1AT 35 (-) NGATT S000454	EBOXBNNAPA 3 (+) CANNTG S000144	EBOXBNNAPA 11 (+) CANNTG S000144	EBOXBNNAPA 3 (-) CANNTG S000144	EBOXBNNAPA 11 (-) CANNTG S000144	EECCRCAH1 32 (-) GANTTNC S000494	GTGANTG10 6 (+) GTGA S000378	MYCCONSENSUSAT 3 (+) CANNTG S000407	MYCCONSENSUSAT 11 (+) CANNTG S000407	MYCCONSENSUSAT 3 (-) CANNTG S000407	MYCCONSENSUSAT 11 (-) CANNTG S000407	POLLEN1LELAT52 31 (+) AGAAA S000245	RAV1BAT 3 (-) CACCTG S000315
TCCCGGGCGGGCAGTGAAXXXATGACGAGTACCGTGACT	CGGGCGGGCAGTACGAGTACCGTG	6.40716e-06	2	2	1	11	ASF1MOTIFCAMV 28 (+) TGACG S000024	CACTFTPPCA1 13 (-) YACT S000449	CACTFTPPCA1 33 (-) YACT S000449	CURECORECR 34 (+) GTAC S000493	CURECORECR 34 (-) GTAC S000493	GTGANTG10 14 (+) GTGA S000378	GTGANTG10 39 (+) GTGA S000378	WBOXHVISO1 40 (+) TGACT S000442	WBOXNTERF3 40 (+) TGACY S000457	WRKY71OS 28 (+) TGAC S000447	WRKY71OS 40 (+) TGAC S000447
TCCTACATTGGGATGGAAXXXATGAAAACGCTCACGACT	TACATTGGGATGAAAACGCTCACG	6.40716e-06	2	2	1	5	CAATBOX1 7 (-) CAAT S000028	CCAATBOX1 7 (-) CCAAT S000030	GTGANTG10 37 (-) GTGA S000378	LEAFYATAG 5 (-) CCAATGT S000432	RHERPATEXPA7 37 (+) KCACGW S000512
TCCGGAACAAAGTCAGAAXXXATGCACCTCGGAGCAACT	GGAACAAAGTCACACCTCGGAGCA	9.61073e-06	2	3	2	6	DOFCOREZM 9 (+) AAAG S000265	TBOXATGAPB 8 (-) ACTTTG S000383	WBOXHVISO1 11 (-) TGACT S000442	WBOXNTCHN48 11 (-) CTGACY S000508	WBOXNTERF3 11 (-) TGACY S000457	WRKY71OS 12 (-) TGAC S000447
TCCAGGATAACTTCTGAAXXXATGAGGTTAAACAAAACT	AGGATAACTTCTAGGTTAAACAAA	9.61073e-06	2	3	2	6	ANAERO1CONSENSU 35 (+) AAACAAA S000477	GATABOX 6 (+) GATA S000039	GT1CORE 31 (+) GGTTAA S000125	IBOXCORE 6 (+) GATAA S000199	MYBST1 5 (+) GGATA S000180	SREATMSD 5 (-) TTATCC S000470
TCCCGATTCGTTTCCGAAXXXATGACCCGTACACCGACT	CGATTCGTTTCCACCCGTACACCG	6.40716e-06	2	2	1	9	ARR1AT 4 (+) NGATT S000454	CBFHV 38 (+) RYCGAC S000497	CURECORECR 34 (+) GTAC S000493	CURECORECR 34 (-) GTAC S000493	DRE2COREZMRAB17 38 (+) ACCGAC S000402	DRECRTCOREAT 38 (+) RCCGAC S000418	LTRECOREATCOR15 39 (+) CCGAC S000153	WBOXNTERF3 28 (+) TGACY S000457	WRKY71OS 28 (+) TGAC S000447
TCCGAGCTGATCTTTGAAXXXATGCTAAGTCATGTCACT	GAGCTGATCTTTCTAAGTCATGTC	6.40716e-06	2	2	1	10	BIHD1OS 38 (+) TGTCA S000498	CACTFTPPCA1 41 (+) YACT S000449	DOFCOREZM 12 (-) AAAG S000265	GTGANTG10 40 (-) GTGA S000378	NODCON1GM 10 (-) AAAGAT S000461	OSE1ROOTNODULE 10 (-) AAAGAT S000467	WBOXHVISO1 33 (-) TGACT S000442	WBOXNTERF3 33 (-) TGACY S000457	WRKY71OS 34 (-) TGAC S000447	WRKY71OS 39 (-) TGAC S000447
TCCGACACTATGCTGGAAXXXATGGAGAAACAAAGGACT	GACACTATGCTGGAGAAACAAAGG	6.40716e-06	2	2	1	5	ANAERO1CONSENSU 33 (+) AAACAAA S000477	CACTFTPPCA1 6 (+) YACT S000449	DOFCOREZM 37 (+) AAAG S000265	LTRECOREATCOR15 2 (+) CCGAC S000153	POLLEN1LELAT52 31 (+) AGAAA S000245
TCCTGCTGGCCTTCTGAAXXXATGCGGTGACAGGGGACT	TGCTGGCCTTCTCGGTGACAGGGG	6.40716e-06	2	2	1	4	BIHD1OS 33 (-) TGTCA S000498	GTGANTG10 32 (+) GTGA S000378	SEBFCONSSTPR10A 32 (-) YTGTCWC S000391	WRKY71OS 33 (+) TGAC S000447
TCCATTGAGACATACGAAXXXATGTGCTCGATGGGAACT	ATTGAGACATACTGCTCGATGGGA	6.40716e-06	2	2	1	3	ARFAT 7 (-) TGTCTC S000270	CAATBOX1 4 (-) CAAT S000028	SURECOREATSULTR 7 (+) GAGAC S000499
TCCCCCGTTTTTCTCGAAXXXATGTATGTCAGATTGACT	CCCGTTTTTCTCTATGTCAGATTG	6.40716e-06	2	2	1	11	ARR1AT 36 (+) NGATT S000454	BIHD1OS 32 (+) TGTCA S000498	CAATBOX1 38 (-) CAAT S000028	GT1GMSCAM4 8 (-) GAAAAA S000453	MYBCOREATCYCB1 5 (-) AACGG S000502	POLLEN1LELAT52 10 (-) AGAAA S000245	WBOXATNPR1 39 (+) TTGAC S000390	WBOXHVISO1 40 (+) TGACT S000442	WBOXNTERF3 40 (+) TGACY S000457	WRKY71OS 40 (+) TGAC S000447	WRKY71OS 33 (-) TGAC S000447
TCCCCGGTGGGCGCGGAAXXXATGAATATAGCTCAAACT	CCGGTGGGCGCGAATATAGCTCAA	6.40716e-06	2	2	1	3	CGCGBOXAT 11 (+) VCGCGB S000501	CGCGBOXAT 11 (-) VCGCGB S000501	ROOTMOTIFTAPOX1 30 (-) ATATT S000098
TCCGGTGTCTTGTGGGAAXXXATGTGGATTCAACCAACT	GGTGTCTTGTGGTGGATTCAACCA	6.40716e-06	2	2	1	3	ARR1AT 31 (+) NGATT S000454	DPBFCOREDCDC3 2 (-) ACACNNG S000292	REALPHALGLHCB21 37 (+) AACCAA S000362
TCCATGGACATTTTTGAAXXXATGAAACTCTGCTACACT	ATGGACATTTTTAAACTCTGCTAC	6.40716e-06	2	2	1	3	CACTFTPPCA1 41 (+) YACT S000449	EECCRCAH1 29 (-) GANTTNC S000494	SEF4MOTIFGM7S 10 (+) RTTTTTR S000103
TCCGGTAATAGGGGTGAAXXXATGCGAGGCTTATCTACT	GGTAATAGGGGTCGAGGCTTATCT	6.40716e-06	2	2	1	5	CACTFTPPCA1 41 (+) YACT S000449	GATABOX 37 (-) GATA S000039	GTGANTG10 14 (+) GTGA S000378	IBOX 35 (-) GATAAG S000124	IBOXCORE 36 (-) GATAA S000199
TCCCTCGTGTTGGCGGAAXXXATGGCACCCAGGGTTACT	CTCGTGTTGGCGGCACCCAGGGTT	6.40716e-06	2	2	1	4	CACTFTPPCA1 41 (+) YACT S000449	CANBNNAPA 7 (-) CNAACAC S000148	DPBFCOREDCDC3 4 (-) ACACNNG S000292	RAV1AAT 8 (-) CAACA S000314
TCCATTTGTAGGTCCGAAXXXATGCATAACCCTACTACT	ATTTGTAGGTCCCATAACCCTACT	6.40716e-06	2	2	1	6	CACTFTPPCA1 38 (+) YACT S000449	CACTFTPPCA1 41 (+) YACT S000449	EBOXBNNAPA 3 (+) CANNTG S000144	EBOXBNNAPA 3 (-) CANNTG S000144	MYCCONSENSUSAT 3 (+) CANNTG S000407	MYCCONSENSUSAT 3 (-) CANNTG S000407
TCCGGTAATAGGGGTGAAXXXATGTTCGAAACATACACT	GGTAATAGGGGTTTCGAAACATAC	6.40716e-06	2	2	1	2	CACTFTPPCA1 41 (+) YACT S000449	GTGANTG10 14 (+) GTGA S000378
TCCCGCCCATGATTGGAAXXXATGTTCGAGCAGCACACT	CGCCCATGATTGTTCGAGCAGCAC	6.40716e-06	2	2	1	5	ANAERO2CONSENSU 34 (+) AGCAGC S000478	ARR1AT 10 (+) NGATT S000454	CAATBOX1 12 (-) CAAT S000028	CACTFTPPCA1 41 (+) YACT S000449	CCAATBOX1 12 (-) CCAAT S000030
TCCTGAGGTCTTGGAGAAXXXATGACCAGTATCTATACT	TGAGGTCTTGGAACCAGTATCTAT	6.40716e-06	2	2	1	5	CACTFTPPCA1 41 (+) YACT S000449	CACTFTPPCA1 33 (-) YACT S000449	GATABOX 35 (-) GATA S000039	WBOXNTERF3 28 (+) TGACY S000457	WRKY71OS 28 (+) TGAC S000447
TCCTACTCATGGTCAGAAXXXATGCCTGAATGACCTACT	TACTCATGGTCACCTGAATGACCT	6.40716e-06	2	2	1	9	CACTFTPPCA1 4 (+) YACT S000449	CACTFTPPCA1 41 (+) YACT S000449	PREATPRODH 5 (+) ACTCAT S000450	QELEMENTZMZM13 36 (-) AGGTCA S000254	WBOXNTCHN48 11 (-) CTGACY S000508	WBOXNTERF3 36 (+) TGACY S000457	WBOXNTERF3 11 (-) TGACY S000457	WRKY71OS 36 (+) TGAC S000447	WRKY71OS 12 (-) TGAC S000447
TCCGGACGGAGCCATGAAXXXATGATGCGACCTACAACT	GGACGGAGCCATATGCGACCTACA	6.40716e-06	2	2	1	1	PALBOXAPC 4 (-) CCGTCC S000137
TCCATTCGCCTATCCGAAXXXATGCAGGGCAGCTGGACT	ATTCGCCTATCCCAGGGCAGCTGG	6.40716e-06	2	2	1	8	EBOXBNNAPA 35 (+) CANNTG S000144	EBOXBNNAPA 35 (-) CANNTG S000144	GATABOX 11 (-) GATA S000039	INTRONLOWER 28 (+) TGCAGG S000086	MYBST1 11 (-) GGATA S000180	MYCCONSENSUSAT 35 (+) CANNTG S000407	MYCCONSENSUSAT 35 (-) CANNTG S000407	REBETALGLHCB21 11 (-) CGGATA S000363
TCCCGGGCGGGCAGTGAAXXXATGCGCTGCTAGCTGACT	CGGGCGGGCAGTCGCTGCTAGCTG	6.40716e-06	2	2	1	7	ANAERO2CONSENSU 31 (-) AGCAGC S000478	CACTFTPPCA1 13 (-) YACT S000449	GTGANTG10 14 (+) GTGA S000378	WBOXHVISO1 40 (+) TGACT S000442	WBOXNTCHN48 39 (+) CTGACY S000508	WBOXNTERF3 40 (+) TGACY S000457	WRKY71OS 40 (+) TGAC S000447
TCCTCCTCGTAGGGTGAAXXXATGCAGGGCAGCTGGACT	TCCTCGTAGGGTCAGGGCAGCTGG	6.40716e-06	2	2	1	6	EBOXBNNAPA 35 (+) CANNTG S000144	EBOXBNNAPA 35 (-) CANNTG S000144	GTGANTG10 14 (+) GTGA S000378	INTRONLOWER 28 (+) TGCAGG S000086	MYCCONSENSUSAT 35 (+) CANNTG S000407	MYCCONSENSUSAT 35 (-) CANNTG S000407
TCCTCGTGGGAGGTCGAAXXXATGATTAGTCCACCGACT	TCGTGGGAGGTCATTAGTCCACCG	6.40716e-06	2	2	1	6	ARR1AT 28 (+) NGATT S000454	BOXCPSAS1 6 (-) CTCCCAC S000226	CBFHV 38 (+) RYCGAC S000497	DRE2COREZMRAB17 38 (+) ACCGAC S000402	DRECRTCOREAT 38 (+) RCCGAC S000418	LTRECOREATCOR15 39 (+) CCGAC S000153
TCCCTTTTATACATGGAAXXXATGGTAGCCCTAGATACT	CTTTTATACATGGTAGCCCTAGAT	6.40716e-06	2	2	1	4	CACTFTPPCA1 41 (+) YACT S000449	DOFCOREZM 4 (-) AAAG S000265	GATABOX 39 (+) GATA S000039	S1FBOXSORPS1L21 27 (+) ATGGTA S000223
TCCCGGTATCGTTGCGAAXXXATGTATTATGATGGGACT	CGGTATCGTTGCTATTATGATGGG	6.40716e-06	2	2	1	1	GATABOX 7 (-) GATA S000039
TCCGAATCCGCACCTGAAXXXATGCCCGGATGCATAACT	GAATCCGCACCTCCCGGATGCATA	6.40716e-06	2	2	1	6	ARR1AT 5 (-) NGATT S000454	EBOXBNNAPA 11 (+) CANNTG S000144	EBOXBNNAPA 11 (-) CANNTG S000144	MYCCONSENSUSAT 11 (+) CANNTG S000407	MYCCONSENSUSAT 11 (-) CANNTG S000407	RAV1BAT 11 (+) CACCTG S000315
TCCTGCACATCTCCAGAAXXXATGAGGTGAAAGGGGACT	TGCACATCTCCAAGGTGAAAGGGG	6.40716e-06	2	2	1	3	DOFCOREZM 35 (+) AAAG S000265	GTGANTG10 32 (+) GTGA S000378	INTRONLOWER 2 (-) TGCAGG S000086
TCCTACATTGGGATGGAAXXXATGGGTTTCGTTGAAACT	TACATTGGGATGGGTTTCGTTGAA	6.40716e-06	2	2	1	4	CAATBOX1 7 (-) CAAT S000028	CCAATBOX1 7 (-) CCAAT S000030	LEAFYATAG 5 (-) CCAATGT S000432	SEF3MOTIFGM 28 (-) AACCCA S000115
TCCATTTGTAGGTCCGAAXXXATGAATAAACGTAAAACT	ATTTGTAGGTCCAATAAACGTAAA	6.40716e-06	2	2	1	7	ACGTATERD1 35 (+) ACGT S000415	ACGTATERD1 35 (-) ACGT S000415	EBOXBNNAPA 3 (+) CANNTG S000144	EBOXBNNAPA 3 (-) CANNTG S000144	MYCCONSENSUSAT 3 (+) CANNTG S000407	MYCCONSENSUSAT 3 (-) CANNTG S000407	POLASIG1 30 (+) AATAAA S000080
TCCTGCCATTTGGTGGAAXXXATGAGTCTGATCCAGACT	TGCCATTTGGTGAGTCTGATCCAG	6.40716e-06	2	2	1	5	EBOXBNNAPA 7 (+) CANNTG S000144	EBOXBNNAPA 7 (-) CANNTG S000144	MYCCONSENSUSAT 7 (+) CANNTG S000407	MYCCONSENSUSAT 7 (-) CANNTG S000407	PREATPRODH 27 (-) ACTCAT S000450
TCCCGCATTATAACCGAAXXXATGACGACTTGGAAAACT	CGCATTATAACCACGACTTGGAAA	6.40716e-06	2	2	1	3	ASF1MOTIFCAMV 28 (+) TGACG S000024	MYBCORE 11 (-) CNGTTR S000176	WRKY71OS 28 (+) TGAC S000447
TCCCGGGTAGATTTCGAAXXXATGTCCCGAGTGGATACT	CGGGTAGATTTCTCCCGAGTGGAT	6.40716e-06	2	2	1	8	ARR1AT 9 (+) NGATT S000454	CACTFTPPCA1 41 (+) YACT S000449	CACTFTPPCA1 35 (-) YACT S000449	GATABOX 39 (+) GATA S000039	MYBST1 38 (+) GGATA S000180	TATCCACHVAL21 36 (-) TATCCAC S000416	TATCCAOSAMY 37 (-) TATCCA S000403	TATCCAYMOTIFOSR 36 (-) TATCCAY S000256
TCCGGCTTAGGGACTGAAXXXATGTGTCCGAAACGCACT	GGCTTAGGGACTTGTCCGAAACGC	6.40716e-06	2	2	1	3	CACTFTPPCA1 41 (+) YACT S000449	INRNTPSADB 11 (-) YTCANTYY S000395	LTRE1HVBLT49 33 (+) CCGAAA S000250
TCCTACTCATGGTCAGAAXXXATGGACCATATTACGACT	TACTCATGGTCAGACCATATTACG	6.40716e-06	2	2	1	6	CACTFTPPCA1 4 (+) YACT S000449	PREATPRODH 5 (+) ACTCAT S000450	ROOTMOTIFTAPOX1 34 (+) ATATT S000098	WBOXNTCHN48 11 (-) CTGACY S000508	WBOXNTERF3 11 (-) TGACY S000457	WRKY71OS 12 (-) TGAC S000447
TCCGGGGATAGTGGGGAAXXXATGTCTAACCTGAACACT	GGGGATAGTGGGTCTAACCTGAAC	6.40716e-06	2	2	1	4	CACTFTPPCA1 41 (+) YACT S000449	CACTFTPPCA1 10 (-) YACT S000449	GATABOX 7 (+) GATA S000039	MYBST1 6 (+) GGATA S000180
TCCTTCGCGCATGGTGAAXXXATGACCCCCCCACGCACT	TTCGCGCATGGTACCCCCCCACGC	6.40716e-06	2	2	1	4	CACTFTPPCA1 41 (+) YACT S000449	GTGANTG10 14 (+) GTGA S000378	WBOXNTERF3 28 (+) TGACY S000457	WRKY71OS 28 (+) TGAC S000447
TCCAGTGTCCCGTTTGAAXXXATGACCAGTATCTATACT	AGTGTCCCGTTTACCAGTATCTAT	6.40716e-06	2	2	1	8	CACTFTPPCA1 41 (+) YACT S000449	CACTFTPPCA1 4 (-) YACT S000449	CACTFTPPCA1 33 (-) YACT S000449	DPBFCOREDCDC3 2 (-) ACACNNG S000292	GATABOX 35 (-) GATA S000039	MYBCOREATCYCB1 10 (-) AACGG S000502	WBOXNTERF3 28 (+) TGACY S000457	WRKY71OS 28 (+) TGAC S000447
TCCTACTCTTCAGTCGAAXXXATGGCAGGACATTTGACT	TACTCTTCAGTCGCAGGACATTTG	6.40716e-06	2	2	1	12	CACTFTPPCA1 4 (+) YACT S000449	EBOXBNNAPA 36 (+) CANNTG S000144	EBOXBNNAPA 36 (-) CANNTG S000144	MYCCONSENSUSAT 36 (+) CANNTG S000407	MYCCONSENSUSAT 36 (-) CANNTG S000407	NODCON2GM 6 (+) CTCTT S000462	OSE2ROOTNODULE 6 (+) CTCTT S000468	WBBOXPCWRKY1 38 (+) TTTGACY S000310	WBOXATNPR1 39 (+) TTGAC S000390	WBOXHVISO1 40 (+) TGACT S000442	WBOXNTERF3 40 (+) TGACY S000457	WRKY71OS 40 (+) TGAC S000447
TCCGACACTATGCTGGAAXXXATGAAGAAAAAAAGGACT	GACACTATGCTGAAGAAAAAAAGG	1.28143e-05	2	4	3	5	CACTFTPPCA1 6 (+) YACT S000449	DOFCOREZM 37 (+) AAAG S000265	GT1GMSCAM4 32 (+) GAAAAA S000453	LTRECOREATCOR15 2 (+) CCGAC S000153	POLLEN1LELAT52 31 (+) AGAAA S000245
TCCGTAACGACATCGGAAXXXATGACCAGTATCTATACT	GTAACGACATCGACCAGTATCTAT	6.40716e-06	2	2	1	5	CACTFTPPCA1 41 (+) YACT S000449	CACTFTPPCA1 33 (-) YACT S000449	GATABOX 35 (-) GATA S000039	WBOXNTERF3 28 (+) TGACY S000457	WRKY71OS 28 (+) TGAC S000447
TCCGGTGTCTTGTGGGAAXXXATGTGGCTTACACAAACT	GGTGTCTTGTGGTGGCTTACACAA	9.61073e-06	2	3	2	2	DPBFCOREDCDC3 2 (-) ACACNNG S000292	SORLIP1AT 29 (-) GCCAC S000482
TCCTCGGCCCAGTTTGAAXXXATGATATAATCGCCAACT	TCGGCCCAGTTTATATAATCGCCA	6.40716e-06	2	2	1	4	ARR1AT 34 (-) NGATT S000454	GATABOX 29 (+) GATA S000039	SITEIIATCYTC 6 (-) TGGGCY S000474	SORLIP2AT 6 (-) GGGCC S000483
TCCGAGTACATCGAGGAAXXXATGGATAACCGTACGACT	GAGTACATCGAGGATAACCGTACG	6.40716e-06	2	2	1	13	AMYBOX2 27 (-) TATCCAT S000021	CACTFTPPCA1 5 (-) YACT S000449	CURECORECR 6 (+) GTAC S000493	CURECORECR 37 (+) GTAC S000493	CURECORECR 6 (-) GTAC S000493	CURECORECR 37 (-) GTAC S000493	GATABOX 30 (+) GATA S000039	IBOXCORE 30 (+) GATAA S000199	MYBCORE 32 (-) CNGTTR S000176	MYBST1 29 (+) GGATA S000180	SREATMSD 29 (-) TTATCC S000470	TATCCAOSAMY 28 (-) TATCCA S000403	TATCCAYMOTIFOSR 27 (-) TATCCAY S000256
TCCGGTGTCTTTTGTGAAXXXATGTAGAAAGACCGTACT	GGTGTCTTTTGTTAGAAAGACCGT	6.40716e-06	2	2	1	8	CACTFTPPCA1 41 (+) YACT S000449	CURECORECR 40 (+) GTAC S000493	CURECORECR 40 (-) GTAC S000493	DOFCOREZM 33 (+) AAAG S000265	DOFCOREZM 9 (-) AAAG S000265	DPBFCOREDCDC3 2 (-) ACACNNG S000292	GTGANTG10 14 (+) GTGA S000378	POLLEN1LELAT52 31 (+) AGAAA S000245
TCCTGACGCTAGTCGGAAXXXATGAACTAGCCAGTGACT	TGACGCTAGTCGAACTAGCCAGTG	6.40716e-06	2	2	1	8	ASF1MOTIFCAMV 4 (+) TGACG S000024	CACTFTPPCA1 38 (-) YACT S000449	GTGANTG10 39 (+) GTGA S000378	LTRECOREATCOR15 12 (-) CCGAC S000153	WBOXHVISO1 40 (+) TGACT S000442	WBOXNTERF3 40 (+) TGACY S000457	WRKY71OS 4 (+) TGAC S000447	WRKY71OS 40 (+) TGAC S000447
TCCGGACGGAGCCATGAAXXXATGCACCTAGGCTCGACT	GGACGGAGCCATCACCTAGGCTCG	6.40716e-06	2	2	1	1	PALBOXAPC 4 (-) CCGTCC S000137
TCCTACTTGGTTGAAGAAXXXATGAAGAATGAGGTGACT	TACTTGGTTGAAAAGAATGAGGTG	6.40716e-06	2	2	1	7	CACTFTPPCA1 4 (+) YACT S000449	GTGANTG10 39 (+) GTGA S000378	INRNTPSADB 31 (-) YTCANTYY S000395	REALPHALGLHCB21 7 (-) AACCAA S000362	WBOXHVISO1 40 (+) TGACT S000442	WBOXNTERF3 40 (+) TGACY S000457	WRKY71OS 40 (+) TGAC S000447
TCCTACATTGTGATGGAAXXXATGGACAGGGGGGAAACT	TACATTGTGATGGACAGGGGGGAA	9.61073e-06	2	3	2	3	CAATBOX1 7 (-) CAAT S000028	E2FCONSENSUS 35 (-) WTTSSCSS S000476	GTGANTG10 10 (+) GTGA S000378
TCCCTTCGCCACTAAGAAXXXATGAAAATTATACGTACT	CTTCGCCACTAAAAAATTATACGT	9.61073e-06	2	3	2	9	ACGTATERD1 38 (+) ACGT S000415	ACGTATERD1 38 (-) ACGT S000415	ACGTABOX 37 (+) TACGTA S000130	ACGTABOX 37 (-) TACGTA S000130	CACTFTPPCA1 10 (+) YACT S000449	CACTFTPPCA1 41 (+) YACT S000449	CURECORECR 40 (+) GTAC S000493	CURECORECR 40 (-) GTAC S000493	SORLIP1AT 8 (+) GCCAC S000482
TCCTGGTGTGAGGGTGAAXXXATGTTCTCGGAGCTCACT	TGGTGTGAGGGTTTCTCGGAGCTC	6.40716e-06	2	2	1	5	CACTFTPPCA1 41 (+) YACT S000449	DPBFCOREDCDC3 3 (-) ACACNNG S000292	GTGANTG10 8 (+) GTGA S000378	GTGANTG10 14 (+) GTGA S000378	GTGANTG10 40 (-) GTGA S000378
TCCCTCGTGTTGGCGGAAXXXATGGGGCACGAGTCTACT	CTCGTGTTGGCGGGGCACGAGTCT	6.40716e-06	2	2	1	5	CACTFTPPCA1 41 (+) YACT S000449	CANBNNAPA 7 (-) CNAACAC S000148	DPBFCOREDCDC3 4 (-) ACACNNG S000292	RAV1AAT 8 (-) CAACA S000314	RHERPATEXPA7 32 (+) KCACGW S000512
TCCTCATCTGTTAACGAAXXXATGTTATAACCTCAAACT	TCATCTGTTAACTTATAACCTCAA	9.61073e-06	2	3	2	6	EBOXBNNAPA 5 (+) CANNTG S000144	EBOXBNNAPA 5 (-) CANNTG S000144	GARE1OSREP1 7 (-) TAACAGA S000419	MYBCORE 8 (+) CNGTTR S000176	MYCCONSENSUSAT 5 (+) CANNTG S000407	MYCCONSENSUSAT 5 (-) CANNTG S000407
TCCCGATTCGTTTTCGAAXXXATGCGAGCGTACAGGACT	CGATTCGTTTTCCGAGCGTACAGG	6.40716e-06	2	2	1	3	ARR1AT 4 (+) NGATT S000454	CURECORECR 35 (+) GTAC S000493	CURECORECR 35 (-) GTAC S000493
TCCCGGTTCGGCGTTGAAXXXATGAACAAAAAATAGACT	CGGTTCGGCGTTAACAAAAAATAG	6.40716e-06	2	2	1	0
TCCCGGGCGGGCAGTGAAXXXATGTATAACCACGGGACT	CGGGCGGGCAGTTATAACCACGGG	9.61073e-06	2	3	2	3	CACTFTPPCA1 13 (-) YACT S000449	GTGANTG10 14 (+) GTGA S000378	MYB1AT 32 (+) WAACCA S000408
TCCAGGCGGGGTAGTGAAXXXATGGACCCGCGGTAGACT	AGGCGGGGTAGTGACCCGCGGTAG	6.40716e-06	2	2	1	4	CACTFTPPCA1 13 (-) YACT S000449	CGCGBOXAT 33 (+) VCGCGB S000501	CGCGBOXAT 33 (-) VCGCGB S000501	GTGANTG10 14 (+) GTGA S000378
TCCAAAAACCGTTGCGAAXXXATGAGAGTTATAGCTACT	AAAAACCGTTGCAGAGTTATAGCT	6.40716e-06	2	2	1	5	CACTFTPPCA1 41 (+) YACT S000449	MYB2CONSENSUSAT 9 (-) YAACKG S000409	MYBCORE 9 (+) CNGTTR S000176	MYBCOREATCYCB1 9 (-) AACGG S000502	SEF4MOTIFGM7S 3 (-) RTTTTTR S000103
TCCTACATTGGGATGGAAXXXATGACGATTATGATTACT	TACATTGGGATGACGATTATGATT	6.40716e-06	2	2	1	8	ARR1AT 31 (+) NGATT S000454	ARR1AT 37 (+) NGATT S000454	ASF1MOTIFCAMV 28 (+) TGACG S000024	CAATBOX1 7 (-) CAAT S000028	CACTFTPPCA1 41 (+) YACT S000449	CCAATBOX1 7 (-) CCAAT S000030	LEAFYATAG 5 (-) CCAATGT S000432	WRKY71OS 28 (+) TGAC S000447
TCCGGGGACGTGTCCGAAXXXATGATAACAATAGATACT	GGGGACGTGTCCATAACAATAGAT	9.61073e-06	2	3	2	9	ABRELATERD1 8 (+) ACGTG S000414	ACGTATERD1 8 (+) ACGT S000415	ACGTATERD1 8 (-) ACGT S000415	CAATBOX1 34 (+) CAAT S000028	CACTFTPPCA1 41 (+) YACT S000449	GADOWNAT 8 (+) ACGTGTC S000438	GATABOX 29 (+) GATA S000039	GATABOX 39 (+) GATA S000039	IBOXCORE 29 (+) GATAA S000199
TCCGTGGAACCAGCGGAAXXXATGGTACGAGGTGACACT	GTGGAACCAGCGGTACGAGGTGAC	6.40716e-06	2	2	1	7	BIHD1OS 38 (-) TGTCA S000498	CACTFTPPCA1 41 (+) YACT S000449	CURECORECR 30 (+) GTAC S000493	CURECORECR 30 (-) GTAC S000493	GTGANTG10 37 (+) GTGA S000378	S1FBOXSORPS1L21 27 (+) ATGGTA S000223	WRKY71OS 38 (+) TGAC S000447
TCCAGGCGGGGTAGTGAAXXXATGATACAGTTGTATACT	AGGCGGGGTAGTATACAGTTGTAT	1.92215e-05	2	6	5	11	CACTFTPPCA1 41 (+) YACT S000449	CACTFTPPCA1 13 (-) YACT S000449	CIACADIANLELHC 29 (-) CAANNNNATC S000252	EBOXBNNAPA 33 (+) CANNTG S000144	EBOXBNNAPA 33 (-) CANNTG S000144	GATABOX 29 (+) GATA S000039	GTGANTG10 14 (+) GTGA S000378	MYB2CONSENSUSAT 33 (-) YAACKG S000409	MYBCORE 33 (+) CNGTTR S000176	MYCCONSENSUSAT 33 (+) CANNTG S000407	MYCCONSENSUSAT 33 (-) CANNTG S000407
TCCGAGGGAGGAACCGAAXXXATGCACTAAGAATACACT	GAGGGAGGAACCCACTAAGAATAC	6.40716e-06	2	2	1	2	CACTFTPPCA1 30 (+) YACT S000449	CACTFTPPCA1 41 (+) YACT S000449
TCCGGAACAAAGTCAGAAXXXATGACCTTGTCGCATACT	GGAACAAAGTCAACCTTGTCGCAT	6.40716e-06	2	2	1	10	CACTFTPPCA1 41 (+) YACT S000449	DOFCOREZM 9 (+) AAAG S000265	QELEMENTZMZM13 28 (-) AGGTCA S000254	TBOXATGAPB 8 (-) ACTTTG S000383	WBOXHVISO1 11 (-) TGACT S000442	WBOXNTCHN48 11 (-) CTGACY S000508	WBOXNTERF3 28 (+) TGACY S000457	WBOXNTERF3 11 (-) TGACY S000457	WRKY71OS 28 (+) TGAC S000447	WRKY71OS 12 (-) TGAC S000447
TCCACAGTTGGGGAGGAAXXXATGGTAGCCCTAGATACT	ACAGTTGGGGAGGTAGCCCTAGAT	9.61073e-06	2	3	2	9	CACTFTPPCA1 41 (+) YACT S000449	EBOXBNNAPA 5 (+) CANNTG S000144	EBOXBNNAPA 5 (-) CANNTG S000144	GATABOX 39 (+) GATA S000039	MYB2CONSENSUSAT 5 (-) YAACKG S000409	MYBCORE 5 (+) CNGTTR S000176	MYCCONSENSUSAT 5 (+) CANNTG S000407	MYCCONSENSUSAT 5 (-) CANNTG S000407	S1FBOXSORPS1L21 27 (+) ATGGTA S000223
TCCAGCATTATACCAGAAXXXATGTAACAAACAATGACT	AGCATTATACCATAACAAACAATG	6.40716e-06	2	2	1	6	CAATBOX1 37 (+) CAAT S000028	GAREAT 30 (+) TAACAAR S000439	MYBGAHV 30 (+) TAACAAA S000181	WBOXHVISO1 40 (+) TGACT S000442	WBOXNTERF3 40 (+) TGACY S000457	WRKY71OS 40 (+) TGAC S000447
TCCATGGTGCAATTCGAAXXXATGAACGTCCTACAGACT	ATGGTGCAATTCAACGTCCTACAG	6.40716e-06	2	2	1	4	ACGTATERD1 31 (+) ACGT S000415	ACGTATERD1 31 (-) ACGT S000415	CAATBOX1 10 (+) CAAT S000028	EECCRCAH1 9 (-) GANTTNC S000494
TCCTGGTAAATATCAGAAXXXATGTACTATCACTTGACT	TGGTAAATATCATACTATCACTTG	6.40716e-06	2	2	1	16	CACTFTPPCA1 36 (+) YACT S000449	CACTFTPPCA1 30 (+) YACT S000449	CURECORECR 29 (+) GTAC S000493	CURECORECR 29 (-) GTAC S000493	EBOXBNNAPA 36 (+) CANNTG S000144	EBOXBNNAPA 36 (-) CANNTG S000144	GATABOX 11 (-) GATA S000039	GATABOX 33 (-) GATA S000039	GTGANTG10 35 (-) GTGA S000378	MYCCONSENSUSAT 36 (+) CANNTG S000407	MYCCONSENSUSAT 36 (-) CANNTG S000407	ROOTMOTIFTAPOX1 9 (-) ATATT S000098	WBOXATNPR1 39 (+) TTGAC S000390	WBOXHVISO1 40 (+) TGACT S000442	WBOXNTERF3 40 (+) TGACY S000457	WRKY71OS 40 (+) TGAC S000447
TCCAGGATAATTGCCGAAXXXATGGACAGGGGGTGAACT	AGGATAATTGCCGACAGGGGGTGA	6.40716e-06	2	2	1	6	CAATBOX1 10 (-) CAAT S000028	GATABOX 6 (+) GATA S000039	GTGANTG10 38 (+) GTGA S000378	IBOXCORE 6 (+) GATAA S000199	MYBST1 5 (+) GGATA S000180	SREATMSD 5 (-) TTATCC S000470
TCCCGGTATCGTTGCGAAXXXATGACCACGGGAGTGACT	CGGTATCGTTGCACCACGGGAGTG	1.28143e-05	2	4	3	8	CACTFTPPCA1 38 (-) YACT S000449	GATABOX 7 (-) GATA S000039	GTGANTG10 39 (+) GTGA S000378	WBOXHVISO1 40 (+) TGACT S000442	WBOXNTERF3 28 (+) TGACY S000457	WBOXNTERF3 40 (+) TGACY S000457	WRKY71OS 28 (+) TGAC S000447	WRKY71OS 40 (+) TGAC S000447
TCCTGTTGGTGCTTAGAAXXXATGAGTCAAATTCGGACT	TGTTGGTGCTTAAGTCAAATTCGG	9.61073e-06	2	3	2	9	GCN4OSGLUB1 28 (+) TGAGTCA S000277	MYBCORE 3 (+) CNGTTR S000176	PREATPRODH 27 (-) ACTCAT S000450	RAV1AAT 4 (-) CAACA S000314	WBBOXPCWRKY1 30 (-) TTTGACY S000310	WBOXATNPR1 31 (-) TTGAC S000390	WBOXHVISO1 30 (-) TGACT S000442	WBOXNTERF3 30 (-) TGACY S000457	WRKY71OS 31 (-) TGAC S000447
TCCAGGATATAGATAGAAXXXATGTGGCTTCCCCCAACT	AGGATATAGATATGGCTTCCCCCA	6.40716e-06	2	2	1	5	BOXIINTPATPB 13 (+) ATAGAA S000296	GATABOX 6 (+) GATA S000039	GATABOX 12 (+) GATA S000039	MYBST1 5 (+) GGATA S000180	SORLIP1AT 29 (-) GCCAC S000482
TCCCTATTTTGTTACGAAXXXATGGGGACGATGCTGACT	CTATTTTGTTACGGGACGATGCTG	9.61073e-06	2	3	2	6	GAREAT 8 (-) TAACAAR S000439	MYBGAHV 8 (-) TAACAAA S000181	WBOXHVISO1 40 (+) TGACT S000442	WBOXNTCHN48 39 (+) CTGACY S000508	WBOXNTERF3 40 (+) TGACY S000457	WRKY71OS 40 (+) TGAC S000447
TCCCGTCAAGCGGCTGAAXXXATGGTACGAGGTGACACT	CGTCAAGCGGCTGTACGAGGTGAC	6.40716e-06	2	2	1	10	ASF1MOTIFCAMV 4 (-) TGACG S000024	BIHD1OS 38 (-) TGTCA S000498	CACTFTPPCA1 41 (+) YACT S000449	CURECORECR 30 (+) GTAC S000493	CURECORECR 30 (-) GTAC S000493	GTGANTG10 37 (+) GTGA S000378	S1FBOXSORPS1L21 27 (+) ATGGTA S000223	WBOXATNPR1 5 (-) TTGAC S000390	WRKY71OS 38 (+) TGAC S000447	WRKY71OS 5 (-) TGAC S000447
TCCCCGGTGGGCGCGGAAXXXATGCAATATGAGAACACT	CCGGTGGGCGCGCAATATGAGAAC	6.40716e-06	2	2	1	5	CAATBOX1 30 (+) CAAT S000028	CACTFTPPCA1 41 (+) YACT S000449	CGCGBOXAT 11 (+) VCGCGB S000501	CGCGBOXAT 11 (-) VCGCGB S000501	ROOTMOTIFTAPOX1 31 (-) ATATT S000098
TCCAGTTGTGAGGTTGAAXXXATGATTGTTGAAGTAACT	AGTTGTGAGGTTATTGTTGAAGTA	6.40716e-06	2	2	1	11	ARR1AT 28 (+) NGATT S000454	CAATBOX1 30 (-) CAAT S000028	CACTFTPPCA1 38 (-) YACT S000449	EBOXBNNAPA 3 (+) CANNTG S000144	EBOXBNNAPA 3 (-) CANNTG S000144	GTGANTG10 8 (+) GTGA S000378	MYB2CONSENSUSAT 3 (-) YAACKG S000409	MYBCORE 3 (+) CNGTTR S000176	MYCCONSENSUSAT 3 (+) CANNTG S000407	MYCCONSENSUSAT 3 (-) CANNTG S000407	RAV1AAT 32 (-) CAACA S000314
TCCCTCATCCACTCGGAAXXXATGGTAGCCCTAGATACT	CTCATCCACTCGGTAGCCCTAGAT	6.40716e-06	2	2	1	4	CACTFTPPCA1 10 (+) YACT S000449	CACTFTPPCA1 41 (+) YACT S000449	GATABOX 39 (+) GATA S000039	S1FBOXSORPS1L21 27 (+) ATGGTA S000223
TCCCTAAGGTAACTAGAAXXXATGGCACTTCTCCGTACT	CTAAGGTAACTAGCACTTCTCCGT	6.40716e-06	2	2	1	4	CACTFTPPCA1 31 (+) YACT S000449	CACTFTPPCA1 41 (+) YACT S000449	CURECORECR 40 (+) GTAC S000493	CURECORECR 40 (-) GTAC S000493
TCCCCGGTGGGCGCGGAAXXXATGGATAACCGTACGACT	CCGGTGGGCGCGGATAACCGTACG	6.40716e-06	2	2	1	12	AMYBOX2 27 (-) TATCCAT S000021	CGCGBOXAT 11 (+) VCGCGB S000501	CGCGBOXAT 11 (-) VCGCGB S000501	CURECORECR 37 (+) GTAC S000493	CURECORECR 37 (-) GTAC S000493	GATABOX 30 (+) GATA S000039	IBOXCORE 30 (+) GATAA S000199	MYBCORE 32 (-) CNGTTR S000176	MYBST1 29 (+) GGATA S000180	SREATMSD 29 (-) TTATCC S000470	TATCCAOSAMY 28 (-) TATCCA S000403	TATCCAYMOTIFOSR 27 (-) TATCCAY S000256
TCCCTGTCAGCGTCCGAAXXXATGTGAATATACGGAACT	CTGTCAGCGTCCTGAATATACGGA	6.40716e-06	2	2	1	6	BIHD1OS 5 (+) TGTCA S000498	GTGANTG10 29 (+) GTGA S000378	P1BS 31 (+) GNATATNC S000459	P1BS 31 (-) GNATATNC S000459	ROOTMOTIFTAPOX1 32 (-) ATATT S000098	WRKY71OS 6 (-) TGAC S000447
TCCTCGTGAGTGCCAGAAXXXATGTATTATGATGGGACT	TCGTGAGTGCCATATTATGATGGG	6.40716e-06	2	2	1	3	CACTFTPPCA1 9 (-) YACT S000449	GTGANTG10 6 (+) GTGA S000378	RHERPATEXPA7 4 (-) KCACGW S000512
TCCCCGGGTGATGACGAAXXXATGCAATTCAGCTGAACT	CCGGGTGATGACCAATTCAGCTGA	6.40716e-06	2	2	1	10	ANAERO3CONSENSU 8 (-) TCATCAC S000479	ASF1MOTIFCAMV 12 (+) TGACG S000024	CAATBOX1 30 (+) CAAT S000028	EBOXBNNAPA 35 (+) CANNTG S000144	EBOXBNNAPA 35 (-) CANNTG S000144	EECCRCAH1 29 (-) GANTTNC S000494	GTGANTG10 8 (+) GTGA S000378	MYCCONSENSUSAT 35 (+) CANNTG S000407	MYCCONSENSUSAT 35 (-) CANNTG S000407	WRKY71OS 12 (+) TGAC S000447
TCCCATGTATTCTCCGAAXXXATGAAAAAGCTCCCGACT	CATGTATTCTCCAAAAAGCTCCCG	6.40716e-06	2	2	1	3	DOFCOREZM 32 (+) AAAG S000265	GT1GMSCAM4 29 (+) GAAAAA S000453	LTRECOREATCOR15 39 (+) CCGAC S000153
TCCCTTCATCGGGAGGAAXXXATGCGTCATGGGGAGACT	CTTCATCGGGAGCGTCATGGGGAG	6.40716e-06	2	2	1	3	ASF1MOTIFCAMV 30 (-) TGACG S000024	SURECOREATSULTR 39 (+) GAGAC S000499	WRKY71OS 31 (-) TGAC S000447
TCCTCATATGGGCGTGAAXXXATGCCGAAGCCCGAGACT	TCATATGGGCGTCCGAAGCCCGAG	6.40716e-06	2	2	1	8	CATATGGMSAUR 5 (+) CATATG S000370	CATATGGMSAUR 5 (-) CATATG S000370	EBOXBNNAPA 5 (+) CANNTG S000144	EBOXBNNAPA 5 (-) CANNTG S000144	GTGANTG10 14 (+) GTGA S000378	MYCCONSENSUSAT 5 (+) CANNTG S000407	MYCCONSENSUSAT 5 (-) CANNTG S000407	SURECOREATSULTR 39 (+) GAGAC S000499
TCCATATTTGTGTCTGAAXXXATGGTGCGGTTGTATACT	ATATTTGTGTCTGTGCGGTTGTAT	6.40716e-06	2	2	1	3	CACTFTPPCA1 41 (+) YACT S000449	MYBCORE 33 (+) CNGTTR S000176	ROOTMOTIFTAPOX1 4 (+) ATATT S000098
TCCTCACTCCTTCGGGAAXXXATGTCCACATGACCAACT	TCACTCCTTCGGTCCACATGACCA	6.40716e-06	2	2	1	12	CACTFTPPCA1 5 (+) YACT S000449	EBOXBNNAPA 32 (+) CANNTG S000144	EBOXBNNAPA 32 (-) CANNTG S000144	GTGANTG10 4 (-) GTGA S000378	INRNTPSADB 3 (+) YTCANTYY S000395	MYCATERD1 32 (-) CATGTG S000413	MYCATRD22 32 (+) CACATG S000174	MYCCONSENSUSAT 32 (+) CANNTG S000407	MYCCONSENSUSAT 32 (-) CANNTG S000407	SORLIP5AT 3 (-) GAGTGAG S000486	WBOXNTERF3 36 (+) TGACY S000457	WRKY71OS 36 (+) TGAC S000447
TCCCTCGTGTTGGCGGAAXXXATGTCATCCTGGCCAACT	CTCGTGTTGGCGTCATCCTGGCCA	6.40716e-06	2	2	1	5	BIHD1OS 28 (+) TGTCA S000498	CANBNNAPA 7 (-) CNAACAC S000148	DPBFCOREDCDC3 4 (-) ACACNNG S000292	RAV1AAT 8 (-) CAACA S000314	WRKY71OS 29 (-) TGAC S000447
TCCTCCCCCTAATCCGAAXXXATGCAATGTATGCTGACT	TCCCCCTAATCCCAATGTATGCTG	6.40716e-06	2	2	1	6	ARR1AT 11 (-) NGATT S000454	CAATBOX1 30 (+) CAAT S000028	WBOXHVISO1 40 (+) TGACT S000442	WBOXNTCHN48 39 (+) CTGACY S000508	WBOXNTERF3 40 (+) TGACY S000457	WRKY71OS 40 (+) TGAC S000447
TCCCGGTATCGTTGCGAAXXXATGAGGAATGCTCCAACT	CGGTATCGTTGCAGGAATGCTCCA	6.40716e-06	2	2	1	1	GATABOX 7 (-) GATA S000039
TCCGGATAGGGCCCCGAAXXXATGAGTGATATCCTTACT	GGATAGGGCCCCAGTGATATCCTT	1.28143e-05	2	4	3	12	CACTFTPPCA1 41 (+) YACT S000449	CACTFTPPCA1 30 (-) YACT S000449	GATABOX 5 (+) GATA S000039	GATABOX 33 (+) GATA S000039	GATABOX 35 (-) GATA S000039	GTGANTG10 31 (+) GTGA S000378	MYBST1 4 (+) GGATA S000180	MYBST1 35 (-) GGATA S000180	PREATPRODH 27 (-) ACTCAT S000450	REBETALGLHCB21 3 (+) CGGATA S000363	SORLIP2AT 9 (+) GGGCC S000483	SORLIP2AT 10 (-) GGGCC S000483
TCCTACTCATGGTCAGAAXXXATGATAAAACCACCGACT	TACTCATGGTCAATAAAACCACCG	6.40716e-06	2	2	1	12	CACTFTPPCA1 4 (+) YACT S000449	CBFHV 38 (+) RYCGAC S000497	DRE2COREZMRAB17 38 (+) ACCGAC S000402	DRECRTCOREAT 38 (+) RCCGAC S000418	GATABOX 29 (+) GATA S000039	IBOXCORE 29 (+) GATAA S000199	LTRECOREATCOR15 39 (+) CCGAC S000153	MYB1AT 33 (+) WAACCA S000408	PREATPRODH 5 (+) ACTCAT S000450	WBOXNTCHN48 11 (-) CTGACY S000508	WBOXNTERF3 11 (-) TGACY S000457	WRKY71OS 12 (-) TGAC S000447
TCCCTACGCAACTGTGAAXXXATGATGAAGGTTAAGACT	CTACGCAACTGTATGAAGGTTAAG	6.40716e-06	2	2	1	8	EBOXBNNAPA 9 (+) CANNTG S000144	EBOXBNNAPA 9 (-) CANNTG S000144	GT1CORE 35 (+) GGTTAA S000125	GTGANTG10 14 (+) GTGA S000378	MYB2CONSENSUSAT 9 (+) YAACKG S000409	MYBCORE 9 (-) CNGTTR S000176	MYCCONSENSUSAT 9 (+) CANNTG S000407	MYCCONSENSUSAT 9 (-) CANNTG S000407
TCCAAAAACTCTGTCGAAXXXATGAAAACGCTACAGACT	AAAAACTCTGTCAAAACGCTACAG	9.61073e-06	2	3	2	1	SEF4MOTIFGM7S 3 (-) RTTTTTR S000103
TCCCCATGGTGGGCGGAAXXXATGATTAGTCCACCGACT	CCATGGTGGGCGATTAGTCCACCG	6.40716e-06	2	2	1	5	ARR1AT 28 (+) NGATT S000454	CBFHV 38 (+) RYCGAC S000497	DRE2COREZMRAB17 38 (+) ACCGAC S000402	DRECRTCOREAT 38 (+) RCCGAC S000418	LTRECOREATCOR15 39 (+) CCGAC S000153
TCCCGGGCGGGCAGTGAAXXXATGGGTACCCTAAGGACT	CGGGCGGGCAGTGGTACCCTAAGG	9.61073e-06	2	3	2	4	CACTFTPPCA1 13 (-) YACT S000449	CURECORECR 31 (+) GTAC S000493	CURECORECR 31 (-) GTAC S000493	GTGANTG10 14 (+) GTGA S000378
TCCAGTTATCATATTGAAXXXATGATTTACAAGGAAACT	AGTTATCATATTATTTACAAGGAA	6.40716e-06	2	2	1	9	ARR1AT 28 (+) NGATT S000454	CAATBOX1 13 (-) CAAT S000028	EECCRCAH1 29 (+) GANTTNC S000494	GATABOX 7 (-) GATA S000039	IBOXCORE 6 (-) GATAA S000199	MYB2AT 3 (-) TAACTG S000177	MYB2CONSENSUSAT 3 (-) YAACKG S000409	MYBCORE 3 (+) CNGTTR S000176	ROOTMOTIFTAPOX1 11 (+) ATATT S000098
TCCTCAAACGGTCAAGAAXXXATGAAGATACAGGAAACT	TCAAACGGTCAAAAGATACAGGAA	6.40716e-06	2	2	1	6	ELRECOREPCRP1 10 (-) TTGACC S000142	GATABOX 32 (+) GATA S000039	MYBCOREATCYCB1 7 (+) AACGG S000502	WBOXATNPR1 11 (-) TTGAC S000390	WBOXNTERF3 10 (-) TGACY S000457	WRKY71OS 11 (-) TGAC S000447
TCCTGGTAAATATCAGAAXXXATGGACCCGCGGTAGACT	TGGTAAATATCAGACCCGCGGTAG	6.40716e-06	2	2	1	4	CGCGBOXAT 33 (+) VCGCGB S000501	CGCGBOXAT 33 (-) VCGCGB S000501	GATABOX 11 (-) GATA S000039	ROOTMOTIFTAPOX1 9 (-) ATATT S000098
TCCTGCTAGACTTAGGAAXXXATGTGCTCGATGGGAACT	TGCTAGACTTAGTGCTCGATGGGA	6.40716e-06	2	2	1	0
TCCTATTGACTCTGGGAAXXXATGAACGTCCTACAGACT	TATTGACTCTGGAACGTCCTACAG	6.40716e-06	2	2	1	7	ACGTATERD1 31 (+) ACGT S000415	ACGTATERD1 31 (-) ACGT S000415	CAATBOX1 5 (-) CAAT S000028	WBOXATNPR1 6 (+) TTGAC S000390	WBOXHVISO1 7 (+) TGACT S000442	WBOXNTERF3 7 (+) TGACY S000457	WRKY71OS 7 (+) TGAC S000447
TCCCGGTATCGTTGCGAAXXXATGACAATATCGTGTACT	CGGTATCGTTGCACAATATCGTGT	9.61073e-06	2	3	2	9	BIHD1OS 28 (-) TGTCA S000498	CAATBOX1 31 (+) CAAT S000028	CACTFTPPCA1 41 (+) YACT S000449	CURECORECR 40 (+) GTAC S000493	CURECORECR 40 (-) GTAC S000493	GATABOX 7 (-) GATA S000039	GATABOX 34 (-) GATA S000039	ROOTMOTIFTAPOX1 32 (-) ATATT S000098	WRKY71OS 28 (+) TGAC S000447
TCCAGGATATAGATAGAAXXXATGACCAGTATCTATACT	AGGATATAGATAACCAGTATCTAT	1.28143e-05	2	4	3	9	BOXIINTPATPB 13 (+) ATAGAA S000296	CACTFTPPCA1 41 (+) YACT S000449	CACTFTPPCA1 33 (-) YACT S000449	GATABOX 6 (+) GATA S000039	GATABOX 12 (+) GATA S000039	GATABOX 35 (-) GATA S000039	MYBST1 5 (+) GGATA S000180	WBOXNTERF3 28 (+) TGACY S000457	WRKY71OS 28 (+) TGAC S000447
TCCCTCGTGTTGGCGGAAXXXATGGGGACGATGCTGACT	CTCGTGTTGGCGGGGACGATGCTG	9.61073e-06	2	3	2	7	CANBNNAPA 7 (-) CNAACAC S000148	DPBFCOREDCDC3 4 (-) ACACNNG S000292	RAV1AAT 8 (-) CAACA S000314	WBOXHVISO1 40 (+) TGACT S000442	WBOXNTCHN48 39 (+) CTGACY S000508	WBOXNTERF3 40 (+) TGACY S000457	WRKY71OS 40 (+) TGAC S000447
TCCATGGTGGGGTGGGAAXXXATGGCGTGCATGGGCACT	ATGGTGGGGTGGGCGTGCATGGGC	1.28143e-05	2	4	3	3	CACTFTPPCA1 41 (+) YACT S000449	RYREPEATBNNAPA 33 (-) CATGCA S000264	RYREPEATLEGUMIN 32 (-) CATGCAY S000100
TCCAGGATATAGATAGAAXXXATGAATAGTTTAGTGACT	AGGATATAGATAAATAGTTTAGTG	6.40716e-06	2	2	1	9	BOXIINTPATPB 13 (+) ATAGAA S000296	CACTFTPPCA1 38 (-) YACT S000449	GATABOX 6 (+) GATA S000039	GATABOX 12 (+) GATA S000039	GTGANTG10 39 (+) GTGA S000378	MYBST1 5 (+) GGATA S000180	WBOXHVISO1 40 (+) TGACT S000442	WBOXNTERF3 40 (+) TGACY S000457	WRKY71OS 40 (+) TGAC S000447
TCCTGGTGTAGTTGCGAAXXXATGACATTAGCACCTACT	TGGTGTAGTTGCACATTAGCACCT	6.40716e-06	2	2	1	4	BIHD1OS 28 (-) TGTCA S000498	CACTFTPPCA1 41 (+) YACT S000449	DPBFCOREDCDC3 3 (-) ACACNNG S000292	WRKY71OS 28 (+) TGAC S000447
TCCATCAGGCCGGTTGAAXXXATGGATGTAGCTCCGACT	ATCAGGCCGGTTGATGTAGCTCCG	6.40716e-06	2	2	1	2	LTRECOREATCOR15 39 (+) CCGAC S000153	MYBCORE 11 (+) CNGTTR S000176
TCCAGCCGATGTGTTGAAXXXATGCATGCAAAGCAAACT	AGCCGATGTGTTCATGCAAAGCAA	6.40716e-06	2	2	1	7	DOFCOREZM 35 (+) AAAG S000265	PROLAMINBOXOSGL 32 (+) TGCAAAG S000354	RAV1AAT 12 (-) CAACA S000314	RYREPEATBNNAPA 30 (+) CATGCA S000264	RYREPEATBNNAPA 28 (-) CATGCA S000264	RYREPEATGMGY2 27 (-) CATGCAT S000105	RYREPEATLEGUMIN 27 (-) CATGCAY S000100
TCCAGCAGAAGTTTCGAAXXXATGGCAGGACATTTGACT	AGCAGAAGTTTCGCAGGACATTTG	6.40716e-06	2	2	1	9	EBOXBNNAPA 36 (+) CANNTG S000144	EBOXBNNAPA 36 (-) CANNTG S000144	MYCCONSENSUSAT 36 (+) CANNTG S000407	MYCCONSENSUSAT 36 (-) CANNTG S000407	WBBOXPCWRKY1 38 (+) TTTGACY S000310	WBOXATNPR1 39 (+) TTGAC S000390	WBOXHVISO1 40 (+) TGACT S000442	WBOXNTERF3 40 (+) TGACY S000457	WRKY71OS 40 (+) TGAC S000447
TCCACAGTTGGGGAGGAAXXXATGTGAAGAATGTACACT	ACAGTTGGGGAGTGAAGAATGTAC	6.40716e-06	2	2	1	10	CACTFTPPCA1 41 (+) YACT S000449	CURECORECR 38 (+) GTAC S000493	CURECORECR 38 (-) GTAC S000493	EBOXBNNAPA 5 (+) CANNTG S000144	EBOXBNNAPA 5 (-) CANNTG S000144	GTGANTG10 29 (+) GTGA S000378	MYB2CONSENSUSAT 5 (-) YAACKG S000409	MYBCORE 5 (+) CNGTTR S000176	MYCCONSENSUSAT 5 (+) CANNTG S000407	MYCCONSENSUSAT 5 (-) CANNTG S000407
TCCAGATAAGACATCGAAXXXATGACAATAATCCAAACT	AGATAAGACATCACAATAATCCAA	6.40716e-06	2	2	1	8	ARR1AT 35 (-) NGATT S000454	BIHD1OS 28 (-) TGTCA S000498	CAATBOX1 31 (+) CAAT S000028	GATABOX 5 (+) GATA S000039	IBOX 5 (+) GATAAG S000124	IBOXCORE 5 (+) GATAA S000199	RBCSCONSENSUS 35 (+) AATCCAA S000127	WRKY71OS 28 (+) TGAC S000447
TCCCGGGGATATTTCGAAXXXATGACCAGGAATGGAACT	CGGGGATATTTCACCAGGAATGGA	6.40716e-06	2	2	1	5	GATABOX 8 (+) GATA S000039	MYBST1 7 (+) GGATA S000180	ROOTMOTIFTAPOX1 9 (+) ATATT S000098	WBOXNTERF3 28 (+) TGACY S000457	WRKY71OS 28 (+) TGAC S000447
TCCCTGGGACACATTGAAXXXATGGCCACGGGCCTCACT	CTGGGACACATTGCCACGGGCCTC	6.40716e-06	2	2	1	5	CAATBOX1 13 (-) CAAT S000028	CACTFTPPCA1 41 (+) YACT S000449	GTGANTG10 40 (-) GTGA S000378	SORLIP1AT 30 (+) GCCAC S000482	SORLIP2AT 35 (+) GGGCC S000483
TCCTTCGTCGGTTTTGAAXXXATGCGAGCATGGTACACT	TTCGTCGGTTTTCGAGCATGGTAC	9.61073e-06	2	3	2	9	CACTFTPPCA1 41 (+) YACT S000449	CBFHV 7 (-) RYCGAC S000497	CGACGOSAMY3 6 (-) CGACG S000205	CURECORECR 38 (+) GTAC S000493	CURECORECR 38 (-) GTAC S000493	DRE2COREZMRAB17 7 (-) ACCGAC S000402	DRECRTCOREAT 7 (-) RCCGAC S000418	LTRECOREATCOR15 7 (-) CCGAC S000153	S1FBOXSORPS1L21 35 (+) ATGGTA S000223
TCCGTTGGGTAATGTGAAXXXATGGAAGGCGTACAGACT	GTTGGGTAATGTGAAGGCGTACAG	6.40716e-06	2	2	1	6	CURECORECR 36 (+) GTAC S000493	CURECORECR 36 (-) GTAC S000493	GTGANTG10 14 (+) GTGA S000378	MYB2CONSENSUSAT 2 (-) YAACKG S000409	MYBCORE 2 (+) CNGTTR S000176	MYBCOREATCYCB1 2 (-) AACGG S000502
TCCCGATGAGATGTCGAAXXXATGGTAGACCTAGATACT	CGATGAGATGTCGTAGACCTAGAT	6.40716e-06	2	2	1	3	CACTFTPPCA1 41 (+) YACT S000449	GATABOX 39 (+) GATA S000039	S1FBOXSORPS1L21 27 (+) ATGGTA S000223
TCCGTGGGTGTCACTGAAXXXATGACATTAGCACCTACT	GTGGGTGTCACTACATTAGCACCT	6.40716e-06	2	2	1	7	BIHD1OS 9 (+) TGTCA S000498	BIHD1OS 28 (-) TGTCA S000498	CACTFTPPCA1 12 (+) YACT S000449	CACTFTPPCA1 41 (+) YACT S000449	GTGANTG10 11 (-) GTGA S000378	WRKY71OS 28 (+) TGAC S000447	WRKY71OS 10 (-) TGAC S000447
TCCGTTAGAGCCAGCGAAXXXATGAATGAGTGAGAGACT	GTTAGAGCCAGCAATGAGTGAGAG	6.40716e-06	2	2	1	8	CACTFTPPCA1 34 (-) YACT S000449	GTGANTG10 35 (+) GTGA S000378	MYB2CONSENSUSAT 2 (-) YAACKG S000409	MYBCORE 2 (+) CNGTTR S000176	MYBCOREATCYCB1 2 (-) AACGG S000502	PREATPRODH 31 (-) ACTCAT S000450	SORLIP5AT 33 (+) GAGTGAG S000486	SURECOREATSULTR 39 (+) GAGAC S000499
TCCAGTGTCCCGTTTGAAXXXATGCGCAAGTCATTAACT	AGTGTCCCGTTTCGCAAGTCATTA	1.28143e-05	2	4	3	7	CACTFTPPCA1 4 (-) YACT S000449	DPBFCOREDCDC3 2 (-) ACACNNG S000292	EECCRCAH1 31 (-) GANTTNC S000494	MYBCOREATCYCB1 10 (-) AACGG S000502	WBOXHVISO1 34 (-) TGACT S000442	WBOXNTERF3 34 (-) TGACY S000457	WRKY71OS 35 (-) TGAC S000447
TCCCACGAGATTAAAGAAXXXATGACAACGTTAGCCACT	CACGAGATTAAAACAACGTTAGCC	6.40716e-06	2	2	1	9	ACGTATERD1 33 (+) ACGT S000415	ACGTATERD1 33 (-) ACGT S000415	ARR1AT 8 (+) NGATT S000454	BIHD1OS 28 (-) TGTCA S000498	CACTFTPPCA1 41 (+) YACT S000449	DOFCOREZM 13 (+) AAAG S000265	SORLIP1AT 39 (+) GCCAC S000482	TAAAGSTKST1 12 (+) TAAAG S000387	WRKY71OS 28 (+) TGAC S000447
TCCCACGAGATTAAAGAAXXXATGCACCTAGGCTCGACT	CACGAGATTAAACACCTAGGCTCG	6.40716e-06	2	2	1	3	ARR1AT 8 (+) NGATT S000454	DOFCOREZM 13 (+) AAAG S000265	TAAAGSTKST1 12 (+) TAAAG S000387
TCCCGTTTCGACGACGAAXXXATGAACATACGCGTGACT	CGTTTCGACGACAACATACGCGTG	6.40716e-06	2	2	1	9	CGACGOSAMY3 9 (+) CGACG S000205	CGACGOSAMY3 12 (+) CGACG S000205	CGCGBOXAT 35 (+) VCGCGB S000501	CGCGBOXAT 35 (-) VCGCGB S000501	GTGANTG10 39 (+) GTGA S000378	MYBCOREATCYCB1 3 (-) AACGG S000502	WBOXHVISO1 40 (+) TGACT S000442	WBOXNTERF3 40 (+) TGACY S000457	WRKY71OS 40 (+) TGAC S000447
TCCCTATACTTTCTAGAAXXXATGAGTTATGAACAAACT	CTATACTTTCTAAGTTATGAACAA	6.40716e-06	2	2	1	4	CACTFTPPCA1 7 (+) YACT S000449	DOFCOREZM 9 (-) AAAG S000265	POLLEN1LELAT52 10 (-) AGAAA S000245	PREATPRODH 27 (-) ACTCAT S000450
TCCCGTCAGTGAATCGAAXXXATGCCCGGATGCATAACT	CGTCAGTGAATCCCCGGATGCATA	6.40716e-06	2	2	1	5	ARR1AT 12 (-) NGATT S000454	ASF1MOTIFCAMV 4 (-) TGACG S000024	CACTFTPPCA1 8 (-) YACT S000449	GTGANTG10 9 (+) GTGA S000378	WRKY71OS 5 (-) TGAC S000447
TCCAGGCAGGGAGTTGAAXXXATGGCGAGGGCAGAGACT	AGGCAGGGAGTTGCGAGGGCAGAG	1.28143e-05	2	4	3	2	CAREOSREP1 11 (-) CAACTC S000421	SURECOREATSULTR 39 (+) GAGAC S000499
TCCGTTAGAGCCAGCGAAXXXATGAAGAAGACAGAGACT	GTTAGAGCCAGCAAGAAGACAGAG	1.60179e-05	2	5	4	4	MYB2CONSENSUSAT 2 (-) YAACKG S000409	MYBCORE 2 (+) CNGTTR S000176	MYBCOREATCYCB1 2 (-) AACGG S000502	SURECOREATSULTR 39 (+) GAGAC S000499
TCCGGGGACGTGTCCGAAXXXATGTTAAGCTACCGAACT	GGGGACGTGTCCTTAAGCTACCGA	6.40716e-06	2	2	1	4	ABRELATERD1 8 (+) ACGTG S000414	ACGTATERD1 8 (+) ACGT S000415	ACGTATERD1 8 (-) ACGT S000415	GADOWNAT 8 (+) ACGTGTC S000438
TCCGACCTAGGTTGAGAAXXXATGGAGCTACATCCAACT	GACCTAGGTTGAGAGCTACATCCA	6.40716e-06	2	2	1	1	LTRECOREATCOR15 2 (+) CCGAC S000153
TCCTCGTGGGAGGTCGAAXXXATGGGAACAAATTCGACT	TCGTGGGAGGTCGGAACAAATTCG	6.40716e-06	2	2	1	1	BOXCPSAS1 6 (-) CTCCCAC S000226
TCCGATATTTGGCATGAAXXXATGTACTATCACTTGACT	GATATTTGGCATTACTATCACTTG	9.61073e-06	2	3	2	16	CACTFTPPCA1 36 (+) YACT S000449	CACTFTPPCA1 30 (+) YACT S000449	CURECORECR 29 (+) GTAC S000493	CURECORECR 29 (-) GTAC S000493	EBOXBNNAPA 36 (+) CANNTG S000144	EBOXBNNAPA 36 (-) CANNTG S000144	GATABOX 4 (+) GATA S000039	GATABOX 33 (-) GATA S000039	GTGANTG10 35 (-) GTGA S000378	MYCCONSENSUSAT 36 (+) CANNTG S000407	MYCCONSENSUSAT 36 (-) CANNTG S000407	ROOTMOTIFTAPOX1 5 (+) ATATT S000098	WBOXATNPR1 39 (+) TTGAC S000390	WBOXHVISO1 40 (+) TGACT S000442	WBOXNTERF3 40 (+) TGACY S000457	WRKY71OS 40 (+) TGAC S000447
TCCCGGGTAGATTTCGAAXXXATGTCAAATATGCACACT	CGGGTAGATTTCTCAAATATGCAC	6.40716e-06	2	2	1	6	ARR1AT 9 (+) NGATT S000454	BIHD1OS 28 (+) TGTCA S000498	CACTFTPPCA1 41 (+) YACT S000449	ROOTMOTIFTAPOX1 33 (-) ATATT S000098	WBOXATNPR1 29 (-) TTGAC S000390	WRKY71OS 29 (-) TGAC S000447
TCCTTGCGGTTATTTGAAXXXATGGTGTGGATGGGAACT	TTGCGGTTATTTGTGTGGATGGGA	6.40716e-06	2	2	1	2	MYBCORE 7 (+) CNGTTR S000176	TATABOX5 10 (+) TTATTT S000203
TCCTTCGTCGGTTTTGAAXXXATGTACTATCACTTGACT	TTCGTCGGTTTTTACTATCACTTG	9.61073e-06	2	3	2	19	CACTFTPPCA1 36 (+) YACT S000449	CACTFTPPCA1 30 (+) YACT S000449	CBFHV 7 (-) RYCGAC S000497	CGACGOSAMY3 6 (-) CGACG S000205	CURECORECR 29 (+) GTAC S000493	CURECORECR 29 (-) GTAC S000493	DRE2COREZMRAB17 7 (-) ACCGAC S000402	DRECRTCOREAT 7 (-) RCCGAC S000418	EBOXBNNAPA 36 (+) CANNTG S000144	EBOXBNNAPA 36 (-) CANNTG S000144	GATABOX 33 (-) GATA S000039	GTGANTG10 35 (-) GTGA S000378	LTRECOREATCOR15 7 (-) CCGAC S000153	MYCCONSENSUSAT 36 (+) CANNTG S000407	MYCCONSENSUSAT 36 (-) CANNTG S000407	WBOXATNPR1 39 (+) TTGAC S000390	WBOXHVISO1 40 (+) TGACT S000442	WBOXNTERF3 40 (+) TGACY S000457	WRKY71OS 40 (+) TGAC S000447
TCCCTGGGACACATTGAAXXXATGGCCCTTCGCGTCACT	CTGGGACACATTGCCCTTCGCGTC	6.40716e-06	2	2	1	6	ASF1MOTIFCAMV 38 (-) TGACG S000024	CAATBOX1 13 (-) CAAT S000028	CACTFTPPCA1 41 (+) YACT S000449	GTGANTG10 40 (-) GTGA S000378	SORLIP2AT 29 (-) GGGCC S000483	WRKY71OS 39 (-) TGAC S000447
TCCAAGTGTGTGTGGGAAXXXATGTTAAGCTACCGAACT	AAGTGTGTGTGGTTAAGCTACCGA	6.40716e-06	2	2	1	6	CACTFTPPCA1 5 (-) YACT S000449	DPBFCOREDCDC3 3 (-) ACACNNG S000292	EBOXBNNAPA 3 (+) CANNTG S000144	EBOXBNNAPA 3 (-) CANNTG S000144	MYCCONSENSUSAT 3 (+) CANNTG S000407	MYCCONSENSUSAT 3 (-) CANNTG S000407
TCCCGGTCATCCGTAGAAXXXATGTTCTCGGAGCTCACT	CGGTCATCCGTATTCTCGGAGCTC	6.40716e-06	2	2	1	4	CACTFTPPCA1 41 (+) YACT S000449	GTGANTG10 40 (-) GTGA S000378	WBOXNTERF3 5 (-) TGACY S000457	WRKY71OS 6 (-) TGAC S000447
TCCGGGGACGTGTCCGAAXXXATGATAGAAATAAATACT	GGGGACGTGTCCATAGAAATAAAT	6.40716e-06	2	2	1	10	ABRELATERD1 8 (+) ACGTG S000414	ACGTATERD1 8 (+) ACGT S000415	ACGTATERD1 8 (-) ACGT S000415	BOXIINTPATPB 30 (+) ATAGAA S000296	CACTFTPPCA1 41 (+) YACT S000449	GADOWNAT 8 (+) ACGTGTC S000438	GATABOX 29 (+) GATA S000039	POLASIG1 35 (+) AATAAA S000080	POLLEN1LELAT52 32 (+) AGAAA S000245	TATABOX5 34 (-) TTATTT S000203
TCCGACCTAGGTTGAGAAXXXATGATGCGACCTACAACT	GACCTAGGTTGAATGCGACCTACA	6.40716e-06	2	2	1	1	LTRECOREATCOR15 2 (+) CCGAC S000153
TCCTGTTCCTACTGGGAAXXXATGACAAACCAACCAACT	TGTTCCTACTGGACAAACCAACCA	9.61073e-06	2	3	2	9	BIHD1OS 28 (-) TGTCA S000498	BOXLCOREDCPAL 34 (+) ACCWWCC S000492	CACTFTPPCA1 10 (+) YACT S000449	MYB1AT 32 (+) WAACCA S000408	MYBPLANT 33 (+) MACCWAMC S000167	MYBPZM 35 (+) CCWACC S000179	REALPHALGLHCB21 33 (+) AACCAA S000362	REALPHALGLHCB21 37 (+) AACCAA S000362	WRKY71OS 28 (+) TGAC S000447
TCCCATCGTGGGGAGGAAXXXATGCTCTGTGCCTAGACT	CATCGTGGGGAGCTCTGTGCCTAG	6.40716e-06	2	2	1	0
TCCCGATGAATATGCGAAXXXATGTTCATGCGTCGAACT	CGATGAATATGCTTCATGCGTCGA	6.40716e-06	2	2	1	4	CGACGOSAMY3 36 (-) CGACG S000205	P1BS 8 (+) GNATATNC S000459	P1BS 8 (-) GNATATNC S000459	ROOTMOTIFTAPOX1 9 (-) ATATT S000098
TCCCATTTCTAGCGTGAAXXXATGAGCCCAATTCGAACT	CATTTCTAGCGTAGCCCAATTCGA	6.40716e-06	2	2	1	5	CAATBOX1 34 (+) CAAT S000028	CCAATBOX1 33 (+) CCAAT S000030	GTGANTG10 14 (+) GTGA S000378	POLLEN1LELAT52 6 (-) AGAAA S000245	SITEIIATCYTC 30 (-) TGGGCY S000474
TCCTACCAGGGGTGGGAAXXXATGGCCGTAGGATCGACT	TACCAGGGGTGGGCCGTAGGATCG	6.40716e-06	2	2	1	2	CBFHV 38 (+) RYCGAC S000497	MYBPZM 2 (+) CCWACC S000179
TCCCTTATTGATTTTGAAXXXATGAGATTGATGGGCACT	CTTATTGATTTTAGATTGATGGGC	1.28143e-05	2	4	3	5	ARR1AT 30 (+) NGATT S000454	ARR1AT 9 (+) NGATT S000454	CAATBOX1 7 (-) CAAT S000028	CAATBOX1 32 (-) CAAT S000028	CACTFTPPCA1 41 (+) YACT S000449
TCCCCGGTGGGCGCGGAAXXXATGAAGATACAGGAAACT	CCGGTGGGCGCGAAGATACAGGAA	9.61073e-06	2	3	2	3	CGCGBOXAT 11 (+) VCGCGB S000501	CGCGBOXAT 11 (-) VCGCGB S000501	GATABOX 32 (+) GATA S000039
TCCAGTCGCACTGTGGAAXXXATGCGCTGCTAGCTGACT	AGTCGCACTGTGCGCTGCTAGCTG	6.40716e-06	2	2	1	6	ANAERO2CONSENSU 31 (-) AGCAGC S000478	CACTFTPPCA1 9 (+) YACT S000449	WBOXHVISO1 40 (+) TGACT S000442	WBOXNTCHN48 39 (+) CTGACY S000508	WBOXNTERF3 40 (+) TGACY S000457	WRKY71OS 40 (+) TGAC S000447
TCCCATGCTGTGCTAGAAXXXATGATGCGACCTACAACT	CATGCTGTGCTAATGCGACCTACA	6.40716e-06	2	2	1	0
TCCATGCCCCATCCCGAAXXXATGGTAGCCCTAGATACT	ATGCCCCATCCCGTAGCCCTAGAT	6.40716e-06	2	2	1	3	CACTFTPPCA1 41 (+) YACT S000449	GATABOX 39 (+) GATA S000039	S1FBOXSORPS1L21 27 (+) ATGGTA S000223
TCCTGGTAGCTCTGGGAAXXXATGCTCTGTGCCTAGACT	TGGTAGCTCTGGCTCTGTGCCTAG	6.40716e-06	2	2	1	0
TCCGGACGGAGCCATGAAXXXATGACGCTCACACGGACT	GGACGGAGCCATACGCTCACACGG	6.40716e-06	2	2	1	4	ASF1MOTIFCAMV 28 (+) TGACG S000024	GTGANTG10 34 (-) GTGA S000378	PALBOXAPC 4 (-) CCGTCC S000137	WRKY71OS 28 (+) TGAC S000447
TCCCCGGTGGGCGCGGAAXXXATGGTGTTAGTACAGACT	CCGGTGGGCGCGGTGTTAGTACAG	9.61073e-06	2	3	2	6	CACTFTPPCA1 35 (-) YACT S000449	CANBNNAPA 30 (-) CNAACAC S000148	CGCGBOXAT 11 (+) VCGCGB S000501	CGCGBOXAT 11 (-) VCGCGB S000501	CURECORECR 36 (+) GTAC S000493	CURECORECR 36 (-) GTAC S000493
TCCGAGTCGTGATTAGAAXXXATGGGTACCGTTTTTACT	GAGTCGTGATTAGGTACCGTTTTT	6.40716e-06	2	2	1	8	ARR1AT 10 (+) NGATT S000454	CACTFTPPCA1 41 (+) YACT S000449	CURECORECR 31 (+) GTAC S000493	CURECORECR 31 (-) GTAC S000493	GTGANTG10 9 (+) GTGA S000378	MYBCOREATCYCB1 34 (-) AACGG S000502	RHERPATEXPA7 7 (-) KCACGW S000512	SEF4MOTIFGM7S 36 (+) RTTTTTR S000103
TCCTTGTTTATGTCGGAAXXXATGTGGCTTCCCAAAACT	TTGTTTATGTCGTGGCTTCCCAAA	6.40716e-06	2	2	1	2	LTRECOREATCOR15 12 (-) CCGAC S000153	SORLIP1AT 29 (-) GCCAC S000482
TCCTACTCCTGTCTTGAAXXXATGCCTTCAGGAGCTACT	TACTCCTGTCTTCCTTCAGGAGCT	9.61073e-06	2	3	2	2	CACTFTPPCA1 4 (+) YACT S000449	CACTFTPPCA1 41 (+) YACT S000449
TCCAGCATTATACCAGAAXXXATGCCGTGTACATGTACT	AGCATTATACCACCGTGTACATGT	6.40716e-06	2	2	1	5	CACTFTPPCA1 41 (+) YACT S000449	CURECORECR 34 (+) GTAC S000493	CURECORECR 40 (+) GTAC S000493	CURECORECR 34 (-) GTAC S000493	CURECORECR 40 (-) GTAC S000493
TCCTGGTAAATATCAGAAXXXATGTTCGAGCAGCACACT	TGGTAAATATCATTCGAGCAGCAC	6.40716e-06	2	2	1	4	ANAERO2CONSENSU 34 (+) AGCAGC S000478	CACTFTPPCA1 41 (+) YACT S000449	GATABOX 11 (-) GATA S000039	ROOTMOTIFTAPOX1 9 (-) ATATT S000098
TCCGGGACCGGCATAGAAXXXATGTACTATCACTTGACT	GGGACCGGCATATACTATCACTTG	6.40716e-06	2	2	1	15	BOXIINTPATPB 13 (+) ATAGAA S000296	CACTFTPPCA1 36 (+) YACT S000449	CACTFTPPCA1 30 (+) YACT S000449	CURECORECR 29 (+) GTAC S000493	CURECORECR 29 (-) GTAC S000493	EBOXBNNAPA 36 (+) CANNTG S000144	EBOXBNNAPA 36 (-) CANNTG S000144	GATABOX 33 (-) GATA S000039	GTGANTG10 35 (-) GTGA S000378	MYCCONSENSUSAT 36 (+) CANNTG S000407	MYCCONSENSUSAT 36 (-) CANNTG S000407	WBOXATNPR1 39 (+) TTGAC S000390	WBOXHVISO1 40 (+) TGACT S000442	WBOXNTERF3 40 (+) TGACY S000457	WRKY71OS 40 (+) TGAC S000447
TCCTTGGATCAAATGGAAXXXATGTACTATCACTTGACT	TTGGATCAAATGTACTATCACTTG	6.40716e-06	2	2	1	18	CACTFTPPCA1 36 (+) YACT S000449	CACTFTPPCA1 30 (+) YACT S000449	CURECORECR 29 (+) GTAC S000493	CURECORECR 29 (-) GTAC S000493	EBOXBNNAPA 10 (+) CANNTG S000144	EBOXBNNAPA 36 (+) CANNTG S000144	EBOXBNNAPA 10 (-) CANNTG S000144	EBOXBNNAPA 36 (-) CANNTG S000144	GATABOX 33 (-) GATA S000039	GTGANTG10 35 (-) GTGA S000378	MYCCONSENSUSAT 10 (+) CANNTG S000407	MYCCONSENSUSAT 36 (+) CANNTG S000407	MYCCONSENSUSAT 10 (-) CANNTG S000407	MYCCONSENSUSAT 36 (-) CANNTG S000407	WBOXATNPR1 39 (+) TTGAC S000390	WBOXHVISO1 40 (+) TGACT S000442	WBOXNTERF3 40 (+) TGACY S000457	WRKY71OS 40 (+) TGAC S000447
TCCGGGGACGTGTCCGAAXXXATGGCACAAGTTTGGACT	GGGGACGTGTCCGCACAAGTTTGG	6.40716e-06	2	2	1	4	ABRELATERD1 8 (+) ACGTG S000414	ACGTATERD1 8 (+) ACGT S000415	ACGTATERD1 8 (-) ACGT S000415	GADOWNAT 8 (+) ACGTGTC S000438
TCCCTATTTTTTTACGAAXXXATGCTACTTTTCCTAACT	CTATTTTTTTACCTACTTTTCCTA	6.40716e-06	2	2	1	2	CACTFTPPCA1 31 (+) YACT S000449	DOFCOREZM 33 (-) AAAG S000265
TCCCCTAAGGCTCATGAAXXXATGATAATTATAAATACT	CCTAAGGCTCATATAATTATAAAT	9.61073e-06	2	3	2	4	CACTFTPPCA1 41 (+) YACT S000449	GATABOX 29 (+) GATA S000039	IBOXCORE 29 (+) GATAA S000199	TATABOX2 35 (+) TATAAAT S000109
TCCGAGCGGTCGCAGGAAXXXATGCGCTCGGGATACACT	GAGCGGTCGCAGCGCTCGGGATAC	6.40716e-06	2	2	1	3	CACTFTPPCA1 41 (+) YACT S000449	GATABOX 37 (+) GATA S000039	MYBST1 36 (+) GGATA S000180
TCCTCCATTGTGTTAGAAXXXATGCCCCCCCCCGTTACT	TCCATTGTGTTACCCCCCCCCGTT	6.40716e-06	2	2	1	6	CAATBOX1 7 (-) CAAT S000028	CACTFTPPCA1 41 (+) YACT S000449	CANBNNAPA 10 (-) CNAACAC S000148	MYB2CONSENSUSAT 37 (-) YAACKG S000409	MYBCORE 37 (+) CNGTTR S000176	MYBCOREATCYCB1 37 (-) AACGG S000502
TCCGGGGACGTGTCCGAAXXXATGGGCGATTTAAAGACT	GGGGACGTGTCCGGCGATTTAAAG	6.40716e-06	2	2	1	7	ABRELATERD1 8 (+) ACGTG S000414	ACGTATERD1 8 (+) ACGT S000415	ACGTATERD1 8 (-) ACGT S000415	ARR1AT 32 (+) NGATT S000454	DOFCOREZM 38 (+) AAAG S000265	GADOWNAT 8 (+) ACGTGTC S000438	TAAAGSTKST1 37 (+) TAAAG S000387
TCCGTTCGGTAACTCGAAXXXATGAAAGACAAAAAGACT	GTTCGGTAACTCAAAGACAAAAAG	6.40716e-06	2	2	1	4	DOFCOREZM 30 (+) AAAG S000265	DOFCOREZM 38 (+) AAAG S000265	EECCRCAH1 9 (-) GANTTNC S000494	MYBCOREATCYCB1 2 (-) AACGG S000502
TCCCCGGTGTTCGCTGAAXXXATGGATGTAGCTCCGACT	CCGGTGTTCGCTGATGTAGCTCCG	9.61073e-06	2	3	2	3	CANBNNAPA 7 (-) CNAACAC S000148	DPBFCOREDCDC3 4 (-) ACACNNG S000292	LTRECOREATCOR15 39 (+) CCGAC S000153
TCCCCGGTTAGCTTAGAAXXXATGAAAAAAAGAGAAACT	CCGGTTAGCTTAAAAAAAAGAGAA	6.40716e-06	2	2	1	6	DOFCOREZM 34 (+) AAAG S000265	GT1GMSCAM4 29 (+) GAAAAA S000453	MYBCORE 5 (+) CNGTTR S000176	NODCON2GM 35 (-) CTCTT S000462	OSE2ROOTNODULE 35 (-) CTCTT S000468	POLLEN1LELAT52 38 (+) AGAAA S000245
TCCTACATTGGGATGGAAXXXATGGTAGAATGTGCAACT	TACATTGGGATGGTAGAATGTGCA	6.40716e-06	2	2	1	4	CAATBOX1 7 (-) CAAT S000028	CCAATBOX1 7 (-) CCAAT S000030	LEAFYATAG 5 (-) CCAATGT S000432	S1FBOXSORPS1L21 27 (+) ATGGTA S000223
TCCCATCGTGGGGAGGAAXXXATGCAGGGCAGCTGGACT	CATCGTGGGGAGCAGGGCAGCTGG	6.40716e-06	2	2	1	5	EBOXBNNAPA 35 (+) CANNTG S000144	EBOXBNNAPA 35 (-) CANNTG S000144	INTRONLOWER 28 (+) TGCAGG S000086	MYCCONSENSUSAT 35 (+) CANNTG S000407	MYCCONSENSUSAT 35 (-) CANNTG S000407
TCCAGATAAGACATCGAAXXXATGAAAATAATCACAACT	AGATAAGACATCAAAATAATCACA	6.40716e-06	2	2	1	6	ARR1AT 35 (-) NGATT S000454	GATABOX 5 (+) GATA S000039	GTGANTG10 37 (-) GTGA S000378	IBOX 5 (+) GATAAG S000124	IBOXCORE 5 (+) GATAA S000199	TATABOX5 31 (-) TTATTT S000203
TCCTGGGGTGGTCTCGAAXXXATGAAGACTCTTGAGACT	TGGGGTGGTCTCAAGACTCTTGAG	6.40716e-06	2	2	1	4	NODCON2GM 34 (+) CTCTT S000462	OSE2ROOTNODULE 34 (+) CTCTT S000468	SURECOREATSULTR 39 (+) GAGAC S000499	SURECOREATSULTR 11 (-) GAGAC S000499
TCCAAAGTTGCGATCGAAXXXATGAAAACAAGGGTTACT	AAAGTTGCGATCAAAACAAGGGTT	9.61073e-06	2	3	2	3	CACTFTPPCA1 41 (+) YACT S000449	DOFCOREZM 4 (+) AAAG S000265	TBOXATGAPB 3 (-) ACTTTG S000383
TCCGTCGCTGAACCGGAAXXXATGCCCGGATGCATAACT	GTCGCTGAACCGCCCGGATGCATA	6.40716e-06	2	2	1	2	CGACGOSAMY3 3 (-) CGACG S000205	HEXAMERATH4 2 (+) CCGTCG S000146
TCCTACTCATGGTCAGAAXXXATGGTGGCCCGCTGGACT	TACTCATGGTCAGTGGCCCGCTGG	9.61073e-06	2	3	2	8	BS1EGCCR 34 (-) AGCGGG S000352	CACTFTPPCA1 4 (+) YACT S000449	PREATPRODH 5 (+) ACTCAT S000450	SORLIP1AT 30 (-) GCCAC S000482	SORLIP2AT 32 (-) GGGCC S000483	WBOXNTCHN48 11 (-) CTGACY S000508	WBOXNTERF3 11 (-) TGACY S000457	WRKY71OS 12 (-) TGAC S000447
TCCGGTGTCTTGTGGGAAXXXATGCGCCTCCCCCCAACT	GGTGTCTTGTGGCGCCTCCCCCCA	9.61073e-06	2	3	2	1	DPBFCOREDCDC3 2 (-) ACACNNG S000292
TCCTGCCATTTGGTGGAAXXXATGTGGCTTCCCCCAACT	TGCCATTTGGTGTGGCTTCCCCCA	6.40716e-06	2	2	1	5	EBOXBNNAPA 7 (+) CANNTG S000144	EBOXBNNAPA 7 (-) CANNTG S000144	MYCCONSENSUSAT 7 (+) CANNTG S000407	MYCCONSENSUSAT 7 (-) CANNTG S000407	SORLIP1AT 29 (-) GCCAC S000482
TCCTACTCATGGTCAGAAXXXATGTTGGCTTGCCAAACT	TACTCATGGTCATTGGCTTGCCAA	6.40716e-06	2	2	1	6	CACTFTPPCA1 4 (+) YACT S000449	PREATPRODH 5 (+) ACTCAT S000450	RAV1AAT 28 (-) CAACA S000314	WBOXNTCHN48 11 (-) CTGACY S000508	WBOXNTERF3 11 (-) TGACY S000457	WRKY71OS 12 (-) TGAC S000447
TCCCATGCTGTGCTAGAAXXXATGTCAACGGGTCAGACT	CATGCTGTGCTATCAACGGGTCAG	6.40716e-06	2	2	1	9	BIHD1OS 28 (+) TGTCA S000498	MYB2CONSENSUSAT 31 (+) YAACKG S000409	MYBCORE 31 (-) CNGTTR S000176	MYBCOREATCYCB1 32 (+) AACGG S000502	WBOXATNPR1 29 (-) TTGAC S000390	WBOXNTCHN48 36 (-) CTGACY S000508	WBOXNTERF3 36 (-) TGACY S000457	WRKY71OS 29 (-) TGAC S000447	WRKY71OS 37 (-) TGAC S000447
TCCACATTAGGGGTGGAAXXXATGGATGAACTCAACACT	ACATTAGGGGTGGATGAACTCAAC	6.40716e-06	2	2	1	2	CACTFTPPCA1 41 (+) YACT S000449	RAV1AAT 38 (+) CAACA S000314
TCCCTTCGCCACTAAGAAXXXATGATTAGTCCACCGACT	CTTCGCCACTAAATTAGTCCACCG	6.40716e-06	2	2	1	7	ARR1AT 28 (+) NGATT S000454	CACTFTPPCA1 10 (+) YACT S000449	CBFHV 38 (+) RYCGAC S000497	DRE2COREZMRAB17 38 (+) ACCGAC S000402	DRECRTCOREAT 38 (+) RCCGAC S000418	LTRECOREATCOR15 39 (+) CCGAC S000153	SORLIP1AT 8 (+) GCCAC S000482
TCCTATTGACTCTGGGAAXXXATGAACGTACCCCCCACT	TATTGACTCTGGAACGTACCCCCC	6.40716e-06	2	2	1	10	ACGTATERD1 31 (+) ACGT S000415	ACGTATERD1 31 (-) ACGT S000415	CAATBOX1 5 (-) CAAT S000028	CACTFTPPCA1 41 (+) YACT S000449	CURECORECR 33 (+) GTAC S000493	CURECORECR 33 (-) GTAC S000493	WBOXATNPR1 6 (+) TTGAC S000390	WBOXHVISO1 7 (+) TGACT S000442	WBOXNTERF3 7 (+) TGACY S000457	WRKY71OS 7 (+) TGAC S000447
TCCGTAACGACATCGGAAXXXATGACCTGGGAACCAACT	GTAACGACATCGACCTGGGAACCA	6.40716e-06	2	2	1	4	QELEMENTZMZM13 28 (-) AGGTCA S000254	REALPHALGLHCB21 37 (+) AACCAA S000362	WBOXNTERF3 28 (+) TGACY S000457	WRKY71OS 28 (+) TGAC S000447
TCCAATACGTTCAGGGAAXXXATGGGTCGGATCCAGACT	AATACGTTCAGGGGTCGGATCCAG	9.61073e-06	2	3	2	5	ACGTATERD1 7 (+) ACGT S000415	ACGTATERD1 7 (-) ACGT S000415	CAATBOX1 3 (+) CAAT S000028	CCAATBOX1 2 (+) CCAAT S000030	LTRECOREATCOR15 31 (-) CCGAC S000153
TCCCCGGTTCTTACCGAAXXXATGGGTTCTTCCTAGACT	CCGGTTCTTACCGGTTCTTCCTAG	6.40716e-06	2	2	1	1	SEF3MOTIFGM 28 (-) AACCCA S000115
[truncated: 37,664 more rows]
[truncated: 11 more columns]

## Sheet: Clusters only in S7
Additional file 3. Summary table of common clusters and clusters specific to chromatin immunoprecipitated sample 6 and sample 7
TCC-12N-GAAXXXATG-12N-ACT	Without Flanking Sequence and Spacer
[truncated: 22,663 more rows]
[truncated: 3 more columns]
