# Supplementary material for: Identification of functional cis-regulatory elements by sequential enrichment from a randomized synthetic DNA library
Source: BMC Plant Biol. 2013 Oct 18;13:164. doi: 10.1186/1471-2229-13-164 (PMC3923269; doi:10.1186/1471-2229-13-164)
Supplement: Additional file 4 — Frequencies of five nucleotide long permutations in the sub-libraries from which the immunoprecipitated sample originated. [file 1471-2229-13-164-S4.xls]

## Sheet: normalized
Five nucleotide long permutations
Sequence Identifier		Main Library	Sublibrary 1	Sublibrary 2	ChIP Sample4	Ratio	ChIP Sample5	Ratio	ChIP Sample6	Ratio	ChIP Sample7	Ratio	ChIP Sample8	Ratio
		Sample1	Sample2	Sample3		S4/S3		S5/S3		S6/S3		S7/S2		S8/S3
	Number of non-redundant sequences	645835	234498	227334	82834		84627		71701		42234		66654
		Normalized Freq.	Normalized Freq.	Normalized Freq.	Normalized Freq.		Normalized Freq.		Normalized Freq.		Normalized Freq.		Normalized Freq.
	AAAAA	0.0473031	0.0365888	0.0326744	0.0528768	1.6183	0.0654874	2.00424	0.0580327	1.77609	0.0432353	1.18165	0.0478291	1.46381
1	AAAAC	0.0306828	0.0262817	0.0247125	0.0375088	1.5178	0.0366786	1.48421	0.0365825	1.48032	0.0254771	0.969387	0.0328862	1.33075
2	AAAAG	0.0259447	0.0229981	0.022258	0.026366	1.18456	0.0312903	1.4058	0.022538	1.01258	0.0189894	0.825697	0.0276052	1.24024
3	AAAAT	0.0295958	0.0252667	0.0232961	0.0258831	1.11105	0.0303449	1.30257	0.021241	0.911782	0.0247905	0.98115	0.0232544	0.99821
4	AAACA	0.0291096	0.0270877	0.0249325	0.0314243	1.26038	0.0347643	1.39434	0.0252577	1.01304	0.029526	1.09002	0.0306808	1.23056
5	AAACC	0.0257016	0.0232667	0.0235117	0.0321366	1.36684	0.0322474	1.37155	0.035132	1.49424	0.0255718	1.09907	0.0295556	1.25706
6	AAACG	0.0193641	0.0194756	0.0196363	0.0195451	0.995356	0.0191665	0.976073	0.0197068	1.00359	0.0236066	1.21211	0.0194437	0.990191
7	AAACT	0.0220707	0.0205204	0.0193196	0.018193	0.941687	0.01971	1.02021	0.0191769	0.992612	0.0158403	0.771929	0.0186035	0.962936
8	AAAGA	0.0240077	0.0215226	0.0193548	0.0233479	1.20631	0.0233613	1.20701	0.0239746	1.23869	0.0216177	1.00442	0.0221442	1.14412
9	AAAGC	0.0177445	0.0161664	0.0146261	0.0174083	1.19023	0.0180439	1.23368	0.0141421	0.966909	0.0132831	0.821648	0.0167882	1.14783
10	AAAGG	0.0182941	0.0166227	0.0180615	0.0229978	1.2733	0.0231959	1.28427	0.0176567	0.977584	0.017332	1.04267	0.0235995	1.30662
11	AAAGT	0.0200763	0.0200386	0.0185806	0.0144506	0.777725	0.0170631	0.91833	0.0184237	0.991558	0.0224937	1.12252	0.0173583	0.934217
12	AAATA	0.0297181	0.0254842	0.0230146	0.0273197	1.18706	0.0299432	1.30105	0.0287304	1.24836	0.0210494	0.825977	0.0237195	1.03063
13	AAATC	0.0200392	0.0184394	0.0181099	0.0169496	0.935927	0.0192137	1.06095	0.0137376	0.758568	0.0192262	1.04267	0.0178384	0.985007
14	AAATG	0.021874	0.0214202	0.0221524	0.016684	0.753144	0.0199464	0.900414	0.0157459	0.7108	0.0183028	0.854463	0.0169532	0.765299
15	AAATT	0.0228417	0.0205503	0.0194823	0.0167564	0.860081	0.0167441	0.859448	0.0194418	0.997921	0.0130227	0.633699	0.015948	0.818589
16	AACAA	0.0275535	0.0247507	0.0237228	0.0290581	1.2249	0.0324837	1.3693	0.0254669	1.07352	0.0243406	0.983428	0.0286104	1.20603
17	AACAC	0.0225568	0.0230237	0.0218665	0.0229254	1.04842	0.0220733	1.00946	0.017308	0.79153	0.0177582	0.771303	0.0193687	0.885769
18	AACAG	0.0184474	0.0182134	0.0190997	0.0206558	1.08147	0.0242121	1.26767	0.0157738	0.825871	0.0188947	1.03741	0.0231494	1.21203
19	AACAT	0.0220165	0.0224607	0.0211099	0.0170582	0.808067	0.0233141	1.10441	0.0210178	0.995639	0.0202917	0.90343	0.0215591	1.02128
20	AACCA	0.0234688	0.0227422	0.0227331	0.0202212	0.889504	0.0220143	0.96838	0.028577	1.25707	0.0343089	1.5086	0.0218892	0.962877
21	AACCC	0.0249259	0.0239021	0.0248885	0.027042	1.08653	0.0285606	1.14754	0.0186329	0.748657	0.023725	0.992588	0.0255499	1.02657
22	AACCG	0.0164098	0.0164436	0.0172609	0.0181447	1.0512	0.0187056	1.0837	0.0316453	1.83335	0.0131174	0.797719	0.0198188	1.14819
23	AACCT	0.0198085	0.0194927	0.0195439	0.0177463	0.908023	0.0177839	0.909946	0.0140165	0.717181	0.0197945	1.01548	0.0173883	0.889704
24	AACGA	0.0184118	0.0182262	0.0174765	0.0191588	1.09626	0.0157633	0.901971	0.0213247	1.22019	0.0241275	1.32378	0.0170282	0.974351
25	AACGC	0.0139416	0.0136121	0.0136319	0.0167805	1.23097	0.0183393	1.34532	0.0139189	1.02105	0.0156272	1.14804	0.0169682	1.24474
26	AACGG	0.0159251	0.0148359	0.0156158	0.0145713	0.933114	0.0132818	0.850537	0.0181308	1.16106	0.0147748	0.99588	0.0139827	0.895418
27	AACGT	0.0174131	0.0191942	0.0183782	0.0154164	0.838838	0.0150425	0.818494	0.0185632	1.01006	0.017332	0.902982	0.0146128	0.795113
28	AACTA	0.021425	0.0198381	0.0191436	0.0154405	0.806561	0.0160705	0.839471	0.0183819	0.960209	0.0103471	0.521577	0.0169082	0.883229
29	AACTC	0.0170895	0.0168317	0.0159501	0.0185793	1.16484	0.0188592	1.18239	0.0168756	1.05803	0.0173083	1.02832	0.0189036	1.18517
30	AACTG	0.0175122	0.0179788	0.0189281	0.0153922	0.813195	0.0177248	0.93643	0.00889806	0.470098	0.0232988	1.2959	0.0175383	0.926577
31	AACTT	0.0191489	0.0184095	0.0187653	0.0218026	1.16186	0.0188829	1.00626	0.00804731	0.428839	0.00999195	0.542759	0.0163681	0.872252
32	AAGAA	0.0228836	0.0201494	0.0177052	0.0194968	1.10119	0.0211044	1.19199	0.0193582	1.09336	0.0215466	1.06934	0.0197438	1.11514
33	AAGAC	0.0177135	0.0170535	0.0163724	0.0140643	0.859024	0.0130809	0.798963	0.0192466	1.17555	0.0191315	1.12186	0.0128724	0.786229
34	AAGAG	0.0153352	0.0154202	0.0152595	0.0182896	1.19857	0.0163069	1.06864	0.0107251	0.702848	0.0120045	0.778496	0.0161731	1.05987
35	AAGAT	0.0180665	0.0175908	0.0166407	0.0159717	0.959797	0.0178785	1.07438	0.0231517	1.39127	0.0210257	1.19527	0.0144928	0.870921
36	AAGCA	0.0171313	0.016094	0.0152991	0.0145109	0.948485	0.0129982	0.849608	0.00980461	0.640863	0.0151537	0.941575	0.0124374	0.812949
37	AAGCC	0.0139463	0.0136931	0.0130161	0.0162252	1.24655	0.0160233	1.23103	0.0187585	1.44117	0.0125491	0.916458	0.015768	1.21142
38	AAGCG	0.0105367	0.0109041	0.011217	0.00865587	0.771676	0.00816524	0.727936	0.00965119	0.860409	0.0101814	0.933716	0.00916674	0.81722
39	AAGCT	0.0148645	0.0145204	0.0144721	0.0149214	1.03105	0.0145698	1.00675	0.0148533	1.02634	0.0119572	0.823476	0.015573	1.07607
40	AAGGA	0.0170461	0.0153221	0.0158753	0.0195693	1.23268	0.01984	1.24974	0.0181169	1.1412	0.0183975	1.20072	0.020899	1.31644
41	AAGGC	0.0132232	0.0117911	0.011173	0.0149938	1.34197	0.0131518	1.17711	0.0136121	1.2183	0.0160534	1.36148	0.0118523	1.0608
42	AAGGG	0.0155117	0.0149554	0.0161744	0.0173842	1.07479	0.0175121	1.0827	0.0169872	1.05025	0.0147275	0.984763	0.0167282	1.03424
43	AAGGT	0.0161976	0.016563	0.0159017	0.0120723	0.759185	0.0151725	0.95414	0.0132076	0.830579	0.0176872	1.06787	0.0146278	0.919887
44	AAGTA	0.0201847	0.019369	0.0186114	0.0152111	0.817303	0.0143689	0.772051	0.0135423	0.727638	0.0198892	1.02685	0.0151529	0.814173
45	AAGTC	0.0149605	0.0149511	0.0148812	0.0137504	0.924012	0.0132582	0.890936	0.0105856	0.711343	0.0142066	0.950203	0.0131875	0.886186
46	AAGTG	0.0158942	0.0170364	0.0170454	0.0139435	0.818024	0.0150188	0.881108	0.0145186	0.851762	0.0244353	1.4343	0.0153479	0.900414
47	AAGTT	0.0175834	0.0180897	0.017802	0.0182172	1.02332	0.0179612	1.00894	0.0138352	0.777173	0.0185869	1.02749	0.0176884	0.993616
48	AATAA	0.0291715	0.0242134	0.0224559	0.0229857	1.02359	0.0272254	1.21239	0.0191908	0.854598	0.020931	0.864438	0.0217241	0.967411
49	AATAC	0.0222781	0.0216718	0.0204369	0.0244223	1.19501	0.0223687	1.09453	0.0176567	0.86396	0.0166927	0.770249	0.0203139	0.99398
50	AATAG	0.0189445	0.0182091	0.0178768	0.0197383	1.10413	0.0194382	1.08735	0.0155228	0.868322	0.0132358	0.726877	0.0172983	0.96764
51	AATAT	0.0221372	0.0202731	0.0188269	0.0158027	0.839367	0.0209271	1.11155	0.0267918	1.42306	0.0093053	0.458997	0.0183485	0.974588
52	AATCA	0.019152	0.0180897	0.0180703	0.0179033	0.990755	0.018233	1.009	0.0103904	0.574996	0.022328	1.23429	0.0173883	0.962257
53	AATCC	0.0186116	0.0181451	0.0176304	0.0156578	0.888113	0.0157633	0.894095	0.0203205	1.15258	0.0233224	1.28533	0.015948	0.904573
54	AATCG	0.0151029	0.0152837	0.0158137	0.0140763	0.890134	0.017843	1.12832	0.00688972	0.43568	0.0167637	1.09684	0.0151979	0.961056
55	AATCT	0.0170121	0.0167677	0.0161041	0.0115653	0.718161	0.0129982	0.807139	0.0110877	0.688504	0.0135436	0.807717	0.0131425	0.816098
56	AATGA	0.0202776	0.019207	0.0183299	0.014185	0.773874	0.0151961	0.829035	0.0116595	0.636095	0.0157693	0.821018	0.0130525	0.712088
57	AATGC	0.0163695	0.0165844	0.0154838	0.0187001	1.20772	0.0204781	1.32255	0.0156204	1.00882	0.012265	0.739552	0.015738	1.01641
58	AATGG	0.0175261	0.0182859	0.0186422	0.0119999	0.643697	0.0147116	0.789158	0.0181169	0.971823	0.0159114	0.870145	0.0136376	0.731545
59	AATGT	0.0192882	0.0201707	0.0196231	0.0192433	0.980645	0.0194501	0.991181	0.0200416	1.02132	0.0153904	0.763008	0.021244	1.0826
60	AATTA	0.0228108	0.0205247	0.0194296	0.021368	1.09977	0.0200763	1.03329	0.0106275	0.546974	0.0128096	0.624106	0.0169232	0.871003
61	AATTC	0.0175974	0.0165332	0.015585	0.0185069	1.18748	0.0171931	1.10318	0.0175869	1.12845	0.0124307	0.751866	0.0164731	1.05699
62	AATTG	0.0183669	0.0187208	0.0190777	0.00962165	0.504341	0.0100323	0.525864	0.0166525	0.872879	0.0183738	0.981463	0.00898671	0.471059
63	AATTT	0.0204278	0.0189298	0.0190513	0.0136659	0.717322	0.0143217	0.751744	0.0151183	0.793561	0.0133778	0.706708	0.0145378	0.763086
64	ACAAA	0.0273723	0.0244011	0.0232609	0.0262573	1.12882	0.0306403	1.31724	0.0326634	1.40422	0.0224227	0.918923	0.0273802	1.17709
65	ACAAC	0.0212578	0.0207379	0.0201334	0.0284786	1.4145	0.0263864	1.31058	0.0236119	1.17278	0.0236066	1.13833	0.0286104	1.42105
66	ACAAG	0.0181424	0.0175353	0.0186818	0.0221648	1.18644	0.0201827	1.08034	0.0198045	1.0601	0.0203391	1.15989	0.0195187	1.0448
67	ACAAT	0.0220335	0.0214245	0.0203753	0.0194727	0.9557	0.0204781	1.00504	0.0162341	0.796753	0.0220912	1.03112	0.0190236	0.93366
68	ACACA	0.022162	0.0229597	0.0212287	0.0251225	1.18342	0.0237395	1.11827	0.0169733	0.799544	0.0169058	0.736326	0.0215291	1.01415
69	ACACC	0.0207143	0.0213435	0.020824	0.0282372	1.35599	0.0246612	1.18427	0.0182006	0.87402	0.0235119	1.1016	0.0248147	1.19164
70	ACACG	0.0151447	0.016111	0.017107	0.0153922	0.899763	0.0130573	0.763273	0.0182703	1.068	0.0145617	0.903837	0.0146278	0.855076
71	ACACT	0.018291	0.0185375	0.0182067	0.0186155	1.02246	0.0178785	0.981972	0.0164572	0.903911	0.0170952	0.922199	0.0163381	0.897368
72	ACAGA	0.0171576	0.0170108	0.0165571	0.0171669	1.03683	0.0204308	1.23396	0.0192745	1.16412	0.0181607	1.0676	0.0200588	1.21149
73	ACAGC	0.0138859	0.0127165	0.0131085	0.0125311	0.955954	0.0134709	1.02765	0.00832624	0.635181	0.00913956	0.718715	0.0125274	0.955671
74	ACAGG	0.0158833	0.015207	0.0165923	0.019364	1.16705	0.0174649	1.05259	0.0223986	1.34994	0.0110338	0.725574	0.0197438	1.18993
75	ACAGT	0.017266	0.0179405	0.0178988	0.0159476	0.890986	0.017394	0.971797	0.015983	0.892968	0.0102287	0.570149	0.0178234	0.995788
76	ACATA	0.0214048	0.0210492	0.0202345	0.0176739	0.873452	0.0202181	0.999189	0.0226636	1.12004	0.0142539	0.677171	0.0167132	0.825972
77	ACATC	0.0167922	0.017143	0.0167067	0.0207041	1.23927	0.0209508	1.25403	0.0208086	1.24553	0.014467	0.843902	0.020914	1.25183
78	ACATG	0.0180402	0.0196334	0.0203621	0.0165391	0.812249	0.0196864	0.966815	0.0247416	1.21508	0.0217597	1.1083	0.0191736	0.941633
79	ACATT	0.019618	0.020384	0.0191744	0.0172634	0.900337	0.0207971	1.08463	0.0283399	1.47801	0.01513	0.742249	0.0198788	1.03673
80	ACCAA	0.0231344	0.0223968	0.0216554	0.020535	0.948266	0.0230777	1.06568	0.0191769	0.885548	0.0271109	1.21048	0.0192487	0.888863
81	ACCAC	0.0176578	0.0172198	0.017956	0.0245793	1.36886	0.0220024	1.22536	0.0239467	1.33363	0.0203154	1.17977	0.0214691	1.19565
82	ACCAG	0.0176438	0.0170748	0.019434	0.0149456	0.769043	0.0163069	0.839091	0.0182145	0.937253	0.0151537	0.887489	0.0166982	0.859226
83	ACCAT	0.0197357	0.0202091	0.0200542	0.0138953	0.692886	0.0214825	1.07122	0.0113388	0.565406	0.0225884	1.11773	0.0184085	0.917938
84	ACCCA	0.0230461	0.0220215	0.0225131	0.0220079	0.977557	0.022286	0.989913	0.0209621	0.931103	0.0213572	0.969834	0.0230894	1.0256
85	ACCCC	0.0249661	0.024964	0.0263049	0.0335007	1.27355	0.0343035	1.30407	0.0252019	0.958068	0.0276554	1.10781	0.0325562	1.23765
86	ACCCG	0.0170353	0.0169042	0.0194164	0.0181206	0.933263	0.0173113	0.891581	0.0276007	1.42152	0.0129043	0.763378	0.0203439	1.04777
87	ACCCT	0.0194183	0.0200002	0.020626	0.0202091	0.979785	0.0223687	1.08449	0.0114503	0.555139	0.0277502	1.3875	0.0229244	1.11143
88	ACCGA	0.0153522	0.0150193	0.0151979	0.0151387	0.996105	0.0164132	1.07996	0.00914911	0.601998	0.0112232	0.74725	0.0153329	1.00888
89	ACCGC	0.0118312	0.0110491	0.0110982	0.0106237	0.957241	0.0104931	0.945477	0.00769864	0.693683	0.0198418	1.79578	0.0109221	0.98413
90	ACCGG	0.0151556	0.0133732	0.0149296	0.0162856	1.09083	0.0166377	1.11441	0.0167362	1.12101	0.0117204	0.876407	0.0169382	1.13454
91	ACCGT	0.0156712	0.017079	0.0170058	0.0213077	1.25296	0.0207262	1.21877	0.0375309	2.20694	0.017403	1.01897	0.021004	1.23511
92	ACCTA	0.0190993	0.0189127	0.0185982	0.0177222	0.952899	0.0167795	0.902212	0.016248	0.873635	0.00878439	0.46447	0.015888	0.854278
93	ACCTC	0.0156309	0.0162048	0.0159677	0.0161286	1.01008	0.0158578	0.993119	0.00988829	0.619268	0.0125491	0.774407	0.0152279	0.953669
94	ACCTG	0.0167566	0.0175908	0.019192	0.0197383	1.02846	0.0194855	1.01529	0.0148812	0.775387	0.0150353	0.854726	0.0207339	1.08034
95	ACCTT	0.0184505	0.0185119	0.0185234	0.0185431	1.00106	0.0183157	0.988785	0.00986039	0.532321	0.0129043	0.697082	0.0165932	0.895794
96	ACGAA	0.0188129	0.0184863	0.0175513	0.0209214	1.19201	0.0182211	1.03817	0.0174614	0.99488	0.0180187	0.974703	0.0194887	1.11039
97	ACGAC	0.0142807	0.0146483	0.0146173	0.0110824	0.758173	0.00944143	0.64591	0.0256342	1.7537	0.0203627	1.39011	0.0102319	0.699991
98	ACGAG	0.013409	0.0131899	0.0145029	0.016189	1.11626	0.0133291	0.919064	0.0155228	1.07032	0.0112942	0.856279	0.0137276	0.946543
99	ACGAT	0.0154792	0.0157059	0.0159193	0.0191467	1.20274	0.0167086	1.04958	0.0228588	1.43592	0.0179239	1.14122	0.0186485	1.17144
100	ACGCA	0.0149512	0.0152581	0.0144941	0.0177343	1.22355	0.0183039	1.26285	0.0108785	0.750548	0.0149879	0.982291	0.0178984	1.23488
101	ACGCC	0.0118699	0.0121067	0.0117888	0.0125311	1.06296	0.0123247	1.04545	0.0125521	1.06475	0.0138988	1.14802	0.0123023	1.04356
102	ACGCG	0.0079045	0.00784228	0.00840613	0.00945264	1.12449	0.0102568	1.22015	0.0107948	1.28416	0.00883175	1.12617	0.00960182	1.14224
103	ACGCT	0.0134787	0.0135353	0.0132888	0.0134969	1.01566	0.0126083	0.948788	0.0153973	1.15866	0.0161955	1.19654	0.0152579	1.14818
104	ACGGA	0.0153274	0.0144649	0.0141114	0.0146196	1.03601	0.0142626	1.01071	0.0140444	0.995255	0.0174267	1.20476	0.0131725	0.933466
105	ACGGC	0.011424	0.0100043	0.00996771	0.0110824	1.11183	0.00990228	0.993435	0.00981855	0.985036	0.0113416	1.13366	0.00966184	0.969313
106	ACGGG	0.014962	0.0145971	0.0156114	0.0165029	1.05711	0.0154088	0.987022	0.0246998	1.58216	0.0162665	1.11436	0.0164131	1.05136
107	ACGGT	0.0152454	0.0147635	0.014736	0.0128691	0.873309	0.0150897	1.024	0.0142397	0.966318	0.0157456	1.06653	0.0161281	1.09446
108	ACGTA	0.0178745	0.0192837	0.0181275	0.0177705	0.980304	0.0146053	0.805696	0.0181587	1.00172	0.0177108	0.918434	0.0161431	0.890529
109	ACGTC	0.0132913	0.0144436	0.0140806	0.0151387	1.07515	0.0110485	0.78466	0.0115201	0.818151	0.0124544	0.862278	0.0112071	0.795927
110	ACGTG	0.0147654	0.0156419	0.0174545	0.0169616	0.971763	0.0155506	0.890922	0.0206552	1.18338	0.0197471	1.26245	0.0166982	0.956669
111	ACGTT	0.0173883	0.0187166	0.0178152	0.0141246	0.792842	0.0152197	0.854312	0.0108925	0.611414	0.0213809	1.14235	0.0130975	0.735186
112	ACTAA	0.0212531	0.0199831	0.0188577	0.0168168	0.891771	0.0164841	0.87413	0.0159412	0.845341	0.015935	0.797425	0.015888	0.842521
113	ACTAC	0.0181687	0.0175439	0.0175733	0.0155975	0.887568	0.0138254	0.786728	0.00976276	0.555547	0.0146328	0.834067	0.0138626	0.788848
114	ACTAG	0.0155814	0.0153647	0.0156994	0.0183379	1.16806	0.0159051	1.0131	0.0087307	0.556118	0.0200313	1.30372	0.0148978	0.948945
115	ACTAT	0.018192	0.0184991	0.0173885	0.012519	0.719959	0.0156333	0.89906	0.0175172	1.0074	0.0170479	0.921552	0.0168482	0.968927
116	ACTCA	0.0163834	0.0164564	0.016258	0.0165874	1.02026	0.0158106	0.972478	0.0158296	0.97365	0.019392	1.17838	0.0183185	1.12674
117	ACTCC	0.0164748	0.0174202	0.016909	0.0182413	1.07879	0.018233	1.0783	0.015467	0.914718	0.0155088	0.890279	0.0165181	0.976882
118	ACTCG	0.0130993	0.0137357	0.0149296	0.0130502	0.874117	0.0138726	0.929205	0.010488	0.702498	0.0165506	1.20493	0.015678	1.05013
119	ACTCT	0.0149806	0.0153861	0.0157258	0.0162131	1.03099	0.0147943	0.940771	0.0236538	1.50414	0.0106786	0.694044	0.0164131	1.04371
120	ACTGA	0.0163742	0.0159319	0.0160821	0.0147041	0.914317	0.0136718	0.850125	0.011018	0.68511	0.0142066	0.891705	0.0145378	0.903974
121	ACTGC	0.0133811	0.0126227	0.0122991	0.0125552	1.02083	0.0114857	0.933866	0.00680604	0.553378	0.0148932	1.17987	0.0125724	1.02222
122	ACTGG	0.0158756	0.015659	0.0170806	0.0164425	0.962643	0.0134591	0.787974	0.0150068	0.878586	0.0262821	1.67841	0.0138926	0.813358
123	ACTGT	0.0168511	0.0184607	0.0177844	0.0184707	1.03859	0.0176658	0.993329	0.0158994	0.894006	0.015864	0.859338	0.0164581	0.925425
124	ACTTA	0.0192433	0.0181324	0.0178768	0.0178912	1.00081	0.0160469	0.897639	0.00942804	0.52739	0.00992092	0.547139	0.0141477	0.7914
125	ACTTC	0.0159809	0.0155652	0.0158445	0.0171548	1.08269	0.0167086	1.05454	0.0215478	1.35995	0.0140645	0.903588	0.0152879	0.96487
126	ACTTG	0.0164392	0.0173008	0.0179736	0.0195451	1.08744	0.0194146	1.08018	0.0187724	1.04445	0.0143723	0.830731	0.0216941	1.207
127	ACTTT	0.0189212	0.0194884	0.0187697	0.0153319	0.81684	0.015586	0.830381	0.0108646	0.578834	0.0102761	0.527291	0.015828	0.843273
128	AGAAA	0.0224639	0.0193179	0.0176129	0.0195572	1.11039	0.024673	1.40085	0.0247974	1.40792	0.0212388	1.09944	0.021184	1.20276
129	AGAAC	0.017664	0.0167123	0.0161085	0.0174807	1.08519	0.0189301	1.17517	0.0160388	0.995677	0.0154852	0.926573	0.0171633	1.06548
130	AGAAG	0.0148862	0.0147038	0.0147888	0.0138108	0.933865	0.0112494	0.760667	0.0111714	0.755395	0.0169058	1.14976	0.0128274	0.867374
131	AGAAT	0.0181316	0.0175481	0.0156642	0.0186397	1.18996	0.0155388	0.991994	0.0120221	0.767493	0.0200549	1.14285	0.0165181	1.05452
132	AGACA	0.0169068	0.0162901	0.0164296	0.0178671	1.08749	0.0188238	1.14573	0.0227054	1.38198	0.0161008	0.988377	0.0177334	1.07936
133	AGACC	0.0160676	0.0164863	0.0162976	0.0200884	1.2326	0.0207262	1.27174	0.0116735	0.716269	0.0148459	0.900498	0.0174933	1.07337
134	AGACG	0.0132634	0.0131728	0.0138299	0.0132434	0.957591	0.0130218	0.941574	0.0131518	0.950973	0.0223753	1.6986	0.0136376	0.986097
135	AGACT	0.0151958	0.0157699	0.0159017	0.0113963	0.71667	0.0100441	0.631635	0.0103485	0.650781	0.0192499	1.22068	0.0114922	0.722701
136	AGAGA	0.0139091	0.0135737	0.0131129	0.021187	1.61574	0.020809	1.58691	0.0145047	1.10614	0.0120519	0.887888	0.0181985	1.38783
137	AGAGC	0.011249	0.0108146	0.0105484	0.00870416	0.825167	0.00911057	0.863695	0.00999986	0.948002	0.0111048	1.02683	0.00868665	0.823508
138	AGAGG	0.0130606	0.0133306	0.0134208	0.0133882	0.997574	0.011592	0.863738	0.00817283	0.608968	0.0153431	1.15097	0.0130825	0.974793
139	AGAGT	0.0139633	0.0144863	0.0137683	0.00966994	0.702334	0.0147471	1.07109	0.0124824	0.906605	0.0128333	0.885892	0.0147628	1.07223
140	AGATA	0.0177646	0.0168658	0.0158621	0.02237	1.41028	0.0207381	1.3074	0.0263874	1.66355	0.0150116	0.890061	0.0185735	1.17094
141	AGATC	0.0134973	0.0125886	0.0125938	0.0099959	0.793715	0.0115802	0.919518	0.00637369	0.506097	0.0173083	1.37492	0.00990188	0.78625
142	AGATG	0.01477	0.0160684	0.015695	0.0141729	0.903023	0.0154442	0.984025	0.0225101	1.43423	0.016527	1.02854	0.0151679	0.966417
143	AGATT	0.0158663	0.0164735	0.0156026	0.0151508	0.971043	0.0149598	0.9588	0.0234585	1.5035	0.0199839	1.21309	0.0138776	0.889444
144	AGCAA	0.016512	0.0154756	0.0153035	0.0156578	1.02315	0.0153733	1.00457	0.0119664	0.781937	0.0131411	0.849147	0.0169982	1.11074
145	AGCAC	0.0144774	0.0146185	0.014085	0.0157544	1.11852	0.0157633	1.11915	0.0151462	1.07534	0.0162192	1.1095	0.0142827	1.01404
146	AGCAG	0.0128237	0.0129127	0.0130557	0.013352	1.0227	0.0128092	0.981117	0.0182703	1.39942	0.014538	1.12587	0.0146428	1.12156
147	AGCAT	0.01597	0.0160428	0.01617	0.0125914	0.77869	0.0130218	0.805307	0.0144489	0.893559	0.0156035	0.972621	0.0127824	0.790501
148	AGCCA	0.012288	0.0117016	0.0121627	0.0119878	0.985621	0.0147352	1.21151	0.0195255	1.60536	0.0100156	0.85592	0.0147028	1.20884
149	AGCCC	0.0151974	0.0156846	0.0152991	0.0183862	1.20178	0.0171813	1.12303	0.0271265	1.77308	0.010134	0.646114	0.0168032	1.09831
150	AGCCG	0.0107256	0.0093988	0.010478	0.0131951	1.25931	0.0127028	1.21233	0.0111156	1.06085	0.0162902	1.73322	0.0131275	1.25287
151	AGCCT	0.0141274	0.0144991	0.0143005	0.0131226	0.917632	0.0110839	0.775071	0.010237	0.715844	0.0174978	1.20682	0.0130975	0.915873
152	AGCGA	0.0108929	0.0110619	0.0112522	0.0103218	0.917321	0.0113675	1.01025	0.00813099	0.722615	0.0126202	1.14086	0.0122273	1.08666
153	AGCGC	0.00712566	0.0066056	0.00696332	0.00639834	0.918863	0.00697177	1.00121	0.00654105	0.939358	0.00506701	0.767078	0.00646623	0.928613
154	AGCGG	0.0108944	0.0110449	0.0121407	0.00823333	0.678158	0.00795254	0.65503	0.0112969	0.930497	0.0183028	1.65713	0.00744141	0.61293
155	AGCGT	0.0121176	0.0128231	0.0125102	0.0144506	1.1551	0.0155979	1.24681	0.0167641	1.34003	0.0136857	1.06726	0.0147178	1.17646
156	AGCTA	0.0146973	0.0143711	0.0146129	0.0134244	0.918673	0.0122538	0.838561	0.0161365	1.10426	0.0114363	0.795782	0.0127074	0.869605
157	AGCTC	0.0122601	0.0123839	0.0125146	0.0134727	1.07656	0.0125492	1.00276	0.0178101	1.42314	0.0140171	1.13188	0.0134726	1.07655
158	AGCTG	0.0132588	0.01345	0.0143137	0.019364	1.35283	0.0135654	0.947719	0.0172801	1.20724	0.0113179	0.841479	0.0171933	1.20117
159	AGCTT	0.0147313	0.0143327	0.0140674	0.0151991	1.08045	0.0141917	1.00883	0.0103625	0.73663	0.0124781	0.870601	0.0141777	1.00784
160	AGGAA	0.0171669	0.0161494	0.0154222	0.0166598	1.08025	0.0191901	1.24431	0.0266663	1.72908	0.0112942	0.699359	0.0192187	1.24616
161	AGGAC	0.0143628	0.0137485	0.014217	0.0183862	1.29326	0.0173467	1.22014	0.0152857	1.07517	0.0204338	1.48625	0.0180184	1.26739
162	AGGAG	0.0125481	0.0133178	0.0140366	0.0180481	1.28579	0.0119347	0.850257	0.0129287	0.921069	0.0108917	0.81783	0.0137576	0.980123
163	AGGAT	0.0150162	0.014934	0.0143577	0.0130623	0.909773	0.0117575	0.818895	0.0199718	1.39102	0.00921059	0.616752	0.0130525	0.909091
164	AGGCA	0.0142761	0.0128189	0.0129281	0.0137866	1.06641	0.0122301	0.946011	0.0137934	1.06693	0.0136146	1.06208	0.0117472	0.908658
165	AGGCC	0.0120898	0.0105928	0.0113577	0.0129657	1.14157	0.0148298	1.3057	0.00845176	0.744142	0.0113179	1.06845	0.0138476	1.21922
166	AGGCG	0.00916333	0.00918984	0.00913194	0.0134003	1.46741	0.0123601	1.3535	0.0251879	2.75822	0.0176398	1.91949	0.0132325	1.44904
167	AGGCT	0.0135437	0.0131387	0.013214	0.0210059	1.58966	0.0181266	1.37177	0.0144907	1.09662	0.0179239	1.36421	0.0177784	1.34542
168	AGGGA	0.0149512	0.0143839	0.01489	0.0168409	1.13102	0.017713	1.18959	0.022817	1.53237	0.0134726	0.93664	0.0178234	1.197
169	AGGGC	0.0119458	0.0112965	0.0113533	0.0129415	1.13989	0.0105049	0.925272	0.0143792	1.26651	0.0175214	1.55105	0.0132175	1.1642
170	AGGGG	0.0157145	0.0162859	0.0174985	0.0184586	1.05487	0.0188592	1.07776	0.0319382	1.8252	0.0176872	1.08605	0.0197888	1.13088
171	AGGGT	0.0162596	0.0170577	0.0164648	0.0162011	0.983985	0.0170867	1.03778	0.0194279	1.17997	0.0149406	0.875883	0.0168332	1.02238
172	AGGTA	0.016608	0.0174031	0.016368	0.0157182	0.9603	0.0163069	0.996265	0.0153275	0.936434	0.0141829	0.814962	0.015588	0.952344
173	AGGTC	0.0135344	0.0131771	0.0136319	0.015356	1.12647	0.0164959	1.21009	0.0188003	1.37914	0.00802671	0.609141	0.0175233	1.28546
174	AGGTG	0.0143721	0.015531	0.0162448	0.0147403	0.907386	0.0149243	0.918712	0.0161365	0.993329	0.0109391	0.704334	0.0144327	0.888452
175	AGGTT	0.0167349	0.0174884	0.0172829	0.0145472	0.841707	0.0129864	0.7514	0.0121616	0.703677	0.0221149	1.26454	0.0134125	0.776057
176	AGTAA	0.0196304	0.0181196	0.0172609	0.0127242	0.73717	0.0142508	0.825608	0.014937	0.865366	0.0159114	0.878131	0.0135176	0.78313
177	AGTAC	0.0166993	0.0171984	0.0170498	0.018362	1.07696	0.0150188	0.880881	0.0155507	0.912074	0.0153194	0.890744	0.0152879	0.896662
178	AGTAG	0.0146059	0.0150023	0.0155718	0.0137383	0.882256	0.0142862	0.917442	0.00920489	0.591126	0.012336	0.822278	0.0166082	1.06655
179	AGTAT	0.0179365	0.0179831	0.0174413	0.0161286	0.924739	0.0158578	0.909211	0.0138631	0.794845	0.0133305	0.741279	0.0176734	1.01331
180	AGTCA	0.014753	0.0146952	0.0147492	0.0116015	0.786585	0.0116748	0.791551	0.0132355	0.897371	0.0126202	0.858794	0.0123323	0.836135
181	AGTCC	0.0146787	0.01545	0.0152815	0.0155371	1.01673	0.016295	1.06633	0.0127055	0.831434	0.0125018	0.809175	0.0147628	0.966059
182	AGTCG	0.0117352	0.0118082	0.0127742	0.0117222	0.917653	0.0138963	1.08784	0.0138492	1.08416	0.0227305	1.92498	0.0132475	1.03706
183	AGTCT	0.014513	0.0153861	0.0153167	0.010008	0.653404	0.0101977	0.66579	0.0112132	0.732093	0.0247194	1.60661	0.0116122	0.758142
184	AGTGA	0.014674	0.0151302	0.0140146	0.0166478	1.18788	0.0186111	1.32798	0.0148394	1.05885	0.0140171	0.926435	0.0181685	1.29639
185	AGTGC	0.0122198	0.0126611	0.0128841	0.0127967	0.993213	0.011852	0.919892	0.0116177	0.901706	0.0212388	1.67749	0.0121073	0.939707
186	AGTGG	0.0146663	0.0154756	0.0156686	0.0155733	0.99392	0.0140735	0.898201	0.0126776	0.809113	0.028792	1.86047	0.0147628	0.942192
187	AGTGT	0.0160165	0.0179447	0.0172082	0.0137383	0.798361	0.0157633	0.916036	0.0132495	0.769953	0.0128333	0.715155	0.0168932	0.981698
188	AGTTA	0.0178203	0.0175481	0.017085	0.0201608	1.18003	0.0214471	1.25532	0.00800547	0.468567	0.0128806	0.734017	0.0213791	1.25134
189	AGTTC	0.0145594	0.0153178	0.0157038	0.0151629	0.965555	0.0132227	0.84201	0.0085215	0.54264	0.014396	0.939819	0.0149728	0.953456
190	AGTTG	0.0156805	0.0165204	0.0174325	0.0129657	0.743765	0.0125137	0.717839	0.0176288	1.01126	0.0203154	1.22972	0.0114772	0.658378
191	AGTTT	0.0180247	0.0189042	0.0181539	0.0144868	0.797999	0.0130218	0.717303	0.0179216	0.987206	0.0149169	0.789078	0.0133225	0.733866
192	ATAAA	0.0291437	0.0253392	0.02228	0.0264505	1.18719	0.0268945	1.20711	0.0285073	1.2795	0.0228726	0.902654	0.0258649	1.1609
193	ATAAC	0.0214745	0.0206953	0.0201202	0.0205592	1.02182	0.0235268	1.16931	0.0208505	1.0363	0.0202917	0.9805	0.0201938	1.00366
194	ATAAG	0.0183716	0.0179405	0.0180747	0.0138349	0.765428	0.0180675	0.999601	0.0146999	0.813287	0.0172136	0.959486	0.0170132	0.941272
195	ATAAT	0.0218446	0.0197955	0.0188665	0.0170461	0.903513	0.0209271	1.10922	0.0184098	0.975792	0.0172373	0.870769	0.0177484	0.940734
196	ATACA	0.0215225	0.0215439	0.0208504	0.0184224	0.883552	0.0175121	0.839896	0.019414	0.931108	0.0156035	0.724268	0.015633	0.749769
197	ATACC	0.0199416	0.0202646	0.0200542	0.0217544	1.08478	0.0201472	1.00464	0.0138213	0.689197	0.0142302	0.702223	0.0194737	0.971054
198	ATACG	0.0166203	0.0175055	0.0186158	0.0172393	0.926058	0.0150661	0.809319	0.0191629	1.02939	0.0149406	0.85348	0.015528	0.834128
199	ATACT	0.0187649	0.0193861	0.0182683	0.014861	0.813489	0.0143335	0.784611	0.00999986	0.547389	0.0160061	0.825647	0.0130375	0.713668
200	ATAGA	0.0175354	0.0168914	0.0153123	0.0211507	1.38129	0.0224396	1.46547	0.0279355	1.82438	0.0156035	0.923756	0.0188436	1.23062
201	ATAGC	0.0141538	0.0140641	0.0132976	0.0119154	0.896055	0.0134	1.0077	0.0101533	0.763541	0.00764787	0.543787	0.0127824	0.961257
202	ATAGG	0.0155163	0.0150364	0.0156862	0.0143057	0.911996	0.0133645	0.851994	0.0178798	1.13985	0.0134252	0.892848	0.0130375	0.831145
203	ATAGT	0.0175958	0.0170662	0.0164296	0.0171427	1.04341	0.0149007	0.906943	0.0102788	0.625628	0.0133542	0.78249	0.0160981	0.979822
204	ATATA	0.0209512	0.0191558	0.0169882	0.0156457	0.920976	0.0162241	0.955023	0.0241001	1.41863	0.0135436	0.707022	0.0143427	0.844275
205	ATATC	0.0173558	0.0164394	0.0163944	0.0128329	0.782762	0.016236	0.990337	0.0124406	0.75883	0.0107023	0.651015	0.0139527	0.851063
206	ATATG	0.018034	0.0191515	0.0188577	0.0229616	1.21762	0.0187174	0.992561	0.0183819	0.974768	0.0106312	0.555111	0.0188436	0.99925
207	ATATT	0.0201956	0.0191771	0.0183299	0.0143419	0.782436	0.0152197	0.830324	0.0170709	0.931316	0.0120282	0.627217	0.0162931	0.888883
208	ATCAA	0.0181873	0.0173989	0.0167111	0.0147765	0.884235	0.0172994	1.03521	0.0121198	0.725253	0.0246957	1.41939	0.0140277	0.839422
209	ATCAC	0.0161233	0.0157187	0.0160205	0.0186759	1.16575	0.0200054	1.24874	0.0172243	1.07514	0.0170005	1.08155	0.0190686	1.19027
210	ATCAG	0.0146647	0.0147976	0.0159633	0.013352	0.836419	0.0165786	1.03855	0.00963724	0.603713	0.00819245	0.553635	0.0165181	1.03476
211	ATCAT	0.0170957	0.0172411	0.0163636	0.0109979	0.672096	0.0134827	0.823945	0.0129845	0.793498	0.014467	0.839101	0.0144477	0.88292
212	ATCCA	0.0174751	0.0165844	0.0165483	0.0163822	0.989958	0.0194619	1.17606	0.0187445	1.13271	0.0164559	0.992256	0.0185585	1.12147
213	ATCCC	0.0174317	0.0165972	0.0167287	0.0178671	1.06805	0.0158815	0.949354	0.0121058	0.723657	0.0143013	0.86167	0.0171483	1.02508
214	ATCCG	0.0144634	0.0138807	0.0149736	0.0135693	0.906218	0.0139317	0.930421	0.0131379	0.877406	0.0128333	0.924539	0.0147478	0.984923
215	ATCCT	0.0162131	0.0164308	0.0162888	0.0113721	0.698157	0.0133527	0.819748	0.0106972	0.656721	0.0143013	0.870392	0.0136226	0.836316
216	ATCGA	0.0137373	0.0139362	0.0133548	0.0094285	0.706001	0.00976048	0.730859	0.00734997	0.550361	0.0124781	0.895376	0.0101719	0.761669
217	ATCGC	0.0110369	0.0107762	0.0107903	0.0103098	0.955468	0.0133645	1.23857	0.00698735	0.647559	0.00786097	0.729474	0.0118823	1.1012
218	ATCGG	0.0134152	0.0130577	0.0143709	0.0132554	0.922378	0.013589	0.945593	0.0126219	0.878291	0.0134726	1.03177	0.0123623	0.860233
219	ATCGT	0.0153801	0.0158082	0.0160733	0.0140039	0.871255	0.0207026	1.28802	0.0206273	1.28333	0.0191078	1.20873	0.0183935	1.14435
220	ATCTA	0.016337	0.0157357	0.0156642	0.0120361	0.768385	0.01314	0.838858	0.00772653	0.493261	0.0186106	1.1827	0.0130675	0.834227
221	ATCTC	0.0138766	0.0138978	0.0136407	0.0137504	1.00804	0.0130809	0.958962	0.0141002	1.03369	0.0136146	0.979626	0.0146428	1.07346
222	ATCTG	0.0145827	0.0156206	0.0163196	0.015356	0.940955	0.0132582	0.812408	0.00919095	0.563184	0.0150826	0.96556	0.0147178	0.901848
223	ATCTT	0.0171716	0.0169895	0.0164912	0.0138832	0.841857	0.0142271	0.862713	0.0085215	0.516732	0.0177582	1.04525	0.0142227	0.862444
224	ATGAA	0.0196087	0.0187464	0.0173445	0.0159717	0.92085	0.0163305	0.941536	0.0126498	0.729323	0.0219491	1.17084	0.0141927	0.818281
225	ATGAC	0.0160397	0.0164863	0.0162096	0.0141729	0.874352	0.0145698	0.898837	0.0131658	0.81222	0.00774258	0.469638	0.0127824	0.78857
226	ATGAG	0.0143551	0.0151003	0.0157873	0.0141729	0.89774	0.0121356	0.768692	0.0153415	0.971759	0.00947104	0.627207	0.0141477	0.896141
227	ATGAT	0.0168371	0.0170876	0.0168167	0.0168288	1.00072	0.0157278	0.935253	0.0191769	1.14035	0.0208836	1.22215	0.0150779	0.896602
228	ATGCA	0.0163865	0.0160087	0.0166407	0.0223097	1.34067	0.0193792	1.16456	0.0186329	1.11972	0.0131884	0.82383	0.0198338	1.19188
229	ATGCC	0.0139618	0.0148146	0.0141422	0.0157182	1.11144	0.0205017	1.44969	0.018605	1.31557	0.00868968	0.586561	0.0189786	1.34199
230	ATGCG	0.0122446	0.013143	0.0137067	0.0107323	0.782997	0.0132582	0.967277	0.0140305	1.02362	0.0131174	0.998054	0.010697	0.780423
231	ATGCT	0.0151958	0.0163626	0.0163944	0.0175653	1.07142	0.018552	1.13161	0.0197487	1.2046	0.0156272	0.955056	0.0184685	1.12651
232	ATGGA	0.01608	0.0166569	0.0154838	0.0137021	0.88493	0.0166613	1.07605	0.0110738	0.715183	0.0176635	1.06043	0.015738	1.01641
233	ATGGC	0.0128578	0.0125545	0.0126334	0.00979067	0.774983	0.009276	0.734244	0.0126079	0.997983	0.0133305	1.06181	0.00928676	0.735097
234	ATGGG	0.0163556	0.0173264	0.018409	0.0151991	0.825631	0.0146998	0.79851	0.0284515	1.54552	0.0221622	1.2791	0.0138176	0.750589
235	ATGGT	0.017136	0.0182518	0.0185586	0.0171669	0.925009	0.0161414	0.869754	0.0342813	1.84719	0.015935	0.873068	0.0195187	1.05173
236	ATGTA	0.0190188	0.0195353	0.0190205	0.0191588	1.00727	0.0153497	0.80701	0.0233051	1.22526	0.0201023	1.02902	0.0164881	0.866862
237	ATGTC	0.0150224	0.0158637	0.0154398	0.0144747	0.937493	0.0162596	1.05309	0.0247277	1.60155	0.0171189	1.07913	0.0190686	1.23503
238	ATGTG	0.0169548	0.0183498	0.0186202	0.0208369	1.11905	0.0200527	1.07693	0.0148673	0.798451	0.0246484	1.34325	0.0179734	0.965265
239	ATGTT	0.019248	0.0207934	0.0199134	0.0150663	0.756589	0.014298	0.71801	0.00884228	0.444036	0.014396	0.692336	0.0141777	0.711966
240	ATTAA	0.0225057	0.0197571	0.0188709	0.0173842	0.921215	0.0190601	1.01003	0.0144349	0.764931	0.015864	0.802952	0.0186185	0.986626
241	ATTAC	0.0188237	0.0182731	0.0184618	0.0200642	1.0868	0.0209389	1.13418	0.00827046	0.447976	0.0121703	0.666023	0.0199238	1.07919
242	ATTAG	0.0167969	0.0169937	0.0168035	0.0147645	0.878656	0.0143099	0.851601	0.021227	1.26325	0.0155088	0.91262	0.0147328	0.876771
243	ATTAT	0.0197558	0.0194032	0.0184002	0.0153802	0.835867	0.0180912	0.983202	0.0168059	0.913352	0.0112469	0.579641	0.0180934	0.983326
244	ATTCA	0.0169362	0.0167379	0.0163636	0.0182413	1.11475	0.0163659	1.00014	0.0127195	0.777304	0.0179239	1.07086	0.0150779	0.921428
245	ATTCC	0.0165352	0.0160769	0.0158621	0.0153802	0.969615	0.0171458	1.08093	0.0140584	0.886286	0.0145144	0.902809	0.0168482	1.06217
246	ATTCG	0.0149233	0.0155012	0.0153299	0.0131951	0.860742	0.0142626	0.930379	0.0216036	1.40925	0.0171426	1.10589	0.0154529	1.00803
247	ATTCT	0.0163169	0.0167976	0.0162624	0.0151749	0.933129	0.015716	0.966402	0.00920489	0.566022	0.0175214	1.04309	0.0147928	0.909632
248	ATTGA	0.0163432	0.016708	0.0161217	0.0124949	0.775036	0.0121711	0.754951	0.0242535	1.50441	0.0201023	1.20315	0.0136076	0.844056
249	ATTGC	0.0138379	0.0138765	0.0136803	0.0161769	1.1825	0.0121002	0.884494	0.0114224	0.834954	0.00911588	0.656932	0.0135626	0.991394
250	ATTGG	0.0166807	0.0173946	0.0178548	0.0138228	0.77418	0.0133054	0.745203	0.0125103	0.700668	0.0168821	0.970538	0.0138326	0.774729
251	ATTGT	0.0182446	0.0194202	0.0190117	0.014354	0.75501	0.0179375	0.943501	0.0194558	1.02336	0.0187053	0.963188	0.0162031	0.85227
252	ATTTA	0.0200825	0.0193093	0.018651	0.0186759	1.00134	0.016236	0.870515	0.0120361	0.645333	0.00989724	0.512562	0.0180934	0.970107
253	ATTTC	0.0166203	0.0164564	0.0165747	0.0132434	0.799009	0.0157987	0.953182	0.0205576	1.2403	0.0161718	0.982704	0.0163831	0.988439
254	ATTTG	0.0181873	0.0191771	0.0184706	0.0166357	0.900656	0.0181266	0.981375	0.031464	1.70346	0.0195577	1.01984	0.0163081	0.882921
255	ATTTT	0.0203938	0.018691	0.0192272	0.018519	0.963164	0.021707	1.12897	0.0103346	0.537498	0.015201	0.813281	0.0195637	1.0175
256	CAAAA	0.0257094	0.0219789	0.021497	0.023698	1.10239	0.0279225	1.2989	0.0216873	1.00885	0.0209547	0.953401	0.0253398	1.17876
257	CAAAC	0.0212779	0.0202859	0.0196759	0.0245068	1.24553	0.0236568	1.20232	0.0251879	1.28014	0.0233698	1.15202	0.0218291	1.10944
258	CAAAG	0.0177615	0.0170108	0.0176041	0.0173721	0.986823	0.0202536	1.15051	0.018605	1.05686	0.0207179	1.21793	0.0195187	1.10876
259	CAAAT	0.0210781	0.0200812	0.0193636	0.0144023	0.743783	0.0177721	0.917811	0.0210736	1.08831	0.0142302	0.708635	0.0163081	0.842205
260	CAACA	0.0201336	0.0200983	0.0192844	0.0211507	1.09678	0.0226996	1.1771	0.0121895	0.632092	0.0145617	0.724527	0.021199	1.09928
261	CAACC	0.0191876	0.0186356	0.0190029	0.0236497	1.24453	0.0192137	1.0111	0.0197905	1.04145	0.0208126	1.11682	0.0205689	1.08241
262	CAACG	0.0148567	0.0158594	0.0167815	0.0198349	1.18195	0.0168268	1.0027	0.0210736	1.25577	0.0207889	1.31083	0.0200438	1.1944
263	CAACT	0.0175912	0.0176803	0.0176656	0.016515	0.934863	0.0166141	0.940475	0.00850755	0.481588	0.0204101	1.1544	0.0178984	1.01318
264	CAAGA	0.0160892	0.0153093	0.01478	0.0139798	0.945856	0.0142508	0.964192	0.011534	0.780379	0.0196287	1.28214	0.0137126	0.92778
265	CAAGC	0.0118931	0.0108658	0.0113665	0.0150059	1.32018	0.0120293	1.0583	0.0123848	1.08958	0.0111522	1.02636	0.0124074	1.09157
266	CAAGG	0.0145703	0.0142048	0.0155366	0.0127122	0.818207	0.0128328	0.825971	0.0138073	0.888697	0.0175925	1.23849	0.0130825	0.842042
267	CAAGT	0.0162441	0.0164436	0.016324	0.0142454	0.872664	0.0138254	0.846936	0.0141421	0.866336	0.0175214	1.06554	0.0146128	0.895171
268	CAATA	0.020321	0.019642	0.0181407	0.0186759	1.0295	0.0220024	1.21288	0.0150765	0.831086	0.0116257	0.591881	0.0194887	1.07431
269	CAATC	0.0164113	0.0160684	0.0163724	0.0157544	0.962254	0.0143926	0.879076	0.0147697	0.902108	0.0181844	1.13169	0.0146878	0.897108
270	CAATG	0.0172428	0.0185161	0.0186818	0.0212473	1.13733	0.0185402	0.992421	0.0192745	1.03173	0.0236303	1.2762	0.0162181	0.868124
271	CAATT	0.0194059	0.0186014	0.0177844	0.0133279	0.749413	0.0140263	0.788683	0.0142955	0.803821	0.0146328	0.786647	0.0132175	0.743208
272	CACAA	0.0204634	0.0190961	0.0181583	0.0225873	1.24391	0.0236449	1.30216	0.0228867	1.2604	0.0174504	0.913819	0.0225643	1.24264
273	CACAC	0.0182492	0.018337	0.0182331	0.0289978	1.59039	0.0259846	1.42514	0.015216	0.834525	0.0170479	0.929696	0.0235995	1.29432
274	CACAG	0.0152562	0.0153349	0.0160513	0.0192312	1.19811	0.0164132	1.02255	0.0103625	0.645586	0.0127622	0.832235	0.0177334	1.1048
275	CACAT	0.0180139	0.0192752	0.017802	0.016527	0.92838	0.0186465	1.04744	0.0166664	0.936211	0.0124307	0.644908	0.0175683	0.986874
276	CACCA	0.0183344	0.0186228	0.018365	0.0204264	1.11224	0.0202063	1.10026	0.0166106	0.904471	0.0240091	1.28923	0.0196837	1.0718
277	CACCC	0.0203767	0.0202304	0.02067	0.0253036	1.22417	0.0255592	1.23654	0.0281307	1.36094	0.0216177	1.06857	0.0267351	1.29342
278	CACCG	0.0135561	0.0133988	0.0150923	0.0172876	1.14546	0.0178548	1.18304	0.0207668	1.37598	0.0186343	1.39074	0.0193387	1.28136
279	CACCT	0.0166606	0.0173051	0.0171466	0.0204385	1.19199	0.0238104	1.38864	0.0157041	0.915874	0.0123834	0.715594	0.021214	1.23722
280	CACGA	0.0138302	0.0135694	0.0134868	0.01835	1.36059	0.0142271	1.0549	0.0213247	1.58116	0.0134252	0.989372	0.0161281	1.19584
281	CACGC	0.0102828	0.00942439	0.00917593	0.0134244	1.46301	0.00973685	1.06113	0.0144349	1.57313	0.008666	0.91953	0.0129625	1.41266
282	CACGG	0.0132696	0.0123114	0.0136055	0.0112876	0.829636	0.0138845	1.0205	0.0199718	1.46792	0.00947104	0.76929	0.0134726	0.990227
283	CACGT	0.014064	0.0148786	0.0150132	0.0135331	0.901416	0.0133763	0.890975	0.0126637	0.843507	0.0187527	1.26038	0.0134426	0.895385
284	CACTA	0.0168634	0.0158807	0.015497	0.0179033	1.15527	0.0168386	1.08657	0.0141978	0.916166	0.0188	1.18383	0.0181985	1.17432
285	CACTC	0.0145486	0.0141835	0.0144413	0.0188932	1.30828	0.0166377	1.15209	0.0214502	1.48534	0.0192499	1.3572	0.0187536	1.29861
286	CACTG	0.0148335	0.0149681	0.0149736	0.0149335	0.997323	0.0132227	0.883072	0.0153694	1.02643	0.0141592	0.945956	0.0127674	0.852665
287	CACTT	0.0168356	0.0167592	0.016324	0.0133882	0.820156	0.0158696	0.972166	0.0159691	0.978259	0.0168348	1.00451	0.0160681	0.984321
288	CAGAA	0.0163711	0.0149937	0.0146437	0.0163822	1.11872	0.0184929	1.26286	0.0194976	1.33147	0.020197	1.34703	0.0183185	1.25095
289	CAGAC	0.0144139	0.0139873	0.0144677	0.0160079	1.10646	0.0186229	1.28721	0.0113109	0.781801	0.0124307	0.888715	0.0186785	1.29105
290	CAGAG	0.0128051	0.0129127	0.0139091	0.0120965	0.869684	0.0141917	1.02032	0.00845176	0.607645	0.0135909	1.05253	0.0131725	0.947045
291	CAGAT	0.0150782	0.015143	0.014846	0.0137987	0.929455	0.0174176	1.17322	0.00790784	0.532658	0.0154378	1.01947	0.0150479	1.0136
292	CAGCA	0.0146043	0.0136931	0.0137595	0.0169013	1.22834	0.0158342	1.15078	0.017838	1.29641	0.0128569	0.938937	0.0167132	1.21467
293	CAGCC	0.0120309	0.0108274	0.011736	0.0140401	1.19633	0.0166968	1.42269	0.0114224	0.973279	0.0134962	1.24649	0.0166232	1.41642
294	CAGCG	0.0100196	0.00970584	0.010997	0.0128691	1.17023	0.0142508	1.29587	0.0133053	1.20989	0.0165506	1.70523	0.0133375	1.21283
295	CAGCT	0.0135406	0.0133732	0.013214	0.0112031	0.84782	0.0105049	0.794982	0.0120779	0.914023	0.0120993	0.904736	0.0099769	0.755022
296	CAGGA	0.0141925	0.01316	0.0130469	0.0150421	1.15293	0.0132818	1.01801	0.0224683	1.72212	0.0107733	0.818639	0.0147478	1.13037
297	CAGGC	0.011986	0.00963334	0.0103504	0.0150542	1.45445	0.0138963	1.34258	0.016262	1.57114	0.00795568	0.825848	0.0130225	1.25816
298	CAGGG	0.0148862	0.0147635	0.0150967	0.0147283	0.975592	0.0149007	0.987014	0.0306969	2.03335	0.00977885	0.662369	0.0177784	1.17763
299	CAGGT	0.0157254	0.0148914	0.0155542	0.014185	0.911972	0.0155151	0.997489	0.00571819	0.36763	0.0147985	0.993763	0.0137426	0.88353
300	CAGTA	0.0167055	0.0160428	0.0165	0.0148852	0.902135	0.0153733	0.931721	0.017838	1.08109	0.0178292	1.11136	0.015708	0.952002
301	CAGTC	0.013968	0.0137656	0.014239	0.0131347	0.922448	0.0127737	0.897095	0.00966514	0.678781	0.0227068	1.64954	0.0125424	0.88085
302	CAGTG	0.0143829	0.0156078	0.0163372	0.0165391	1.01236	0.0167204	1.02346	0.017294	1.05857	0.0175214	1.12261	0.0179584	1.09923
303	CAGTT	0.0173063	0.0175055	0.0178768	0.0144264	0.806993	0.0156569	0.875826	0.011269	0.630372	0.017403	0.994148	0.0134426	0.751956
304	CATAA	0.0201847	0.0193776	0.0182507	0.0177343	0.971704	0.023834	1.30592	0.0222033	1.21657	0.0152957	0.789353	0.021019	1.15168
305	CATAC	0.0186038	0.0189596	0.0185102	0.019859	1.07287	0.0203836	1.10121	0.0198603	1.07294	0.0149642	0.789268	0.0182285	0.984779
306	CATAG	0.0157022	0.0157741	0.0159853	0.0111548	0.697819	0.0127383	0.796873	0.0170569	1.06704	0.0125491	0.795552	0.0127674	0.798698
307	CATAT	0.0189538	0.0184522	0.0180571	0.0180481	0.999502	0.0165904	0.918775	0.0109482	0.606311	0.00999195	0.541505	0.0169232	0.937204
308	CATCA	0.0161636	0.0163839	0.0160865	0.015525	0.965099	0.0183866	1.14298	0.0104601	0.650243	0.0150826	0.920575	0.0171183	1.06414
309	CATCC	0.016258	0.0162517	0.0161612	0.0164305	1.01666	0.0191783	1.18668	0.0218407	1.35142	0.0131884	0.811509	0.021109	1.30615
310	CATCG	0.0129615	0.0137485	0.0152903	0.0157785	1.03193	0.0177957	1.16386	0.0244069	1.59624	0.0145144	1.0557	0.0164281	1.07442
311	CATCT	0.0156526	0.0166185	0.0159853	0.0135935	0.850373	0.0138017	0.863403	0.0110738	0.692747	0.0177582	1.06858	0.0135926	0.850318
312	CATGA	0.0157502	0.0163797	0.0158137	0.015525	0.981743	0.0137308	0.868286	0.0132774	0.839609	0.0169295	1.03357	0.0135926	0.859543
313	CATGC	0.0138921	0.0131813	0.0147888	0.0147162	0.995089	0.0166495	1.12582	0.0154391	1.04397	0.0156035	1.18376	0.016023	1.08346
314	CATGG	0.0155628	0.0163711	0.0177316	0.0100683	0.567818	0.0118638	0.669077	0.0261084	1.47242	0.00937633	0.572735	0.0136376	0.769111
315	CATGT	0.0175494	0.0188744	0.0182947	0.0181689	0.993124	0.0173822	0.950122	0.0164014	0.896515	0.0189421	1.00359	0.016008	0.875011
316	CATTA	0.0192216	0.0183072	0.0180219	0.0144023	0.799154	0.0159996	0.887786	0.0179914	0.998304	0.0155562	0.849731	0.0161131	0.89408
317	CATTC	0.0163401	0.0161878	0.0162536	0.0153802	0.946261	0.0189538	1.16613	0.0124127	0.763686	0.0226358	1.39833	0.0179284	1.10304
318	CATTG	0.0161465	0.0172752	0.0174061	0.0169375	0.973077	0.0167559	0.962644	0.0174893	1.00478	0.0128569	0.744243	0.0187236	1.07569
319	CATTT	0.0198843	0.0189724	0.0191304	0.0143299	0.749061	0.0189774	0.992	0.0217152	1.13511	0.0198655	1.04707	0.0188136	0.983436
320	CCAAA	0.0223695	0.0206569	0.0195175	0.0214888	1.101	0.0254174	1.30229	0.0225659	1.15619	0.022991	1.11299	0.0243796	1.24911
321	CCAAC	0.0192526	0.0193562	0.0197639	0.0241085	1.21982	0.0216125	1.09354	0.0224544	1.13613	0.0163849	0.846492	0.0220392	1.11513
322	CCAAG	0.0152856	0.0150534	0.0163548	0.0172272	1.05334	0.0171222	1.04692	0.0108088	0.660894	0.0128096	0.850941	0.0149578	0.914585
323	CCAAT	0.0186921	0.0184607	0.0181319	0.0201246	1.1099	0.0210335	1.16003	0.0147836	0.815337	0.0194393	1.05301	0.0175083	0.965608
324	CCACA	0.0177073	0.0170961	0.016931	0.0212473	1.25493	0.022097	1.30512	0.0198463	1.17219	0.0152957	0.894692	0.0206139	1.21752
325	CCACC	0.0170972	0.017433	0.0174369	0.0240843	1.38123	0.0253347	1.45294	0.0294557	1.68927	0.0176635	1.01322	0.0253098	1.45151
326	CCACG	0.0118157	0.0120555	0.0134692	0.0151991	1.12843	0.015586	1.15716	0.0176148	1.30779	0.0119809	0.993806	0.0152729	1.13392
327	CCACT	0.0143504	0.0142048	0.0139706	0.0173479	1.24174	0.0161178	1.15369	0.0158296	1.13306	0.0185632	1.30683	0.0183035	1.31014
328	CCAGA	0.0157563	0.0149084	0.0153958	0.0186759	1.21305	0.0173585	1.12748	0.012315	0.799893	0.0147038	0.986273	0.0163981	1.0651
329	CCAGC	0.0135422	0.0120214	0.0123959	0.0154043	1.2427	0.0152079	1.22685	0.0208505	1.68205	0.00925794	0.77012	0.015858	1.2793
330	CCAGG	0.0144603	0.0133008	0.0146744	0.0158631	1.081	0.0174649	1.19016	0.0142955	0.974175	0.00710328	0.534051	0.015903	1.08372
331	CCAGT	0.0159855	0.0160044	0.0167683	0.0129053	0.769627	0.0156333	0.932314	0.0159551	0.951508	0.0183975	1.14953	0.0143727	0.857138
332	CCATA	0.0185125	0.0184266	0.0175557	0.0180361	1.02736	0.0194973	1.1106	0.0150765	0.858782	0.0148932	0.808246	0.0181384	1.0332
333	CCATC	0.0155829	0.0154458	0.0166935	0.0116377	0.697142	0.0151606	0.908177	0.012594	0.754423	0.0147038	0.951963	0.0143127	0.857383
334	CCATG	0.0159437	0.0164394	0.0177976	0.0166478	0.935393	0.0158106	0.888353	0.014686	0.825167	0.0207179	1.26026	0.0153929	0.864888
335	CCATT	0.0179643	0.0174372	0.0178812	0.0129898	0.726453	0.0160942	0.900061	0.0196789	1.10054	0.0157456	0.902987	0.015843	0.886016
336	CCCAA	0.0213243	0.0202049	0.0195879	0.0247	1.26098	0.0233377	1.19143	0.022287	1.13779	0.0145854	0.721876	0.0249197	1.2722
337	CCCAC	0.0190498	0.0192155	0.0186906	0.0276457	1.47912	0.0272608	1.45853	0.0208086	1.11332	0.0180423	0.938946	0.02645	1.41515
338	CCCAG	0.0169207	0.0165502	0.0185366	0.0159234	0.859025	0.0177012	0.954933	0.0216594	1.16847	0.0125965	0.761106	0.0201488	1.08698
339	CCCAT	0.0188485	0.0190364	0.0196055	0.01969	1.00431	0.0192728	0.98303	0.0202508	1.03291	0.0190605	1.00126	0.0185885	0.948128
340	CCCCA	0.0225987	0.0230109	0.0225747	0.0289857	1.28399	0.0300968	1.33321	0.0340999	1.51054	0.0205522	0.893151	0.0310859	1.37702
341	CCCCC	0.026643	0.0268446	0.0291333	0.0436656	1.49882	0.0409089	1.4042	0.0371264	1.27436	0.0255718	0.952588	0.0410178	1.40793
342	CCCCG	0.0172738	0.0172112	0.0205293	0.0259797	1.26549	0.0209626	1.02111	0.0196929	0.959259	0.0143013	0.830927	0.0230594	1.12324
343	CCCCT	0.0197434	0.0198936	0.0208548	0.0203298	0.974828	0.0220024	1.05503	0.0147697	0.708215	0.0212151	1.06643	0.0213191	1.02226
344	CCCGA	0.015888	0.0156334	0.0158929	0.0202815	1.27614	0.0164605	1.03571	0.0197766	1.24436	0.00925794	0.59219	0.0175983	1.10731
345	CCCGC	0.0125992	0.0113007	0.0121803	0.0158993	1.30532	0.0170277	1.39797	0.0158017	1.29732	0.0143013	1.26552	0.015768	1.29455
346	CCCGG	0.0149837	0.0127933	0.0146261	0.01602	1.0953	0.0186229	1.27327	0.0164014	1.12139	0.012999	1.01608	0.0189786	1.29759
347	CCCGT	0.0158043	0.0162944	0.0174413	0.0194727	1.11647	0.0188001	1.07791	0.0220638	1.26503	0.0149406	0.916915	0.020974	1.20255
348	CCCTA	0.0184707	0.017966	0.0180219	0.0154647	0.858102	0.0166613	0.924504	0.0214781	1.19177	0.0211441	1.17689	0.0174333	0.967338
349	CCCTC	0.0167551	0.016482	0.0173577	0.0170461	0.982049	0.0232195	1.33771	0.0136539	0.78662	0.0214046	1.29866	0.0220392	1.26971
350	CCCTG	0.0165011	0.0172155	0.018585	0.0189174	1.01788	0.0201709	1.08533	0.00931647	0.50129	0.026069	1.51428	0.0221892	1.19393
351	CCCTT	0.0182291	0.0176164	0.0184618	0.0172152	0.932473	0.0184338	0.998484	0.0128171	0.69425	0.0169058	0.959666	0.0169232	0.91666
352	CCGAA	0.0157765	0.0149042	0.0146437	0.0147403	1.0066	0.0155979	1.06516	0.0132495	0.904792	0.0114836	0.770498	0.0139076	0.949739
353	CCGAC	0.0124273	0.012563	0.012651	0.0147041	1.16229	0.0123129	0.973272	0.0133471	1.05502	0.00963679	0.767076	0.0124824	0.986672
354	CCGAG	0.0120913	0.0115054	0.0129721	0.0146317	1.12793	0.0125492	0.967398	0.0125103	0.964399	0.0102761	0.893151	0.0118222	0.911359
355	CCGAT	0.0140934	0.0143583	0.0142566	0.0153439	1.07627	0.0156688	1.09906	0.00973487	0.682835	0.0150353	1.04715	0.0163531	1.14706
356	CCGCA	0.0135127	0.0128871	0.0128797	0.0112152	0.870764	0.0108122	0.839471	0.0120082	0.932333	0.0117204	0.909469	0.010622	0.824708
357	CCGCC	0.01045	0.00985936	0.00997211	0.012519	1.2554	0.0140735	1.41129	0.0118548	1.18879	0.0152484	1.54659	0.0142077	1.42474
358	CCGCG	0.00817546	0.00759068	0.0081642	0.00695367	0.851727	0.00794073	0.972628	0.00820072	1.00447	0.0123124	1.62204	0.00796651	0.975786
359	CCGCT	0.0125001	0.0115609	0.0118108	0.0105754	0.895397	0.0113084	0.957465	0.00956751	0.810063	0.0141829	1.2268	0.0111171	0.941265
360	CCGGA	0.0138983	0.0125715	0.0125454	0.0168771	1.34528	0.0165077	1.31584	0.0161225	1.28513	0.0127149	1.0114	0.0170432	1.35852
361	CCGGC	0.0115308	0.009015	0.00944865	0.0127846	1.35306	0.0122656	1.29813	0.0106275	1.12476	0.0122176	1.35526	0.0124674	1.31949
362	CCGGG	0.014448	0.0131558	0.014956	0.0148369	0.992039	0.0142153	0.950478	0.0182703	1.22161	0.0106076	0.806306	0.0151529	1.01317
363	CCGGT	0.0146121	0.0137101	0.0143313	0.015018	1.04791	0.0171813	1.19886	0.0234446	1.6359	0.0146564	1.06902	0.0176734	1.2332
364	CCGTA	0.0157223	0.0162944	0.0169662	0.0172152	1.01467	0.0189065	1.11436	0.0322032	1.89808	0.0140171	0.860244	0.0189936	1.1195
365	CCGTC	0.0127401	0.0124735	0.0135308	0.0193157	1.42754	0.0158106	1.16849	0.0166246	1.22865	0.0104892	0.84092	0.0160831	1.18863
366	CCGTG	0.013906	0.014563	0.0154046	0.0157785	1.02427	0.0123838	0.803897	0.0215339	1.39788	0.0156509	1.0747	0.0142527	0.925221
367	CCGTT	0.0165042	0.0167592	0.0174413	0.0137142	0.786305	0.0174885	1.00271	0.011548	0.662104	0.016527	0.986143	0.0164281	0.941909
368	CCTAA	0.0182616	0.0168829	0.0167507	0.0173842	1.03782	0.0163305	0.974915	0.0190792	1.13901	0.0169058	1.00136	0.0168632	1.00672
369	CCTAC	0.0167612	0.0170918	0.0170894	0.0155371	0.909166	0.0162123	0.948677	0.0239188	1.39963	0.0139224	0.814566	0.0153479	0.898096
370	CCTAG	0.0142699	0.0141878	0.0159237	0.0103218	0.648206	0.0112021	0.703486	0.0232493	1.46004	0.0126675	0.892849	0.0135176	0.848896
371	CCTAT	0.0172025	0.0173349	0.0169926	0.0182413	1.07348	0.0185284	1.09038	0.00843782	0.496558	0.0153431	0.885098	0.0176133	1.03653
372	CCTCA	0.0153305	0.0157613	0.0151319	0.0186155	1.23022	0.0167677	1.1081	0.00811704	0.536418	0.0168821	1.07111	0.0185885	1.22843
373	CCTCC	0.0159886	0.0163456	0.0169266	0.0189415	1.11903	0.0230659	1.3627	0.0121895	0.720138	0.0165506	1.01255	0.0205089	1.21163
374	CCTCG	0.0124382	0.0124862	0.0142742	0.0126518	0.886344	0.0119229	0.83528	0.0133889	0.937985	0.0201023	1.60995	0.0120773	0.846095
375	CCTCT	0.0144201	0.0143285	0.0148152	0.0105271	0.710559	0.0145816	0.984234	0.0113109	0.763463	0.0156746	1.09395	0.0130525	0.881019
376	CCTGA	0.0151927	0.0151174	0.015585	0.0161407	1.03566	0.0135654	0.870415	0.00733602	0.47071	0.0182318	1.20601	0.0136526	0.876009
377	CCTGC	0.0131473	0.0121749	0.012563	0.0126639	1.00803	0.0126792	1.00925	0.00863307	0.687182	0.0168348	1.38274	0.0122123	0.972085
378	CCTGG	0.0154405	0.0149084	0.0172741	0.013183	0.763163	0.0138845	0.803771	0.0124545	0.720991	0.0162192	1.08792	0.0160531	0.929311
379	CCTGT	0.016913	0.017821	0.0170014	0.0147524	0.867716	0.0200527	1.17947	0.00797757	0.46923	0.0132831	0.745362	0.0188886	1.111
380	CCTTA	0.0178358	0.0175993	0.0174721	0.0167926	0.961111	0.0186702	1.06857	0.00898174	0.514062	0.0183265	1.04132	0.0169982	0.972879
381	CCTTC	0.0158585	0.0157272	0.0162008	0.0108047	0.666925	0.0134591	0.830764	0.0156623	0.966757	0.0215229	1.36852	0.0147778	0.912163
382	CCTTG	0.0158694	0.0162219	0.0173137	0.0184465	1.06543	0.0151252	0.873595	0.010739	0.620261	0.0149406	0.921013	0.0136226	0.786808
383	CCTTT	0.0183932	0.0184181	0.0182991	0.0167564	0.915697	0.0196155	1.07194	0.00994407	0.54342	0.0162902	0.884468	0.0196387	1.07321
384	CGAAA	0.0165476	0.0160087	0.0149384	0.0179153	1.19928	0.0183748	1.23004	0.0148255	0.992441	0.00925794	0.578308	0.0195937	1.31164
385	CGAAC	0.0151927	0.0145971	0.015	0.0166478	1.10985	0.0160705	1.07137	0.00835414	0.556944	0.0122413	0.838611	0.0148678	0.991191
386	CGAAG	0.0129677	0.0130747	0.0140366	0.00832991	0.593442	0.0087797	0.625486	0.0113109	0.805811	0.0190368	1.456	0.00933177	0.664816
387	CGAAT	0.0150843	0.0155396	0.0149208	0.0158027	1.05911	0.0136718	0.91629	0.00796363	0.533727	0.0101577	0.653666	0.0125424	0.840598
388	CGACA	0.0121997	0.0124393	0.0122463	0.0112393	0.917775	0.00919328	0.750699	0.0102091	0.833645	0.0118388	0.951723	0.010457	0.85389
389	CGACC	0.0129708	0.0133775	0.014041	0.0147886	1.05324	0.0127501	0.908059	0.0238351	1.69753	0.0139698	1.04427	0.0146128	1.04072
390	CGACG	0.0104222	0.0106099	0.0117316	0.00691745	0.589641	0.00795254	0.677872	0.00708498	0.603921	0.0163849	1.5443	0.00712635	0.607448
391	CGACT	0.0127494	0.0135609	0.0130425	0.0114084	0.874708	0.0105876	0.811781	0.0131518	1.00838	0.012336	0.909678	0.00967684	0.741948
392	CGAGA	0.01176	0.0115225	0.011261	0.0180602	1.60379	0.015007	1.33266	0.011018	0.978422	0.0104418	0.906213	0.0149128	1.32429
393	CGAGC	0.00949623	0.00903206	0.0092683	0.0115049	1.24132	0.0103749	1.1194	0.014421	1.55595	0.0106312	1.17706	0.0121373	1.30955
394	CGAGG	0.0120449	0.0112666	0.012607	0.0155975	1.23721	0.0123365	0.978543	0.00988829	0.784349	0.0141592	1.25674	0.0129325	1.02582
395	CGAGT	0.0123871	0.0127037	0.0130909	0.0102494	0.782944	0.0104577	0.798851	0.0103346	0.78945	0.0155088	1.22081	0.00990188	0.756396
396	CGATA	0.0146601	0.0150833	0.0146261	0.0180361	1.23315	0.0170158	1.16339	0.00535557	0.366167	0.00947104	0.627916	0.0140877	0.96319
397	CGATC	0.0118219	0.0112368	0.0115425	0.0101891	0.882743	0.010564	0.915228	0.0123848	1.07297	0.0131647	1.17158	0.0128574	1.11392
398	CGATG	0.0130993	0.0141494	0.0149648	0.0121327	0.810751	0.0130691	0.873326	0.0227193	1.51819	0.0155325	1.09775	0.0150629	1.00656
399	CGATT	0.0143179	0.0144479	0.014129	0.0163701	1.15862	0.0193437	1.36908	0.0175869	1.24474	0.0168585	1.16685	0.0188586	1.33474
400	CGCAA	0.0131829	0.0129724	0.012739	0.0131468	1.03201	0.0129391	1.01571	0.0161643	1.26889	0.011602	0.894363	0.0136976	1.07525
401	CGCAC	0.0121084	0.0114031	0.011736	0.0149697	1.27553	0.0148298	1.26361	0.0183261	1.56152	0.0155799	1.36629	0.0140877	1.20038
402	CGCAG	0.0110106	0.0109596	0.0115997	0.00954922	0.823232	0.00834249	0.719201	0.00813099	0.700967	0.0120519	1.09967	0.0100219	0.863982
403	CGCAT	0.0136738	0.0140641	0.0131964	0.012857	0.974281	0.0162123	1.22854	0.00941409	0.713381	0.0149169	1.06064	0.0145078	1.09937
404	CGCCA	0.00907972	0.00881031	0.00855569	0.0112635	1.31649	0.00980774	1.14634	0.015467	1.8078	0.00717431	0.814309	0.0108171	1.26431
405	CGCCC	0.0117662	0.0118082	0.0116789	0.0147524	1.26317	0.0159287	1.36389	0.0171825	1.47125	0.0189658	1.60615	0.0152879	1.30902
406	CGCCG	0.00863843	0.00788066	0.00848971	0.00800396	0.942784	0.00762168	0.897755	0.011534	1.35859	0.00984988	1.24988	0.00835659	0.984319
407	CGCCT	0.0113837	0.0113434	0.0110982	0.0129657	1.16827	0.0120293	1.08389	0.00832624	0.750233	0.0122413	1.07916	0.0129175	1.16392
408	CGCGA	0.0080485	0.00808109	0.00792226	0.00718304	0.90669	0.00786983	0.993381	0.00767074	0.968251	0.00563527	0.69734	0.00867165	1.09459
409	CGCGC	0.00538373	0.00443074	0.00467154	0.00835406	1.78829	0.00750352	1.60622	0.00781021	1.67187	0.00705593	1.59249	0.00766646	1.6411
410	CGCGG	0.00907817	0.00846063	0.00862168	0.0126397	1.46604	0.0126083	1.46239	0.0116874	1.35559	0.0111285	1.31533	0.0117172	1.35904
411	CGCGT	0.00887533	0.00910029	0.0081642	0.00697781	0.854684	0.00953596	1.16802	0.0114643	1.40421	0.0106312	1.16823	0.00904672	1.1081
412	CGCTA	0.0121145	0.0116589	0.0114853	0.0112756	0.981738	0.0118402	1.0309	0.0119664	1.04188	0.0163849	1.40535	0.0122273	1.06461
413	CGCTC	0.0103974	0.0101792	0.0102932	0.0100321	0.974633	0.0105286	1.02286	0.0131239	1.27501	0.0143723	1.41193	0.0118523	1.15146
414	CGCTG	0.0112567	0.0109724	0.0117668	0.012519	1.06392	0.0122065	1.03737	0.0153275	1.30261	0.0159824	1.4566	0.0121223	1.03021
415	CGCTT	0.0133703	0.0125929	0.0121671	0.0103701	0.852308	0.0104577	0.859501	0.00875859	0.719858	0.00904485	0.718252	0.0123924	1.01851
416	CGGAA	0.0146167	0.0134457	0.0135395	0.0144506	1.06729	0.0155624	1.1494	0.0107251	0.792131	0.0121229	0.901619	0.0141927	1.04824
417	CGGAC	0.0127742	0.0128189	0.0127214	0.0213197	1.6759	0.0163541	1.28556	0.0173917	1.36712	0.0162902	1.2708	0.015648	1.23005
418	CGGAG	0.0120263	0.0118807	0.0130645	0.013678	1.04696	0.0166377	1.27351	0.0196929	1.50736	0.0143723	1.20972	0.0141627	1.08406
419	CGGAT	0.0135545	0.0135865	0.0129985	0.0107202	0.824729	0.00932327	0.717257	0.00909332	0.699567	0.0233935	1.72182	0.0116572	0.896813
420	CGGCA	0.0118312	0.0105545	0.0105835	0.0101166	0.955882	0.0103631	0.979173	0.0106833	1.00942	0.00921059	0.872673	0.00979686	0.925669
421	CGGCC	0.0105337	0.0094585	0.00998971	0.0128691	1.28824	0.0129982	1.30116	0.00882833	0.883743	0.015059	1.59211	0.0134726	1.34864
422	CGGCG	0.00860282	0.00814506	0.00832696	0.00832991	1.00036	0.00931145	1.11823	0.00821467	0.986515	0.0100156	1.22966	0.00928676	1.11527
423	CGGCT	0.0119102	0.0110833	0.0110014	0.0121327	1.10283	0.0123483	1.12243	0.0130403	1.18532	0.0134962	1.21771	0.0139977	1.27235
424	CGGGA	0.0136629	0.0134543	0.0137947	0.0152715	1.10706	0.0147589	1.0699	0.02516	1.82389	0.0158403	1.17734	0.0148828	1.07888
425	CGGGC	0.0108573	0.0105928	0.0105396	0.0186035	1.76511	0.0134709	1.27813	0.0265268	2.51688	0.0191315	1.80608	0.0165181	1.56725
426	CGGGG	0.0161125	0.0165972	0.0173841	0.0276215	1.58889	0.0231959	1.33432	0.0209063	1.20261	0.0200313	1.20691	0.0226543	1.30316
427	CGGGT	0.0154699	0.0157869	0.0164736	0.0173238	1.05161	0.0181975	1.10465	0.0195674	1.1878	0.0228726	1.44883	0.0182435	1.10744
428	CGGTA	0.0147793	0.0149383	0.014736	0.0124587	0.845455	0.0122774	0.833156	0.0238769	1.62031	0.0187763	1.25693	0.0121823	0.826703
429	CGGTC	0.0122462	0.0117869	0.0116305	0.0120844	1.03903	0.0121356	1.04343	0.0179356	1.54212	0.0206232	1.74967	0.0120173	1.03326
430	CGGTG	0.0139107	0.0146057	0.0158709	0.0148973	0.938652	0.0151843	0.956736	0.018884	1.18985	0.0214756	1.47036	0.0161731	1.01904
431	CGGTT	0.0156542	0.0161537	0.0159897	0.0187725	1.17404	0.0179494	1.12256	0.0241838	1.51246	0.0143013	0.885327	0.0194287	1.21508
432	CGTAA	0.0167535	0.0166569	0.0163152	0.011674	0.715526	0.015716	0.963275	0.00827046	0.506917	0.0131884	0.791772	0.0144327	0.884619
433	CGTAC	0.0151184	0.016627	0.0163856	0.0217906	1.32986	0.0196628	1.2	0.0313106	1.91086	0.0193446	1.16344	0.0190536	1.16283
434	CGTAG	0.0133966	0.0143541	0.0152903	0.0155733	1.01851	0.0146289	0.956745	0.0158715	1.03801	0.0171189	1.19262	0.0165031	1.07932
435	CGTAT	0.0168851	0.0182347	0.0170762	0.0163097	0.955115	0.0200054	1.17154	0.0195255	1.14344	0.0210494	1.15436	0.0173433	1.01564
436	CGTCA	0.0129832	0.0135182	0.0137771	0.0114446	0.830696	0.013979	1.01466	0.0156344	1.13481	0.0112232	0.830225	0.0128724	0.934337
437	CGTCC	0.0129522	0.0139916	0.0138739	0.0184465	1.32959	0.0148889	1.07316	0.0186329	1.34302	0.0120282	0.859675	0.0148228	1.0684
438	CGTCG	0.00951327	0.0104606	0.0107287	0.0143057	1.33341	0.012431	1.15867	0.0156204	1.45595	0.0151537	1.44864	0.0130075	1.2124
439	CGTCT	0.0132139	0.0140897	0.0137595	0.0126518	0.919497	0.0124665	0.906027	0.0112132	0.814945	0.0109864	0.779749	0.0120473	0.875562
440	CGTGA	0.0128624	0.0132283	0.0129017	0.0138953	1.07701	0.0107413	0.832544	0.0122035	0.945878	0.0114836	0.868114	0.0129925	1.00703
441	CGTGC	0.0110167	0.0107592	0.0113094	0.0130261	1.15179	0.0106231	0.939319	0.0123708	1.09386	0.0134962	1.2544	0.0120323	1.06392
442	CGTGG	0.0144758	0.0151089	0.0156598	0.0170944	1.09161	0.015976	1.02019	0.0237654	1.51761	0.0208836	1.38221	0.0163681	1.04523
443	CGTGT	0.0154513	0.0164308	0.0167771	0.0185914	1.10814	0.0195446	1.16496	0.0320498	1.91033	0.0246484	1.50013	0.0188436	1.12317
444	CGTTA	0.0168077	0.0171387	0.0168958	0.0134969	0.798828	0.0159051	0.941361	0.00549504	0.32523	0.0130227	0.759839	0.0138626	0.820476
445	CGTTC	0.014434	0.0147293	0.0151451	0.0150904	0.996389	0.0175358	1.15785	0.012064	0.79656	0.0251219	1.70557	0.0153479	1.01339
446	CGTTG	0.0151231	0.0165716	0.0160645	0.0163097	1.01527	0.0175594	1.09306	0.0176706	1.09998	0.0196524	1.18591	0.0173583	1.08054
447	CGTTT	0.0182276	0.0185716	0.0184486	0.0134848	0.730938	0.0167559	0.908245	0.0162201	0.879206	0.0114126	0.61452	0.0143427	0.777441
448	CTAAA	0.0195174	0.0179532	0.017195	0.0193399	1.12474	0.0193437	1.12496	0.0123569	0.718633	0.0140171	0.780758	0.0190836	1.10984
449	CTAAC	0.0176794	0.0167976	0.0170234	0.0207644	1.21976	0.0192137	1.12866	0.0165549	0.972476	0.0104655	0.623036	0.0187686	1.10252
450	CTAAG	0.0149713	0.0150875	0.0146261	0.0123017	0.841082	0.0123719	0.845883	0.0136679	0.934488	0.0220439	1.46106	0.0122573	0.838047
451	CTAAT	0.0181145	0.0166483	0.0168826	0.0158631	0.939607	0.0147116	0.871405	0.00892596	0.528706	0.0205522	1.23449	0.0140727	0.833558
452	CTACA	0.0174441	0.0172581	0.0173489	0.0218751	1.26089	0.0199109	1.14767	0.0161086	0.928505	0.0163139	0.945285	0.0197287	1.13717
453	CTACC	0.0161001	0.0162731	0.0172521	0.0180481	1.04614	0.015586	0.903426	0.0129566	0.751013	0.0165743	1.01851	0.0151079	0.875709
454	CTACG	0.0135747	0.0141281	0.0150659	0.00790738	0.524852	0.00808253	0.536477	0.00562056	0.373064	0.0138277	0.978742	0.00838659	0.556659
455	CTACT	0.0157842	0.0159063	0.0165747	0.0136538	0.823773	0.0131636	0.7942	0.0146441	0.883522	0.0144197	0.906537	0.015573	0.93956
456	CTAGA	0.0141259	0.0137059	0.0130205	0.0113239	0.869695	0.0105758	0.812244	0.0130263	1.00045	0.012928	0.943243	0.0113572	0.872253
457	CTAGC	0.012288	0.0113604	0.0115557	0.0124949	1.08127	0.00951233	0.823173	0.00690367	0.597426	0.013662	1.20259	0.0110871	0.95945
458	CTAGG	0.0135298	0.0130492	0.014261	0.0187001	1.31128	0.0148416	1.04072	0.018103	1.26941	0.00658237	0.504429	0.015768	1.10568
459	CTAGT	0.0151494	0.0141622	0.0144897	0.0104064	0.71819	0.00959505	0.662198	0.012859	0.887455	0.0171189	1.20878	0.010457	0.721684
460	CTATA	0.0173233	0.0169127	0.0163944	0.0158631	0.967591	0.0135772	0.828163	0.0121198	0.739264	0.00857129	0.506796	0.0151379	0.923358
461	CTATC	0.0150456	0.0147251	0.0146305	0.0116377	0.795446	0.0131636	0.899743	0.0136818	0.93516	0.020268	1.37643	0.0132625	0.906501
462	CTATG	0.0156046	0.0166313	0.0174149	0.011686	0.671036	0.0129746	0.745027	0.00884228	0.507742	0.0137093	0.824311	0.0146278	0.839957
463	CTATT	0.0175091	0.017497	0.0167507	0.014016	0.836741	0.0121829	0.727306	0.00555083	0.331379	0.0151537	0.866075	0.0140427	0.838334
464	CTCAA	0.0149729	0.0148445	0.0145997	0.0161649	1.10721	0.0141799	0.971246	0.0104322	0.714551	0.0181844	1.22499	0.0165031	1.13038
465	CTCAC	0.0137032	0.0140897	0.0139926	0.014185	1.01375	0.0129509	0.925555	0.0113109	0.808344	0.0149169	1.05871	0.0129325	0.924234
466	CTCAG	0.0125171	0.0128914	0.0139926	0.0103339	0.738526	0.0103631	0.740613	0.00656895	0.469458	0.0182081	1.41242	0.0122273	0.87384
467	CTCAT	0.0149063	0.0151984	0.0146524	0.0123621	0.843686	0.0156924	1.07097	0.0149091	1.01752	0.0165743	1.09053	0.0168782	1.1519
468	CTCCA	0.0149342	0.0157187	0.015	0.017686	1.17907	0.0175949	1.17299	0.0191211	1.27474	0.0215466	1.37076	0.0169682	1.13122
469	CTCCC	0.0165027	0.016934	0.0168563	0.0179757	1.06641	0.0184929	1.0971	0.0147836	0.87704	0.0172373	1.01791	0.021139	1.25408
470	CTCCG	0.0127494	0.0126867	0.0140894	0.0114325	0.811426	0.0108476	0.769912	0.0128311	0.910689	0.00906852	0.714807	0.010292	0.730475
471	CTCCT	0.014465	0.0153903	0.015497	0.015525	1.00181	0.0177839	1.14757	0.0111993	0.722673	0.0212388	1.38001	0.0164431	1.06105
472	CTCGA	0.0115989	0.0117656	0.011758	0.00960958	0.817278	0.00907512	0.771823	0.00739181	0.62866	0.0090922	0.772781	0.0108321	0.921248
473	CTCGC	0.00971146	0.00906618	0.00946625	0.0114687	1.21154	0.00848429	0.896267	0.00723839	0.764653	0.0110574	1.21964	0.00838659	0.885947
474	CTCGG	0.0122353	0.0120555	0.0131041	0.0116981	0.892707	0.010434	0.796243	0.0174893	1.33465	0.026661	2.21151	0.0124074	0.946833
475	CTCGT	0.0131644	0.0143924	0.0144105	0.015682	1.08823	0.0174058	1.20785	0.0167362	1.16139	0.0156983	1.09073	0.0170282	1.18165
476	CTCTA	0.0141011	0.014192	0.0146437	0.013183	0.900253	0.0116393	0.794837	0.0096233	0.657165	0.00731638	0.515528	0.0118973	0.812452
477	CTCTC	0.012401	0.0123285	0.0130601	0.0101408	0.77647	0.0102331	0.783544	0.00966514	0.740052	0.0162665	1.31943	0.0100219	0.767369
478	CTCTG	0.0131876	0.0143029	0.0147052	0.0161286	1.0968	0.0190128	1.29293	0.0201671	1.37142	0.0135436	0.946913	0.0184085	1.25183
479	CTCTT	0.0153321	0.0158551	0.0153343	0.0158993	1.03685	0.0157042	1.02413	0.0111993	0.730344	0.0152957	0.964717	0.0162031	1.05666
480	CTGAA	0.0157889	0.0154628	0.0151363	0.0135572	0.895676	0.0122774	0.811122	0.0127613	0.843093	0.0132595	0.857506	0.0124824	0.824664
481	CTGAC	0.0136242	0.0134713	0.0136231	0.0195693	1.43647	0.0142035	1.0426	0.00734997	0.539521	0.01146	0.850693	0.015738	1.15524
482	CTGAG	0.0126472	0.0125332	0.0135747	0.0111911	0.824403	0.00829522	0.611078	0.0110738	0.815763	0.0128569	1.02583	0.0100969	0.743802
483	CTGAT	0.0150348	0.0148232	0.0151143	0.0134486	0.889791	0.0127383	0.842793	0.00679209	0.449381	0.0232751	1.57018	0.0119423	0.790129
484	CTGCA	0.0136165	0.0125545	0.0128533	0.0112876	0.878187	0.0102213	0.795227	0.00644342	0.501304	0.0136857	1.0901	0.0111021	0.863753
485	CTGCC	0.0113496	0.0106696	0.0113006	0.0105392	0.932623	0.00990228	0.876265	0.00846571	0.749141	0.0104418	0.978652	0.010322	0.913403
486	CTGCG	0.0104547	0.0102048	0.010953	0.0100442	0.917022	0.0110367	1.00763	0.00483954	0.441844	0.00890278	0.872413	0.0109971	1.00402
487	CTGCT	0.0135127	0.0128956	0.0132052	0.0114929	0.870326	0.0136599	1.03443	0.00668052	0.505899	0.0174504	1.3532	0.0128874	0.975934
488	CTGGA	0.0143814	0.0136846	0.014217	0.0116136	0.816882	0.0094887	0.667421	0.00422588	0.297242	0.0138988	1.01565	0.010577	0.743971
489	CTGGC	0.0121331	0.0108402	0.0113973	0.0106478	0.934237	0.00980774	0.86053	0.0141839	1.24449	0.0116731	1.07683	0.0118372	1.0386
490	CTGGG	0.01536	0.0156078	0.0164296	0.0200642	1.22123	0.018103	1.10185	0.0264153	1.60779	0.022328	1.43056	0.0186335	1.13415
491	CTGGT	0.016464	0.0166739	0.0168079	0.0180964	1.07666	0.0174885	1.0405	0.016262	0.967522	0.0259507	1.55636	0.0188886	1.12379
492	CTGTA	0.016608	0.0172155	0.0161832	0.0138953	0.858621	0.0132227	0.817063	0.00958146	0.592061	0.00816877	0.474501	0.0124074	0.76668
493	CTGTC	0.0133625	0.0142091	0.0133944	0.0165029	1.23207	0.0134	1.00042	0.0146999	1.09747	0.00615618	0.433257	0.0133525	0.996875
494	CTGTG	0.0154807	0.0163413	0.0169618	0.0169858	1.00141	0.0161887	0.954419	0.0184656	1.08865	0.010205	0.624495	0.0177484	1.04637
495	CTGTT	0.0177042	0.0184309	0.0177712	0.0226839	1.27644	0.024992	1.40632	0.00949778	0.534447	0.0199839	1.08426	0.0230144	1.29504
496	CTTAA	0.0183375	0.0169767	0.0167463	0.0163218	0.974652	0.0168622	1.00692	0.0131379	0.784526	0.016669	0.981878	0.0163081	0.973834
497	CTTAC	0.0170446	0.0168616	0.0165923	0.0139194	0.838906	0.0164605	0.992053	0.0134308	0.809457	0.0120282	0.713352	0.0149728	0.902396
498	CTTAG	0.0145254	0.0147293	0.0151715	0.0116619	0.76867	0.012561	0.827934	0.00675025	0.44493	0.018658	1.26672	0.0108171	0.712985
499	CTTAT	0.0179458	0.0176419	0.0170674	0.0162856	0.954192	0.0134118	0.785814	0.00648527	0.37998	0.0127386	0.722061	0.0138326	0.810471
500	CTTCA	0.0154173	0.0156718	0.0153739	0.011843	0.770331	0.0121474	0.790135	0.0169872	1.10494	0.0135199	0.862692	0.0144627	0.940737
501	CTTCC	0.0152903	0.0153477	0.015739	0.0144989	0.92121	0.0161887	1.02857	0.0177264	1.12627	0.011531	0.751318	0.0171333	1.08859
502	CTTCG	0.0132588	0.0142048	0.0144853	0.011022	0.760913	0.0109658	0.757028	0.0141002	0.973416	0.0202444	1.42518	0.0116572	0.804762
503	CTTCT	0.0150967	0.015804	0.0156598	0.0112393	0.717721	0.0163069	1.04132	0.011548	0.737428	0.0149406	0.945368	0.0140877	0.899609
504	CTTGA	0.0147158	0.0145502	0.014692	0.0127967	0.870994	0.0136718	0.930556	0.0111574	0.759421	0.0182554	1.25465	0.0140877	0.958865
505	CTTGC	0.0127215	0.0124607	0.0121847	0.0118671	0.973934	0.0103631	0.850502	0.00952567	0.781772	0.00819245	0.657465	0.00939178	0.770784
506	CTTGG	0.0140005	0.0148104	0.0161173	0.0136538	0.847155	0.0134945	0.837271	0.0162201	1.00638	0.0102998	0.695443	0.0151679	0.941096
507	CTTGT	0.0171236	0.0173605	0.0170894	0.0162131	0.948726	0.0187411	1.09665	0.0185353	1.08461	0.0120993	0.696942	0.0173583	1.01574
508	CTTTA	0.0181641	0.0179405	0.0177008	0.0161166	0.910498	0.016685	0.94261	0.0127474	0.720157	0.0209547	1.16801	0.0150929	0.852665
509	CTTTC	0.0157316	0.0156078	0.0155014	0.0167323	1.0794	0.0157515	1.01613	0.0109901	0.708973	0.014538	0.93146	0.0169532	1.09366
510	CTTTG	0.0166947	0.0176974	0.0177536	0.0142936	0.805112	0.0153024	0.861934	0.0137655	0.775363	0.0123834	0.69973	0.0154229	0.868721
511	CTTTT	0.0197465	0.0193861	0.019302	0.0165995	0.859987	0.0194619	1.00828	0.0104322	0.540473	0.018137	0.93557	0.020809	1.07807
512	GAAAA	0.0246023	0.0214885	0.018607	0.0284183	1.52729	0.0336417	1.80802	0.0255227	1.37167	0.0175688	0.817592	0.0293006	1.57471
513	GAAAC	0.018497	0.0173818	0.0166055	0.01736	1.04544	0.0178312	1.07381	0.0112551	0.677791	0.0159824	0.919489	0.0147928	0.890837
514	GAAAG	0.0164624	0.0162219	0.0166231	0.014692	0.883831	0.0155506	0.93548	0.0171406	1.03113	0.0139698	0.861169	0.015528	0.934118
515	GAAAT	0.0189847	0.018337	0.0177624	0.0149938	0.844133	0.0181502	1.02183	0.0188979	1.06393	0.0152721	0.832853	0.015543	0.875047
516	GAACA	0.0185667	0.0187251	0.0181539	0.0197986	1.0906	0.0233495	1.2862	0.020181	1.11166	0.014467	0.7726	0.0217691	1.19914
517	GAACC	0.0171313	0.0172667	0.0168958	0.0135331	0.800972	0.013849	0.819669	0.0192326	1.13831	0.0148932	0.862541	0.0142227	0.841787
518	GAACG	0.0142622	0.0145801	0.0159017	0.0116498	0.732613	0.0116275	0.73121	0.00832624	0.523607	0.0119809	0.821728	0.0121673	0.765157
519	GAACT	0.016018	0.0161622	0.0161612	0.0113239	0.70068	0.0161296	0.998042	0.0106693	0.660179	0.0115547	0.71492	0.0138926	0.859627
520	GAAGA	0.015264	0.0148359	0.0140894	0.0135089	0.958802	0.0164723	1.16913	0.00995802	0.706774	0.0097315	0.65594	0.0152129	1.07974
521	GAAGC	0.0120588	0.0119276	0.0116217	0.00820919	0.706369	0.00760986	0.6548	0.0133053	1.14487	0.0112705	0.944912	0.00871666	0.750035
522	GAAGG	0.0140686	0.0133178	0.0147404	0.0128088	0.868954	0.0121474	0.824089	0.0171127	1.16094	0.021665	1.62677	0.0138476	0.939432
523	GAAGT	0.0148289	0.0153008	0.015497	0.0111066	0.716689	0.00939416	0.606192	0.00753128	0.485982	0.0147748	0.965626	0.00825157	0.532462
524	GAATA	0.0196381	0.0189682	0.0172478	0.0184707	1.0709	0.0197218	1.14344	0.0134866	0.781932	0.0114836	0.605416	0.0183935	1.06643
525	GAATC	0.0146384	0.0143882	0.0137199	0.014849	1.08229	0.0146171	1.06539	0.00998591	0.727842	0.0177108	1.23093	0.0138926	1.01259
526	GAATG	0.0162379	0.0171473	0.0174413	0.01602	0.918509	0.0154324	0.884821	0.0221196	1.26823	0.0149879	0.874071	0.0154229	0.884277
527	GAATT	0.0171406	0.0164223	0.0161217	0.0157061	0.974225	0.0155742	0.966044	0.0103346	0.641037	0.0148695	0.905447	0.0140277	0.870113
528	GACAA	0.0175277	0.0173733	0.0168079	0.0168409	1.00197	0.0164723	0.980034	0.0246858	1.46871	0.0144433	0.831354	0.0166232	0.98901
529	GACAC	0.0136366	0.014337	0.0139266	0.0180119	1.29334	0.014818	1.064	0.0170709	1.22577	0.0160061	1.11642	0.0154829	1.11175
530	GACAG	0.0135809	0.0134457	0.0150044	0.0131709	0.877806	0.0134118	0.89386	0.0153136	1.02061	0.0174978	1.30136	0.0124374	0.828917
531	GACAT	0.0157502	0.0160684	0.0164164	0.0205954	1.25456	0.0199345	1.21431	0.0326774	1.99054	0.0192736	1.19947	0.0202388	1.23285
532	GACCA	0.0162549	0.0160897	0.0167067	0.013352	0.799201	0.0162241	0.971116	0.0158575	0.949171	0.0168585	1.04778	0.0150629	0.901606
533	GACCC	0.0170074	0.0169596	0.0174985	0.0210904	1.20527	0.0184456	1.05413	0.0186469	1.06563	0.0188237	1.10991	0.0191586	1.09487
534	GACCG	0.012048	0.0127251	0.0142082	0.0123741	0.870918	0.0136127	0.958088	0.0145186	1.02185	0.0106076	0.833597	0.0137876	0.970401
535	GACCT	0.0149032	0.0158765	0.0154838	0.0186035	1.20148	0.0163778	1.05773	0.0162341	1.04845	0.0127859	0.805337	0.0181084	1.16951
536	GACGA	0.0128361	0.0130193	0.0131744	0.0127725	0.969493	0.0114266	0.867331	0.0170848	1.29682	0.0170479	1.30943	0.0131725	0.999852
537	GACGC	0.0100567	0.00950541	0.00913194	0.00985103	1.07874	0.00942961	1.0326	0.0127334	1.39438	0.00989724	1.04122	0.0094818	1.03831
538	GACGG	0.0129275	0.01174	0.0122903	0.0135693	1.10407	0.0132582	1.07875	0.0126079	1.02584	0.0213572	1.81919	0.0135326	1.10108
539	GACGT	0.0138178	0.0145886	0.0145117	0.0151991	1.04737	0.0117693	0.811022	0.0153833	1.06006	0.0168111	1.15234	0.0120323	0.829145
540	GACTA	0.0159189	0.0161664	0.0156334	0.0105754	0.676461	0.00938235	0.600148	0.00955356	0.6111	0.0175214	1.08381	0.0089567	0.572921
541	GACTC	0.0126518	0.0130833	0.0139574	0.0165391	1.18497	0.0152552	1.09298	0.0142536	1.02122	0.01146	0.875925	0.016008	1.14692
542	GACTG	0.013728	0.0148359	0.0157038	0.0122776	0.781823	0.010434	0.664428	0.00861913	0.548857	0.0164559	1.10919	0.00981186	0.62481
543	GACTT	0.0157006	0.0162986	0.0158269	0.0148369	0.937446	0.0132227	0.835458	0.0160946	1.01691	0.0112942	0.692954	0.0146428	0.925181
544	GAGAA	0.0152129	0.014337	0.0129545	0.0149697	1.15556	0.0125019	0.965063	0.0117711	0.908649	0.0100867	0.70354	0.0144477	1.11527
545	GAGAC	0.0125016	0.0130577	0.012695	0.0175532	1.38269	0.0149007	1.17375	0.0150347	1.1843	0.014467	1.10793	0.0149578	1.17825
546	GAGAG	0.0116531	0.0117101	0.0127214	0.00939228	0.738307	0.01301	1.02269	0.011799	0.927494	0.0130937	1.11815	0.0110721	0.870355
547	GAGAT	0.0134554	0.0141067	0.0134868	0.020197	1.49754	0.0176303	1.30723	0.0214083	1.58736	0.0153431	1.08764	0.0176584	1.30931
548	GAGCA	0.0126193	0.012772	0.0126378	0.0114929	0.909404	0.0124428	0.984574	0.016248	1.28567	0.0148932	1.16609	0.0141477	1.11947
549	GAGCC	0.0101047	0.0105758	0.0105	0.010177	0.969239	0.00903967	0.860923	0.0210597	2.00569	0.0135909	1.2851	0.00931677	0.887314
550	GAGCG	0.00878398	0.00954379	0.0102008	0.011348	1.11246	0.0118166	1.15839	0.016778	1.64477	0.011531	1.20822	0.0120473	1.18101
551	GAGCT	0.0123453	0.0122645	0.0123827	0.0168771	1.36296	0.0149479	1.20717	0.0171964	1.38875	0.0163375	1.3321	0.0161131	1.30126
552	GAGGA	0.0130235	0.0133946	0.0129545	0.0111548	0.861078	0.0104695	0.808172	0.00974882	0.752543	0.00520907	0.388894	0.0115372	0.890593
553	GAGGC	0.0109641	0.00959496	0.0103856	0.009513	0.91598	0.0101741	0.979631	0.00633185	0.609676	0.0205522	2.14197	0.010487	1.00976
554	GAGGG	0.0140284	0.0143072	0.0150044	0.0148007	0.986426	0.0155624	1.03719	0.0186748	1.24462	0.0198418	1.38685	0.0154829	1.0319
555	GAGGT	0.0137651	0.0144521	0.0140674	0.0175653	1.24865	0.0132109	0.939115	0.0250624	1.78159	0.0164559	1.13865	0.0150029	1.0665
556	GAGTA	0.015106	0.0156632	0.0143401	0.0138108	0.963084	0.0122656	0.855333	0.0163038	1.13694	0.0102524	0.654552	0.0145528	1.01483
557	GAGTC	0.0115989	0.0121323	0.012761	0.0107565	0.842919	0.0127383	0.99822	0.00898174	0.703845	0.0192972	1.59057	0.0117922	0.924087
558	GAGTG	0.0128825	0.0143455	0.01489	0.0146437	0.983463	0.0160114	1.07532	0.026736	1.79557	0.0169295	1.18012	0.0139226	0.935034
559	GAGTT	0.0148474	0.0156846	0.0152991	0.0137987	0.901929	0.0144989	0.947699	0.0100556	0.657272	0.0111048	0.708008	0.0154979	1.013
560	GATAA	0.0190467	0.01832	0.0170674	0.0193761	1.13527	0.0226405	1.32654	0.0230959	1.35322	0.0233935	1.27694	0.0195037	1.14275
561	GATAC	0.0159685	0.0160598	0.0164648	0.0176498	1.07197	0.0131636	0.799504	0.0161225	0.979213	0.0192736	1.20011	0.010652	0.646959
562	GATAG	0.0141724	0.014482	0.0147844	0.0147403	0.997018	0.0134354	0.908756	0.0117711	0.796183	0.0183738	1.26874	0.0138776	0.938667
563	GATAT	0.0168464	0.0164308	0.016192	0.0149214	0.921528	0.0141562	0.874272	0.0180332	1.11371	0.0133068	0.809868	0.0141327	0.872817
564	GATCA	0.0140764	0.0137272	0.013192	0.0111428	0.844658	0.0150188	1.13848	0.0118966	0.901803	0.0105129	0.765842	0.0150479	1.14068
565	GATCC	0.0129367	0.0113135	0.0114369	0.0118671	1.03761	0.00938235	0.820356	0.00979066	0.856058	0.00871336	0.770172	0.010532	0.920878
566	GATCG	0.0116082	0.0112709	0.0123871	0.00700196	0.565264	0.00635731	0.513222	0.00774048	0.624884	0.00921059	0.817202	0.00777148	0.627387
567	GATCT	0.0132758	0.0131174	0.0128225	0.0119637	0.93302	0.0106704	0.832156	0.00514637	0.401353	0.0204338	1.55776	0.0126024	0.982831
568	GATGA	0.0144665	0.0146867	0.0145425	0.0133641	0.918968	0.0122774	0.844244	0.0153275	1.05398	0.0183265	1.24783	0.0130225	0.895478
569	GATGC	0.0126503	0.0123967	0.0126862	0.0146317	1.15336	0.0146171	1.15221	0.0208365	1.64246	0.0146801	1.1842	0.0165331	1.30324
570	GATGG	0.014417	0.0154586	0.0162844	0.0203902	1.25213	0.0183748	1.12836	0.0249369	1.53134	0.0180423	1.16714	0.0187836	1.15347
571	GATGT	0.0154203	0.0173861	0.0166451	0.00864379	0.519299	0.0100913	0.606265	0.025704	1.54423	0.0242695	1.39592	0.010502	0.630936
572	GATTA	0.0170074	0.0171387	0.0161568	0.0134969	0.835366	0.0164014	1.01514	0.0177822	1.1006	0.0159114	0.928385	0.015738	0.974076
573	GATTC	0.0138967	0.0142304	0.0136187	0.0141971	1.04247	0.0151252	1.11062	0.018619	1.36716	0.0150353	1.05656	0.0163231	1.19858
574	GATTG	0.0149078	0.0163029	0.0167419	0.0123741	0.739113	0.0133291	0.796152	0.0124266	0.742246	0.0245063	1.50319	0.0134876	0.805618
575	GATTT	0.0166699	0.0166355	0.0158665	0.0159113	1.00282	0.0154206	0.971896	0.0135145	0.851759	0.015935	0.957891	0.0139226	0.877486
576	GCAAA	0.0180758	0.0159404	0.0159237	0.0153319	0.962833	0.0183275	1.15096	0.0116874	0.733964	0.0138751	0.870433	0.0178984	1.12401
577	GCAAC	0.0145347	0.0138594	0.0140322	0.011674	0.831939	0.0112257	0.799997	0.0103206	0.735496	0.015864	1.14464	0.0121523	0.866029
578	GCAAG	0.01272	0.0122304	0.0137859	0.0101166	0.733839	0.0088506	0.642005	0.00926068	0.671751	0.0207416	1.69591	0.0110421	0.800971
579	GCAAT	0.0161403	0.0159319	0.0157258	0.0152353	0.968811	0.0144871	0.921234	0.0197347	1.25493	0.0104418	0.655403	0.0145828	0.927317
580	GCACA	0.0151788	0.0149809	0.0147272	0.0204143	1.38616	0.0188001	1.27656	0.0132355	0.898711	0.0164796	1.10004	0.0162631	1.10429
581	GCACC	0.0142978	0.0135524	0.0139442	0.0154284	1.10644	0.0156451	1.12198	0.0163038	1.16922	0.00994459	0.733791	0.0163981	1.17598
582	GCACG	0.0112769	0.0100726	0.0111994	0.0116619	1.0413	0.0114621	1.02346	0.0128311	1.14569	0.0138514	1.37516	0.0125124	1.11724
583	GCACT	0.0142095	0.013386	0.0132448	0.0108892	0.822151	0.0133409	1.00725	0.0135005	1.0193	0.0127149	0.949861	0.0112821	0.851815
584	GCAGA	0.0125264	0.0119276	0.011714	0.00945264	0.806949	0.00990228	0.845334	0.00712682	0.6084	0.0140171	1.17518	0.010532	0.899092
585	GCAGC	0.0105027	0.00881884	0.00895159	0.0104426	1.16656	0.00953596	1.06528	0.0189258	2.11424	0.0134726	1.5277	0.0118072	1.31901
586	GCAGG	0.0131458	0.0111515	0.0126202	0.0113239	0.89728	0.00999681	0.792128	0.0184377	1.46097	0.0132358	1.18691	0.0124824	0.989079
587	GCAGT	0.0141197	0.0138935	0.0136275	0.0180964	1.32793	0.014298	1.0492	0.0244906	1.79714	0.0160061	1.15205	0.0165631	1.21542
588	GCATA	0.0169889	0.01603	0.0158621	0.0149456	0.942216	0.0156569	0.987065	0.0142536	0.898596	0.0124544	0.776945	0.0160531	1.01204
589	GCATC	0.013378	0.013305	0.0132404	0.0131226	0.991103	0.0129037	0.974567	0.0076289	0.576182	0.0112705	0.847089	0.0121073	0.914419
590	GCATG	0.0143798	0.0148445	0.0158929	0.0133279	0.838604	0.0125492	0.789609	0.0111993	0.704672	0.0140882	0.949052	0.0121523	0.764637
591	GCATT	0.0166885	0.0162645	0.0162712	0.0139315	0.856204	0.0143099	0.879458	0.0113527	0.697717	0.0133068	0.818149	0.0154979	0.952476
592	GCCAA	0.0140671	0.013015	0.0131964	0.0174083	1.31917	0.0166613	1.26256	0.012315	0.933208	0.00812142	0.624003	0.015903	1.2051
593	GCCAC	0.0082823	0.00776979	0.00808502	0.00982688	1.21544	0.00880334	1.08885	0.0146441	1.81127	0.00632192	0.813654	0.010607	1.31193
594	GCCAG	0.0114224	0.0104734	0.0116173	0.0116136	0.999683	0.0106349	0.915439	0.011799	1.01564	0.0075058	0.716651	0.010652	0.916913
595	GCCAT	0.0130235	0.0121195	0.0127082	0.0112031	0.881569	0.0120883	0.951226	0.0253553	1.9952	0.0105602	0.87134	0.0144477	1.13689
596	GCCCA	0.0147871	0.0148956	0.0144281	0.0161528	1.11954	0.0182684	1.26617	0.0262339	1.81825	0.0106312	0.713715	0.0178684	1.23844
597	GCCCC	0.0157145	0.015804	0.0158533	0.0194968	1.22983	0.0177012	1.11656	0.020976	1.32313	0.0146091	0.924393	0.0180484	1.13846
598	GCCCG	0.0115571	0.0107933	0.0121671	0.0107806	0.886043	0.0139672	1.14794	0.0143931	1.18295	0.00823981	0.763421	0.0128124	1.05304
599	GCCCT	0.0145083	0.0141067	0.0141554	0.0135452	0.956891	0.0151843	1.07269	0.0145744	1.0296	0.0232988	1.65161	0.0161281	1.13936
600	GCCGA	0.0103014	0.00918131	0.00923311	0.0109013	1.18068	0.0100323	1.08655	0.0114643	1.24165	0.00850026	0.925822	0.0115222	1.24792
601	GCCGC	0.00793237	0.00599152	0.00628591	0.00649492	1.03325	0.00677089	1.07715	0.0098325	1.56421	0.00864233	1.44243	0.00747142	1.1886
602	GCCGG	0.0113264	0.00865253	0.00958062	0.0112273	1.17187	0.00908693	0.948471	0.0133331	1.39168	0.0127386	1.47224	0.010682	1.11496
603	GCCGT	0.0116671	0.0105033	0.0111202	0.0123741	1.11276	0.0126437	1.137	0.0126079	1.13378	0.01513	1.4405	0.0136676	1.22908
604	GCCTA	0.0139927	0.0135779	0.013456	0.0133761	0.994068	0.0116039	0.862358	0.0114782	0.853021	0.00797935	0.58767	0.0120023	0.891967
605	GCCTC	0.0115788	0.0108359	0.0114809	0.00927156	0.807563	0.00869699	0.757518	0.0108925	0.948745	0.0175688	1.62135	0.00915174	0.797127
606	GCCTG	0.0130699	0.0124905	0.013258	0.0107202	0.808585	0.0115684	0.872559	0.00471402	0.35556	0.0110574	0.885267	0.0113572	0.856625
607	GCCTT	0.0152129	0.0149042	0.0147228	0.0127242	0.864253	0.0125965	0.855573	0.0103206	0.700995	0.0159824	1.07234	0.0139076	0.944631
608	GCGAA	0.0122307	0.0116717	0.0116481	0.0118309	1.0157	0.0118993	1.02157	0.00790784	0.678898	0.0107496	0.920997	0.0119273	1.02397
609	GCGAC	0.00833649	0.00838813	0.00824778	0.00729169	0.88408	0.00653456	0.792281	0.0120221	1.45762	0.00790832	0.942799	0.0084466	1.02411
610	GCGAG	0.00940178	0.00928793	0.010544	0.00857136	0.812917	0.0110012	1.04337	0.00573214	0.543642	0.0114363	1.23131	0.0111021	1.05294
611	GCGAT	0.0116191	0.0117187	0.0116437	0.00861965	0.740287	0.00993773	0.853488	0.0103625	0.889967	0.0120045	1.0244	0.00928676	0.797581
612	GCGCA	0.00876385	0.00833696	0.00786508	0.00810054	1.02994	0.00842521	1.07122	0.007866	1.00012	0.0109627	1.31496	0.00795151	1.01099
613	GCGCC	0.0059365	0.00528363	0.00562168	0.00847478	1.50752	0.00739717	1.31583	0.0115758	2.05914	0.00698489	1.32199	0.00730639	1.29968
614	GCGCG	0.0057414	0.00485718	0.00486949	0.00828162	1.70072	0.00668817	1.37349	0.0141839	2.91281	0.00667708	1.37468	0.00733639	1.50661
615	GCGCT	0.00877004	0.00821329	0.00825218	0.00952507	1.15425	0.00864972	1.04817	0.0105019	1.27263	0.00748212	0.910978	0.00973685	1.17991
616	GCGGA	0.0112242	0.0103242	0.0100513	0.0121206	1.20588	0.00950051	0.945203	0.00681999	0.678519	0.0148932	1.44256	0.0109821	1.0926
617	GCGGC	0.00819559	0.0071088	0.00717007	0.00783495	1.09273	0.0079171	1.10419	0.00906542	1.26434	0.00942369	1.32564	0.0084316	1.17594
618	GCGGG	0.0126271	0.0121792	0.0127742	0.0150542	1.17849	0.0147589	1.15537	0.0269313	2.10826	0.0183738	1.50862	0.0146878	1.14981
619	GCGGT	0.0120216	0.011224	0.0114545	0.0103581	0.904278	0.00939416	0.820128	0.0181587	1.58529	0.0130227	1.16026	0.00979686	0.855284
620	GCGTA	0.0134307	0.0136803	0.0132536	0.0107927	0.814318	0.0137663	1.03868	0.0189816	1.43218	0.012928	0.945007	0.0130075	0.981427
621	GCGTC	0.00859662	0.00910456	0.00831816	0.00760557	0.914334	0.00725537	0.872233	0.01417	1.7035	0.0114126	1.25351	0.00868665	1.0443
622	GCGTG	0.0117321	0.0113093	0.0115337	0.0118671	1.02891	0.013979	1.21201	0.0153973	1.33498	0.0110101	0.973546	0.0132925	1.1525
623	GCGTT	0.0144093	0.0143157	0.0141818	0.0121448	0.856365	0.012242	0.863217	0.00796363	0.561539	0.0152484	1.06515	0.0123323	0.869591
624	GCTAA	0.0154761	0.014192	0.0138871	0.0142091	1.02319	0.015137	1.09001	0.00730813	0.526255	0.02086	1.46984	0.0171933	1.23808
625	GCTAC	0.0129987	0.0128402	0.0127786	0.0202332	1.58337	0.017264	1.35101	0.0114224	0.893875	0.00961311	0.748673	0.0168482	1.31847
626	GCTAG	0.0123824	0.0111643	0.0130029	0.00960958	0.739034	0.00708994	0.545258	0.0198184	1.52415	0.0106312	0.952256	0.00936178	0.719977
627	GCTAT	0.0150797	0.0147336	0.0144281	0.011348	0.78652	0.00965413	0.669119	0.00810309	0.561619	0.0146091	0.991549	0.010592	0.734123
628	GCTCA	0.0115866	0.0111344	0.0113577	0.00753314	0.66326	0.00981956	0.86457	0.00651316	0.573456	0.0183265	1.64593	0.00961683	0.84672
629	GCTCC	0.0124335	0.0117442	0.0115425	0.0130261	1.12853	0.0089215	0.772927	0.0180053	1.55992	0.0161244	1.37297	0.0115672	1.00214
630	GCTCG	0.00969597	0.00965467	0.0110894	0.0112393	1.01352	0.00973685	0.878031	0.0144628	1.3042	0.0122176	1.26547	0.0112221	1.01197
631	GCTCT	0.0124583	0.0122091	0.0123167	0.0144023	1.16933	0.0150661	1.22323	0.0102648	0.83341	0.00651134	0.53332	0.0155129	1.25951
632	GCTGA	0.0127974	0.0119532	0.0118988	0.016527	1.38897	0.010824	0.90967	0.0109482	0.920114	0.0134962	1.12909	0.0145078	1.21926
633	GCTGC	0.0106002	0.00872929	0.00943986	0.0119395	1.2648	0.0109894	1.16415	0.00715471	0.757926	0.0093053	1.06599	0.0114772	1.21582
634	GCTGG	0.0133037	0.012772	0.0131525	0.0144385	1.09778	0.0113675	0.86429	0.0224265	1.70512	0.0141592	1.10862	0.0145528	1.10647
635	GCTGT	0.0142513	0.0132752	0.0133768	0.0150421	1.12449	0.0135063	1.00968	0.0115898	0.866411	0.0140408	1.05768	0.0138476	1.0352
636	GCTTA	0.0157951	0.0150875	0.0144149	0.0169254	1.17416	0.0176539	1.2247	0.0159133	1.10395	0.0148459	0.983981	0.0163081	1.13134
637	GCTTC	0.0130265	0.0129724	0.0126774	0.00917498	0.723728	0.0118756	0.936758	0.00781021	0.616074	0.0136383	1.05133	0.0136976	1.08048
638	GCTTG	0.0126487	0.012499	0.013324	0.0105512	0.791896	0.0129864	0.974662	0.0156204	1.17235	0.0137567	1.10062	0.0133375	1.00102
639	GCTTT	0.0172877	0.0153519	0.0155146	0.0129657	0.835708	0.01353	0.872078	0.0116735	0.752418	0.0136857	0.891461	0.0141327	0.910927
640	GGAAA	0.01848	0.0174245	0.0164384	0.0190984	1.16182	0.0221206	1.34567	0.0167083	1.01642	0.0136146	0.781351	0.0179884	1.09429
641	GGAAC	0.0152934	0.015804	0.015431	0.0142816	0.92551	0.0163305	1.05829	0.0253692	1.64404	0.0124307	0.786558	0.0171032	1.10837
642	GGAAG	0.0139974	0.0142219	0.0151055	0.0109979	0.728071	0.0118402	0.783832	0.00998591	0.661077	0.0129517	0.910685	0.0122723	0.81244
643	GGAAT	0.016944	0.016563	0.0169002	0.0150542	0.890769	0.0164368	0.97258	0.0191769	1.13471	0.0123834	0.747652	0.0165932	0.981829
644	GGACA	0.0155133	0.0155055	0.0157346	0.0250139	1.58974	0.0244248	1.5523	0.0331655	2.10781	0.0250746	1.61715	0.0222192	1.41213
645	GGACC	0.0144402	0.0145843	0.0149736	0.0141971	0.948142	0.0124901	0.834144	0.0108785	0.726514	0.0200076	1.37185	0.0141627	0.945846
646	GGACG	0.0124707	0.0127336	0.0137463	0.0188087	1.36827	0.0156215	1.13641	0.0267639	1.94699	0.0221149	1.73674	0.0184985	1.34571
647	GGACT	0.0147158	0.0154372	0.0159149	0.0131588	0.826825	0.0119938	0.753621	0.0126637	0.795713	0.0180897	1.17182	0.0131425	0.825798
648	GGAGA	0.0134136	0.0130918	0.012695	0.0150059	1.18204	0.014818	1.16723	0.0132634	1.04478	0.0214046	1.63496	0.0151229	1.19125
649	GGAGC	0.0109053	0.0109041	0.0113094	0.0188691	1.66845	0.0142626	1.26113	0.0210876	1.86461	0.0176872	1.62206	0.0146578	1.29608
650	GGAGG	0.0138673	0.0147208	0.0154398	0.016527	1.07041	0.0155033	1.00411	0.0227472	1.47328	0.0193209	1.31249	0.0162031	1.04943
651	GGAGT	0.0142095	0.0153306	0.015519	0.013847	0.892258	0.0151016	0.973101	0.0212968	1.3723	0.0108443	0.707365	0.0140577	0.905835
652	GGATA	0.0164067	0.0165844	0.0165439	0.0157665	0.953006	0.0131046	0.792107	0.0202926	1.22659	0.0264479	1.59475	0.0132025	0.798027
653	GGATC	0.0121579	0.0114201	0.011019	0.0112514	1.02109	0.00929963	0.843961	0.00853545	0.77461	0.00861865	0.754689	0.0120323	1.09196
654	GGATG	0.0150193	0.0157571	0.0169838	0.0123259	0.725741	0.0120174	0.707582	0.0251461	1.48059	0.0219728	1.39447	0.0131125	0.772058
655	GGATT	0.0165584	0.0171601	0.0165923	0.0111548	0.672289	0.0130573	0.786948	0.00969303	0.584188	0.0205758	1.19905	0.0125874	0.758627
656	GGCAA	0.0151695	0.0137272	0.0138475	0.00998382	0.720986	0.0100795	0.727897	0.0093862	0.677828	0.0159114	1.15911	0.0113121	0.816911
657	GGCAC	0.0122973	0.0118381	0.0119912	0.0158268	1.31987	0.012431	1.03668	0.00768469	0.640863	0.0100156	0.846054	0.0112221	0.935867
658	GGCAG	0.0124536	0.0114329	0.0125938	0.0142936	1.13497	0.0129273	1.02648	0.0319521	2.53713	0.0187763	1.6423	0.0139677	1.10909
659	GGCAT	0.0152934	0.0151814	0.0158357	0.0142212	0.898046	0.0131636	0.831262	0.0142257	0.898332	0.0135199	0.89056	0.0136976	0.864981
660	GGCCA	0.0123638	0.0114372	0.0118592	0.0145834	1.22971	0.0141562	1.19369	0.0124127	1.04667	0.0126912	1.10964	0.0153929	1.29797
661	GGCCC	0.0129956	0.0122261	0.0131481	0.0151508	1.15232	0.0156806	1.19262	0.0150068	1.14137	0.0167637	1.37114	0.0160981	1.22437
662	GGCCG	0.00999791	0.0087037	0.00970818	0.00822126	0.846838	0.00888605	0.915316	0.0117711	1.21249	0.0111285	1.27859	0.0110121	1.13431
663	GGCCT	0.0135592	0.013757	0.0138783	0.0102736	0.740263	0.0107649	0.775665	0.00661079	0.476341	0.0130937	0.951782	0.0117922	0.849692
664	GGCGA	0.0102766	0.010627	0.0100425	0.0105633	1.05186	0.00829522	0.826013	0.00797757	0.794382	0.00831084	0.782053	0.00966184	0.962095
665	GGCGC	0.00681134	0.00675486	0.00660262	0.0111911	1.69494	0.00944143	1.42995	0.0182982	2.77136	0.00989724	1.4652	0.00855162	1.29519
666	GGCGG	0.0106064	0.0101707	0.0109179	0.0137866	1.26276	0.0127383	1.16674	0.02516	2.30449	0.0146564	1.44105	0.0143727	1.31644
667	GGCGT	0.0122632	0.0132197	0.0124091	0.0122776	0.989404	0.0153615	1.23793	0.0211573	1.70499	0.015201	1.14987	0.015963	1.2864
668	GGCTA	0.0139494	0.0140811	0.0146349	0.0214888	1.46833	0.0159996	1.09325	0.0105298	0.719504	0.0196761	1.39734	0.0193837	1.32449
669	GGCTC	0.0100118	0.0102389	0.0107903	0.011843	1.09756	0.0116629	1.08087	0.0134866	1.24988	0.0105129	1.02676	0.0132625	1.22912
670	GGCTG	0.0126549	0.0127592	0.0128313	0.0153319	1.19488	0.0127264	0.991824	0.0154531	1.20432	0.0169768	1.33056	0.015828	1.23354
671	GGCTT	0.0153367	0.0157102	0.0153607	0.0140039	0.911674	0.0168504	1.09699	0.0196789	1.28113	0.022328	1.42125	0.0176133	1.14665
672	GGGAA	0.0162998	0.0168488	0.0166671	0.0121206	0.727218	0.0142862	0.857151	0.014937	0.896198	0.00940001	0.557905	0.0138026	0.828135
673	GGGAC	0.0144634	0.0145929	0.0151627	0.0183862	1.21259	0.015267	1.00688	0.0313664	2.06865	0.0229436	1.57225	0.0173583	1.1448
674	GGGAG	0.014705	0.0148658	0.0161568	0.0177946	1.10137	0.0196155	1.21407	0.0482002	2.98327	0.022991	1.54657	0.0189036	1.17001
675	GGGAT	0.0164934	0.0167933	0.017195	0.0171065	0.994855	0.0175358	1.01982	0.0250764	1.45835	0.0246957	1.47057	0.0187386	1.08977
676	GGGCA	0.0141847	0.0138978	0.0140146	0.0204747	1.46095	0.014298	1.02022	0.0229564	1.63804	0.0170952	1.23007	0.015768	1.12511
677	GGGCC	0.0113698	0.0113562	0.0119692	0.0119878	1.00156	0.0119702	1.00008	0.0171685	1.43439	0.0167874	1.47826	0.0148528	1.24092
678	GGGCG	0.0109378	0.0118679	0.0118548	0.0167323	1.41143	0.0155624	1.31275	0.0303343	2.55882	0.0141119	1.18908	0.0160681	1.3554
679	GGGCT	0.0130823	0.0144266	0.0141906	0.0210662	1.48452	0.0179257	1.26321	0.0164154	1.15678	0.0220202	1.52636	0.0203889	1.43679
680	GGGGA	0.0168433	0.0178296	0.0174017	0.0176618	1.01495	0.0178548	1.02604	0.0300833	1.72875	0.0218781	1.22707	0.0175833	1.01044
681	GGGGC	0.0141956	0.0141025	0.0149736	0.022696	1.51574	0.0190837	1.2745	0.0147697	0.986383	0.0158877	1.12659	0.0189186	1.26347
682	GGGGG	0.0215504	0.0232241	0.0232609	0.0266436	1.14542	0.0231132	0.993649	0.0316871	1.36225	0.03599	1.54968	0.0239445	1.02939
683	GGGGT	0.0204449	0.0213221	0.0215454	0.0310742	1.44227	0.0273081	1.26747	0.0411431	1.9096	0.0226358	1.06161	0.0303808	1.41008
684	GGGTA	0.0182771	0.0189596	0.0198211	0.0155492	0.784477	0.015716	0.792895	0.0162062	0.817625	0.0272056	1.43492	0.0166382	0.839418
685	GGGTC	0.0147762	0.0157102	0.0160117	0.0210904	1.31719	0.0161414	1.0081	0.0120919	0.755191	0.0149879	0.954028	0.0179134	1.11877
686	GGGTG	0.0177336	0.0190705	0.0196847	0.0237101	1.20449	0.0226878	1.15256	0.0389534	1.97887	0.0313965	1.64634	0.0222192	1.12876
687	GGGTT	0.0205114	0.0213477	0.0212375	0.0276698	1.30288	0.0247321	1.16455	0.0170569	0.803153	0.0174741	0.818545	0.0251898	1.1861
688	GGTAA	0.0180464	0.0184863	0.0177272	0.0153802	0.867601	0.0176421	0.9952	0.0296928	1.67498	0.0196524	1.06308	0.0198188	1.11798
689	GGTAC	0.0159731	0.0166142	0.017912	0.0216698	1.2098	0.0147234	0.821988	0.0158157	0.882967	0.0176635	1.06316	0.0165181	0.922184
690	GGTAG	0.0149357	0.0159788	0.0165351	0.0156699	0.947672	0.0140381	0.848984	0.0218965	1.32424	0.0159587	0.998742	0.0134426	0.812969
691	GGTAT	0.018082	0.019369	0.0184574	0.0165512	0.896722	0.0154442	0.83675	0.0183679	0.995152	0.0280106	1.44615	0.015633	0.846975
692	GGTCA	0.0150441	0.0152667	0.0157566	0.0179636	1.14007	0.0174885	1.10992	0.0259968	1.64991	0.0198892	1.30279	0.0199238	1.26448
693	GGTCC	0.0143535	0.014708	0.0148064	0.0190743	1.28825	0.0160823	1.08617	0.0139468	0.941944	0.0194867	1.3249	0.0190536	1.28685
694	GGTCG	0.0120247	0.0123199	0.0134956	0.0118067	0.874861	0.0102686	0.760886	0.00813099	0.602494	0.012999	1.05512	0.0108021	0.800415
695	GGTCT	0.015264	0.0162986	0.0159897	0.0165632	1.03587	0.0181739	1.1366	0.0149091	0.932422	0.0138277	0.848397	0.0166532	1.04149
696	GGTGA	0.0146229	0.0155438	0.0152507	0.0123017	0.806633	0.014298	0.937534	0.0196929	1.29128	0.0227779	1.46539	0.0135326	0.887342
697	GGTGC	0.0127215	0.0136121	0.0133108	0.0192433	1.44569	0.017583	1.32096	0.0188561	1.4166	0.0119809	0.880166	0.0182735	1.37283
698	GGTGG	0.0165538	0.0182176	0.0195175	0.0233841	1.19811	0.0199227	1.02076	0.0413941	2.12087	0.0300706	1.65063	0.0217991	1.1169
699	GGTGT	0.0181579	0.0191132	0.0195483	0.0181085	0.926345	0.014688	0.751368	0.0245603	1.25639	0.0182081	0.952646	0.015543	0.795104
700	GGTTA	0.0183963	0.019271	0.0186906	0.0228771	1.22399	0.0201827	1.07983	0.0160528	0.858871	0.0186106	0.965733	0.0197287	1.05555
701	GGTTC	0.0155365	0.0162219	0.0160029	0.0224183	1.40089	0.0187292	1.17037	0.017824	1.1138	0.0135673	0.836356	0.0194437	1.21501
702	GGTTG	0.0173419	0.0187678	0.0193328	0.0235652	1.21892	0.0210689	1.0898	0.0258434	1.33677	0.0150116	0.799862	0.0223092	1.15396
703	GGTTT	0.0201445	0.0212496	0.0201774	0.0161407	0.799942	0.0184575	0.914761	0.0195674	0.969769	0.0138988	0.65407	0.0179284	0.888541
704	GTAAA	0.0211788	0.0196078	0.0188401	0.0198228	1.05216	0.0200763	1.06562	0.0187585	0.995665	0.0134252	0.684685	0.0199838	1.0607
705	GTAAC	0.0173001	0.0173989	0.0172346	0.0105874	0.614315	0.012431	0.721285	0.0176567	1.02449	0.0139935	0.804274	0.0137576	0.798258
706	GTAAG	0.0158926	0.0165161	0.0166935	0.0132916	0.796217	0.0130337	0.780763	0.00955356	0.572292	0.019463	1.17842	0.0135026	0.808852
707	GTAAT	0.0189584	0.019352	0.0183255	0.0158148	0.862994	0.018103	0.987859	0.0210039	1.14616	0.0139224	0.719432	0.0177784	0.970146
708	GTACA	0.0178776	0.0189298	0.0184486	0.0196175	1.06336	0.0194973	1.05684	0.0289257	1.5679	0.0280343	1.48096	0.0205389	1.1133
709	GTACC	0.016433	0.0173008	0.0178328	0.01736	0.973489	0.015716	0.881299	0.017573	0.98543	0.0122413	0.707559	0.0181384	1.01714
710	GTACG	0.0144758	0.0152752	0.0173489	0.0131951	0.76057	0.0134827	0.777149	0.0145605	0.839272	0.0147275	0.964144	0.0117472	0.677116
711	GTACT	0.0165987	0.0183584	0.0180703	0.0182534	1.01013	0.0149952	0.829825	0.00790784	0.437615	0.0125018	0.680985	0.0133975	0.741411
712	GTAGA	0.0145889	0.0150193	0.0151187	0.0123259	0.815271	0.0116393	0.769861	0.0186329	1.23244	0.0123834	0.824497	0.0121523	0.803792
713	GTAGC	0.0127184	0.0124777	0.012739	0.0164063	1.28788	0.0129746	1.0185	0.0186469	1.46377	0.0107023	0.857711	0.0150629	1.18242
714	GTAGG	0.0148954	0.0156718	0.0162492	0.0158268	0.974006	0.0148652	0.914827	0.0234725	1.44453	0.0174267	1.11198	0.0173883	1.0701
715	GTAGT	0.0159793	0.0171046	0.0165439	0.0151387	0.915061	0.013849	0.837105	0.0143094	0.864934	0.0138514	0.809804	0.0151529	0.915917
716	GTATA	0.0188934	0.0189298	0.018365	0.0159234	0.86705	0.0168977	0.9201	0.011534	0.628041	0.0165033	0.871815	0.0165781	0.902701
717	GTATC	0.015648	0.0162219	0.0162888	0.0150421	0.923464	0.0159996	0.982246	0.0180751	1.10966	0.0109627	0.675799	0.0181234	1.11263
718	GTATG	0.0170183	0.019062	0.0192536	0.0140884	0.731729	0.0138608	0.719908	0.0133053	0.691052	0.011531	0.604921	0.0137276	0.712989
719	GTATT	0.0194508	0.0206057	0.0192976	0.0257141	1.3325	0.0246612	1.27794	0.0178519	0.925085	0.0258559	1.25479	0.0202839	1.05111
720	GTCAA	0.015922	0.015804	0.0155322	0.0115412	0.743046	0.0122774	0.790448	0.0142955	0.920376	0.0140408	0.888436	0.0124674	0.802678
721	GTCAC	0.0131721	0.0132794	0.0135308	0.0122293	0.903814	0.0101386	0.749301	0.0127195	0.940043	0.0145617	1.09656	0.0121523	0.898125
722	GTCAG	0.0131674	0.0137101	0.0144017	0.01835	1.27415	0.0168859	1.17249	0.0145047	1.00715	0.0164559	1.20027	0.0167132	1.1605
723	GTCAT	0.0155876	0.0164948	0.0167727	0.0148731	0.886747	0.0171695	1.02366	0.0194837	1.16163	0.012265	0.743567	0.0205389	1.22455
724	GTCCA	0.0146384	0.0153392	0.0156906	0.0165874	1.05716	0.0150779	0.960955	0.016513	1.05242	0.0182791	1.19166	0.0154079	0.981986
725	GTCCC	0.0152253	0.0160343	0.0161436	0.0193882	1.20098	0.0178903	1.10819	0.0130403	0.807764	0.0163139	1.01744	0.0173583	1.07524
726	GTCCG	0.0128098	0.0132794	0.0143269	0.0137625	0.960601	0.0127855	0.892411	0.0087307	0.609391	0.0112469	0.846939	0.0131875	0.920469
727	GTCCT	0.0149047	0.0156888	0.0157478	0.0137262	0.871632	0.0148652	0.943959	0.011283	0.716481	0.0143723	0.916085	0.0141927	0.901252
728	GTCGA	0.0103246	0.0110321	0.0107727	0.00927156	0.860653	0.00945325	0.877519	0.0104741	0.972278	0.00762419	0.691093	0.0094818	0.88017
729	GTCGC	0.00929804	0.00927087	0.00923751	0.00970616	1.05073	0.00992591	1.07452	0.0145326	1.57321	0.0163375	1.76225	0.0108771	1.17749
730	GTCGG	0.0125945	0.0120811	0.0130997	0.019195	1.46531	0.0153143	1.16906	0.0140305	1.07106	0.0227779	1.88541	0.0162331	1.2392
731	GTCGT	0.0132108	0.0147677	0.0145381	0.0166598	1.14594	0.0156215	1.07452	0.0107251	0.737724	0.0207889	1.40773	0.0138626	0.953539
732	GTCTA	0.0150441	0.0152368	0.0153167	0.0158268	1.03331	0.0139435	0.910351	0.00483954	0.315966	0.00802671	0.526797	0.0162481	1.06081
733	GTCTC	0.0124304	0.0132709	0.0134296	0.0124345	0.925904	0.0142862	1.06379	0.0108925	0.811079	0.0131174	0.988433	0.0132625	0.98756
734	GTCTG	0.0141491	0.0150748	0.0152903	0.0171186	1.11957	0.0150307	0.983021	0.0169175	1.10642	0.0170005	1.12775	0.0134276	0.878176
735	GTCTT	0.0165305	0.0178338	0.0166495	0.012676	0.761341	0.0136009	0.816892	0.0210736	1.26572	0.0172847	0.969205	0.0145678	0.874967
736	GTGAA	0.0160443	0.0153946	0.0157566	0.00980274	0.622137	0.0121002	0.767944	0.0111017	0.704574	0.0125491	0.815165	0.0108921	0.691272
737	GTGAC	0.0132557	0.0145673	0.0141422	0.0153077	1.08242	0.0117811	0.833047	0.0130124	0.92011	0.0116731	0.80132	0.0142077	1.00463
738	GTGAG	0.0128748	0.0137016	0.0137507	0.0150421	1.09392	0.0149007	1.08363	0.0167083	1.21509	0.0189184	1.38074	0.015873	1.15434
739	GTGAT	0.0149543	0.0156334	0.0153167	0.0154164	1.00651	0.0158815	1.03687	0.0148673	0.970661	0.0134489	0.860266	0.0165481	1.0804
740	GTGCA	0.0137032	0.0141536	0.0143225	0.0153077	1.06879	0.0155979	1.08904	0.0144768	1.01077	0.0169295	1.19612	0.0154079	1.07578
741	GTGCC	0.0112366	0.0117656	0.0117492	0.0176498	1.50221	0.0135063	1.14955	0.0171127	1.4565	0.0108917	0.925727	0.0151829	1.29224
742	GTGCG	0.0107953	0.0115225	0.0125278	0.0131951	1.05326	0.0115093	0.918701	0.0152439	1.2168	0.020931	1.81654	0.0116872	0.932901
743	GTGCT	0.0136877	0.014627	0.014692	0.0157785	1.07395	0.0143926	0.979617	0.0171267	1.16571	0.0194393	1.329	0.0153329	1.04362
744	GTGGA	0.0149822	0.0150449	0.0150791	0.0166598	1.10483	0.0142035	0.941931	0.0199021	1.31984	0.0297628	1.97826	0.0149278	0.989966
745	GTGGC	0.0124273	0.0120129	0.0125674	0.0137383	1.09317	0.011592	0.922389	0.00882833	0.702478	0.0158166	1.31664	0.0127224	1.01233
746	GTGGG	0.0173341	0.0188275	0.0194604	0.0185793	0.954727	0.0170986	0.878636	0.0502922	2.58434	0.028792	1.52925	0.0203739	1.04694
747	GTGGT	0.0171251	0.0183157	0.0175029	0.0228892	1.30774	0.0210807	1.20442	0.0253971	1.45103	0.0142776	0.779527	0.0194737	1.1126
748	GTGTA	0.0176454	0.0188616	0.018673	0.0179033	0.958781	0.0154088	0.825193	0.0117432	0.628888	0.0188	0.996737	0.0154979	0.829967
749	GTGTC	0.0140191	0.0146227	0.0151143	0.0151387	1.00161	0.0130218	0.861557	0.0283678	1.87688	0.0132595	0.906771	0.015663	1.0363
750	GTGTG	0.0167287	0.0184394	0.01917	0.0180723	0.942737	0.017713	0.923995	0.0193582	1.00981	0.0309466	1.67829	0.0184535	0.962623
751	GTGTT	0.0191767	0.0210279	0.0206744	0.0197986	0.957639	0.0196746	0.951638	0.0236119	1.14208	0.0172847	0.821987	0.0189486	0.916524
752	GTTAA	0.0190854	0.0190364	0.018651	0.0221407	1.18711	0.0234677	1.25826	0.0109203	0.585511	0.014396	0.756234	0.0232544	1.24682
753	GTTAC	0.0166343	0.0169426	0.0168914	0.0204264	1.20927	0.0175358	1.03815	0.0041422	0.245225	0.0157693	0.930749	0.0185585	1.09869
754	GTTAG	0.0156511	0.016853	0.0166363	0.0146075	0.878051	0.0147943	0.889279	0.0145186	0.872707	0.0156509	0.92867	0.0138926	0.835079
755	GTTAT	0.0189739	0.0194543	0.0189809	0.0191105	1.00683	0.0200527	1.05647	0.014937	0.786951	0.0134726	0.692523	0.0178834	0.942179
756	GTTCA	0.0157951	0.016853	0.0169266	0.0192433	1.13687	0.0174767	1.0325	0.0149928	0.885753	0.0152957	0.907596	0.0165631	0.978526
757	GTTCC	0.0149357	0.0157059	0.0157038	0.0159717	1.01706	0.018103	1.15278	0.0112411	0.715824	0.0194156	1.2362	0.0191886	1.22191
758	GTTCG	0.0139478	0.0151473	0.0159809	0.0165029	1.03266	0.0147589	0.923533	0.00686183	0.429377	0.0145617	0.961345	0.015798	0.988556
759	GTTCT	0.0157842	0.0168914	0.0169222	0.0137383	0.81185	0.0177248	1.04743	0.0130403	0.770599	0.0134962	0.799	0.015933	0.941544
760	GTTGA	0.0152918	0.0163456	0.0153387	0.014016	0.913768	0.0163541	1.0662	0.024644	1.60666	0.0154615	0.945913	0.0165031	1.07592
761	GTTGC	0.0130374	0.0134415	0.0133856	0.0143902	1.07505	0.0131164	0.979888	0.0220499	1.64729	0.0131174	0.975889	0.0130975	0.978477
762	GTTGG	0.0171174	0.0185076	0.018563	0.0202212	1.08933	0.0169331	0.912198	0.0248951	1.34111	0.0220675	1.19235	0.0177634	0.956924
763	GTTGT	0.018048	0.0194842	0.0196935	0.0211749	1.07522	0.0211044	1.07164	0.0163875	0.832128	0.0200549	1.02929	0.0200588	1.01855
764	GTTTA	0.019248	0.0201793	0.019148	0.0193399	1.01002	0.0210807	1.10093	0.0140165	0.732009	0.0114836	0.569081	0.0194887	1.01779
765	GTTTC	0.016289	0.0167166	0.0167727	0.0131226	0.782381	0.0139199	0.829916	0.015216	0.907188	0.0118862	0.711041	0.0149428	0.890904
766	GTTTG	0.0182214	0.0198467	0.0193812	0.0173479	0.895093	0.0131873	0.680417	0.0161365	0.832584	0.0227542	1.1465	0.0119873	0.618501
767	GTTTT	0.0209728	0.0215354	0.0205821	0.0155975	0.757819	0.0192492	0.935241	0.0151741	0.73725	0.0159824	0.742146	0.0170432	0.828063
768	TAAAA	0.0294642	0.0244736	0.022082	0.02971	1.34544	0.0294351	1.33299	0.0205715	0.931596	0.0188947	0.772047	0.0258049	1.16859
769	TAAAC	0.022995	0.0214415	0.0211099	0.0214405	1.01566	0.0241412	1.1436	0.0254111	1.20375	0.0187763	0.875699	0.0247547	1.17266
770	TAAAG	0.0192634	0.0188999	0.0187038	0.0218871	1.1702	0.0172285	0.921127	0.0162899	0.870941	0.0176872	0.935832	0.0194587	1.04036
771	TAAAT	0.0230384	0.0208061	0.0197067	0.0199918	1.01447	0.0193792	0.98338	0.01417	0.719043	0.0135909	0.653218	0.0187236	0.950112
772	TAACA	0.0212934	0.0215695	0.0202829	0.0167323	0.824943	0.0196391	0.968259	0.0142397	0.702053	0.0162192	0.751949	0.0190386	0.938652
773	TAACC	0.0202405	0.020384	0.0209735	0.0211145	1.00672	0.0216361	1.03159	0.0249927	1.19163	0.0257612	1.2638	0.021004	1.00145
774	TAACG	0.0162967	0.0170065	0.0177404	0.0145834	0.822043	0.0151606	0.854582	0.0200416	1.12971	0.01513	0.889657	0.0146428	0.825391
775	TAACT	0.0190358	0.0185332	0.0186554	0.0198831	1.06581	0.0182093	0.97609	0.0124684	0.668357	0.0122413	0.660507	0.0182885	0.980333
776	TAAGA	0.0178683	0.0171814	0.0156818	0.0138349	0.882228	0.0138608	0.883881	0.0121058	0.771968	0.0172373	1.00325	0.0136526	0.870603
777	TAAGC	0.0151819	0.0143157	0.0140322	0.0128088	0.91281	0.0116866	0.832839	0.0124684	0.888558	0.0120993	0.845175	0.0130075	0.926972
778	TAAGG	0.0158384	0.0161366	0.0163152	0.0175894	1.0781	0.0199109	1.22039	0.017573	1.07709	0.0193446	1.1988	0.0179884	1.10256
779	TAAGT	0.0174178	0.0178424	0.0171774	0.0151025	0.879209	0.0146289	0.851638	0.00729418	0.424639	0.0210494	1.17974	0.0144327	0.840218
780	TAATA	0.0221248	0.0194032	0.0189545	0.0175411	0.925433	0.0188356	0.993727	0.01417	0.747578	0.0145144	0.748042	0.0172833	0.911831
781	TAATC	0.0178807	0.0175737	0.0168035	0.0204143	1.21489	0.0209508	1.24681	0.0145326	0.864855	0.0225411	1.28266	0.0203439	1.21069
782	TAATG	0.0191163	0.0197145	0.0193592	0.0158148	0.816913	0.0167441	0.864916	0.0160388	0.828487	0.0168348	0.853931	0.0166832	0.86177
783	TAATT	0.0203705	0.0193562	0.0189633	0.0139556	0.735928	0.0164605	0.868018	0.0160807	0.847989	0.0147275	0.760864	0.0144477	0.76188
784	TACAA	0.021459	0.0201494	0.0193328	0.0230702	1.19332	0.0227232	1.17537	0.0176148	0.911137	0.0240091	1.19155	0.0240196	1.24243
785	TACAC	0.0194198	0.019578	0.0189677	0.0215974	1.13864	0.016295	0.859095	0.0176706	0.931616	0.0184212	0.940912	0.0177634	0.936507
786	TACAG	0.0163896	0.016563	0.0179911	0.0149576	0.831388	0.0171576	0.953671	0.0208923	1.16126	0.0112942	0.681893	0.0167732	0.932302
787	TACAT	0.0193765	0.0201665	0.0197815	0.018519	0.936178	0.0224987	1.13736	0.0225799	1.14147	0.0230146	1.14123	0.0189486	0.957897
788	TACCA	0.0191969	0.0196761	0.0199398	0.0184103	0.923294	0.0217188	1.08922	0.0186887	0.937256	0.0156272	0.794224	0.0202538	1.01575
789	TACCC	0.0201321	0.020691	0.0213694	0.0268368	1.25585	0.0231132	1.0816	0.0147557	0.690506	0.0232277	1.1226	0.0259549	1.21458
790	TACCG	0.0147282	0.0151046	0.0167463	0.0127122	0.759104	0.0141326	0.843925	0.0143094	0.854483	0.0194156	1.28541	0.0141027	0.842138
791	TACCT	0.0177166	0.0188573	0.0184794	0.0167805	0.908067	0.0145935	0.789714	0.00582977	0.315473	0.00667708	0.354085	0.0134276	0.726622
792	TACGA	0.0158043	0.0162773	0.0161392	0.014692	0.91033	0.0159524	0.98842	0.00562056	0.348254	0.0111048	0.682225	0.0142077	0.88032
793	TACGC	0.0126069	0.0127336	0.012475	0.011843	0.949333	0.0127264	1.02015	0.00887017	0.711034	0.0198418	1.55823	0.0119123	0.954888
794	TACGG	0.0147902	0.0148701	0.0156774	0.0136297	0.869385	0.0129982	0.829107	0.00926068	0.590704	0.0111522	0.749973	0.0127974	0.816299
795	TACGT	0.0171576	0.018691	0.0181583	0.0167805	0.924125	0.0160587	0.884372	0.00994407	0.547632	0.0150353	0.804413	0.0162931	0.897281
796	TACTA	0.0182307	0.0186526	0.0173621	0.0162856	0.937995	0.0164723	0.948748	0.0125661	0.723764	0.0112705	0.604234	0.0144027	0.829549
797	TACTC	0.0155643	0.0168189	0.0168563	0.0172755	1.02487	0.0132345	0.785142	0.0169872	1.00777	0.0160297	0.953079	0.0147328	0.874026
798	TACTG	0.016354	0.0176974	0.018431	0.0186397	1.01132	0.0160942	0.87321	0.0178519	0.968579	0.0264479	1.49445	0.0174333	0.945867
799	TACTT	0.018915	0.019288	0.0189237	0.0172152	0.909714	0.0195091	1.03094	0.0181587	0.959577	0.00977885	0.506991	0.0198188	1.0473
800	TAGAA	0.0177104	0.0169468	0.0154398	0.0125432	0.812389	0.0142626	0.923752	0.01258	0.814777	0.0178529	1.05347	0.0130075	0.842462
801	TAGAC	0.0154296	0.0151302	0.0155674	0.0160683	1.03217	0.0157751	1.01334	0.0127892	0.821539	0.0149169	0.985902	0.0141627	0.909766
802	TAGAG	0.0130993	0.0136334	0.0138211	0.011855	0.857751	0.00980774	0.709622	0.0164014	1.1867	0.00928162	0.680801	0.0108321	0.783735
803	TAGAT	0.0157687	0.016482	0.0148108	0.0130985	0.884387	0.0155388	1.04915	0.0329424	2.22421	0.0126438	0.76713	0.0138326	0.933955
804	TAGCA	0.0152717	0.0155396	0.015	0.0132675	0.884503	0.0148534	0.990231	0.00895385	0.596925	0.0140882	0.9066	0.0123173	0.821158
805	TAGCC	0.0129677	0.0128871	0.0129765	0.0172031	1.32571	0.014239	1.09729	0.0138771	1.0694	0.00736374	0.571403	0.015663	1.20703
806	TAGCG	0.0109517	0.0111941	0.0116085	0.00613275	0.528299	0.00613279	0.528303	0.00570424	0.491386	0.016598	1.48274	0.00589612	0.507915
807	TAGCT	0.014849	0.0153519	0.0150263	0.0188449	1.25412	0.0164487	1.09465	0.0185632	1.23538	0.00918691	0.59842	0.0190536	1.26801
808	TAGGA	0.0147809	0.0147336	0.0137683	0.0182051	1.32225	0.0159287	1.15691	0.0103625	0.752634	0.0156272	1.06065	0.015828	1.1496
809	TAGGC	0.0126565	0.0114543	0.0114897	0.016684	1.45208	0.0156688	1.36372	0.0147836	1.28668	0.0113416	0.990162	0.0146878	1.27834
810	TAGGG	0.0152098	0.0155097	0.0169134	0.0153198	0.905776	0.0141917	0.839078	0.0247137	1.46119	0.0177345	1.14345	0.015918	0.941146
811	TAGGT	0.0162193	0.0165161	0.0165131	0.0112514	0.681361	0.013589	0.822923	0.0169593	1.02702	0.0110101	0.666626	0.0146278	0.885826
812	TAGTA	0.0174673	0.0169724	0.0164296	0.0129657	0.789168	0.0133054	0.809847	0.00688972	0.419349	0.0114363	0.673815	0.0130525	0.79445
813	TAGTC	0.0144356	0.0148402	0.0140586	0.0119516	0.850128	0.0112612	0.801017	0.0173777	1.23609	0.0142776	0.962088	0.0117172	0.833456
814	TAGTG	0.0158338	0.0166697	0.0166627	0.0118913	0.713645	0.0123956	0.743911	0.00941409	0.56498	0.0207179	1.24285	0.0137426	0.824753
815	TAGTT	0.0180774	0.0181366	0.01778	0.0141488	0.795769	0.0132936	0.747673	0.0185911	1.04562	0.0164323	0.906027	0.0137876	0.775456
816	TATAA	0.0214993	0.0198381	0.0182727	0.0174687	0.956	0.0173349	0.948679	0.0201252	1.10138	0.0104418	0.526351	0.0170132	0.931075
817	TATAC	0.0195329	0.0195311	0.0192712	0.0141971	0.736699	0.0115093	0.597229	0.0151183	0.784504	0.01146	0.586755	0.0120773	0.626702
818	TATAG	0.0164299	0.0162603	0.0167551	0.018519	1.10527	0.0171576	1.02403	0.0231796	1.38344	0.00831084	0.511113	0.0161581	0.964368
819	TATAT	0.0190637	0.0186782	0.0170146	0.0164425	0.966377	0.0170158	1.00007	0.0152718	0.897567	0.00956575	0.512135	0.015738	0.924969
820	TATCA	0.0169997	0.0177571	0.0164868	0.0146075	0.886016	0.0200409	1.21557	0.0184098	1.11664	0.0155325	0.874722	0.0181985	1.10382
821	TATCC	0.0172985	0.0168914	0.0166583	0.0167323	1.00444	0.0168622	1.01224	0.0085215	0.511546	0.0140408	0.831241	0.015633	0.938449
822	TATCG	0.0145687	0.015288	0.0161612	0.00771422	0.477329	0.0100086	0.619298	0.0147697	0.913894	0.0132358	0.865764	0.00990188	0.612693
823	TATCT	0.0168278	0.0170876	0.0170058	0.0163218	0.959778	0.0150188	0.88316	0.0126916	0.746309	0.0109391	0.640176	0.0165781	0.974852
824	TATGA	0.0168991	0.0171473	0.0167991	0.0157544	0.937814	0.0169568	1.00939	0.0169314	1.00788	0.0139935	0.816075	0.0163531	0.973453
825	TATGC	0.0153476	0.0161963	0.0157917	0.0167805	1.06262	0.0158696	1.00493	0.0150068	0.950292	0.00710328	0.438574	0.0161281	1.0213
826	TATGG	0.0164283	0.0181238	0.0183738	0.013847	0.753624	0.0130927	0.712575	0.0124545	0.677838	0.0147985	0.816522	0.0147178	0.801019
827	TATGT	0.0191984	0.0201622	0.0195043	0.019195	0.984141	0.0184693	0.946932	0.0111435	0.571334	0.017995	0.89251	0.0189036	0.969199
828	TATTA	0.0198781	0.0187805	0.018409	0.0175532	0.953509	0.0190719	1.03601	0.0137516	0.747	0.015201	0.809403	0.0183485	0.996711
829	TATTC	0.0178498	0.0180044	0.0176216	0.0182534	1.03585	0.0145107	0.823461	0.0105298	0.597551	0.0199602	1.10863	0.0148228	0.841171
830	TATTG	0.0181161	0.0189511	0.0188005	0.0157906	0.839903	0.0140499	0.747313	0.0157041	0.835301	0.0134252	0.708412	0.0137576	0.731767
831	TATTT	0.0209047	0.0210876	0.0200542	0.0247362	1.23347	0.0263864	1.31575	0.0187863	0.936779	0.0137093	0.650114	0.0250548	1.24935
832	TCAAA	0.0185729	0.0173392	0.0165615	0.0151508	0.914818	0.0161887	0.977487	0.0192187	1.16044	0.0208126	1.20032	0.0142227	0.858779
833	TCAAC	0.016433	0.0161281	0.0159369	0.0168168	1.05521	0.0144517	0.906804	0.0108506	0.680848	0.0162192	1.00565	0.015768	0.989401
834	TCAAG	0.0136273	0.0145843	0.0152419	0.01101	0.722349	0.0113557	0.745033	0.0113248	0.743005	0.021594	1.48063	0.0112521	0.738238
835	TCAAT	0.0174565	0.0176249	0.0170014	0.0157182	0.924522	0.0156215	0.918835	0.0148673	0.874474	0.0152957	0.867849	0.0160531	0.944218
836	TCACA	0.016289	0.0169554	0.016302	0.0177343	1.08786	0.0164487	1.009	0.013891	0.852105	0.0112942	0.666115	0.0174933	1.07308
837	TCACC	0.015233	0.0152581	0.0158357	0.0155009	0.978855	0.0162714	1.02751	0.00984645	0.621787	0.0248615	1.62939	0.0148678	0.938878
838	TCACG	0.0122307	0.0126952	0.0140674	0.011348	0.806687	0.0102804	0.730796	0.0142815	1.01522	0.0141592	1.11532	0.0110421	0.784942
839	TCACT	0.0152686	0.0159404	0.0149252	0.0182654	1.2238	0.0156924	1.0514	0.024128	1.6166	0.0196524	1.23287	0.0184985	1.23942
840	TCAGA	0.013601	0.0132837	0.0130557	0.0151749	1.16232	0.0173349	1.32777	0.00785205	0.601428	0.0149169	1.12295	0.015813	1.2112
841	TCAGC	0.0120433	0.0117357	0.0122419	0.0122414	0.999955	0.0127146	1.03861	0.00778232	0.635712	0.0140408	1.19642	0.0120473	0.984103
842	TCAGG	0.0137822	0.0141366	0.0149868	0.0173117	1.15514	0.0169686	1.13224	0.0156623	1.04507	0.0119809	0.847508	0.0173133	1.15524
843	TCAGT	0.0153491	0.015804	0.0165483	0.0127001	0.767455	0.0130573	0.78904	0.00987434	0.596697	0.0219965	1.39183	0.0131125	0.792375
844	TCATA	0.0170276	0.016998	0.0159853	0.016527	1.03389	0.0195682	1.22414	0.0184656	1.15516	0.0124307	0.731306	0.0185585	1.16098
845	TCATC	0.0146787	0.0153647	0.0142961	0.0154526	1.08089	0.0151606	1.06047	0.0165828	1.15995	0.0187053	1.21742	0.0169532	1.18586
846	TCATG	0.0148985	0.0161409	0.0172126	0.0110462	0.641752	0.0119347	0.693373	0.0210457	1.2227	0.0128096	0.793612	0.0130675	0.759183
847	TCATT	0.018	0.0183072	0.0174941	0.0150421	0.859841	0.0198755	1.13612	0.0164154	0.93834	0.0192736	1.05279	0.0223392	1.27696
848	TCCAA	0.0173125	0.0169895	0.0169882	0.0223942	1.31822	0.0229596	1.3515	0.01364	0.802908	0.0158166	0.930967	0.021229	1.24963
849	TCCAC	0.0146833	0.0144607	0.0143137	0.0194606	1.35958	0.0200054	1.39764	0.0168756	1.17898	0.0184922	1.27879	0.0205989	1.4391
850	TCCAG	0.0142358	0.0145417	0.0156246	0.0151629	0.970448	0.0142153	0.909805	0.0172383	1.10328	0.0171663	1.18049	0.0145978	0.934282
851	TCCAT	0.0162193	0.0169852	0.0167727	0.015525	0.925614	0.0151961	0.906003	0.00785205	0.468145	0.0180187	1.06084	0.0148378	0.884642
852	TCCCA	0.0171824	0.016934	0.0168782	0.0218389	1.29391	0.0192728	1.14187	0.0117293	0.694934	0.0141829	0.837537	0.0206289	1.22222
853	TCCCC	0.0190358	0.0194799	0.0198211	0.0269696	1.36065	0.0231723	1.16907	0.0187166	0.944279	0.0161244	0.827748	0.0251298	1.26783
854	TCCCG	0.0136474	0.0139745	0.0152727	0.0144385	0.945382	0.0159405	1.04373	0.0157041	1.02825	0.0137804	0.986106	0.0162331	1.06288
855	TCCCT	0.0164345	0.0166398	0.0165747	0.013847	0.835427	0.0172758	1.0423	0.0156483	0.944107	0.0166217	0.998911	0.0182135	1.09887
856	TCCGA	0.0132154	0.0133178	0.0126818	0.0133399	1.0519	0.0140735	1.10974	0.00728023	0.57407	0.0170005	1.27653	0.0124824	0.984276
857	TCCGC	0.0114395	0.010354	0.0102712	0.0106237	1.03431	0.00952415	0.927264	0.00725234	0.706083	0.0108207	1.04507	0.00961683	0.936288
858	TCCGG	0.0134493	0.0127805	0.014019	0.0103822	0.74058	0.0111666	0.796536	0.0102509	0.731214	0.0095184	0.74476	0.0128274	0.915002
859	TCCGT	0.0154668	0.0157699	0.0165439	0.0156578	0.946439	0.0150897	0.912101	0.0106554	0.644064	0.00947104	0.600579	0.0152129	0.919545
860	TCCTA	0.0157378	0.015885	0.015673	0.0156216	0.996722	0.0161296	1.02913	0.0225799	1.44069	0.0110574	0.696093	0.0178684	1.14008
861	TCCTC	0.0138766	0.0140342	0.0143489	0.0176498	1.23004	0.0177603	1.23774	0.0128171	0.893245	0.0128806	0.9178	0.0170282	1.18672
862	TCCTG	0.0146725	0.0158296	0.0169222	0.0111186	0.657042	0.0114502	0.676639	0.00866097	0.51181	0.0188474	1.19064	0.0127674	0.754476
863	TCCTT	0.0168309	0.017288	0.0171774	0.0139315	0.811037	0.0185402	1.07934	0.0140305	0.816801	0.0211204	1.22168	0.0171032	0.995685
864	TCGAA	0.0131736	0.0134927	0.0129193	0.00788324	0.61019	0.00719628	0.557017	0.00502085	0.388631	0.00878439	0.65105	0.00888169	0.687473
865	TCGAC	0.0112846	0.011821	0.0116657	0.0114566	0.982084	0.011143	0.955198	0.00874465	0.749606	0.010726	0.907365	0.00964683	0.826943
866	TCGAG	0.0112645	0.0115779	0.0121187	0.0103581	0.854715	0.00818888	0.67572	0.0140305	1.15775	0.0189894	1.64014	0.010622	0.876496
867	TCGAT	0.0132495	0.0140556	0.013258	0.0101891	0.76852	0.0124192	0.936731	0.0103067	0.777393	0.0101577	0.722682	0.0147628	1.1135
868	TCGCA	0.0123902	0.0121238	0.0122023	0.0120844	0.990338	0.0121356	0.994534	0.0159551	1.30755	0.0161955	1.33585	0.0125574	1.0291
869	TCGCC	0.0101326	0.0101323	0.0099985	0.0114929	1.14946	0.00765713	0.765828	0.0112272	1.12289	0.0107496	1.06093	0.0094818	0.948322
870	TCGCG	0.00821417	0.00869943	0.00847212	0.00939228	1.10861	0.0101741	1.20089	0.0105438	1.24453	0.00636928	0.732148	0.0101869	1.20241
871	TCGCT	0.0119256	0.0122432	0.0121671	0.0119999	0.986257	0.0140026	1.15086	0.00875859	0.719858	0.0188711	1.54135	0.0135026	1.10976
872	TCGGA	0.0127355	0.0123242	0.0123915	0.0134607	1.08628	0.0121947	0.984121	0.0188142	1.51832	0.0184212	1.49472	0.0114022	0.920163
873	TCGGC	0.0105058	0.00961202	0.00958062	0.00852307	0.889616	0.0113793	1.18775	0.00806125	0.841413	0.0127859	1.3302	0.0109821	1.14628
874	TCGGG	0.0142544	0.0148829	0.0150263	0.0211387	1.40677	0.0174885	1.16386	0.0151183	1.00612	0.0219965	1.47798	0.0187536	1.24805
875	TCGGT	0.0144991	0.015143	0.0149076	0.0139556	0.936143	0.0129037	0.865579	0.0161922	1.08618	0.0271819	1.79502	0.0128574	0.862477
876	TCGTA	0.0153352	0.01632	0.0160513	0.0185793	1.1575	0.0201236	1.25371	0.0105856	0.659488	0.01513	0.927085	0.0172233	1.07302
877	TCGTC	0.0121827	0.0136206	0.0130381	0.011348	0.870373	0.0133882	1.02685	0.00734997	0.563731	0.0144433	1.06041	0.0119423	0.915953
878	TCGTG	0.013745	0.014998	0.0156686	0.0192312	1.22738	0.0179257	1.14406	0.0341697	2.18078	0.0278449	1.85657	0.0197738	1.262
879	TCGTT	0.016721	0.0180471	0.0174281	0.0205471	1.17896	0.0221679	1.27196	0.0211434	1.21318	0.0241985	1.34086	0.0205539	1.17935
880	TCTAA	0.0160536	0.0155908	0.0149164	0.0152957	1.02543	0.0172758	1.15818	0.00843782	0.565675	0.0147985	0.949185	0.0154379	1.03497
881	TCTAC	0.0149187	0.0154799	0.0159985	0.0125794	0.786285	0.00918147	0.573896	0.00714077	0.44634	0.0143486	0.926921	0.0118072	0.738023
882	TCTAG	0.0134121	0.0130961	0.0143753	0.0158993	1.10601	0.01314	0.914067	0.00960935	0.668461	0.00644031	0.491775	0.0125724	0.874581
883	TCTAT	0.0162178	0.0163882	0.0162712	0.0114929	0.706331	0.0136009	0.835885	0.00733602	0.450859	0.00850026	0.518682	0.0143277	0.880556
884	TCTCA	0.0132991	0.0140001	0.014107	0.009513	0.674346	0.0107294	0.760576	0.0109622	0.777075	0.0153431	1.09593	0.0117472	0.832724
885	TCTCC	0.0138689	0.0143967	0.0142214	0.0115653	0.813234	0.012431	0.874109	0.0168756	1.18664	0.0200313	1.39138	0.0133525	0.938907
886	TCTCG	0.0115262	0.0122474	0.0132008	0.0098631	0.747157	0.0105286	0.797567	0.0108088	0.818794	0.00975517	0.796507	0.010457	0.792145
887	TCTCT	0.0139354	0.0150321	0.0145733	0.0137142	0.94105	0.0131046	0.899219	0.00856334	0.587606	0.012928	0.860024	0.0113872	0.781373
888	TCTGA	0.0134539	0.013659	0.0134516	0.00941642	0.700024	0.0109776	0.816082	0.00694551	0.516334	0.00812142	0.594585	0.0111471	0.828685
889	TCTGC	0.0122338	0.0116376	0.0121979	0.0107202	0.878858	0.0118047	0.967768	0.00549504	0.45049	0.00970782	0.834175	0.0109521	0.897865
890	TCTGG	0.0147081	0.0157571	0.0164868	0.0194485	1.17965	0.0185165	1.12312	0.0230959	1.40088	0.016527	1.04886	0.0180484	1.09472
891	TCTGT	0.0159127	0.0178893	0.0167199	0.0173359	1.03684	0.0181621	1.08625	0.0225799	1.35048	0.014396	0.804727	0.0179134	1.07138
892	TCTTA	0.0163726	0.016401	0.0154662	0.0141126	0.912476	0.0152197	0.984062	0.00984645	0.636642	0.0117441	0.71606	0.0150329	0.971979
893	TCTTC	0.0150038	0.0161494	0.0153211	0.0104909	0.684734	0.010824	0.706476	0.0124127	0.810169	0.0130464	0.807855	0.0117772	0.768696
894	TCTTG	0.0150704	0.0162603	0.0164384	0.0112393	0.683726	0.0143099	0.870515	0.0210597	1.28113	0.0137804	0.847487	0.0128424	0.781248
895	TCTTT	0.0183189	0.0188104	0.018607	0.0171548	0.921954	0.0188592	1.01356	0.0139329	0.748797	0.0219491	1.16686	0.0185285	0.995783
896	TGAAA	0.0194183	0.0186014	0.0164164	0.0175773	1.07072	0.0166495	1.0142	0.0150207	0.914983	0.0168348	0.905026	0.0154079	0.938571
897	TGAAC	0.0169734	0.0171089	0.0167683	0.0118188	0.704832	0.0118402	0.706107	0.0108227	0.645428	0.0104181	0.608932	0.010442	0.622722
898	TGAAG	0.0145687	0.0147549	0.0156554	0.0118913	0.759563	0.0131636	0.840839	0.0085215	0.544318	0.0122176	0.828039	0.0118222	0.755156
899	TGAAT	0.0174751	0.0171856	0.0165747	0.013352	0.805564	0.0178548	1.07723	0.015216	0.918022	0.0197471	1.14905	0.0162781	0.982103
900	TGACA	0.0151834	0.0158978	0.0157258	0.0155009	0.9857	0.0124547	0.791991	0.0143513	0.912596	0.0104181	0.65532	0.0143727	0.913961
901	TGACC	0.0150534	0.0159063	0.0163636	0.0194606	1.18926	0.018103	1.1063	0.0132634	0.810544	0.0148459	0.933331	0.0181384	1.10846
902	TGACG	0.0128345	0.0132112	0.0139838	0.011686	0.835681	0.0105404	0.753754	0.00761496	0.544554	0.010868	0.822637	0.0108321	0.774613
903	TGACT	0.0149326	0.016192	0.0155542	0.0176739	1.13628	0.0162241	1.04307	0.0135563	0.871552	0.0129043	0.796953	0.0147478	0.948155
904	TGAGA	0.0131845	0.0138551	0.0127654	0.0116981	0.916394	0.0112848	0.884019	0.0205715	1.61151	0.00923427	0.666487	0.0123173	0.964904
905	TGAGC	0.0115788	0.0117016	0.0116833	0.0124828	1.06844	0.0117338	1.00433	0.0129008	1.10421	0.0134252	1.1473	0.0142377	1.21864
906	TGAGG	0.0132898	0.0140129	0.0150967	0.0122655	0.81246	0.0102331	0.677838	0.012594	0.834218	0.0133778	0.95468	0.0128274	0.849683
907	TGAGT	0.0140578	0.0152539	0.0143533	0.0161407	1.12453	0.0118875	0.828202	0.0118269	0.823982	0.0153431	1.00585	0.0130525	0.909369
908	TGATA	0.0168387	0.0167208	0.0163944	0.0117585	0.717225	0.013589	0.828884	0.0154391	0.941732	0.0185396	1.10877	0.0132175	0.806222
909	TGATC	0.0136893	0.0128786	0.0126774	0.0142333	1.12273	0.0116511	0.919048	0.00927463	0.731588	0.0131411	1.02038	0.0137276	1.08284
910	TGATG	0.014976	0.0159618	0.0169354	0.0193037	1.13984	0.0170277	1.00545	0.0207389	1.22459	0.0184685	1.15705	0.0162931	0.962071
911	TGATT	0.0165909	0.017288	0.0163548	0.015694	0.959599	0.0163423	0.999236	0.0142536	0.871527	0.0208363	1.20525	0.0162181	0.991641
912	TGCAA	0.0153089	0.0150875	0.0154134	0.0130864	0.849026	0.0149479	0.969799	0.0163596	1.06139	0.0238433	1.58033	0.0140727	0.913013
913	TGCAC	0.0138364	0.0133178	0.0134164	0.018193	1.35603	0.0153261	1.14234	0.0121895	0.908554	0.00850026	0.638263	0.0162781	1.2133
914	TGCAG	0.0131814	0.0124777	0.0136979	0.0132796	0.96946	0.0124428	0.908375	0.00772653	0.564067	0.015201	1.21825	0.0136526	0.996692
915	TGCAT	0.0157625	0.0166185	0.0165395	0.0192675	1.16493	0.0181857	1.09953	0.012329	0.745424	0.010726	0.645423	0.0174483	1.05495
916	TGCCA	0.0121533	0.012256	0.0124354	0.0155371	1.24942	0.0130455	1.04906	0.0136818	1.10023	0.00629824	0.513892	0.0129625	1.04238
917	TGCCC	0.014129	0.0146057	0.0144633	0.0155009	1.07174	0.0153024	1.05802	0.015216	1.05204	0.00963679	0.659798	0.0153929	1.06427
918	TGCCG	0.0108108	0.0104095	0.0109882	0.0130985	1.19205	0.0114384	1.04097	0.0120919	1.10044	0.0113179	1.08727	0.0138026	1.25613
919	TGCCT	0.0136784	0.0142005	0.0144765	0.0125794	0.868952	0.0144044	0.995019	0.014672	1.01351	0.0140882	0.992087	0.0137576	0.950341
920	TGCGA	0.0111004	0.011305	0.0115733	0.0101408	0.876222	0.0127973	1.10577	0.0135423	1.17014	0.0176161	1.55826	0.0115822	1.00077
921	TGCGC	0.0081894	0.00846063	0.00797505	0.00909047	1.13986	0.0074917	0.939392	0.00928857	1.1647	0.00923427	1.09144	0.00835659	1.04784
922	TGCGG	0.0123902	0.0122816	0.012673	0.0129415	1.02119	0.0114621	0.904449	0.0125382	0.989363	0.0163612	1.33218	0.0117922	0.930502
923	TGCGT	0.013601	0.0141025	0.0142654	0.0128691	0.902124	0.0114148	0.800176	0.0123848	0.868171	0.0120993	0.857953	0.0114022	0.799291
924	TGCTA	0.0143442	0.0141707	0.0142917	0.0140763	0.984928	0.0153615	1.07485	0.0153136	1.0715	0.0113179	0.798683	0.0153779	1.076
925	TGCTC	0.012257	0.0128018	0.0129633	0.0168651	1.30098	0.012821	0.98902	0.0129008	0.995178	0.0161008	1.25769	0.0137126	1.0578
926	TGCTG	0.0137914	0.013902	0.014978	0.0131588	0.878547	0.0106822	0.713192	0.0208365	1.39115	0.0151063	1.08663	0.0123473	0.824368
927	TGCTT	0.0157471	0.0162986	0.0163328	0.0161649	0.989718	0.0190719	1.16771	0.0133053	0.814634	0.0137093	0.841133	0.0178984	1.09586
928	TGGAA	0.0166807	0.0163925	0.0156378	0.0115532	0.738802	0.0140144	0.896191	0.0151881	0.971242	0.0200549	1.22342	0.0137276	0.877849
929	TGGAC	0.0144123	0.0147208	0.0153958	0.0136538	0.88685	0.0134354	0.872666	0.0140305	0.911316	0.0225411	1.53124	0.0139827	0.90821
930	TGGAG	0.0136722	0.0147208	0.0149648	0.0145109	0.969674	0.0138726	0.92702	0.00725234	0.484628	0.0171899	1.16773	0.0143127	0.956428
931	TGGAT	0.0161171	0.0164991	0.0162184	0.0101408	0.625262	0.0116157	0.716202	0.0114782	0.707727	0.0277975	1.68479	0.010592	0.653085
932	TGGCA	0.0142095	0.0135396	0.0143093	0.0127605	0.891757	0.0106585	0.744866	0.0140165	0.979538	0.0170952	1.26261	0.0112971	0.789494
933	TGGCC	0.012384	0.0124564	0.0128137	0.0111066	0.866768	0.00789346	0.616015	0.00912121	0.71183	0.0139224	1.11769	0.0101419	0.791488
934	TGGCG	0.0103091	0.0111046	0.0107551	0.0133882	1.24483	0.0130573	1.21406	0.0169593	1.57686	0.0131647	1.18553	0.0142677	1.3266
935	TGGCT	0.0138209	0.014256	0.0145689	0.0118309	0.812066	0.0118402	0.812705	0.0165688	1.13727	0.016598	1.16428	0.0149278	1.02464
936	TGGGA	0.0157393	0.0164564	0.0167991	0.0154043	0.916973	0.0164487	0.979141	0.0410873	2.44581	0.0256665	1.55967	0.0185435	1.10384
937	TGGGC	0.0113078	0.0123114	0.0119472	0.0107444	0.899324	0.0109067	0.912909	0.0269452	2.25536	0.0112705	0.915455	0.0118222	0.989543
938	TGGGG	0.0188237	0.0203115	0.0205689	0.0252191	1.22608	0.0226051	1.099	0.0333189	1.61987	0.0231804	1.14125	0.0235545	1.14515
939	TGGGT	0.0185218	0.0198168	0.0200366	0.0229495	1.14538	0.0171458	0.855726	0.0210876	1.05245	0.0305441	1.54132	0.0162631	0.811669
940	TGGTA	0.017681	0.0189383	0.0183519	0.02237	1.21895	0.0181148	0.987082	0.0227054	1.23723	0.0205522	1.08522	0.0196237	1.06931
941	TGGTC	0.0145517	0.0154415	0.0158093	0.016684	1.05532	0.0148061	0.936545	0.0176985	1.1195	0.0113889	0.737553	0.0160981	1.01826
942	TGGTG	0.0167659	0.0183328	0.0191216	0.0188449	0.985528	0.0173703	0.908413	0.0400831	2.09622	0.0322726	1.76038	0.0185585	0.970551
943	TGGTT	0.019793	0.0205162	0.0197771	0.0241809	1.22267	0.0212462	1.07428	0.0223986	1.13255	0.00845291	0.412012	0.0217691	1.10073
944	TGTAA	0.0189522	0.0188872	0.0178416	0.0182775	1.02443	0.0167559	0.939147	0.0114503	0.641777	0.016527	0.875038	0.0185735	1.04102
945	TGTAC	0.0171391	0.0181409	0.0183255	0.0169858	0.926895	0.0157633	0.860185	0.0109482	0.597434	0.0132121	0.728306	0.0133675	0.729452
946	TGTAG	0.0158849	0.0167208	0.0169882	0.0113963	0.670835	0.0117929	0.694183	0.0246301	1.44983	0.00970782	0.580583	0.0118372	0.696792
947	TGTAT	0.0188252	0.0199788	0.0195175	0.020354	1.04285	0.0211516	1.08372	0.022552	1.15547	0.0159824	0.799965	0.0190986	0.978537
948	TGTCA	0.0150813	0.01574	0.015475	0.0143178	0.925219	0.0153024	0.988848	0.0203066	1.31221	0.0135436	0.860456	0.0167582	1.08292
949	TGTCC	0.0150967	0.0159148	0.0162492	0.0163942	1.00892	0.0143689	0.884285	0.0158854	0.977611	0.0136857	0.85993	0.0136076	0.83743
950	TGTCG	0.0122864	0.0133732	0.0139266	0.0150542	1.08096	0.0149952	1.07673	0.0150068	1.07756	0.0141829	1.06054	0.0155129	1.1139
951	TGTCT	0.0157641	0.0168573	0.0160029	0.0162494	1.0154	0.0140853	0.880175	0.0221475	1.38397	0.0133542	0.79219	0.0151379	0.945947
952	TGTGA	0.0154947	0.0158807	0.0158885	0.0142212	0.895062	0.0127855	0.804702	0.01364	0.85848	0.014325	0.902033	0.0136076	0.856442
953	TGTGC	0.0135034	0.0145673	0.0141642	0.0211749	1.49496	0.015846	1.11874	0.017294	1.22097	0.0228015	1.56526	0.0165181	1.16619
954	TGTGG	0.0171313	0.0182645	0.0186906	0.0192312	1.02893	0.0195682	1.04696	0.024128	1.29092	0.0255481	1.39878	0.0196987	1.05394
955	TGTGT	0.0188438	0.0207166	0.0205381	0.022358	1.08861	0.0227469	1.10755	0.0168896	0.822355	0.0222569	1.07435	0.0214691	1.04533
956	TGTTA	0.0190343	0.0198467	0.0188269	0.0218509	1.16062	0.0187529	0.996067	0.0129426	0.687454	0.013733	0.691956	0.0185735	0.986541
957	TGTTC	0.0165987	0.0177443	0.0182859	0.0153802	0.841095	0.015267	0.834907	0.0116595	0.637625	0.0105602	0.595133	0.0151229	0.827025
958	TGTTG	0.0179009	0.0202006	0.0200322	0.0198711	0.991956	0.0202418	1.01046	0.0282702	1.41124	0.0167637	0.829864	0.0188586	0.941414
959	TGTTT	0.0216541	0.0226015	0.0217037	0.0223097	1.02792	0.0234441	1.08018	0.0106554	0.490946	0.0184685	0.817138	0.0202238	0.931813
960	TTAAA	0.0227519	0.019804	0.0191568	0.0209576	1.094	0.0221797	1.15779	0.0229983	1.20053	0.0132595	0.669534	0.0206889	1.07998
961	TTAAC	0.0192418	0.0194501	0.0191876	0.020028	1.0438	0.0173349	0.903441	0.0104741	0.545875	0.0186343	0.958058	0.0168332	0.877294
962	TTAAG	0.0168665	0.0165758	0.0166187	0.0188811	1.13614	0.0199109	1.1981	0.00969303	0.58326	0.0111995	0.675653	0.0193237	1.16277
963	TTAAT	0.0204061	0.0193349	0.0188533	0.0178791	0.948328	0.0195446	1.03667	0.0138352	0.733835	0.0163139	0.843752	0.0201938	1.0711
964	TTACA	0.0192696	0.0181153	0.0180043	0.018531	1.02925	0.0214589	1.19187	0.0109343	0.607314	0.0130227	0.718878	0.0204939	1.13827
965	TTACC	0.0179009	0.018546	0.0185806	0.018193	0.979141	0.0169922	0.914514	0.0072105	0.388066	0.0135673	0.731547	0.0177784	0.956825
966	TTACG	0.0152763	0.0164181	0.0168255	0.0136055	0.808627	0.0180321	1.07171	0.00578792	0.343998	0.0105602	0.643207	0.0184685	1.09765
967	TTACT	0.0178683	0.0188701	0.0180439	0.0188328	1.04372	0.0172404	0.955466	0.0117432	0.650812	0.0203627	1.0791	0.0184985	1.02519
968	TTAGA	0.0153987	0.0153647	0.0142961	0.0112152	0.784491	0.0120293	0.841434	0.01311	0.91703	0.0159114	1.03558	0.0109821	0.768185
969	TTAGC	0.0141027	0.0141622	0.0139838	0.0155733	1.11367	0.0142744	1.02078	0.0112132	0.801871	0.0171899	1.21379	0.0145228	1.03854
970	TTAGG	0.0153228	0.015949	0.0160161	0.017686	1.10426	0.0165904	1.03586	0.0110319	0.688803	0.0173794	1.08969	0.0143727	0.897394
971	TTAGT	0.01728	0.01832	0.0172038	0.00912669	0.530505	0.0108122	0.628476	0.0161783	0.940393	0.0160771	0.877571	0.0109821	0.638354
972	TTATA	0.0192526	0.0186739	0.0175205	0.0179153	1.02254	0.0133645	0.762795	0.0209481	1.19564	0.00895013	0.479285	0.0139677	0.797219
973	TTATC	0.0170384	0.0176036	0.0170498	0.0144989	0.850384	0.0166023	0.973751	0.00966514	0.566877	0.0122887	0.698079	0.015828	0.92834
974	TTATG	0.0180619	0.0187379	0.0191832	0.0164063	0.855242	0.0193437	1.00837	0.0139189	0.725577	0.0160771	0.857999	0.0191586	0.998718
975	TTATT	0.0209744	0.020239	0.020151	0.0202815	1.00648	0.0180793	0.897194	0.0104601	0.519087	0.0147985	0.731188	0.0170282	0.845033
976	TTCAA	0.016848	0.0166611	0.0162756	0.0131588	0.808501	0.0136599	0.839289	0.0126219	0.775508	0.0133068	0.798675	0.0136526	0.838838
977	TTCAC	0.0150534	0.0152283	0.0149604	0.0177584	1.18703	0.0118047	0.789068	0.011534	0.770971	0.0139224	0.914249	0.0130525	0.872471
978	TTCAG	0.0140562	0.0142517	0.0152463	0.0124224	0.814784	0.0160942	1.05561	0.0127613	0.837012	0.0147985	1.03837	0.0147028	0.964352
979	TTCAT	0.0172412	0.0179788	0.0172917	0.01736	1.00395	0.0197809	1.14395	0.0169593	0.980776	0.0209073	1.16289	0.0195787	1.13226
980	TTCCA	0.0157145	0.0160343	0.0160601	0.0144023	0.896777	0.017264	1.07496	0.00995802	0.620048	0.0133542	0.832853	0.0160531	0.999563
981	TTCCC	0.0167721	0.0170705	0.0171158	0.019521	1.14052	0.0184456	1.0777	0.0197068	1.15138	0.014396	0.843325	0.0205839	1.20263
982	TTCCG	0.0136815	0.0136376	0.0147844	0.00927156	0.627117	0.0128328	0.867994	0.00514637	0.348094	0.0165506	1.2136	0.0122273	0.827041
983	TTCCT	0.0159174	0.0166313	0.01639	0.0164546	1.00394	0.0209035	1.27538	0.0195534	1.19301	0.0147985	0.8898	0.0226993	1.38495
984	TTCGA	0.0130219	0.0141835	0.01339	0.00893353	0.66718	0.0108003	0.806598	0.0168198	1.25615	0.0161244	1.13685	0.0143577	1.07227
985	TTCGC	0.0116315	0.0121451	0.011846	0.012676	1.07006	0.0103277	0.871827	0.0155646	1.31391	0.0149406	1.23017	0.0129025	1.08918
986	TTCGG	0.0141631	0.0146483	0.0143005	0.0136538	0.954776	0.0144162	1.00809	0.016248	1.13618	0.014538	0.992473	0.0146728	1.02603
987	TTCGT	0.0162998	0.0181622	0.0171598	0.0212835	1.24032	0.0211635	1.23332	0.0177124	1.03221	0.0177345	0.976452	0.0218141	1.27124
988	TTCTA	0.015538	0.0157229	0.0154486	0.0147041	0.951806	0.0155979	1.00966	0.0100138	0.6482	0.0145617	0.926145	0.0137726	0.89151
989	TTCTC	0.0136025	0.0151131	0.0144765	0.012688	0.876457	0.015267	1.05461	0.0129426	0.894045	0.013662	0.90398	0.0117022	0.80836
990	TTCTG	0.0149992	0.0156718	0.0162932	0.0123621	0.758726	0.0155979	0.957323	0.0120361	0.738719	0.0100867	0.643619	0.0167732	1.02946
991	TTCTT	0.0174193	0.0180044	0.0176568	0.0131951	0.747306	0.0176894	1.00184	0.0162759	0.921791	0.0161244	0.895583	0.0162631	0.921065
992	TTGAA	0.0170121	0.0170876	0.0157829	0.0124345	0.787845	0.0177012	1.12154	0.0162759	1.03123	0.0183265	1.0725	0.015783	1
993	TTGAC	0.0143705	0.0148018	0.014978	0.0135452	0.90434	0.0120174	0.802342	0.0161643	1.07921	0.0130464	0.881402	0.0115672	0.772281
994	TTGAG	0.0132015	0.0147379	0.0145821	0.0134607	0.923096	0.0101504	0.696089	0.0189119	1.29693	0.00752948	0.510893	0.0136376	0.93523
995	TTGAT	0.016258	0.0164991	0.0158313	0.0116498	0.73587	0.0136009	0.85911	0.0111296	0.703008	0.021594	1.3088	0.0140427	0.887017
996	TTGCA	0.0145997	0.0148445	0.0144413	0.0159838	1.10681	0.0149479	1.03508	0.00744759	0.515715	0.0158403	1.06709	0.0147778	1.0233
997	TTGCC	0.0121316	0.0125374	0.012497	0.0106961	0.855891	0.0112021	0.896381	0.0110877	0.887228	0.00681915	0.543904	0.010592	0.847562
998	TTGCG	0.0115324	0.0122219	0.0126422	0.0112393	0.889035	0.0109185	0.863656	0.0138771	1.09768	0.00854762	0.699372	0.00940679	0.744079
999	TTGCT	0.0148521	0.0150151	0.0150879	0.0144868	0.960158	0.0123956	0.821555	0.0137934	0.9142	0.0167874	1.11804	0.0127074	0.842224
1000	TTGGA	0.0155845	0.01603	0.0154618	0.0118188	0.764387	0.0148416	0.959886	0.0192605	1.24568	0.0280816	1.75182	0.0139226	0.900453
1001	TTGGC	0.0127076	0.0127378	0.0124179	0.0123138	0.991619	0.0121474	0.978223	0.0190513	1.53419	0.0124781	0.979608	0.0137726	1.1091
1002	TTGGG	0.0161775	0.0181963	0.0180703	0.0163218	0.903238	0.0140381	0.776858	0.0190792	1.05583	0.0159587	0.877029	0.0146878	0.812813
1003	TTGGT	0.0182338	0.0193008	0.0191304	0.0176256	0.921338	0.015527	0.811636	0.0197068	1.03013	0.0159587	0.826842	0.0175833	0.919129
1004	TTGTA	0.0183421	0.0187592	0.0183738	0.0144506	0.786476	0.0185638	1.01034	0.0253553	1.37997	0.0155799	0.830518	0.0173283	0.943096
1005	TTGTC	0.0147236	0.0155225	0.0156554	0.0121689	0.777299	0.0158342	1.01142	0.0140165	0.895318	0.0170005	1.09522	0.0146728	0.937236
1006	TTGTG	0.0171329	0.0191814	0.0189677	0.0216216	1.13992	0.0200054	1.05471	0.0222173	1.17132	0.0206705	1.07764	0.0185585	0.978429
1007	TTGTT	0.0205749	0.0214629	0.0215322	0.020028	0.930142	0.0199818	0.927997	0.0154949	0.719616	0.0122413	0.570349	0.0190836	0.886283
1008	TTTAA	0.0199757	0.0191771	0.0179824	0.0192071	1.06811	0.0207026	1.15127	0.0148952	0.828323	0.0128806	0.671665	0.0182135	1.01285
1009	TTTAC	0.018432	0.0188317	0.0181011	0.0155733	0.860351	0.0160942	0.889125	0.00836808	0.462296	0.0116494	0.618604	0.0171183	0.945701
1010	TTTAG	0.0162131	0.0168786	0.0168431	0.0172876	1.02639	0.014688	0.87205	0.00927463	0.55065	0.0120519	0.714034	0.0144778	0.859568
1011	TTTAT	0.0205718	0.0206015	0.0197199	0.0162614	0.824621	0.016425	0.832917	0.0133192	0.67542	0.0163375	0.793029	0.0162631	0.824705
1012	TTTCA	0.0167024	0.0161707	0.0160161	0.0114566	0.715322	0.0135536	0.846249	0.00942804	0.588661	0.0161008	0.995675	0.0140427	0.876785
1013	TTTCC	0.0159561	0.0161835	0.0164736	0.0172031	1.04428	0.0189656	1.15127	0.0144907	0.879636	0.0157456	0.972942	0.0184235	1.11837
1014	TTTCG	0.0146616	0.0158466	0.0159281	0.0112393	0.70563	0.0132109	0.829409	0.0158575	0.995568	0.0145144	0.915929	0.0162181	1.01821
1015	TTTCT	0.0165553	0.0169895	0.0169442	0.0109979	0.649065	0.0134118	0.791526	0.0133192	0.786061	0.0133068	0.783238	0.0135026	0.796883
1016	TTTGA	0.016241	0.0167123	0.0155938	0.015513	0.994816	0.013719	0.879775	0.0115061	0.737865	0.010726	0.6418	0.0127224	0.815864
1017	TTTGC	0.0145982	0.0152837	0.0147228	0.016189	1.09959	0.0151134	1.02653	0.0139886	0.950133	0.0176398	1.15416	0.0140577	0.954821
1018	TTTGG	0.0175509	0.0192283	0.0185894	0.0118913	0.63968	0.0146644	0.788856	0.0265687	1.42924	0.0196051	1.01959	0.0146578	0.788503
1019	TTTGT	0.0200407	0.0211004	0.0206172	0.0176498	0.856068	0.0210217	1.01962	0.0221754	1.07558	0.0161244	0.764178	0.0171032	0.829561
1020	TTTTA	0.0199772	0.0191217	0.0182199	0.0166719	0.915038	0.0183275	1.00591	0.00916305	0.502915	0.0135673	0.709522	0.0178834	0.981532
1021	TTTTC	0.0175757	0.0171387	0.0176216	0.0122414	0.694677	0.0181384	1.02933	0.01205	0.68382	0.0184922	1.07897	0.0174933	0.992718
1022	TTTTG	0.0187958	0.019271	0.0198606	0.0175653	0.884425	0.0203599	1.02514	0.00863307	0.434682	0.01513	0.785119	0.0183635	0.924617
1023	TTTTT	0.0223354	0.0210194	0.0212463	0.0227805	1.07221	0.0278162	1.30923	0.0113945	0.536308	0.016598	0.789653	0.0244997	1.15313
1024

## Sheet: counts
number of non-redundant sequences	645835	234498	227334	82834	84627	71701	42234	66654
	Sample1	Sample2	Sample3	Sample4	Sample5	Sample6	Sample7	Sample8
AAAAA	30550	8580	7428	4380	5542	4161	1826	3188
AAAAC	19816	6163	5618	3107	3104	2623	1076	2192
AAAAG	16756	5393	5060	2184	2648	1616	802	1840
AAAAT	19114	5925	5296	2144	2568	1523	1047	1550
AAACA	18800	6352	5668	2603	2942	1811	1247	2045
AAACC	16599	5456	5345	2662	2729	2519	1080	1970
AAACG	12506	4567	4464	1619	1622	1413	997	1296
AAACT	14254	4812	4392	1507	1668	1375	669	1240
AAAGA	15505	5047	4400	1934	1977	1719	913	1476
AAAGC	11460	3791	3325	1442	1527	1014	561	1119
AAAGG	11815	3898	4106	1905	1963	1266	732	1573
AAAGT	12966	4699	4224	1197	1444	1321	950	1157
AAATA	19193	5976	5232	2263	2534	2060	889	1581
AAATC	12942	4324	4117	1404	1626	985	812	1189
AAATG	14127	5023	5036	1382	1688	1129	773	1130
AAATT	14752	4819	4429	1388	1417	1394	550	1063
AACAA	17795	5804	5393	2407	2749	1826	1028	1907
AACAC	14568	5399	4971	1899	1868	1241	750	1291
AACAG	11914	4271	4342	1711	2049	1131	798	1543
AACAT	14219	5267	4799	1413	1973	1507	857	1437
AACCA	15157	5333	5168	1675	1863	2049	1449	1459
AACCC	16098	5605	5658	2240	2417	1336	1002	1703
AACCG	10598	3856	3924	1503	1583	2269	554	1321
AACCT	12793	4571	4443	1470	1505	1005	836	1159
AACGA	11891	4274	3973	1587	1334	1529	1019	1135
AACGC	9004	3192	3099	1390	1552	998	660	1131
AACGG	10285	3479	3550	1207	1124	1300	624	932
AACGT	11246	4501	4178	1277	1273	1331	732	974
AACTA	13837	4652	4352	1279	1360	1318	437	1127
AACTC	11037	3947	3626	1539	1596	1210	731	1260
AACTG	11310	4216	4303	1275	1500	638	984	1169
AACTT	12367	4317	4266	1806	1598	577	422	1091
AAGAA	14779	4725	4025	1615	1786	1388	910	1316
AAGAC	11440	3999	3722	1165	1107	1380	808	858
AAGAG	9904	3616	3469	1515	1380	769	507	1078
AAGAT	11668	4125	3783	1323	1513	1660	888	966
AAGCA	11064	3774	3478	1202	1100	703	640	829
AAGCC	9007	3211	2959	1344	1356	1345	530	1051
AAGCG	6805	2557	2550	717	691	692	430	611
AAGCT	9600	3405	3290	1236	1233	1065	505	1038
AAGGA	11009	3593	3609	1621	1679	1299	777	1393
AAGGC	8540	2765	2540	1242	1113	976	678	790
AAGGG	10018	3507	3677	1440	1482	1218	622	1115
AAGGT	10461	3884	3615	1000	1284	947	747	975
AAGTA	13036	4542	4231	1260	1216	971	840	1010
AAGTC	9662	3506	3383	1139	1122	759	600	879
AAGTG	10265	3995	3875	1155	1271	1041	1032	1023
AAGTT	11356	4242	4047	1509	1520	992	785	1179
AATAA	18840	5678	5105	1904	2304	1376	884	1448
AATAC	14388	5082	4646	2023	1893	1266	705	1354
AATAG	12235	4270	4064	1635	1645	1113	559	1153
AATAT	14297	4754	4280	1309	1771	1921	393	1223
AATCA	12369	4242	4108	1483	1543	745	943	1159
AATCC	12020	4255	4008	1297	1334	1457	985	1063
AATCG	9754	3584	3595	1166	1510	494	708	1013
AATCT	10987	3932	3661	958	1100	795	572	876
AATGA	13096	4504	4167	1175	1286	836	666	870
AATGC	10572	3889	3520	1549	1733	1120	518	1049
AATGG	11319	4288	4238	994	1245	1299	672	909
AATGT	12457	4730	4461	1594	1646	1437	650	1416
AATTA	14732	4813	4417	1770	1699	762	541	1128
AATTC	11365	3877	3543	1533	1455	1261	525	1098
AATTG	11862	4390	4337	797	849	1194	776	599
AATTT	13193	4439	4331	1132	1212	1084	565	969
ACAAA	17678	5722	5288	2175	2593	2342	947	1825
ACAAC	13729	4863	4577	2359	2233	1693	997	1907
ACAAG	11717	4112	4247	1836	1708	1420	859	1301
ACAAT	14230	5024	4632	1613	1733	1164	933	1268
ACACA	14313	5384	4826	2081	2009	1217	714	1435
ACACC	13378	5005	4734	2339	2087	1305	993	1654
ACACG	9781	3778	3889	1275	1105	1310	615	975
ACACT	11813	4347	4139	1542	1513	1180	722	1089
ACAGA	11081	3989	3764	1422	1729	1382	767	1337
ACAGC	8968	2982	2980	1038	1140	597	386	835
ACAGG	10258	3566	3772	1604	1478	1606	466	1316
ACAGT	11151	4207	4069	1321	1472	1146	432	1188
ACATA	13824	4936	4600	1464	1711	1625	602	1114
ACATC	10845	4020	3798	1715	1773	1492	611	1394
ACATG	11651	4604	4629	1370	1666	1774	919	1278
ACATT	12670	4780	4359	1430	1760	2032	639	1325
ACCAA	14941	5252	4923	1701	1953	1375	1145	1283
ACCAC	11404	4038	4082	2036	1862	1717	858	1431
ACCAG	11395	4004	4418	1238	1380	1306	640	1113
ACCAT	12746	4739	4559	1151	1818	813	954	1227
ACCCA	14884	5164	5118	1823	1886	1503	902	1539
ACCCC	16124	5854	5980	2775	2903	1807	1168	2170
ACCCG	11002	3964	4414	1501	1465	1979	545	1356
ACCCT	12541	4690	4689	1674	1893	821	1172	1528
ACCGA	9915	3522	3455	1254	1389	656	474	1022
ACCGC	7641	2591	2523	880	888	552	838	728
ACCGG	9788	3136	3394	1349	1408	1200	495	1129
ACCGT	10121	4005	3866	1765	1754	2691	735	1400
ACCTA	12335	4435	4228	1468	1420	1165	371	1059
ACCTC	10095	3800	3630	1336	1342	709	530	1015
ACCTG	10822	4125	4363	1635	1649	1067	635	1382
ACCTT	11916	4341	4211	1536	1550	707	545	1106
ACGAA	12150	4335	3990	1733	1542	1252	761	1299
ACGAC	9223	3435	3323	918	799	1838	860	682
ACGAG	8660	3093	3297	1341	1128	1113	477	915
ACGAT	9997	3683	3619	1586	1414	1639	757	1243
ACGCA	9656	3578	3295	1469	1549	780	633	1193
ACGCC	7666	2839	2680	1038	1043	900	587	820
ACGCG	5105	1839	1911	783	868	774	373	640
ACGCT	8705	3174	3021	1118	1067	1104	684	1017
ACGGA	9899	3392	3208	1211	1207	1007	736	878
ACGGC	7378	2346	2266	918	838	704	479	644
ACGGG	9663	3423	3549	1367	1304	1771	687	1094
ACGGT	9846	3462	3350	1066	1277	1021	665	1075
ACGTA	11544	4522	4121	1472	1236	1302	748	1076
ACGTC	8584	3387	3201	1254	935	826	526	747
ACGTG	9536	3668	3968	1405	1316	1481	834	1113
ACGTT	11230	4389	4050	1170	1288	781	903	873
ACTAA	13726	4686	4287	1393	1395	1143	673	1059
ACTAC	11734	4114	3995	1292	1170	700	618	924
ACTAG	10063	3603	3569	1519	1346	626	846	993
ACTAT	11749	4338	3953	1037	1323	1256	720	1123
ACTCA	10581	3859	3696	1374	1338	1135	819	1221
ACTCC	10640	4085	3844	1511	1543	1109	655	1101
ACTCG	8460	3221	3394	1081	1174	752	699	1045
ACTCT	9675	3608	3575	1343	1252	1696	451	1094
ACTGA	10575	3736	3656	1218	1157	790	600	969
ACTGC	8642	2960	2796	1040	972	488	629	838
ACTGG	10253	3672	3883	1362	1139	1076	1110	926
ACTGT	10883	4329	4043	1530	1495	1140	670	1097
ACTTA	12428	4252	4064	1482	1358	676	419	943
ACTTC	10321	3650	3602	1421	1414	1545	594	1019
ACTTG	10617	4057	4086	1619	1643	1346	607	1446
ACTTT	12220	4570	4267	1270	1319	779	434	1055
AGAAA	14508	4530	4004	1620	2088	1778	897	1412
AGAAC	11408	3919	3662	1448	1602	1150	654	1144
AGAAG	9614	3448	3362	1144	952	801	714	855
AGAAT	11710	4115	3561	1544	1315	862	847	1101
AGACA	10919	3820	3735	1480	1593	1628	680	1182
AGACC	10377	3866	3705	1664	1754	837	627	1166
AGACG	8566	3089	3144	1097	1102	943	945	909
AGACT	9814	3698	3615	944	850	742	813	766
AGAGA	8983	3183	2981	1755	1761	1040	509	1213
AGAGC	7265	2536	2398	721	771	717	469	579
AGAGG	8435	3126	3051	1109	981	586	648	872
AGAGT	9018	3397	3130	801	1248	895	542	984
AGATA	11473	3955	3606	1853	1755	1892	634	1238
AGATC	8717	2952	2863	828	980	457	731	660
AGATG	9539	3768	3568	1174	1307	1614	698	1011
AGATT	10247	3863	3547	1255	1266	1682	844	925
AGCAA	10664	3629	3479	1297	1301	858	555	1133
AGCAC	9350	3428	3202	1305	1334	1086	685	952
AGCAG	8282	3028	2968	1106	1084	1310	614	976
AGCAT	10314	3762	3676	1043	1102	1036	659	852
AGCCA	7936	2744	2765	993	1247	1400	423	980
AGCCC	9815	3678	3478	1523	1454	1945	428	1120
AGCCG	6927	2204	2382	1093	1075	797	688	875
AGCCT	9124	3400	3251	1087	938	734	739	873
AGCGA	7035	2594	2558	855	962	583	533	815
AGCGC	4602	1549	1583	530	590	469	214	431
AGCGG	7036	2590	2760	682	673	810	773	496
AGCGT	7826	3007	2844	1197	1320	1202	578	981
AGCTA	9492	3370	3322	1112	1037	1157	483	847
AGCTC	7918	2904	2845	1116	1062	1277	592	898
AGCTG	8563	3154	3254	1604	1148	1239	478	1146
AGCTT	9514	3361	3198	1259	1201	743	527	945
AGGAA	11087	3787	3506	1380	1624	1912	477	1281
AGGAC	9276	3224	3232	1523	1468	1096	863	1201
AGGAG	8104	3123	3191	1495	1010	927	460	917
AGGAT	9698	3502	3264	1082	995	1432	389	870
AGGCA	9220	3006	2939	1142	1035	989	575	783
AGGCC	7808	2484	2582	1074	1255	606	478	923
AGGCG	5918	2155	2076	1110	1046	1806	745	882
AGGCT	8747	3081	3004	1740	1534	1039	757	1185
AGGGA	9656	3373	3385	1395	1499	1636	569	1188
AGGGC	7715	2649	2581	1072	889	1031	740	881
AGGGG	10149	3819	3978	1529	1596	2290	747	1319
AGGGT	10501	4000	3743	1342	1446	1393	631	1122
AGGTA	10726	4081	3721	1302	1380	1099	599	1039
AGGTC	8741	3090	3099	1272	1396	1348	339	1168
AGGTG	9282	3642	3693	1221	1263	1157	462	962
AGGTT	10808	4101	3929	1205	1099	872	934	894
AGTAA	12678	4249	3924	1054	1206	1071	672	901
AGTAC	10785	4033	3876	1521	1271	1115	647	1019
AGTAG	9433	3518	3540	1138	1209	660	521	1107
AGTAT	11584	4217	3965	1336	1342	994	563	1178
AGTCA	9528	3446	3353	961	988	949	533	822
AGTCC	9480	3623	3474	1287	1379	911	528	984
AGTCG	7579	2769	2904	971	1176	993	960	883
AGTCT	9373	3608	3482	829	863	804	1044	774
AGTGA	9477	3548	3186	1379	1575	1064	592	1211
AGTGC	7892	2969	2929	1060	1003	833	897	807
AGTGG	9472	3629	3562	1290	1191	909	1216	984
AGTGT	10344	4208	3912	1138	1334	950	542	1126
AGTTA	11509	4115	3884	1670	1815	574	544	1425
AGTTC	9403	3592	3570	1256	1119	611	608	998
AGTTG	10127	3874	3963	1074	1059	1264	858	765
AGTTT	11641	4433	4127	1200	1102	1285	630	888
ATAAA	18822	5942	5065	2191	2276	2044	966	1724
ATAAC	13869	4853	4574	1703	1991	1495	857	1346
ATAAG	11865	4207	4109	1146	1529	1054	727	1134
ATAAT	14108	4642	4289	1412	1771	1320	728	1183
ATACA	13900	5052	4740	1526	1482	1392	659	1042
ATACC	12879	4752	4559	1802	1705	991	601	1298
ATACG	10734	4105	4232	1428	1275	1374	631	1035
ATACT	12119	4546	4153	1231	1213	717	676	869
ATAGA	11325	3961	3481	1752	1899	2003	659	1256
ATAGC	9141	3298	3023	987	1134	728	323	852
ATAGG	10021	3526	3566	1185	1131	1282	567	869
ATAGT	11364	4002	3735	1420	1261	737	564	1073
ATATA	13531	4492	3862	1296	1373	1728	572	956
ATATC	11209	3855	3727	1063	1374	892	452	930
ATATG	11647	4491	4287	1902	1584	1318	449	1256
ATATT	13043	4497	4167	1188	1288	1224	508	1086
ATCAA	11746	4080	3799	1224	1464	869	1043	935
ATCAC	10413	3686	3642	1547	1693	1235	718	1271
ATCAG	9471	3470	3629	1106	1403	691	346	1101
ATCAT	11041	4043	3720	911	1141	931	611	963
ATCCA	11286	3889	3762	1357	1647	1344	695	1237
ATCCC	11258	3892	3803	1480	1344	868	604	1143
ATCCG	9341	3255	3404	1124	1179	942	542	983
ATCCT	10471	3853	3703	942	1130	767	604	908
ATCGA	8872	3268	3036	781	826	527	527	678
ATCGC	7128	2527	2453	854	1131	501	332	792
ATCGG	8664	3062	3267	1098	1150	905	569	824
ATCGT	9933	3707	3654	1160	1752	1479	807	1226
ATCTA	10551	3690	3561	997	1112	554	786	871
ATCTC	8962	3259	3101	1139	1107	1011	575	976
ATCTG	9418	3663	3710	1272	1122	659	637	981
ATCTT	11090	3984	3749	1150	1204	611	750	948
ATGAA	12664	4396	3943	1323	1382	907	927	946
ATGAC	10359	3866	3685	1174	1233	944	327	852
ATGAG	9271	3541	3589	1174	1027	1100	400	943
ATGAT	10874	4007	3823	1394	1331	1375	882	1005
ATGCA	10583	3754	3783	1848	1640	1336	557	1322
ATGCC	9017	3474	3215	1302	1735	1334	367	1265
ATGCG	7908	3082	3116	889	1122	1006	554	713
ATGCT	9814	3837	3727	1455	1570	1416	660	1231
ATGGA	10385	3906	3520	1135	1410	794	746	1049
ATGGC	8304	2944	2872	811	785	904	563	619
ATGGG	10563	4063	4185	1259	1244	2040	936	921
ATGGT	11067	4280	4219	1422	1366	2458	673	1301
ATGTA	12283	4581	4324	1587	1299	1671	849	1099
ATGTC	9702	3720	3510	1199	1376	1773	723	1271
ATGTG	10950	4303	4233	1726	1697	1066	1041	1198
ATGTT	12431	4876	4527	1248	1210	634	608	945
ATTAA	14535	4633	4290	1440	1613	1035	670	1241
ATTAC	12157	4285	4197	1662	1772	593	514	1328
ATTAG	10848	3985	3820	1223	1211	1522	655	982
ATTAT	12759	4550	4183	1274	1531	1205	475	1206
ATTCA	10938	3925	3720	1511	1385	912	757	1005
ATTCC	10679	3770	3606	1274	1451	1008	613	1123
ATTCG	9638	3635	3485	1093	1207	1549	724	1030
ATTCT	10538	3939	3697	1257	1330	660	740	986
ATTGA	10555	3918	3665	1035	1030	1739	849	907
ATTGC	8937	3254	3110	1340	1024	819	385	904
ATTGG	10773	4079	4059	1145	1126	897	713	922
ATTGT	11783	4554	4322	1189	1518	1395	790	1080
ATTTA	12970	4528	4240	1547	1374	863	418	1206
ATTTC	10734	3859	3768	1097	1337	1474	683	1092
ATTTG	11746	4497	4199	1378	1534	2256	826	1087
ATTTT	13171	4383	4371	1534	1837	741	642	1304
CAAAA	16604	5154	4887	1963	2363	1555	885	1689
CAAAC	13742	4757	4473	2030	2002	1806	987	1455
CAAAG	11471	3989	4002	1439	1714	1334	875	1301
CAAAT	13613	4709	4402	1193	1504	1511	601	1087
CAACA	13003	4713	4384	1752	1921	874	615	1413
CAACC	12392	4370	4320	1959	1626	1419	879	1371
CAACG	9595	3719	3815	1643	1424	1511	878	1336
CAACT	11361	4146	4016	1368	1406	610	862	1193
CAAGA	10391	3590	3360	1158	1206	827	829	914
CAAGC	7681	2548	2584	1243	1018	888	471	827
CAAGG	9410	3331	3532	1053	1086	990	743	872
CAAGT	10491	3856	3711	1180	1170	1014	740	974
CAATA	13124	4606	4124	1547	1862	1081	491	1299
CAATC	10599	3768	3722	1305	1218	1059	768	979
CAATG	11136	4342	4247	1760	1569	1382	998	1081
CAATT	12533	4362	4043	1104	1187	1025	618	881
CACAA	13216	4478	4128	1871	2001	1641	737	1504
CACAC	11786	4300	4145	2402	2199	1091	720	1573
CACAG	9853	3596	3649	1593	1389	743	539	1182
CACAT	11634	4520	4047	1369	1578	1195	525	1171
CACCA	11841	4367	4175	1692	1710	1191	1014	1312
CACCC	13160	4744	4699	2096	2163	2017	913	1782
CACCG	8755	3142	3431	1432	1511	1489	787	1289
CACCT	10760	4058	3898	1693	2015	1126	523	1414
CACGA	8932	3182	3066	1520	1204	1529	567	1075
CACGC	6641	2210	2086	1112	824	1035	366	864
CACGG	8570	2887	3093	935	1175	1432	400	898
CACGT	9083	3489	3413	1121	1132	908	792	896
CACTA	10891	3724	3523	1483	1425	1018	794	1213
CACTC	9396	3326	3283	1565	1408	1538	813	1250
CACTG	9580	3510	3404	1237	1119	1102	598	851
CACTT	10873	3930	3711	1109	1343	1145	711	1071
CAGAA	10573	3516	3329	1357	1565	1398	853	1221
CAGAC	9309	3280	3289	1326	1576	811	525	1245
CAGAG	8270	3028	3162	1002	1201	606	574	878
CAGAT	9738	3551	3375	1143	1474	567	652	1003
CAGCA	9432	3211	3128	1400	1340	1279	543	1114
CAGCC	7770	2539	2668	1163	1413	819	570	1108
CAGCG	6471	2276	2500	1066	1206	954	699	889
CAGCT	8745	3136	3004	928	889	866	511	665
CAGGA	9166	3086	2966	1246	1124	1611	455	983
CAGGC	7741	2259	2353	1247	1176	1166	336	868
CAGGG	9614	3462	3432	1220	1261	2201	413	1185
CAGGT	10156	3492	3536	1175	1313	410	625	916
CAGTA	10789	3762	3751	1233	1301	1279	753	1047
CAGTC	9021	3228	3237	1088	1081	693	959	836
CAGTG	9289	3660	3714	1370	1415	1240	740	1197
CAGTT	11177	4105	4064	1195	1325	808	735	896
CATAA	13036	4544	4149	1469	2017	1592	646	1401
CATAC	12015	4446	4208	1645	1725	1424	632	1215
CATAG	10141	3699	3634	924	1078	1223	530	851
CATAT	12241	4327	4105	1495	1404	785	422	1128
CATCA	10439	3842	3657	1286	1556	750	637	1141
CATCC	10500	3811	3674	1361	1623	1566	557	1407
CATCG	8371	3224	3476	1307	1506	1750	613	1095
CATCT	10109	3897	3634	1126	1168	794	750	906
CATGA	10172	3841	3595	1286	1162	952	715	906
CATGC	8972	3091	3362	1219	1409	1107	659	1068
CATGG	10051	3839	4031	834	1004	1872	396	909
CATGT	11334	4426	4159	1505	1471	1176	800	1067
CATTA	12414	4293	4097	1193	1354	1290	657	1074
CATTC	10553	3796	3695	1274	1604	890	956	1195
CATTG	10428	4051	3957	1403	1418	1254	543	1248
CATTT	12842	4449	4349	1187	1606	1557	839	1254
CCAAA	14447	4844	4437	1780	2151	1618	971	1625
CCAAC	12434	4539	4493	1997	1829	1610	692	1469
CCAAG	9872	3530	3718	1427	1449	775	541	997
CCAAT	12072	4329	4122	1667	1780	1060	821	1167
CCACA	11436	4009	3849	1760	1870	1423	646	1374
CCACC	11042	4088	3964	1995	2144	2112	746	1687
CCACG	7631	2827	3062	1259	1319	1263	506	1018
CCACT	9268	3331	3176	1437	1364	1135	784	1220
CCAGA	10176	3496	3500	1547	1469	883	621	1093
CCAGC	8746	2819	2818	1276	1287	1495	391	1057
CCAGG	9339	3119	3336	1314	1478	1025	300	1060
CCAGT	10324	3753	3812	1069	1323	1144	777	958
CCATA	11956	4321	3991	1494	1650	1081	629	1209
CCATC	10064	3622	3795	964	1283	903	621	954
CCATG	10297	3855	4046	1379	1338	1053	875	1026
CCATT	11602	4089	4065	1076	1362	1411	665	1056
CCCAA	13772	4738	4453	2046	1975	1598	616	1661
CCCAC	12303	4506	4249	2290	2307	1492	762	1763
CCCAG	10928	3881	4214	1319	1498	1553	532	1343
CCCAT	12173	4464	4457	1631	1631	1452	805	1239
CCCCA	14595	5396	5132	2401	2547	2445	868	2072
CCCCC	17207	6295	6623	3617	3462	2662	1080	2734
CCCCG	11156	4036	4667	2152	1774	1412	604	1537
CCCCT	12751	4665	4741	1684	1862	1059	896	1421
CCCGA	10261	3666	3613	1680	1393	1418	391	1173
CCCGC	8137	2650	2769	1317	1441	1133	604	1051
CCCGG	9677	3000	3325	1327	1576	1176	549	1265
CCCGT	10207	3821	3965	1613	1591	1582	631	1398
CCCTA	11929	4213	4097	1281	1410	1540	893	1162
CCCTC	10821	3865	3946	1412	1965	979	904	1469
CCCTG	10657	4037	4225	1567	1707	668	1101	1479
CCCTT	11773	4131	4197	1426	1560	919	714	1128
CCGAA	10189	3495	3329	1221	1320	950	485	927
CCGAC	8026	2946	2876	1218	1042	957	407	832
CCGAG	7809	2698	2949	1212	1062	897	434	788
CCGAT	9102	3367	3241	1271	1326	698	635	1090
CCGCA	8727	3022	2928	929	915	861	495	708
CCGCC	6749	2312	2267	1037	1191	850	644	947
CCGCG	5280	1780	1856	576	672	588	520	531
CCGCT	8073	2711	2685	876	957	686	599	741
CCGGA	8976	2948	2852	1398	1397	1156	537	1136
CCGGC	7447	2114	2148	1059	1038	762	516	831
CCGGG	9331	3085	3400	1229	1203	1310	448	1010
CCGGT	9437	3215	3258	1244	1454	1681	619	1178
CCGTA	10154	3821	3857	1426	1600	2309	592	1266
CCGTC	8228	2925	3076	1600	1338	1192	443	1072
CCGTG	8981	3415	3502	1307	1048	1544	661	950
CCGTT	10659	3930	3965	1136	1480	828	698	1095
CCTAA	11794	3959	3808	1440	1382	1368	714	1124
CCTAC	10825	4008	3885	1287	1372	1715	588	1023
CCTAG	9216	3327	3620	855	948	1667	535	901
CCTAT	11110	4065	3863	1511	1568	605	648	1174
CCTCA	9901	3696	3440	1542	1419	582	713	1239
CCTCC	10326	3833	3848	1569	1952	874	699	1367
CCTCG	8033	2928	3245	1048	1009	960	849	805
CCTCT	9313	3360	3368	872	1234	811	662	870
CCTGA	9812	3545	3543	1337	1148	526	770	910
CCTGC	8491	2855	2856	1049	1073	619	711	814
CCTGG	9972	3496	3927	1092	1175	893	685	1070
CCTGT	10923	4179	3865	1222	1697	572	561	1259
CCTTA	11519	4127	3972	1391	1580	644	774	1133
CCTTC	10242	3688	3683	895	1139	1123	909	985
CCTTG	10249	3804	3936	1528	1280	770	631	908
CCTTT	11879	4319	4160	1388	1660	713	688	1309
CGAAA	10687	3754	3396	1484	1555	1063	391	1306
CGAAC	9812	3423	3410	1379	1360	599	517	991
CGAAG	8375	3066	3191	690	743	811	804	622
CGAAT	9742	3644	3392	1309	1157	571	429	836
CGACA	7879	2917	2784	931	778	732	500	697
CGACC	8377	3137	3192	1225	1079	1709	590	974
CGACG	6731	2488	2667	573	673	508	692	475
CGACT	8234	3180	2965	945	896	943	521	645
CGAGA	7595	2702	2560	1496	1270	790	441	994
CGAGC	6133	2118	2107	953	878	1034	449	809
CGAGG	7779	2642	2866	1292	1044	709	598	862
CGAGT	8000	2979	2976	849	885	741	655	660
CGATA	9468	3537	3325	1494	1440	384	400	939
CGATC	7635	2635	2624	844	894	888	556	857
CGATG	8460	3318	3402	1005	1106	1629	656	1004
CGATT	9247	3388	3212	1356	1637	1261	712	1257
CGCAA	8514	3042	2896	1089	1095	1159	490	913
CGCAC	7820	2674	2668	1240	1255	1314	658	939
CGCAG	7111	2570	2637	791	706	583	509	668
CGCAT	8831	3298	3000	1065	1372	675	630	967
CGCCA	5864	2066	1945	933	830	1109	303	721
CGCCC	7599	2769	2655	1222	1348	1232	801	1019
CGCCG	5579	1848	1930	663	645	827	416	557
CGCCT	7352	2660	2523	1074	1018	597	517	861
CGCGA	5198	1895	1801	595	666	550	238	578
CGCGC	3477	1039	1062	692	635	560	298	511
CGCGG	5863	1984	1960	1047	1067	838	470	781
CGCGT	5732	2134	1856	578	807	822	449	603
CGCTA	7824	2734	2611	934	1002	858	692	815
CGCTC	6715	2387	2340	831	891	941	607	790
CGCTG	7270	2573	2675	1037	1033	1099	675	808
CGCTT	8635	2953	2766	859	885	628	382	826
CGGAA	9440	3153	3078	1197	1317	769	512	946
CGGAC	8250	3006	2892	1766	1384	1247	688	1043
CGGAG	7767	2786	2970	1133	1408	1412	607	944
CGGAT	8754	3186	2955	888	789	652	988	777
CGGCA	7641	2475	2406	838	877	766	389	653
CGGCC	6803	2218	2271	1066	1100	633	636	898
CGGCG	5556	1910	1893	690	788	589	423	619
CGGCT	7692	2599	2501	1005	1045	935	570	933
CGGGA	8824	3155	3136	1265	1249	1804	669	992
CGGGC	7012	2484	2396	1541	1140	1902	808	1101
CGGGG	10406	3892	3952	2288	1963	1499	846	1510
CGGGT	9991	3702	3745	1435	1540	1403	966	1216
CGGTA	9545	3503	3350	1032	1039	1712	793	812
CGGTC	7909	2764	2644	1001	1027	1286	871	801
CGGTG	8984	3425	3608	1234	1285	1354	907	1078
CGGTT	10110	3788	3635	1555	1519	1734	604	1295
CGTAA	10820	3906	3709	967	1330	593	557	962
CGTAC	9764	3899	3725	1805	1664	2245	817	1270
CGTAG	8652	3366	3476	1290	1238	1138	723	1100
CGTAT	10905	4276	3882	1351	1693	1400	889	1156
CGTCA	8385	3170	3132	948	1183	1121	474	858
CGTCC	8365	3281	3154	1528	1260	1336	508	988
CGTCG	6144	2453	2439	1185	1052	1120	640	867
CGTCT	8534	3304	3128	1048	1055	804	464	803
CGTGA	8307	3102	2933	1151	909	875	485	866
CGTGC	7115	2523	2571	1079	899	887	570	802
CGTGG	9349	3543	3560	1416	1352	1704	882	1091
CGTGT	9979	3853	3814	1540	1654	2298	1041	1256
CGTTA	10855	4019	3841	1118	1346	394	550	924
CGTTC	9322	3454	3443	1250	1484	865	1061	1023
CGTTG	9767	3886	3652	1351	1486	1267	830	1157
CGTTT	11772	4355	4194	1117	1418	1163	482	956
CTAAA	12605	4210	3909	1602	1637	886	592	1272
CTAAC	11418	3939	3870	1720	1626	1187	442	1251
CTAAG	9669	3538	3325	1019	1047	980	931	817
CTAAT	11699	3904	3838	1314	1245	640	868	938
CTACA	11266	4047	3944	1812	1685	1155	689	1315
CTACC	10398	3816	3922	1495	1319	929	700	1007
CTACG	8767	3313	3425	655	684	403	584	559
CTACT	10194	3730	3768	1131	1114	1050	609	1038
CTAGA	9123	3214	2960	938	895	934	546	757
CTAGC	7936	2664	2627	1035	805	495	577	739
CTAGG	8738	3060	3242	1549	1256	1298	278	1051
CTAGT	9784	3321	3294	862	812	922	723	697
CTATA	11188	3966	3727	1314	1149	869	362	1009
CTATC	9717	3453	3326	964	1114	981	856	884
CTATG	10078	3900	3959	968	1098	634	579	975
CTATT	11308	4103	3808	1161	1031	398	640	936
CTCAA	9670	3481	3319	1339	1200	748	768	1100
CTCAC	8850	3304	3181	1175	1096	811	630	862
CTCAG	8084	3023	3181	856	877	471	769	815
CTCAT	9627	3564	3331	1024	1328	1069	700	1125
CTCCA	9645	3686	3410	1465	1489	1371	910	1131
CTCCC	10658	3971	3832	1489	1565	1060	728	1409
CTCCG	8234	2975	3203	947	918	920	383	686
CTCCT	9342	3609	3523	1286	1505	803	897	1096
CTCGA	7491	2759	2673	796	768	530	384	722
CTCGC	6272	2126	2152	950	718	519	467	559
CTCGG	7902	2827	2979	969	883	1254	1126	827
CTCGT	8502	3375	3276	1299	1473	1200	663	1135
CTCTA	9107	3328	3329	1092	985	690	309	793
CTCTC	8009	2891	2969	840	866	693	687	668
CTCTG	8517	3354	3343	1336	1609	1446	572	1227
CTCTT	9902	3718	3486	1317	1329	803	646	1080
CTGAA	10197	3626	3441	1123	1039	915	560	832
CTGAC	8799	3159	3097	1621	1202	527	484	1049
CTGAG	8168	2939	3086	927	702	794	543	673
CTGAT	9710	3476	3436	1114	1078	487	983	796
CTGCA	8794	2944	2922	935	865	462	578	740
CTGCC	7330	2502	2569	873	838	607	441	688
CTGCG	6752	2393	2490	832	934	347	376	733
CTGCT	8727	3024	3002	952	1156	479	737	859
CTGGA	9288	3209	3232	962	803	303	587	705
CTGGC	7836	2542	2591	882	830	1017	493	789
CTGGG	9920	3660	3735	1662	1532	1894	943	1242
CTGGT	10633	3910	3821	1499	1480	1166	1096	1259
CTGTA	10726	4037	3679	1151	1119	687	345	827
CTGTC	8630	3332	3045	1367	1134	1054	260	890
CTGTG	9998	3832	3856	1407	1370	1324	431	1183
CTGTT	11434	4322	4040	1879	2115	681	844	1534
CTTAA	11843	3981	3807	1352	1427	942	704	1087
CTTAC	11008	3954	3772	1153	1393	963	508	998
CTTAG	9381	3454	3449	966	1063	484	788	721
CTTAT	11590	4137	3880	1349	1135	465	538	922
CTTCA	9957	3675	3495	981	1028	1218	571	964
CTTCC	9875	3599	3578	1201	1370	1271	487	1142
CTTCG	8563	3331	3293	913	928	1011	855	777
CTTCT	9750	3706	3560	931	1380	828	631	939
CTTGA	9504	3412	3340	1060	1157	800	771	939
CTTGC	8216	2922	2770	983	877	683	346	626
CTTGG	9042	3473	3664	1131	1142	1163	435	1011
CTTGT	11059	4071	3885	1343	1586	1329	511	1157
CTTTA	11731	4207	4024	1335	1412	914	885	1006
CTTTC	10160	3660	3524	1386	1333	788	614	1130
CTTTG	10782	4150	4036	1184	1295	987	523	1028
CTTTT	12753	4546	4388	1375	1647	748	766	1387
GAAAA	15889	5039	4230	2354	2847	1830	742	1953
GAAAC	11946	4076	3775	1438	1509	807	675	986
GAAAG	10632	3804	3779	1217	1316	1229	590	1035
GAAAT	12261	4300	4038	1242	1536	1355	645	1036
GAACA	11991	4391	4127	1640	1976	1447	611	1451
GAACC	11064	4049	3841	1121	1172	1379	629	948
GAACG	9211	3419	3615	965	984	597	506	811
GAACT	10345	3790	3674	938	1365	765	488	926
GAAGA	9858	3479	3203	1119	1394	714	411	1014
GAAGC	7788	2797	2642	680	644	954	476	581
GAAGG	9086	3123	3351	1061	1028	1227	915	923
GAAGT	9577	3588	3523	920	795	540	624	550
GAATA	12683	4448	3921	1530	1669	967	485	1226
GAATC	9454	3374	3119	1230	1237	716	748	926
GAATG	10487	4021	3965	1327	1306	1586	633	1028
GAATT	11070	3851	3665	1301	1318	741	628	935
GACAA	11320	4074	3821	1395	1394	1770	610	1108
GACAC	8807	3362	3166	1492	1254	1224	676	1032
GACAG	8771	3153	3411	1091	1135	1098	739	829
GACAT	10172	3768	3732	1706	1687	2343	814	1349
GACCA	10498	3773	3798	1106	1373	1137	712	1004
GACCC	10984	3977	3978	1747	1561	1337	795	1277
GACCG	7781	2984	3230	1025	1152	1041	448	919
GACCT	9625	3723	3520	1541	1386	1164	540	1207
GACGA	8290	3053	2995	1058	967	1225	720	878
GACGC	6495	2229	2076	816	798	913	418	632
GACGG	8349	2753	2794	1124	1122	904	902	902
GACGT	8924	3421	3299	1259	996	1103	710	802
GACTA	10281	3791	3554	876	794	685	740	597
GACTC	8171	3068	3173	1370	1291	1022	484	1067
GACTG	8866	3479	3570	1017	883	618	695	654
GACTT	10140	3822	3598	1229	1119	1154	477	976
GAGAA	9825	3362	2945	1240	1058	844	426	963
GAGAC	8074	3062	2886	1454	1261	1078	611	997
GAGAG	7526	2746	2892	778	1101	846	553	738
GAGAT	8690	3308	3066	1673	1492	1535	648	1177
GAGCA	8150	2995	2873	952	1053	1165	629	943
GAGCC	6526	2480	2387	843	765	1510	574	621
GAGCG	5673	2238	2319	940	1000	1203	487	803
GAGCT	7973	2876	2815	1398	1265	1233	690	1074
GAGGA	8411	3141	2945	924	886	699	220	769
GAGGC	7081	2250	2361	788	861	454	868	699
GAGGG	9060	3355	3411	1226	1317	1339	838	1032
GAGGT	8890	3389	3198	1455	1118	1797	695	1000
GAGTA	9756	3673	3260	1144	1038	1169	433	970
GAGTC	7491	2845	2901	891	1078	644	815	786
GAGTG	8320	3364	3385	1213	1355	1917	715	928
GAGTT	9589	3678	3478	1143	1227	721	469	1033
GATAA	12301	4296	3880	1605	1916	1656	988	1300
GATAC	10313	3766	3743	1462	1114	1156	814	710
GATAG	9153	3396	3361	1221	1137	844	776	925
GATAT	10880	3853	3681	1236	1198	1293	562	942
GATCA	9091	3219	2999	923	1271	853	444	1003
GATCC	8355	2653	2600	983	794	702	368	702
GATCG	7497	2643	2816	580	538	555	389	518
GATCT	8574	3076	2915	991	903	369	863	840
GATGA	9343	3444	3306	1107	1039	1099	774	868
GATGC	8170	2907	2884	1212	1237	1494	620	1102
GATGG	9311	3625	3702	1689	1555	1788	762	1252
GATGT	9959	4077	3784	716	854	1843	1025	700
GATTA	10984	4019	3673	1118	1388	1275	672	1049
GATTC	8975	3337	3096	1176	1280	1335	635	1088
GATTG	9628	3823	3806	1025	1128	891	1035	899
GATTT	10766	3901	3607	1318	1305	969	673	928
GCAAA	11674	3738	3620	1270	1551	838	586	1193
GCAAC	9387	3250	3190	967	950	740	670	810
GCAAG	8215	2868	3134	838	749	664	876	736
GCAAT	10424	3736	3575	1262	1226	1415	441	972
GCACA	9803	3513	3348	1691	1591	949	696	1084
GCACC	9234	3178	3170	1278	1324	1169	420	1093
GCACG	7283	2362	2546	966	970	920	585	834
GCACT	9177	3139	3011	902	1129	968	537	752
GCAGA	8090	2797	2663	783	838	511	592	702
GCAGC	6783	2068	2035	865	807	1357	569	787
GCAGG	8490	2615	2869	938	846	1322	559	832
GCAGT	9119	3258	3098	1499	1210	1756	676	1104
GCATA	10972	3759	3606	1238	1325	1022	526	1070
GCATC	8640	3120	3010	1087	1092	547	476	807
GCATG	9287	3481	3613	1104	1062	803	595	810
GCATT	10778	3814	3699	1154	1211	814	562	1033
GCCAA	9085	3052	3000	1442	1410	883	343	1060
GCCAC	5349	1822	1838	814	745	1050	267	707
GCCAG	7377	2456	2641	962	900	846	317	710
GCCAT	8411	2842	2889	928	1023	1818	446	963
GCCCA	9550	3493	3280	1338	1546	1881	449	1191
GCCCC	10149	3706	3604	1615	1498	1504	617	1203
GCCCG	7464	2531	2766	893	1182	1032	348	854
GCCCT	9370	3308	3218	1122	1285	1045	984	1075
GCCGA	6653	2153	2099	903	849	822	359	768
GCCGC	5123	1405	1429	538	573	705	365	498
GCCGG	7315	2029	2178	930	769	956	538	712
GCCGT	7535	2463	2528	1025	1070	904	639	911
GCCTA	9037	3184	3059	1108	982	823	337	800
GCCTC	7478	2541	2610	768	736	781	742	610
GCCTG	8441	2929	3014	888	979	338	467	757
GCCTT	9825	3495	3347	1054	1066	740	675	927
GCGAA	7899	2737	2648	980	1007	567	454	795
GCGAC	5384	1967	1875	604	553	862	334	563
GCGAG	6072	2178	2397	710	931	411	483	740
GCGAT	7504	2748	2647	714	841	743	507	619
GCGCA	5660	1955	1788	671	713	564	463	530
GCGCC	3834	1239	1278	702	626	830	295	487
GCGCG	3708	1139	1107	686	566	1017	282	489
GCGCT	5664	1926	1876	789	732	753	316	649
GCGGA	7249	2421	2285	1004	804	489	629	732
GCGGC	5293	1667	1630	649	670	650	398	562
GCGGG	8155	2856	2904	1247	1249	1931	776	979
GCGGT	7764	2632	2604	858	795	1302	550	653
GCGTA	8674	3208	3013	894	1165	1361	546	867
GCGTC	5552	2135	1891	630	614	1016	482	579
GCGTG	7577	2652	2622	983	1183	1104	465	886
GCGTT	9306	3357	3224	1006	1036	571	644	822
GCTAA	9995	3328	3157	1177	1281	524	881	1146
GCTAC	8395	3011	2905	1676	1461	819	406	1123
GCTAG	7997	2618	2956	796	600	1421	449	624
GCTAT	9739	3455	3280	940	817	581	617	706
GCTCA	7483	2611	2582	624	831	467	774	641
GCTCC	8030	2754	2624	1079	755	1291	681	771
GCTCG	6262	2264	2521	931	824	1037	516	748
GCTCT	8046	2863	2800	1193	1275	736	275	1034
GCTGA	8265	2803	2705	1369	916	785	570	967
GCTGC	6846	2047	2146	989	930	513	393	765
GCTGG	8592	2995	2990	1196	962	1608	598	970
GCTGT	9204	3113	3041	1246	1143	831	593	923
GCTTA	10201	3538	3277	1402	1494	1141	627	1087
GCTTC	8413	3042	2882	760	1005	560	576	913
GCTTG	8169	2931	3029	874	1099	1120	581	889
GCTTT	11165	3600	3527	1074	1145	837	578	942
GGAAA	11935	4086	3737	1582	1872	1198	575	1199
GGAAC	9877	3706	3508	1183	1382	1819	525	1140
GGAAG	9040	3335	3434	911	1002	716	547	818
GGAAT	10943	3884	3842	1247	1391	1375	523	1106
GGACA	10019	3636	3577	2072	2067	2378	1059	1481
GGACC	9326	3420	3404	1176	1057	780	845	944
GGACG	8054	2986	3125	1558	1322	1919	934	1233
GGACT	9504	3620	3618	1090	1015	908	764	876
GGAGA	8663	3070	2886	1243	1254	951	904	1008
GGAGC	7043	2557	2571	1563	1207	1512	747	977
GGAGG	8956	3452	3510	1369	1312	1631	816	1080
GGAGT	9177	3595	3528	1147	1278	1527	458	937
GGATA	10596	3889	3761	1306	1109	1455	1117	880
GGATC	7852	2678	2505	932	787	612	364	802
GGATG	9700	3695	3861	1021	1017	1803	928	874
GGATT	10694	4024	3772	924	1105	695	869	839
GGCAA	9797	3219	3148	827	853	673	672	754
GGCAC	7942	2776	2726	1311	1052	551	423	748
GGCAG	8043	2681	2863	1184	1094	2291	793	931
GGCAT	9877	3560	3600	1178	1114	1020	571	913
GGCCA	7985	2682	2696	1208	1198	890	536	1026
GGCCC	8393	2867	2989	1255	1327	1076	708	1073
GGCCG	6457	2041	2207	681	752	844	470	734
GGCCT	8757	3226	3155	851	911	474	553	786
GGCGA	6637	2492	2283	875	702	572	351	644
GGCGC	4399	1584	1501	927	799	1312	418	570
GGCGG	6850	2385	2482	1142	1078	1804	619	958
GGCGT	7920	3100	2821	1017	1300	1517	642	1064
GGCTA	9009	3302	3327	1780	1354	755	831	1292
GGCTC	6466	2401	2453	981	987	967	444	884
GGCTG	8173	2992	2917	1270	1077	1108	717	1055
GGCTT	9905	3684	3492	1160	1426	1411	943	1174
GGGAA	10527	3951	3789	1004	1209	1071	397	920
GGGAC	9341	3422	3447	1523	1292	2249	969	1157
GGGAG	9497	3486	3673	1474	1660	3456	971	1260
GGGAT	10652	3938	3909	1417	1484	1798	1043	1249
GGGCA	9161	3259	3186	1696	1210	1646	722	1051
GGGCC	7343	2663	2721	993	1013	1231	709	990
GGGCG	7064	2783	2695	1386	1317	2175	596	1071
GGGCT	8449	3383	3226	1745	1517	1177	930	1359
GGGGA	10878	4181	3956	1463	1511	2157	924	1172
GGGGC	9168	3307	3404	1880	1615	1059	671	1261
GGGGG	13918	5446	5288	2207	1956	2272	1520	1596
GGGGT	13204	5000	4898	2574	2311	2950	956	2025
GGGTA	11804	4446	4506	1288	1330	1162	1149	1109
GGGTC	9543	3684	3640	1747	1366	867	633	1194
GGGTG	11453	4472	4475	1964	1920	2793	1326	1481
GGGTT	13247	5006	4828	2292	2093	1223	738	1679
GGTAA	11655	4335	4030	1274	1493	2129	830	1321
GGTAC	10316	3896	4072	1795	1246	1134	746	1101
GGTAG	9646	3747	3759	1298	1188	1570	674	896
GGTAT	11678	4542	4196	1371	1307	1317	1183	1042
GGTCA	9716	3580	3582	1488	1480	1864	840	1328
GGTCC	9270	3449	3366	1580	1361	1000	823	1270
GGTCG	7766	2889	3068	978	869	583	549	720
GGTCT	9858	3822	3635	1372	1538	1069	584	1110
GGTGA	9444	3645	3467	1019	1210	1412	962	902
GGTGC	8216	3192	3026	1594	1488	1352	506	1218
GGTGG	10691	4272	4437	1937	1686	2968	1270	1453
GGTGT	11727	4482	4444	1500	1243	1761	769	1036
GGTTA	11881	4519	4249	1895	1708	1151	786	1315
GGTTC	10034	3804	3638	1857	1585	1278	573	1296
GGTTG	11200	4401	4395	1952	1783	1853	634	1487
GGTTT	13010	4983	4587	1337	1562	1403	587	1195
GTAAA	13678	4598	4283	1642	1699	1345	567	1332
GTAAC	11173	4080	3918	877	1052	1266	591	917
GTAAG	10264	3873	3795	1101	1103	685	822	900
GTAAT	12244	4538	4166	1310	1532	1506	588	1185
GTACA	11546	4439	4194	1625	1650	2074	1184	1369
GTACC	10613	4057	4054	1438	1330	1260	517	1209
GTACG	9349	3582	3944	1093	1141	1044	622	783
GTACT	10720	4305	4108	1512	1269	567	528	893
GTAGA	9422	3522	3437	1021	985	1336	523	810
GTAGC	8214	2926	2896	1359	1098	1337	452	1004
GTAGG	9620	3675	3694	1311	1258	1683	736	1159
GTAGT	10320	4011	3761	1254	1172	1026	585	1010
GTATA	12202	4439	4175	1319	1430	827	697	1105
GTATC	10106	3804	3703	1246	1354	1296	463	1208
GTATG	10991	4470	4377	1167	1173	954	487	915
GTATT	12562	4832	4387	2130	2087	1280	1092	1352
GTCAA	10283	3706	3531	956	1039	1025	593	831
GTCAC	8507	3114	3076	1013	858	912	615	810
GTCAG	8504	3215	3274	1520	1429	1040	695	1114
GTCAT	10067	3868	3813	1232	1453	1397	518	1369
GTCCA	9454	3597	3567	1374	1276	1184	772	1027
GTCCC	9833	3760	3670	1606	1514	935	689	1157
GTCCG	8273	3114	3257	1140	1082	626	475	879
GTCCT	9626	3679	3580	1137	1258	809	607	946
GTCGA	6668	2587	2449	768	800	751	322	632
GTCGC	6005	2174	2100	804	840	1042	690	725
GTCGG	8134	2833	2978	1590	1296	1006	962	1082
GTCGT	8532	3463	3305	1380	1322	769	878	924
GTCTA	9716	3573	3482	1311	1180	347	339	1083
GTCTC	8028	3112	3053	1030	1209	781	554	884
GTCTG	9138	3535	3476	1418	1272	1213	718	895
GTCTT	10676	4182	3785	1050	1151	1511	730	971
GTGAA	10362	3610	3582	812	1024	796	530	726
GTGAC	8561	3416	3215	1268	997	933	493	947
GTGAG	8315	3213	3126	1246	1261	1198	799	1058
GTGAT	9658	3666	3482	1277	1344	1066	568	1103
GTGCA	8850	3319	3256	1268	1320	1038	715	1027
GTGCC	7257	2759	2671	1462	1143	1227	460	1012
GTGCG	6972	2702	2848	1093	974	1093	884	779
GTGCT	8840	3430	3340	1307	1218	1228	821	1022
GTGGA	9676	3528	3428	1380	1202	1427	1257	995
GTGGC	8026	2817	2857	1138	981	633	668	848
GTGGG	11195	4415	4424	1539	1447	3606	1216	1358
GTGGT	11060	4295	3979	1896	1784	1821	603	1298
GTGTA	11396	4423	4245	1483	1304	842	794	1033
GTGTC	9054	3429	3436	1254	1102	2034	560	1044
GTGTG	10804	4324	4358	1497	1499	1388	1307	1230
GTGTT	12385	4931	4700	1640	1665	1693	730	1263
GTTAA	12326	4464	4240	1834	1986	783	608	1550
GTTAC	10743	3973	3840	1692	1484	297	666	1237
GTTAG	10108	3952	3782	1210	1252	1041	661	926
GTTAT	12254	4562	4315	1583	1697	1071	569	1192
GTTCA	10201	3952	3848	1594	1479	1075	646	1104
GTTCC	9646	3683	3570	1323	1532	806	820	1279
GTTCG	9008	3552	3633	1367	1249	492	615	1053
GTTCT	10194	3961	3847	1138	1500	935	570	1062
GTTGA	9876	3833	3487	1161	1384	1767	653	1100
GTTGC	8420	3152	3043	1192	1110	1581	554	873
GTTGG	11055	4340	4220	1675	1433	1785	932	1184
GTTGT	11656	4569	4477	1754	1786	1175	847	1337
GTTTA	12431	4732	4353	1602	1784	1005	485	1299
GTTTC	10520	3920	3813	1087	1178	1091	502	996
GTTTG	11768	4654	4406	1437	1116	1157	961	799
GTTTT	13545	5050	4679	1292	1629	1088	675	1136
TAAAA	19029	5739	5020	2461	2491	1475	798	1720
TAAAC	14851	5028	4799	1776	2043	1822	793	1650
TAAAG	12441	4432	4252	1813	1458	1168	747	1297
TAAAT	14879	4879	4480	1656	1640	1016	574	1248
TAACA	13752	5058	4611	1386	1662	1021	685	1269
TAACC	13072	4780	4768	1749	1831	1792	1088	1400
TAACG	10525	3988	4033	1208	1283	1437	639	976
TAACT	12294	4346	4241	1647	1541	894	517	1219
TAAGA	11540	4029	3565	1146	1173	868	728	910
TAAGC	9805	3357	3190	1061	989	894	511	867
TAAGG	10229	3784	3709	1457	1685	1260	817	1199
TAAGT	11249	4184	3905	1251	1238	523	889	962
TAATA	14289	4550	4309	1453	1594	1016	613	1152
TAATC	11548	4121	3820	1691	1773	1042	952	1356
TAATG	12346	4623	4401	1310	1417	1150	711	1112
TAATT	13156	4539	4311	1156	1393	1153	622	963
TACAA	13859	4725	4395	1911	1923	1263	1014	1601
TACAC	12542	4591	4312	1789	1379	1267	778	1184
TACAG	10585	3884	4090	1239	1452	1498	477	1118
TACAT	12514	4729	4497	1534	1904	1619	972	1263
TACCA	12398	4614	4533	1525	1838	1340	660	1350
TACCC	13002	4852	4858	2223	1956	1058	981	1730
TACCG	9512	3542	3807	1053	1196	1026	820	940
TACCT	11442	4422	4201	1390	1235	418	282	895
TACGA	10207	3817	3669	1217	1350	403	469	947
TACGC	8142	2986	2836	981	1077	636	838	794
TACGG	9552	3487	3564	1129	1100	664	471	853
TACGT	11081	4383	4128	1390	1359	713	635	1086
TACTA	11774	4374	3947	1349	1394	901	476	960
TACTC	10052	3944	3832	1431	1120	1218	677	982
TACTG	10562	4150	4190	1544	1362	1280	1117	1162
TACTT	12216	4523	4302	1426	1651	1302	413	1321
TAGAA	11438	3974	3510	1039	1207	902	754	867
TAGAC	9965	3548	3539	1331	1335	917	630	944
TAGAG	8460	3197	3142	982	830	1176	392	722
TAGAT	10184	3865	3367	1085	1315	2362	534	922
TAGCA	9863	3644	3410	1099	1257	642	595	821
TAGCC	8375	3022	2950	1425	1205	995	311	1044
TAGCG	7073	2625	2639	508	519	409	701	393
TAGCT	9590	3600	3416	1561	1392	1331	388	1270
TAGGA	9546	3455	3130	1508	1348	743	660	1055
TAGGC	8174	2686	2612	1382	1326	1060	479	979
TAGGG	9823	3637	3845	1269	1201	1772	749	1061
TAGGT	10475	3873	3754	932	1150	1216	465	975
TAGTA	11281	3980	3735	1074	1126	494	483	870
TAGTC	9323	3480	3196	990	953	1246	603	781
TAGTG	10226	3909	3788	985	1049	675	875	916
TAGTT	11675	4253	4042	1172	1125	1333	694	919
TATAA	13885	4652	4154	1447	1467	1443	441	1134
TATAC	12615	4580	4381	1176	974	1084	484	805
TATAG	10611	3813	3809	1534	1452	1662	351	1077
TATAT	12312	4380	3868	1362	1440	1095	404	1049
TATCA	10979	4164	3748	1210	1696	1320	656	1213
TATCC	11172	3961	3787	1386	1427	611	593	1042
TATCG	9409	3585	3674	639	847	1059	559	660
TATCT	10868	4007	3866	1352	1271	910	462	1105
TATGA	10914	4021	3819	1305	1435	1214	591	1090
TATGC	9912	3798	3590	1390	1343	1076	300	1075
TATGG	10610	4250	4177	1147	1108	893	625	981
TATGT	12399	4728	4434	1590	1563	799	760	1260
TATTA	12838	4404	4185	1454	1614	986	642	1223
TATTC	11528	4222	4006	1512	1228	755	843	988
TATTG	11700	4444	4274	1308	1189	1126	567	917
TATTT	13501	4945	4559	2049	2233	1347	579	1670
TCAAA	11995	4066	3765	1255	1370	1378	879	948
TCAAC	10613	3782	3623	1393	1223	778	685	1051
TCAAG	8801	3420	3465	912	961	812	912	750
TCAAT	11274	4133	3865	1302	1322	1066	646	1070
TCACA	10520	3976	3706	1469	1392	996	477	1166
TCACC	9838	3578	3600	1284	1377	706	1050	991
TCACG	7899	2977	3198	940	870	1024	598	736
TCACT	9861	3738	3393	1513	1328	1730	830	1233
TCAGA	8784	3115	2968	1257	1467	563	630	1054
TCAGC	7778	2752	2783	1014	1076	558	593	803
TCAGG	8901	3315	3407	1434	1436	1123	506	1154
TCAGT	9913	3706	3762	1052	1105	708	929	874
TCATA	10997	3986	3634	1369	1656	1324	525	1237
TCATC	9480	3603	3250	1280	1283	1189	790	1130
TCATG	9622	3785	3913	915	1010	1509	541	871
TCATT	11625	4293	3977	1246	1682	1177	814	1489
TCCAA	11181	3984	3862	1855	1943	978	668	1415
TCCAC	9483	3391	3254	1612	1693	1210	781	1373
TCCAG	9194	3410	3552	1256	1203	1236	725	973
TCCAT	10475	3983	3813	1286	1286	563	761	989
TCCCA	11097	3971	3837	1809	1631	841	599	1375
TCCCC	12294	4568	4506	2234	1961	1342	681	1675
TCCCG	8814	3277	3472	1196	1349	1126	582	1082
TCCCT	10614	3902	3768	1147	1462	1122	702	1214
TCCGA	8535	3123	2883	1105	1191	522	718	832
TCCGC	7388	2428	2335	880	806	520	457	641
TCCGG	8686	2997	3187	860	945	735	402	855
TCCGT	9989	3698	3761	1297	1277	764	400	1014
TCCTA	10164	3725	3563	1294	1365	1619	467	1191
TCCTC	8962	3291	3262	1462	1503	919	544	1135
TCCTG	9476	3712	3847	921	969	621	796	851
TCCTT	10870	4054	3905	1154	1569	1006	892	1140
TCGAA	8508	3164	2937	653	609	360	371	592
TCGAC	7288	2772	2652	949	943	627	453	643
TCGAG	7275	2715	2755	858	693	1006	802	708
TCGAT	8557	3296	3014	844	1051	739	429	984
TCGCA	8002	2843	2774	1001	1027	1144	684	837
TCGCC	6544	2376	2273	952	648	805	454	632
TCGCG	5305	2040	1926	778	861	756	269	679
TCGCT	7702	2871	2766	994	1185	628	797	900
TCGGA	8225	2890	2817	1115	1032	1349	778	760
TCGGC	6785	2254	2178	706	963	578	540	732
TCGGG	9206	3490	3416	1751	1480	1084	929	1250
TCGGT	9364	3551	3389	1156	1092	1161	1148	857
TCGTA	9904	3827	3649	1539	1703	759	639	1148
TCGTC	7868	3194	2964	940	1133	527	610	796
TCGTG	8877	3517	3562	1593	1517	2450	1176	1318
TCGTT	10799	4232	3962	1702	1876	1516	1022	1370
TCTAA	10368	3656	3391	1267	1462	605	625	1029
TCTAC	9635	3630	3637	1042	777	512	606	787
TCTAG	8662	3071	3268	1317	1112	689	272	838
TCTAT	10474	3843	3699	952	1151	526	359	955
TCTCA	8589	3283	3207	788	908	786	648	783
TCTCC	8957	3376	3233	958	1052	1210	846	890
TCTCG	7444	2872	3001	817	891	775	412	697
TCTCT	9000	3525	3313	1136	1109	614	546	759
TCTGA	8689	3203	3058	780	929	498	343	743
TCTGC	7901	2729	2773	888	999	394	410	730
TCTGG	9499	3695	3748	1611	1567	1656	698	1203
TCTGT	10277	4195	3801	1436	1537	1619	608	1194
TCTTA	10574	3846	3516	1169	1288	706	496	1002
TCTTC	9690	3787	3483	869	916	890	551	785
TCTTG	9733	3813	3737	931	1211	1510	582	856
TCTTT	11831	4411	4230	1421	1596	999	927	1235
TGAAA	12541	4362	3732	1456	1409	1077	711	1027
TGAAC	10962	4012	3812	979	1002	776	440	696
TGAAG	9409	3460	3559	985	1114	611	516	788
TGAAT	11286	4030	3768	1106	1511	1091	834	1085
TGACA	9806	3728	3575	1284	1054	1029	440	958
TGACC	9722	3730	3720	1612	1532	951	627	1209
TGACG	8289	3098	3179	968	892	546	459	722
TGACT	9644	3797	3536	1464	1373	972	545	983
TGAGA	8515	3249	2902	969	955	1475	390	821
TGAGC	7478	2744	2656	1034	993	925	567	949
TGAGG	8583	3286	3432	1016	866	903	565	855
TGAGT	9079	3577	3263	1337	1006	848	648	870
TGATA	10875	3921	3727	974	1150	1107	783	881
TGATC	8841	3020	2882	1179	986	665	555	915
TGATG	9672	3743	3850	1599	1441	1487	780	1086
TGATT	10715	4054	3718	1300	1383	1022	880	1081
TGCAA	9887	3538	3504	1084	1265	1173	1007	938
TGCAC	8936	3123	3050	1507	1297	874	359	1085
TGCAG	8513	2926	3114	1100	1053	554	642	910
TGCAT	10180	3897	3760	1596	1539	884	453	1163
TGCCA	7849	2874	2827	1287	1104	981	266	864
TGCCC	9125	3425	3288	1284	1295	1091	407	1026
TGCCG	6982	2441	2498	1085	968	867	478	920
TGCCT	8834	3330	3291	1042	1219	1052	595	917
TGCGA	7169	2651	2631	840	1083	971	744	772
TGCGC	5289	1984	1813	753	634	666	390	557
TGCGG	8002	2880	2881	1072	970	899	691	786
TGCGT	8784	3307	3243	1066	966	888	511	760
TGCTA	9264	3323	3249	1166	1300	1098	478	1025
TGCTC	7916	3002	2947	1397	1085	925	680	914
TGCTG	8907	3260	3405	1090	904	1494	638	823
TGCTT	10170	3822	3713	1339	1614	954	579	1193
TGGAA	10773	3844	3555	957	1186	1089	847	915
TGGAC	9308	3452	3500	1131	1137	1006	952	932
TGGAG	8830	3452	3402	1202	1174	520	726	954
TGGAT	10409	3869	3687	840	983	823	1174	706
TGGCA	9177	3175	3253	1057	902	1005	722	753
TGGCC	7998	2921	2913	920	668	654	588	676
TGGCG	6658	2604	2445	1109	1105	1216	556	951
TGGCT	8926	3343	3312	980	1002	1188	701	995
TGGGA	10165	3859	3819	1276	1392	2946	1084	1236
TGGGC	7303	2887	2716	890	923	1932	476	788
TGGGG	12157	4763	4676	2089	1913	2389	979	1570
TGGGT	11962	4647	4555	1901	1451	1512	1290	1084
TGGTA	11419	4441	4172	1853	1533	1628	868	1308
TGGTC	9398	3621	3594	1382	1253	1269	481	1073
TGGTG	10828	4299	4347	1561	1470	2874	1363	1237
TGGTT	12783	4811	4496	2003	1798	1606	357	1451
TGTAA	12240	4429	4056	1514	1418	821	698	1238
TGTAC	11069	4254	4166	1407	1334	785	558	891
TGTAG	10259	3921	3862	944	998	1766	410	789
TGTAT	12158	4685	4437	1686	1790	1617	675	1273
TGTCA	9740	3691	3518	1186	1295	1456	572	1117
TGTCC	9750	3732	3694	1358	1216	1139	578	907
TGTCG	7935	3136	3166	1247	1269	1076	599	1034
TGTCT	10181	3953	3638	1346	1192	1588	564	1009
TGTGA	10007	3724	3612	1178	1082	978	605	907
TGTGC	8721	3416	3220	1754	1341	1240	963	1101
TGTGG	11064	4283	4249	1593	1656	1730	1079	1313
TGTGT	12170	4858	4669	1852	1925	1211	940	1431
TGTTA	12293	4654	4280	1810	1587	928	580	1238
TGTTC	10720	4161	4157	1274	1292	836	446	1008
TGTTG	11561	4737	4554	1646	1713	2027	708	1257
TGTTT	13985	5300	4934	1848	1984	764	780	1348
TTAAA	14694	4644	4355	1736	1877	1649	560	1379
TTAAC	12427	4561	4362	1659	1467	751	787	1122
TTAAG	10893	3887	3778	1564	1685	695	473	1288
TTAAT	13179	4534	4286	1481	1654	992	689	1346
TTACA	12445	4248	4093	1535	1816	784	550	1366
TTACC	11561	4349	4224	1507	1438	517	573	1185
TTACG	9866	3850	3825	1127	1526	415	446	1231
TTACT	11540	4425	4102	1560	1459	842	860	1233
TTAGA	9945	3603	3250	929	1018	940	672	732
TTAGC	9108	3321	3179	1290	1208	804	726	968
TTAGG	9896	3740	3641	1465	1404	791	734	958
TTAGT	11160	4296	3911	756	915	1160	679	732
TTATA	12434	4379	3983	1484	1131	1502	378	931
TTATC	11004	4128	3876	1201	1405	693	519	1055
TTATG	11665	4394	4361	1359	1637	998	679	1277
TTATT	13546	4746	4581	1680	1530	750	625	1135
TTCAA	10881	3907	3700	1090	1156	905	562	910
TTCAC	9722	3571	3401	1471	999	827	588	870
TTCAG	9078	3342	3466	1029	1362	915	625	980
TTCAT	11135	4216	3931	1438	1674	1216	883	1305
TTCCA	10149	3760	3651	1193	1461	714	564	1070
TTCCC	10832	4003	3891	1617	1561	1413	608	1372
TTCCG	8836	3198	3361	768	1086	369	699	815
TTCCT	10280	3900	3726	1363	1769	1402	625	1513
TTCGA	8410	3326	3044	740	914	1206	681	957
TTCGC	7512	2848	2693	1050	874	1116	631	860
TTCGG	9147	3435	3251	1131	1220	1165	614	978
TTCGT	10527	4259	3901	1763	1791	1270	749	1454
TTCTA	10035	3687	3512	1218	1320	718	615	918
TTCTC	8785	3544	3291	1051	1292	928	577	780
TTCTG	9687	3675	3704	1024	1320	863	426	1118
TTCTT	11250	4222	4014	1093	1497	1167	681	1084
TTGAA	10987	4007	3588	1030	1498	1167	774	1052
TTGAC	9281	3471	3405	1122	1017	1159	551	771
TTGAG	8526	3456	3315	1115	859	1356	318	909
TTGAT	10500	3869	3599	965	1151	798	912	936
TTGCA	9429	3481	3283	1324	1265	534	669	985
TTGCC	7835	2940	2841	886	948	795	288	706
TTGCG	7448	2866	2874	931	924	995	361	627
TTGCT	9592	3521	3430	1200	1049	989	709	847
TTGGA	10065	3759	3515	979	1256	1381	1186	928
TTGGC	8207	2987	2823	1020	1028	1366	527	918
TTGGG	10448	4267	4108	1352	1188	1368	674	979
TTGGT	11776	4526	4349	1460	1314	1413	674	1172
TTGTA	11846	4399	4177	1197	1571	1818	658	1155
TTGTC	9509	3640	3559	1008	1340	1005	718	978
TTGTG	11065	4498	4312	1791	1693	1593	873	1237
TTGTT	13288	5033	4895	1659	1691	1111	517	1272
TTTAA	12901	4497	4088	1591	1752	1068	544	1214
TTTAC	11904	4416	4115	1290	1362	600	492	1141
TTTAG	10471	3958	3829	1432	1243	665	509	965
TTTAT	13286	4831	4483	1347	1390	955	690	1084
TTTCA	10787	3792	3641	949	1147	676	680	936
TTTCC	10305	3795	3745	1425	1605	1039	665	1228
TTTCG	9469	3716	3621	931	1118	1137	613	1081
TTTCT	10692	3984	3852	911	1135	955	562	900
TTTGA	10489	3919	3545	1285	1161	825	453	848
TTTGC	9428	3584	3347	1341	1279	1003	745	937
TTTGG	11335	4509	4226	985	1241	1905	828	977
TTTGT	12943	4948	4687	1462	1779	1590	681	1140
TTTTA	12902	4484	4142	1381	1551	657	573	1192
TTTTC	11351	4019	4006	1014	1535	864	781	1166
TTTTG	12139	4519	4515	1455	1723	619	639	1224
TTTTT	14425	4929	4830	1887	2354	817	701	1633
