# Supplementary material for: Identification of functional cis-regulatory elements by sequential enrichment from a randomized synthetic DNA library
Source: BMC Plant Biol. 2013 Oct 18;13:164. doi: 10.1186/1471-2229-13-164 (PMC3923269; doi:10.1186/1471-2229-13-164)
Supplement: Additional file 5 — Frequencies of six nucleotide long permutations in the sub-libraries from which the immunoprecipitated sample originated. [file 1471-2229-13-164-S5.xls]

## Sheet: Sheet1
Six nucleotide long permutations
Sequence Identifier		Main Library	Sublibrary 1	Sublibrary 2	ChIP Sample4	Ratio	ChIP Sample5	Ratio	ChIP Sample6	Ratio	ChIP Sample7	Ratio	ChIP Sample8	Ratio
		Sample1	Sample2	Sample3		S4/S3		S5/S3		S6/S3		S7/S2		S8/S3
	Number of non-redundant sequences	645835	234498	227334	82834		84627		71701		42234		66654
		Normalized Freq.	Normalized Freq.	Normalized Freq.	Normalized Freq.		Normalized Freq.		Normalized Freq.		Normalized Freq.		Normalized Freq.
1	AAAAAA	0.0166745	0.0122986	0.0103856	0.0189294	1.82266	0.0240349	2.31425	0.0225241	2.16878	0.0160771	1.30723	0.015693	1.51103
2	AAAAAC	0.00953649	0.00753098	0.00719646	0.0117705	1.6356	0.0123365	1.71424	0.0149789	2.08142	0.00778993	1.03438	0.00975185	1.35509
3	AAAAAG	0.00803921	0.0069169	0.00670819	0.00795567	1.18596	0.0115448	1.721	0.00820072	1.22249	0.0049723	0.718862	0.0089417	1.33295
4	AAAAAT	0.0089543	0.00692543	0.00621992	0.00858343	1.37999	0.0115566	1.858	0.00748944	1.2041	0.00975517	1.4086	0.00868665	1.39658
5	AAAACA	0.00876075	0.007757	0.00687095	0.011022	1.60415	0.0119111	1.73354	0.0100417	1.46147	0.00795568	1.02561	0.00975185	1.41929
6	AAAACC	0.00746166	0.00627297	0.00626391	0.00992346	1.58423	0.00922873	1.47332	0.0139886	2.23321	0.00580101	0.924763	0.00865664	1.38199
7	AAAACG	0.0053187	0.00524098	0.00523459	0.00560156	1.07011	0.00515202	0.984226	0.00460245	0.879237	0.00494862	0.944216	0.00513097	0.980206
8	AAAACT	0.00603405	0.00512584	0.00488268	0.00581887	1.19174	0.00669999	1.37219	0.00648527	1.32822	0.00523275	1.02086	0.00597113	1.22292
9	AAAAGA	0.00745701	0.00631988	0.00542814	0.00840235	1.54792	0.00905148	1.66751	0.00704314	1.29752	0.00468817	0.741812	0.00739641	1.3626
10	AAAAGC	0.0049285	0.00414076	0.00382697	0.00525147	1.37223	0.00557742	1.4574	0.00405852	1.06051	0.00400152	0.966372	0.00519099	1.35642
11	AAAAGG	0.00510812	0.00435398	0.00437242	0.00557742	1.27559	0.00651092	1.48909	0.00528584	1.2089	0.00322015	0.739588	0.00619618	1.4171
12	AAAAGT	0.00561753	0.00517702	0.00490028	0.00468407	0.955878	0.00586101	1.19606	0.0045885	0.936375	0.00509069	0.983324	0.00561107	1.14505
13	AAAATA	0.00909056	0.00727085	0.00622872	0.00876452	1.40711	0.0103159	1.65618	0.00832624	1.33675	0.0072927	1.00301	0.0073664	1.18265
14	AAAATC	0.00538373	0.0046994	0.00467594	0.00503416	1.07661	0.00605008	1.29387	0.00249648	0.533899	0.00471184	1.00265	0.00487593	1.04277
15	AAAATG	0.00605263	0.00579109	0.00571406	0.0039718	0.695092	0.00523474	0.916115	0.00465823	0.815223	0.00651134	1.12437	0.00402076	0.703662
16	AAAATT	0.00610682	0.00495527	0.00485189	0.00593959	1.22418	0.00590828	1.21773	0.00410036	0.845106	0.0049723	1.00344	0.00444084	0.915281
17	AAACAA	0.00844178	0.00701925	0.00674338	0.0100804	1.49486	0.0106585	1.58059	0.00707103	1.04859	0.00956575	1.36279	0.00918174	1.36159
18	AAACAC	0.00633598	0.00606828	0.00574045	0.00754521	1.31439	0.00783438	1.36477	0.00553688	0.964538	0.00435668	0.717943	0.00721637	1.25711
19	AAACAG	0.00514992	0.00509599	0.00508943	0.0057585	1.13146	0.00654637	1.28627	0.00383537	0.753596	0.00629824	1.23592	0.00559606	1.09955
20	AAACAT	0.00607276	0.00593182	0.00525218	0.00560156	1.06652	0.00723173	1.3769	0.0061087	1.16308	0.00760051	1.28131	0.00652624	1.24258
21	AAACCA	0.0064645	0.00590623	0.0059472	0.00648285	1.09007	0.0075626	1.27162	0.0111574	1.87608	0.0141119	2.38932	0.00670627	1.12764
22	AAACCC	0.00688256	0.00628577	0.00628591	0.00691745	1.10047	0.0090633	1.44185	0.00418404	0.665623	0.00509069	0.809875	0.00727638	1.15757
23	AAACCG	0.00446863	0.00414502	0.00447359	0.0061086	1.36548	0.00671181	1.50032	0.0121616	2.71853	0.00198892	0.479833	0.00651124	1.45548
24	AAACCT	0.00510347	0.00484866	0.00497066	0.00591545	1.19007	0.00553015	1.11256	0.00364012	0.732321	0.00284131	0.586	0.00519099	1.04433
25	AAACGA	0.00499199	0.00481454	0.00458796	0.00459956	1.00253	0.00490387	1.06886	0.00622028	1.35578	0.00329119	0.683593	0.00424581	0.925423
26	AAACGC	0.00358141	0.0036205	0.00342228	0.00480479	1.40397	0.00451393	1.31898	0.00311014	0.908792	0.00833452	2.30203	0.00415579	1.21433
27	AAACGG	0.00413263	0.00359065	0.0036994	0.00369414	0.998576	0.00277689	0.750632	0.0054811	1.48162	0.00374106	1.04189	0.00360068	0.973315
28	AAACGT	0.00445315	0.00476337	0.00439002	0.00467199	1.06423	0.00444303	1.01208	0.00323566	0.737049	0.00599043	1.25761	0.00414079	0.943228
29	AAACTA	0.00591792	0.00513011	0.00468914	0.00465992	0.99377	0.00473844	1.01051	0.0061087	1.30274	0.00210731	0.410772	0.00499595	1.06543
30	AAACTC	0.00439586	0.00407679	0.00380497	0.00444262	1.16758	0.00443121	1.16458	0.00573214	1.50649	0.00421461	1.03381	0.00406577	1.06854
31	AAACTG	0.0045987	0.00469514	0.00460556	0.00388729	0.844044	0.00352133	0.764584	0.00316593	0.687414	0.00485391	1.03382	0.00387074	0.840449
32	AAACTT	0.00471947	0.00420046	0.00424046	0.00358548	0.845542	0.00467936	1.1035	0.00195255	0.460458	0.00402519	0.958274	0.00372071	0.877431
33	AAAGAA	0.00694605	0.00574419	0.00471993	0.00711061	1.50651	0.00750352	1.58975	0.00528584	1.1199	0.00542217	0.943941	0.00645123	1.36681
34	AAAGAC	0.00505702	0.00459279	0.00434163	0.00458749	1.05663	0.00493932	1.13767	0.00730813	1.68327	0.00520907	1.13419	0.00460588	1.06086
35	AAAGAG	0.0044098	0.00428149	0.0040865	0.00353719	0.865581	0.00376948	0.922424	0.00368196	0.901005	0.00464081	1.08393	0.00403577	0.987586
36	AAAGAT	0.00495483	0.00476337	0.00435922	0.0061086	1.4013	0.0051402	1.17916	0.00687578	1.57729	0.00404887	0.850002	0.00448585	1.02905
37	AAAGCA	0.00470244	0.00436251	0.00389295	0.00315088	0.809381	0.00433668	1.11398	0.00246858	0.634117	0.00350429	0.803273	0.00361569	0.928778
38	AAAGCC	0.00404128	0.0038721	0.00354544	0.00464785	1.31094	0.00486842	1.37315	0.00440719	1.24306	0.00272292	0.703216	0.00412578	1.16369
39	AAAGCG	0.00275767	0.00276335	0.00248093	0.00181085	0.729908	0.0017134	0.690628	0.0010739	0.432863	0.00191789	0.694044	0.0015603	0.628916
40	AAAGCT	0.00413418	0.00407679	0.00378298	0.00546877	1.44562	0.00489206	1.29318	0.00570424	1.50787	0.00393048	0.964111	0.00562607	1.48721
41	AAAGGA	0.00471483	0.00404694	0.0040953	0.00511867	1.24989	0.00658182	1.60717	0.00478375	1.16811	0.00544585	1.34567	0.0068413	1.67053
42	AAAGGC	0.00328257	0.00265247	0.00262169	0.00447884	1.70838	0.00426578	1.62711	0.00163178	0.622413	0.00307809	1.16046	0.00409578	1.56226
43	AAAGGG	0.00386322	0.00340728	0.00392814	0.00633798	1.61348	0.00554197	1.41084	0.0058995	1.50186	0.003599	1.05627	0.00519099	1.32149
44	AAAGGT	0.00412489	0.00407679	0.00394134	0.00391144	0.992414	0.00492751	1.25021	0.00264989	0.672334	0.00409623	1.00477	0.00457587	1.16099
45	AAAGTA	0.00544876	0.00516422	0.00479911	0.00445469	0.928234	0.00502204	1.04645	0.00386327	0.804997	0.00646399	1.25169	0.005281	1.10041
46	AAAGTC	0.00381676	0.00387637	0.00347946	0.00370621	1.06517	0.00466754	1.34145	0.00444903	1.27865	0.00438036	1.13002	0.00487593	1.40134
47	AAAGTG	0.00408928	0.0042559	0.0040909	0.0022696	0.554793	0.00316684	0.774118	0.00461639	1.12845	0.00717431	1.68573	0.00325562	0.79582
48	AAAGTT	0.00440205	0.00433692	0.00427565	0.00374242	0.875288	0.00379312	0.887144	0.00506269	1.18408	0.00419094	0.966338	0.00376572	0.880736
49	AAATAA	0.00896204	0.00686147	0.00622432	0.00905425	1.45466	0.0113793	1.82821	0.00846571	1.3601	0.00696122	1.01454	0.00880667	1.41488
50	AAATAC	0.00629108	0.00570581	0.00516861	0.00673636	1.30332	0.00588465	1.13854	0.00513242	0.993	0.00471184	0.825798	0.00502595	0.9724
51	AAATAG	0.00516231	0.00473352	0.00486509	0.00459956	0.945422	0.00524655	1.07841	0.00334723	0.688011	0.00423829	0.895379	0.00399076	0.820285
52	AAATAT	0.00592566	0.00524951	0.00467154	0.00507038	1.08538	0.00517565	1.10791	0.0105577	2.26001	0.00286499	0.545763	0.00403577	0.863905
53	AAATCA	0.00498579	0.00454588	0.00466714	0.00344062	0.7372	0.00401763	0.860833	0.00225938	0.484104	0.00490126	1.07818	0.00400576	0.85829
54	AAATCC	0.00487276	0.00452456	0.00433283	0.00374242	0.863736	0.00350952	0.809983	0.00302646	0.698494	0.00483023	1.06756	0.00279053	0.644043
55	AAATCG	0.00382296	0.00360771	0.00396333	0.00336818	0.849836	0.00465572	1.1747	0.00248253	0.626375	0.0061325	1.69983	0.00339064	0.855504
56	AAATCT	0.00416051	0.004064	0.00380058	0.00377864	0.994229	0.00440758	1.15971	0.00538347	1.41649	0.00305441	0.751577	0.00502595	1.32242
57	AAATGA	0.00569805	0.00532201	0.00461875	0.00417703	0.904363	0.00522292	1.13081	0.00320777	0.694509	0.00348061	0.654003	0.0042008	0.909509
58	AAATGC	0.00416515	0.00398724	0.00388415	0.00473236	1.21838	0.00527019	1.35684	0.00267779	0.689413	0.00504333	1.26487	0.00339064	0.872943
59	AAATGG	0.00448412	0.00425164	0.0048255	0.00184707	0.382772	0.00278871	0.577911	0.00205018	0.424864	0.00236776	0.556906	0.0026105	0.540979
60	AAATGT	0.00496257	0.00486145	0.0048387	0.00324746	0.671143	0.00386402	0.798565	0.00446298	0.922352	0.00324383	0.667256	0.00414079	0.855765
61	AAATTA	0.00614089	0.00494247	0.0048387	0.0047565	0.983013	0.00504567	1.04278	0.00364012	0.752293	0.00286499	0.579667	0.00415579	0.858866
62	AAATTC	0.00453521	0.00419193	0.00365102	0.00385108	1.0548	0.00282416	0.773527	0.00443508	1.21475	0.00300706	0.717343	0.00294056	0.805408
63	AAATTG	0.00469625	0.00474204	0.00463195	0.00249897	0.539508	0.00226878	0.489811	0.00260805	0.563057	0.00232041	0.489326	0.0021004	0.453459
64	AAATTT	0.00486657	0.0043753	0.00448679	0.00339233	0.75607	0.00334409	0.745318	0.00772653	1.72206	0.00352796	0.806336	0.00385573	0.859352
65	AACAAA	0.00785495	0.00668662	0.00614514	0.00842649	1.37124	0.0103631	1.68639	0.0100278	1.63182	0.0070796	1.05877	0.00865664	1.4087
66	AACAAC	0.00581882	0.00555229	0.00532257	0.0068933	1.29511	0.00711357	1.33649	0.00436535	0.820159	0.0063456	1.14288	0.00720137	1.35299
67	AACAAG	0.00495792	0.00461838	0.00494427	0.00590337	1.19398	0.00636913	1.28818	0.00389116	0.787004	0.00277028	0.599838	0.00564107	1.14093
68	AACAAT	0.00599534	0.0053945	0.00515541	0.00583094	1.13103	0.00680634	1.32023	0.00404457	0.78453	0.00653502	1.21142	0.00552105	1.07092
69	AACACA	0.00580644	0.00608108	0.0055689	0.0048893	0.877965	0.00737353	1.32406	0.00350065	0.628607	0.00367003	0.603516	0.00592613	1.06415
70	AACACC	0.00531405	0.00574845	0.00526098	0.0073762	1.40206	0.00621551	1.18144	0.00463034	0.880129	0.00378842	0.659033	0.00586611	1.11502
71	AACACG	0.00405367	0.00451603	0.00475512	0.00245068	0.515378	0.00246966	0.519369	0.00377958	0.794846	0.00250983	0.555759	0.00232544	0.48904
72	AACACT	0.00487741	0.00451177	0.00453958	0.00416496	0.917477	0.00463209	1.02038	0.00404457	0.890959	0.00641663	1.4222	0.00384073	0.846055
73	AACAGA	0.00453676	0.00422605	0.00418767	0.00643456	1.53655	0.00769258	1.83696	0.00400273	0.955838	0.00627457	1.48474	0.00678129	1.61935
74	AACAGC	0.00339251	0.00322817	0.00325512	0.00246276	0.756579	0.00272963	0.838563	0.00227333	0.698385	0.00305441	0.946173	0.00217541	0.668305
75	AACAGG	0.00400257	0.00364182	0.0040909	0.00522732	1.27779	0.00505749	1.23628	0.0036959	0.903446	0.00236776	0.650158	0.00604615	1.47795
76	AACAGT	0.00432463	0.0045672	0.00439442	0.00359756	0.818666	0.00491569	1.11862	0.0048256	1.09812	0.00378842	0.829483	0.00430582	0.979839
77	AACATA	0.00579405	0.00549685	0.00512462	0.00484101	0.944657	0.00610916	1.19212	0.00716866	1.39887	0.00404887	0.73658	0.00480091	0.936833
78	AACATC	0.00426889	0.00440089	0.00396333	0.00365792	0.92294	0.00393491	0.99283	0.00209202	0.527844	0.00601411	1.36657	0.00358568	0.904714
79	AACATG	0.00456928	0.00489983	0.00503664	0.00311466	0.618401	0.00471481	0.936101	0.00605291	1.20178	0.00636928	1.2999	0.00531101	1.05447
80	AACATT	0.0048356	0.00505335	0.0048123	0.00402009	0.835377	0.00651092	1.35297	0.00170151	0.353575	0.00260454	0.515408	0.00588112	1.2221
81	AACCAA	0.00624773	0.00594888	0.00561289	0.00598788	1.06681	0.00631004	1.12421	0.00662473	1.18027	0.0116967	1.96621	0.00535602	0.954236
82	AACCAC	0.00458476	0.00429854	0.00453078	0.00561364	1.239	0.00558923	1.23361	0.00877254	1.93621	0.00786097	1.82875	0.00604615	1.33446
83	AACCAG	0.00469315	0.00441368	0.0051774	0.00322331	0.622573	0.00276507	0.534066	0.00584371	1.1287	0.00397784	0.901251	0.00411078	0.793985
84	AACCAT	0.00517934	0.00506614	0.00499705	0.00347683	0.695777	0.00459664	0.919871	0.00255227	0.510754	0.0093053	1.83676	0.00454586	0.909709
85	AACCCA	0.00623069	0.00596594	0.0059384	0.00366999	0.61801	0.00561287	0.945182	0.00403063	0.67874	0.00984988	1.65102	0.0047259	0.79582
86	AACCCC	0.00648463	0.00651178	0.00702491	0.00760557	1.08266	0.00841339	1.19765	0.00396089	0.563836	0.00622721	0.956299	0.00681129	0.969592
87	AACCCG	0.00445934	0.00417488	0.00487389	0.00498588	1.02298	0.00408853	0.838864	0.00616449	1.2648	0.00255718	0.612517	0.00453086	0.92962
88	AACCCT	0.00481547	0.00476763	0.00505424	0.00441848	0.874212	0.00582556	1.15261	0.00308224	0.609834	0.00393048	0.82441	0.005281	1.04487
89	AACCGA	0.00385547	0.0036205	0.00373019	0.00229374	0.614913	0.00294232	0.788786	0.00213386	0.572051	0.00142066	0.392392	0.00334564	0.896907
90	AACCGC	0.00288464	0.00268659	0.00267008	0.00281285	1.05347	0.00274144	1.02673	0.00191071	0.715601	0.00407255	1.51588	0.00312059	1.16873
91	AACCGG	0.00376412	0.00336463	0.00360703	0.00374242	1.03754	0.0041358	1.14659	0.00361222	1.00144	0.00364635	1.08373	0.00352567	0.977445
92	AACCGT	0.00393289	0.00420473	0.0040689	0.00621725	1.52799	0.00547107	1.3446	0.0192187	4.72331	0.00310177	0.737686	0.00607615	1.49332
93	AACCTA	0.00510192	0.00465676	0.00455277	0.00380279	0.835268	0.00287142	0.630698	0.00252437	0.554469	0.00165743	0.35592	0.0031656	0.695313
94	AACCTC	0.00383689	0.00381666	0.00380058	0.00427361	1.12446	0.00408853	1.07577	0.0017573	0.462377	0.00620353	1.62538	0.00378072	0.994775
95	AACCTG	0.0041698	0.00416208	0.0048387	0.00426154	0.88072	0.00496296	1.02568	0.00370985	0.766705	0.00667708	1.60427	0.00523599	1.08211
96	AACCTT	0.00443612	0.00445633	0.00427565	0.00259555	0.607055	0.00366313	0.856744	0.00309619	0.724146	0.00376474	0.844808	0.00267051	0.624586
97	AACGAA	0.00512824	0.00481028	0.00449119	0.00678465	1.51066	0.00523474	1.16556	0.00421194	0.937822	0.00445139	0.925392	0.00529601	1.1792
98	AACGAC	0.00386322	0.00370579	0.00388415	0.00350098	0.901349	0.00340317	0.876168	0.0104601	2.69302	0.00989724	2.67075	0.0042158	1.08538
99	AACGAG	0.00342348	0.00344139	0.00362022	0.0027042	0.746971	0.00241058	0.665864	0.00202229	0.558608	0.00250983	0.729305	0.00231044	0.638203
100	AACGAT	0.00398709	0.00419193	0.00387536	0.00412874	1.06538	0.00307231	0.79278	0.00375169	0.96809	0.00674812	1.60979	0.00394575	1.01816
101	AACGCA	0.00397005	0.00397871	0.003695	0.00638627	1.72835	0.00752715	2.03712	0.00189677	0.513333	0.00236776	0.595107	0.00661626	1.7906
102	AACGCC	0.00294657	0.00293393	0.00309237	0.00371828	1.20241	0.00432486	1.39856	0.00273357	0.883975	0.00435668	1.48493	0.00333063	1.07705
103	AACGCG	0.00193858	0.00200002	0.00226979	0.00232996	1.02651	0.00290687	1.28068	0.00168756	0.74349	0.00269925	1.34961	0.00250548	1.10384
104	AACGCT	0.00347612	0.00373564	0.00366421	0.00307845	0.840139	0.00304867	0.832013	0.00684788	1.86886	0.00367003	0.982437	0.00388574	1.06046
105	AACGGA	0.00381212	0.00356506	0.00345307	0.00369414	1.06981	0.0020679	0.598858	0.00334723	0.96935	0.00364635	1.0228	0.00228043	0.660408
106	AACGGC	0.00281341	0.00225588	0.00225219	0.00370621	1.6456	0.00302504	1.34315	0.00345881	1.53575	0.00269925	1.19654	0.00267051	1.18574
107	AACGGG	0.00362012	0.00336463	0.00374779	0.00341647	0.911596	0.00354497	0.945882	0.0058995	1.57413	0.00345693	1.02743	0.00364569	0.972758
108	AACGGT	0.0037316	0.00362903	0.0033343	0.00164184	0.492408	0.00263509	0.790298	0.00527189	1.58111	0.00203627	0.561107	0.00300057	0.89991
109	AACGTA	0.00448567	0.00485718	0.00468914	0.00408045	0.870192	0.00302504	0.645117	0.00764285	1.62991	0.00239144	0.492351	0.00381072	0.812671
110	AACGTC	0.00315715	0.00350536	0.00340028	0.00319917	0.940854	0.0022806	0.670708	0.00246858	0.725994	0.00722167	2.06018	0.00234044	0.688309
111	AACGTG	0.00364025	0.00409812	0.00415688	0.00462371	1.1123	0.00410035	0.9864	0.00359828	0.86562	0.00236776	0.577768	0.00403577	0.970865
112	AACGTT	0.00406915	0.00455441	0.00413928	0.00259555	0.627054	0.00493932	1.19328	0.00320777	0.774957	0.00340958	0.748632	0.00334564	0.808264
113	AACTAA	0.00563611	0.00501497	0.00505424	0.00484101	0.957812	0.00419488	0.829973	0.0032775	0.648466	0.00277028	0.552402	0.00442584	0.875669
114	AACTAC	0.00469315	0.00426869	0.00419207	0.00301808	0.719951	0.00229241	0.546845	0.00373774	0.891623	0.00232041	0.543587	0.00229544	0.547566
115	AACTAG	0.00405367	0.00375696	0.00389735	0.00316295	0.811565	0.00280052	0.718572	0.00189677	0.486681	0.00336222	0.894931	0.00357068	0.916181
116	AACTAT	0.00453057	0.00449471	0.00426245	0.00319917	0.750547	0.00531745	1.24751	0.00573214	1.3448	0.00142066	0.316073	0.00529601	1.24248
117	AACTCA	0.0041698	0.0039446	0.00368181	0.00274042	0.744314	0.0031432	0.853712	0.00182703	0.496232	0.00367003	0.930394	0.00319561	0.867945
118	AACTCC	0.00415741	0.00431987	0.00393254	0.00417703	1.06217	0.00590828	1.50241	0.00361222	0.918547	0.00281764	0.652251	0.00462088	1.17504
119	AACTCG	0.00318348	0.00336037	0.00358063	0.00254726	0.7114	0.00298959	0.834933	0.00133889	0.373926	0.00561159	1.66993	0.00319561	0.892469
120	AACTCT	0.00355199	0.00360771	0.00347506	0.00657942	1.89333	0.00483297	1.39076	0.00716866	2.06289	0.00267557	0.741626	0.00652624	1.87802
121	AACTGA	0.00412489	0.00414929	0.00395014	0.0041891	1.0605	0.0040649	1.02905	0.00202229	0.511954	0.00250983	0.604881	0.0036757	0.930525
122	AACTGC	0.00329186	0.00291687	0.00311876	0.00306637	0.983203	0.00341499	1.09498	0.000934436	0.299618	0.00530378	1.81831	0.00351067	1.12566
123	AACTGG	0.00381986	0.00379534	0.00439002	0.00313881	0.714988	0.00362768	0.826349	0.000543925	0.123901	0.00982621	2.58902	0.00465088	1.05942
124	AACTGT	0.00412954	0.00460132	0.00437242	0.00381486	0.872482	0.00515202	1.1783	0.00483954	1.10683	0.00513804	1.11665	0.00429082	0.981336
125	AACTTA	0.00466373	0.00434972	0.0044604	0.00493759	1.10698	0.00347407	0.77887	0.00199439	0.447134	0.000899749	0.206852	0.00330063	0.739985
126	AACTTC	0.00384154	0.00317273	0.00360263	0.00537219	1.49119	0.00384038	1.06599	0.00235701	0.654247	0.00367003	1.15674	0.00256549	0.712115
127	AACTTG	0.00402734	0.00425164	0.00421846	0.00474443	1.12468	0.00428941	1.01682	0.00150626	0.357063	0.00172847	0.406541	0.00465088	1.10251
128	AACTTT	0.00428438	0.0043881	0.00440761	0.00534805	1.21337	0.00463209	1.05093	0.000794968	0.180363	0.00281764	0.642109	0.00406577	0.922443
129	AAGAAA	0.0066596	0.00542862	0.00461875	0.00639834	1.3853	0.00836612	1.81134	0.00570424	1.23502	0.00828716	1.52657	0.00636121	1.37726
130	AAGAAC	0.00492696	0.00439663	0.00420967	0.00458749	1.08975	0.00460846	1.09473	0.00376564	0.894522	0.00426197	0.969373	0.00405077	0.962255
131	AAGAAG	0.00406451	0.00379534	0.00378738	0.00309052	0.816005	0.00264691	0.698876	0.0032775	0.865374	0.00487759	1.28515	0.0026255	0.693223
132	AAGAAT	0.00483715	0.00475484	0.00365102	0.00423739	1.16061	0.00341499	0.935352	0.00490928	1.34463	0.00324383	0.682217	0.0047259	1.29441
133	AAGACA	0.0044965	0.00406826	0.0040733	0.00426154	1.04621	0.00456119	1.11978	0.005244	1.28741	0.00196524	0.483066	0.0036607	0.898705
134	AAGACC	0.00412025	0.00424737	0.0040645	0.00485308	1.19402	0.00444303	1.09313	0.00581582	1.43088	0.00215466	0.507293	0.00517598	1.27346
135	AAGACG	0.00335535	0.00339022	0.00328591	0.00114687	0.349027	0.00163069	0.496265	0.00403063	1.22664	0.00956575	2.82157	0.00153029	0.465712
136	AAGACT	0.00380902	0.00389769	0.00379618	0.00247483	0.651927	0.00165432	0.435785	0.00375169	0.988281	0.00523275	1.34253	0.00169532	0.446587
137	AAGAGA	0.00374244	0.00376549	0.00329471	0.00618104	1.87605	0.00536472	1.62828	0.00249648	0.757723	0.00291235	0.773431	0.00409578	1.24314
138	AAGAGC	0.00280877	0.0028657	0.00230058	0.00301808	1.31188	0.00337954	1.46899	0.00192466	0.836598	0.000710328	0.247873	0.00244546	1.06298
139	AAGAGG	0.00333522	0.00313862	0.00329031	0.00507038	1.541	0.00352133	1.07021	0.00184098	0.559515	0.00660605	2.10476	0.00439584	1.33599
140	AAGAGT	0.00350399	0.00349257	0.00336949	0.00196779	0.584002	0.00229241	0.680344	0.0035146	1.04306	0.0011602	0.332192	0.00255048	0.756935
141	AAGATA	0.00484954	0.00447339	0.00387096	0.00519111	1.34104	0.00540017	1.39505	0.00675025	1.74382	0.00322015	0.719847	0.00435083	1.12397
142	AAGATC	0.00342193	0.00310024	0.00300879	0.00207644	0.690126	0.00269418	0.895435	0.00139468	0.463536	0.00168111	0.542252	0.00177034	0.588388
143	AAGATG	0.00377651	0.00397445	0.00392814	0.00348891	0.888182	0.00419488	1.0679	0.00916305	2.33267	0.00513804	1.29277	0.00409578	1.04268
144	AAGATT	0.00389264	0.00384651	0.00392814	0.00288529	0.734518	0.00261146	0.664808	0.00352854	0.898273	0.00809774	2.10522	0.00235545	0.599634
145	AAGCAA	0.00441909	0.00364609	0.00378738	0.00399594	1.05507	0.00340317	0.898555	0.00373774	0.986895	0.00468817	1.28581	0.00378072	0.998241
146	AAGCAC	0.0037378	0.00379534	0.0033343	0.0045392	1.36136	0.00316684	0.949776	0.00305435	0.916039	0.00161008	0.424225	0.00328562	0.985401
147	AAGCAG	0.00308128	0.00288702	0.00310556	0.00243861	0.78524	0.0021388	0.688699	0.00117153	0.377237	0.00324383	1.12359	0.00193537	0.623194
148	AAGCAT	0.00391276	0.00389342	0.00351465	0.0024024	0.683537	0.00290687	0.827073	0.00146441	0.41666	0.00376474	0.966948	0.00202538	0.576269
149	AAGCCA	0.0030627	0.00263542	0.00281524	0.00325953	1.15782	0.00410035	1.45648	0.00464429	1.64969	0.00428565	1.62617	0.0036607	1.30031
150	AAGCCC	0.00390812	0.00408532	0.00347506	0.00552913	1.59109	0.0054238	1.56078	0.00714077	2.05486	0.00246247	0.60276	0.00517598	1.48946
151	AAGCCG	0.00259509	0.00235396	0.00241935	0.002837	1.17263	0.00255238	1.05499	0.00195255	0.807058	0.00210731	0.895216	0.00298557	1.23404
152	AAGCCT	0.00335999	0.00371432	0.00345307	0.00399594	1.15722	0.00337954	0.978705	0.00405852	1.17534	0.00198892	0.535474	0.00348066	1.00799
153	AAGCGA	0.00265393	0.00271644	0.00248973	0.00130381	0.523676	0.00165432	0.664457	0.00115758	0.464944	0.00288867	1.0634	0.0026255	1.05453
154	AAGCGC	0.00150348	0.00136035	0.0014868	0.00142454	0.958123	0.00120529	0.81066	0.00119943	0.806716	0.000970782	0.713625	0.00135026	0.908163
155	AAGCGG	0.00242941	0.00257145	0.00262609	0.0027042	1.02974	0.00229241	0.872937	0.00280331	1.06748	0.00243879	0.948412	0.00207039	0.788393
156	AAGCGT	0.00280567	0.00283585	0.00270527	0.00220924	0.816642	0.00268236	0.991531	0.00425378	1.5724	0.00340958	1.20231	0.00255048	0.942784
157	AAGCTA	0.00353186	0.00332625	0.00351465	0.00271628	0.772843	0.00239876	0.682503	0.00654105	1.86108	0.00265189	0.797261	0.00297056	0.845194
158	AAGCTC	0.0029698	0.00281026	0.00286363	0.00428568	1.49659	0.00379312	1.32458	0.00163178	0.569828	0.00355164	1.26381	0.00451586	1.57697
159	AAGCTG	0.00313083	0.00322391	0.00348826	0.00456334	1.3082	0.00350952	1.00609	0.00546715	1.5673	0.00194156	0.602239	0.00397576	1.13975
160	AAGCTT	0.00327948	0.00312156	0.00304838	0.00272835	0.895016	0.00324955	1.06599	0.000836808	0.274509	0.00300706	0.963318	0.00237045	0.77761
161	AAGGAA	0.00457857	0.00412797	0.0040689	0.003839	0.943498	0.00609734	1.49852	0.00708498	1.74125	0.00331486	0.803026	0.00523599	1.28683
162	AAGGAC	0.00368206	0.00328361	0.00365541	0.00529976	1.44984	0.00543562	1.487	0.00567635	1.55286	0.00857129	2.61033	0.00649623	1.77715
163	AAGGAG	0.00305031	0.00316847	0.00340028	0.00456334	1.34205	0.00329682	0.969572	0.00368196	1.08284	0.00220202	0.694978	0.00375071	1.10306
164	AAGGAT	0.00367276	0.00349683	0.00357184	0.00481686	1.34857	0.00400581	1.1215	0.001311	0.367038	0.00265189	0.75837	0.00414079	1.15929
165	AAGGCA	0.0033956	0.00324097	0.00294721	0.00437019	1.48282	0.00296596	1.00636	0.00403063	1.36761	0.00144433	0.445649	0.00231044	0.783942
166	AAGGCC	0.00302244	0.00253734	0.00262169	0.00196779	0.75058	0.00354497	1.35217	0.00139468	0.531977	0.00217834	0.858515	0.00297056	1.13307
167	AAGGCG	0.00193703	0.00197443	0.00194428	0.00150904	0.776146	0.00122892	0.632072	0.00412825	2.12329	0.00582469	2.95006	0.00135026	0.694478
168	AAGGCT	0.00325006	0.0033092	0.00299119	0.00670015	2.23996	0.00482116	1.61178	0.00361222	1.20762	0.00452242	1.36662	0.00448585	1.49969
169	AAGGGA	0.00356128	0.00329214	0.00329471	0.00490137	1.48765	0.00510475	1.54938	0.00688972	2.09115	0.00191789	0.582565	0.00510097	1.54823
170	AAGGGC	0.00279328	0.0025416	0.00257771	0.00245068	0.950723	0.0014298	0.554681	0.00235701	0.914383	0.00378842	1.49056	0.00231044	0.896316
171	AAGGGG	0.00337083	0.00350536	0.00395014	0.00330782	0.837394	0.00414761	1.04999	0.00368196	0.932109	0.00243879	0.695733	0.0031806	0.805189
172	AAGGGT	0.00371767	0.00373564	0.0036994	0.0036217	0.978996	0.00300141	0.811322	0.00290094	0.784163	0.00255718	0.684536	0.00295556	0.798929
173	AAGGTA	0.00401031	0.00413223	0.00377858	0.0039718	1.05113	0.00508112	1.34472	0.00702919	1.86027	0.00407255	0.985557	0.00462088	1.22291
174	AAGGTC	0.00314631	0.00313436	0.00309237	0.00161769	0.523125	0.00268236	0.867413	0.000850755	0.275115	0.00168111	0.53635	0.00204039	0.659814
175	AAGGTG	0.00341573	0.00368873	0.00362022	0.00304223	0.840343	0.0037813	1.04449	0.00153415	0.423772	0.00293602	0.795944	0.0031356	0.866133
176	AAGGTT	0.00365418	0.00398724	0.00402491	0.00309052	0.767847	0.00270599	0.67231	0.00105996	0.263349	0.0051854	1.3005	0.00376572	0.935601
177	AAGTAA	0.00532953	0.00482733	0.00427125	0.00462371	1.08252	0.00411216	0.962754	0.0036959	0.865298	0.00409623	0.848548	0.00408078	0.955406
178	AAGTAC	0.00429831	0.00426016	0.00433283	0.00414081	0.955683	0.00274144	0.632714	0.00252437	0.582615	0.0029597	0.694739	0.00334564	0.772159
179	AAGTAG	0.0036898	0.00361197	0.00419207	0.00272835	0.650836	0.00391128	0.933019	0.00158994	0.379272	0.00381209	1.05541	0.00358568	0.855349
180	AAGTAT	0.00444696	0.00423884	0.00404251	0.00251105	0.62116	0.00262328	0.648923	0.00214781	0.531306	0.00525643	1.24006	0.00276052	0.682874
181	AAGTCA	0.00350244	0.00358212	0.00356304	0.0026197	0.735242	0.00241058	0.676551	0.00707103	1.98455	0.00165743	0.462696	0.00298557	0.837927
182	AAGTCC	0.00357212	0.0036802	0.00367741	0.00404423	1.09975	0.00384038	1.04432	0.00163178	0.44373	0.00208363	0.566173	0.00304558	0.828186
183	AAGTCG	0.00277935	0.00271218	0.00301759	0.00338025	1.12018	0.00395855	1.31183	0.00069734	0.231092	0.00397784	1.46666	0.0041858	1.38713
184	AAGTCT	0.00341728	0.00356933	0.00347066	0.00172634	0.49741	0.0020679	0.595822	0.000864702	0.249146	0.00532746	1.49257	0.00192036	0.553313
185	AAGTGA	0.00377186	0.00362903	0.00341788	0.00347683	1.01725	0.00395855	1.15819	0.00344486	1.00789	0.00277028	0.763367	0.00399076	1.16761
186	AAGTGC	0.00287225	0.00313436	0.00291201	0.00242654	0.833286	0.0031432	1.07939	0.00411431	1.41287	0.00812142	2.5911	0.00306058	1.05102
187	AAGTGG	0.00340335	0.00355227	0.0037126	0.00321124	0.864958	0.00270599	0.728867	0.00147836	0.398201	0.00724535	2.03964	0.00289555	0.779925
188	AAGTGT	0.0037347	0.00418767	0.00396773	0.00433397	1.0923	0.00463209	1.16744	0.0034867	0.878765	0.0045461	1.08559	0.00445585	1.12302
189	AAGTTA	0.00426115	0.00402562	0.00391934	0.00601202	1.53394	0.00544743	1.38988	0.00164572	0.419898	0.00300706	0.746979	0.00612116	1.56178
190	AAGTTC	0.00334915	0.00347124	0.0036994	0.0039718	1.07363	0.00381675	1.03172	0.00207807	0.561732	0.00383577	1.10501	0.00378072	1.02198
191	AAGTTG	0.00369444	0.00386784	0.00406011	0.00388729	0.957436	0.00421851	1.03902	0.00326355	0.80381	0.00554056	1.43247	0.00331563	0.816636
192	AAGTTT	0.00406141	0.00440089	0.0040733	0.00344062	0.844675	0.00291869	0.716542	0.00594134	1.45861	0.00551688	1.25358	0.00340565	0.83609
193	AATAAA	0.00890785	0.00702351	0.00618033	0.00641041	1.03723	0.00788165	1.27528	0.00675025	1.09222	0.00565895	0.805715	0.00595613	0.963723
194	AATAAC	0.00604024	0.00533906	0.00527418	0.00655528	1.2429	0.00616824	1.16952	0.00527189	0.999567	0.00414358	0.776087	0.00549104	1.04112
195	AATAAG	0.00499663	0.00423031	0.00432843	0.00232996	0.538292	0.00414761	0.958225	0.00218965	0.505876	0.00343325	0.811584	0.00259549	0.599638
196	AATAAT	0.00595353	0.00503203	0.00464955	0.00470821	1.01262	0.00555378	1.19448	0.00345881	0.743902	0.0059194	1.17635	0.00502595	1.08096
197	AATACA	0.00565005	0.00551391	0.00509383	0.00484101	0.950367	0.00550652	1.08102	0.00292883	0.574976	0.004333	0.785832	0.00406577	0.798176
198	AATACC	0.00507715	0.00522819	0.00487828	0.00691745	1.41801	0.00561287	1.15058	0.00259411	0.531766	0.00513804	0.982757	0.00589612	1.20865
199	AATACG	0.00420386	0.00435398	0.00437682	0.00437019	0.998484	0.00430123	0.982729	0.0074197	1.69523	0.00492494	1.13114	0.0036757	0.83981
200	AATACT	0.0046405	0.00480175	0.00436802	0.00424946	0.972857	0.00456119	1.04422	0.00329145	0.753532	0.00189421	0.394483	0.00448585	1.02698
201	AATAGA	0.00467612	0.00428575	0.0040777	0.00452713	1.11022	0.00486842	1.19391	0.00178519	0.437794	0.00504333	1.17677	0.00361569	0.886698
202	AATAGC	0.00361238	0.00334758	0.00301319	0.00417703	1.38625	0.00440758	1.46276	0.00186887	0.620231	0.000876071	0.261703	0.00454586	1.50866
203	AATAGG	0.00385857	0.00361197	0.00346187	0.00474443	1.37048	0.00332045	0.959151	0.00620633	1.79277	0.00203627	0.563757	0.00342065	0.988094
204	AATAGT	0.00446399	0.00414502	0.00381377	0.00408045	1.06993	0.00428941	1.12472	0.00398879	1.04589	0.00286499	0.691188	0.00358568	0.940193
205	AATATA	0.00568721	0.00479748	0.0040689	0.00289736	0.712074	0.00366313	0.900275	0.00789389	1.94005	0.00303073	0.631734	0.00283554	0.69688
206	AATATC	0.00443302	0.00393607	0.00403371	0.00236618	0.586601	0.00527019	1.30653	0.0076289	1.89129	0.00172847	0.439135	0.00357068	0.885209
207	AATATG	0.00451354	0.00457573	0.00479471	0.00596373	1.24382	0.00605008	1.26182	0.00785205	1.63765	0.00106549	0.232857	0.00592613	1.23597
208	AATATT	0.00489134	0.00452029	0.00392814	0.003839	0.977308	0.00358042	0.911479	0.00249648	0.635537	0.00260454	0.576187	0.00436583	1.11142
209	AATCAA	0.00482166	0.00452456	0.00412609	0.00447884	1.08549	0.00444303	1.07681	0.00387721	0.939682	0.00603779	1.33445	0.00417079	1.01083
210	AATCAC	0.00403199	0.00373138	0.00417447	0.00536012	1.28402	0.00465572	1.11528	0.00341697	0.818538	0.00646399	1.73233	0.00489093	1.17163
211	AATCAG	0.00367741	0.00345845	0.00400292	0.00405631	1.01334	0.00425396	1.06271	0.00117153	0.292669	0.00224937	0.650399	0.00402076	1.00446
212	AATCAT	0.00423018	0.00401709	0.00385336	0.00207644	0.538865	0.00278871	0.723708	0.00161783	0.419849	0.00636928	1.58554	0.00205539	0.533402
213	AATCCA	0.00444076	0.0042559	0.0040777	0.00435811	1.06877	0.00446666	1.09539	0.00312408	0.766139	0.00691386	1.62454	0.00396075	0.97132
214	AATCCC	0.00441754	0.00417914	0.00433723	0.00335611	0.773791	0.00316684	0.730152	0.00294278	0.678492	0.00435668	1.04248	0.00325562	0.750621
215	AATCCG	0.00349315	0.00364609	0.00374339	0.00334404	0.893318	0.00373403	0.9975	0.00510453	1.36361	0.00480655	1.31828	0.00409578	1.09414
216	AATCCT	0.00402734	0.00419193	0.00391494	0.00265591	0.678404	0.00239876	0.612719	0.00651316	1.66367	0.00572998	1.36691	0.00289555	0.739615
217	AATCGA	0.00343122	0.00354374	0.00321553	0.00228167	0.709578	0.00243421	0.757016	0.000878649	0.273251	0.00215466	0.608019	0.00253548	0.788511
218	AATCGC	0.00277625	0.00254586	0.00257331	0.00395973	1.53877	0.00632186	2.45671	0.00167362	0.650376	0.0029597	1.16255	0.00508597	1.97643
219	AATCGG	0.0031587	0.00301495	0.00324193	0.00290943	0.89744	0.00346225	1.06796	0.000920489	0.283933	0.00267557	0.887434	0.00252048	0.777463
220	AATCGT	0.00373935	0.00388489	0.00378738	0.00290943	0.768192	0.00464391	1.22615	0.00312408	0.824867	0.00632192	1.62731	0.00355568	0.938822
221	AATCTA	0.0040258	0.0038721	0.00365981	0.00204023	0.557467	0.00258783	0.707093	0.00146441	0.400134	0.00348061	0.898894	0.00244546	0.668194
222	AATCTC	0.00338786	0.00332625	0.00304398	0.002837	0.932003	0.0023515	0.772507	0.00585766	1.92434	0.0025335	0.761669	0.00303058	0.995597
223	AATCTG	0.00346528	0.00355227	0.00391494	0.00243861	0.622898	0.00294232	0.751562	0.00136679	0.34912	0.00163375	0.459919	0.00327062	0.83542
224	AATCTT	0.00406915	0.00363329	0.00364662	0.00388729	1.066	0.00437213	1.19895	0.00216176	0.592811	0.00300706	0.827639	0.00342065	0.938034
225	AATGAA	0.00549211	0.00485292	0.00456597	0.00520318	1.13956	0.00486842	1.06624	0.00295672	0.647557	0.00528011	1.08803	0.00457587	1.00217
226	AATGAC	0.00441909	0.00409812	0.00395014	0.00214888	0.544001	0.00307231	0.777772	0.00329145	0.833249	0.00224937	0.54888	0.00237045	0.600094
227	AATGAG	0.00357676	0.00368447	0.00384896	0.00114687	0.297969	0.00197337	0.512701	0.00366801	0.952987	0.00106549	0.289185	0.00153029	0.397585
228	AATGAT	0.0043587	0.00428575	0.0040777	0.00389936	0.956266	0.00332045	0.814295	0.001311	0.321505	0.00452242	1.05522	0.00270051	0.662264
229	AATGCA	0.00410476	0.00421752	0.00385336	0.00551706	1.43175	0.0040649	1.0549	0.00354249	0.919324	0.00279396	0.662465	0.0036907	0.957788
230	AATGCC	0.00354425	0.00373564	0.00344867	0.00421325	1.2217	0.00437213	1.26777	0.00370985	1.07573	0.00430932	1.15357	0.00405077	1.17459
231	AATGCG	0.00290322	0.00334331	0.00316275	0.00281285	0.889371	0.00522292	1.65139	0.00266384	0.842255	0.00208363	0.623223	0.00310559	0.981928
232	AATGCT	0.00373005	0.00399151	0.00381817	0.00371828	0.973838	0.0052111	1.36482	0.00421194	1.10313	0.00286499	0.717772	0.00399076	1.0452
233	AATGGA	0.00403818	0.00415355	0.00373019	0.00292151	0.783205	0.00432486	1.15942	0.0056624	1.51799	0.00336222	0.80948	0.00342065	0.917017
234	AATGGC	0.00317728	0.00292966	0.00293401	0.00120723	0.411462	0.00154797	0.527595	0.00252437	0.860383	0.00336222	1.14765	0.00132025	0.449982
235	AATGGG	0.0038756	0.00382093	0.00424046	0.00323539	0.762981	0.0039231	0.925159	0.00231517	0.545972	0.00357532	0.93572	0.00282054	0.665149
236	AATGGT	0.00409238	0.0041962	0.00412169	0.00287322	0.697097	0.00308412	0.748267	0.00709892	1.72233	0.00303073	0.722257	0.00396075	0.960954
237	AATGTA	0.00472412	0.00481454	0.00491348	0.00741242	1.50859	0.005991	1.2193	0.0093862	1.9103	0.00499597	1.03768	0.00679629	1.38319
238	AATGTC	0.00365418	0.00367594	0.00358503	0.00330782	0.922675	0.00282416	0.787763	0.00411431	1.14763	0.00210731	0.573271	0.00409578	1.14247
239	AATGTG	0.00398554	0.00442648	0.00428884	0.00342854	0.79941	0.00537653	1.25361	0.00248253	0.578835	0.00250983	0.567003	0.00468089	1.09141
240	AATGTT	0.00449186	0.00460558	0.00458796	0.00409252	0.892013	0.00353315	0.770091	0.00147836	0.322226	0.00483023	1.04878	0.00378072	0.824052
241	AATTAA	0.00626166	0.00494247	0.00473752	0.00325953	0.688024	0.00372222	0.785688	0.00341697	0.721256	0.0045461	0.919803	0.00330063	0.696699
242	AATTAC	0.00479379	0.00442648	0.00424486	0.00584301	1.37649	0.00473844	1.11628	0.00179914	0.42384	0.00250983	0.567003	0.0041858	0.986087
243	AATTAG	0.00406451	0.00408532	0.00398533	0.00423739	1.06325	0.00354497	0.889505	0.00287304	0.720905	0.00348061	0.851979	0.00291055	0.730318
244	AATTAT	0.00492696	0.00454588	0.00431084	0.00482893	1.12018	0.00475026	1.10193	0.00126916	0.294411	0.00127859	0.281264	0.00384073	0.890947
245	AATTCA	0.00403199	0.00368447	0.00366861	0.0053239	1.4512	0.00353315	0.963076	0.00532768	1.45223	0.00255718	0.694044	0.00328562	0.895604
246	AATTCC	0.00410941	0.0037399	0.00379178	0.00421325	1.11115	0.00373403	0.984771	0.00408641	1.0777	0.00222569	0.595121	0.00387074	1.02082
247	AATTCG	0.00347767	0.00344566	0.00330351	0.00330782	1.00131	0.00483297	1.46298	0.00324961	0.983683	0.00224937	0.652814	0.00465088	1.40786
248	AATTCT	0.00379199	0.00374843	0.00337389	0.00356134	1.05556	0.0036395	1.07873	0.00206413	0.611794	0.00473552	1.26333	0.00330063	0.978285
249	AATTGA	0.00410786	0.00423031	0.00403811	0.00216095	0.535138	0.00200882	0.497464	0.00535557	1.32626	0.0047592	1.12502	0.00148528	0.367816
250	AATTGC	0.00341883	0.00340728	0.00329471	0.00275249	0.835428	0.00287142	0.871525	0.00421194	1.27839	0.00196524	0.576777	0.00282054	0.85608
251	AATTGG	0.00401651	0.00390622	0.00398972	0.00176256	0.441775	0.00107531	0.269519	0.00161783	0.405499	0.0039068	1.00015	0.00142527	0.357235
252	AATTGT	0.00436799	0.00449044	0.0044428	0.00200401	0.451068	0.00285961	0.64365	0.00475586	1.07046	0.00182318	0.406012	0.00229544	0.516664
253	AATTTA	0.00490528	0.00461411	0.00421406	0.00434604	1.03132	0.00368677	0.874872	0.00193861	0.460032	0.00229673	0.497762	0.0036607	0.868685
254	AATTTC	0.00395767	0.00353948	0.00379178	0.00239032	0.630396	0.00263509	0.694949	0.00654105	1.72506	0.00151537	0.428133	0.00309059	0.815076
255	AATTTG	0.00424721	0.00449897	0.00438562	0.00166598	0.379874	0.00191428	0.436491	0.00165967	0.378435	0.00719799	1.59992	0.00145528	0.331829
256	AATTTT	0.00472257	0.00398724	0.00430644	0.0034044	0.790537	0.00334409	0.776532	0.000808915	0.187838	0.00106549	0.267225	0.00376572	0.874438
257	ACAAAA	0.0075654	0.00644355	0.00602638	0.00723133	1.19995	0.00921692	1.52943	0.00640158	1.06226	0.00610882	0.948052	0.00745642	1.2373
258	ACAAAC	0.00589624	0.00533054	0.0051994	0.00657942	1.26542	0.00623914	1.19997	0.00688972	1.3251	0.00461713	0.866167	0.00570108	1.09649
259	ACAAAG	0.00490218	0.00446059	0.00490468	0.0070261	1.43253	0.00833067	1.69852	0.00874465	1.78292	0.00639295	1.43321	0.00747142	1.52333
260	ACAAAT	0.00576463	0.00535186	0.00505424	0.00316295	0.625802	0.00419488	0.829973	0.00769864	1.5232	0.00310177	0.579568	0.00441084	0.872701
261	ACAACA	0.00545805	0.00528363	0.00503664	0.00580679	1.15291	0.00686542	1.36309	0.00506269	1.00517	0.00376474	0.712529	0.00574609	1.14086
262	ACAACC	0.00465134	0.00473778	0.00457477	0.00789531	1.72584	0.00638094	1.39481	0.00702919	1.53651	0.00644031	1.35935	0.00720137	1.57415
263	ACAACG	0.00390967	0.00421752	0.00430644	0.00627762	1.45773	0.00548288	1.27318	0.00584371	1.35697	0.00343325	0.814045	0.00639121	1.48411
264	ACAACT	0.00447173	0.00454162	0.0044384	0.00566193	1.27567	0.00547107	1.23267	0.00209202	0.471345	0.00845291	1.86121	0.00658625	1.48392
265	ACAAGA	0.00439896	0.00395313	0.00391055	0.00534805	1.3676	0.00511657	1.3084	0.00407247	1.04141	0.00584837	1.47943	0.00508597	1.30058
266	ACAAGC	0.00332128	0.00299789	0.00305278	0.00516696	1.69254	0.00381675	1.25025	0.00193861	0.63503	0.00196524	0.655541	0.0042308	1.38589
267	ACAAGG	0.00377805	0.00370152	0.00399412	0.00400802	1.00348	0.0038522	0.964467	0.00626212	1.56783	0.00232041	0.626878	0.00364569	0.912764
268	ACAAGT	0.00418683	0.00420046	0.00410409	0.00365792	0.891285	0.00294232	0.716924	0.00560662	1.3661	0.00610882	1.45432	0.00295556	0.72015
269	ACAATA	0.00562837	0.00530068	0.00475952	0.00657942	1.38237	0.00737353	1.54922	0.00701524	1.47394	0.00539849	1.01845	0.00666127	1.39957
270	ACAATC	0.00422863	0.00412797	0.00410849	0.00408045	0.993175	0.00353315	0.859963	0.00323566	0.787554	0.00326751	0.791554	0.00337564	0.821625
271	ACAATG	0.00444386	0.0046994	0.00486509	0.00258348	0.531024	0.00355678	0.731083	0.00239885	0.493074	0.00577734	1.22938	0.00246047	0.50574
272	ACAATT	0.00488825	0.00429854	0.00424046	0.00225753	0.532378	0.00270599	0.638137	0.00267779	0.631485	0.00490126	1.14021	0.00234044	0.551932
273	ACACAA	0.00570269	0.00533906	0.00508063	0.00428568	0.843533	0.00516384	1.01638	0.00376564	0.741175	0.00691386	1.29496	0.00484592	0.953803
274	ACACAC	0.00494399	0.00525378	0.00496626	0.00651906	1.31267	0.00658182	1.32531	0.00230122	0.463371	0.00279396	0.5318	0.00550605	1.10869
275	ACACAG	0.00405367	0.00414502	0.0044472	0.00723133	1.62604	0.00459664	1.0336	0.00313803	0.705619	0.00203627	0.491257	0.00490593	1.10315
276	ACACAT	0.00467921	0.00508746	0.00442081	0.00406838	0.920279	0.0040649	0.919492	0.00679209	1.53639	0.00307809	0.605034	0.00411078	0.929871
277	ACACCA	0.00511121	0.00541156	0.00492667	0.00534805	1.08553	0.00489206	0.992974	0.00470007	0.954006	0.00672444	1.24261	0.00552105	1.12064
278	ACACCC	0.00525366	0.00545847	0.00548092	0.00720719	1.31496	0.00622733	1.13618	0.00347275	0.633608	0.00622721	1.14083	0.00690131	1.25915
279	ACACCG	0.00370683	0.00366314	0.00402931	0.00439433	1.09059	0.00441939	1.09681	0.00670841	1.6649	0.00641663	1.75167	0.0047109	1.16916
280	ACACCT	0.00423173	0.0045075	0.00451318	0.00560156	1.24116	0.0057783	1.28032	0.00188282	0.417182	0.00286499	0.635605	0.00543103	1.20337
281	ACACGA	0.00376567	0.00382519	0.00354544	0.00655528	1.84893	0.00375767	1.05986	0.00486744	1.37287	0.00352796	0.922297	0.00379572	1.07059
282	ACACGC	0.00270657	0.00247763	0.00256891	0.00278871	1.08556	0.00268236	1.04416	0.00567635	2.20964	0.0029597	1.19457	0.0036607	1.425
283	ACACGG	0.00337548	0.00333052	0.00348386	0.00154526	0.443548	0.00210335	0.60374	0.00244069	0.700571	0.00262821	0.789131	0.00192036	0.551217
284	ACACGT	0.00352722	0.00399151	0.00374779	0.00366999	0.979241	0.00290687	0.775624	0.00294278	0.785203	0.00381209	0.955052	0.00373571	0.996777
285	ACACTA	0.00445625	0.00435398	0.00429324	0.00492551	1.14727	0.00512839	1.19453	0.00312408	0.727675	0.00378842	0.870104	0.0042308	0.985457
286	ACACTC	0.00374089	0.00375696	0.00374779	0.0041891	1.11775	0.00381675	1.0184	0.00397484	1.06058	0.00151537	0.403349	0.00388574	1.03681
287	ACACTG	0.00369289	0.00385931	0.00386216	0.00422532	1.09403	0.0039231	1.01578	0.00518821	1.34335	0.00665341	1.72399	0.00310559	0.804107
288	ACACTT	0.00421934	0.00405974	0.00434603	0.00335611	0.772225	0.00333227	0.766739	0.00118548	0.272773	0.00319648	0.787361	0.00312059	0.718033
289	ACAGAA	0.00446863	0.00395739	0.00381377	0.00386315	1.01295	0.00414761	1.08754	0.00945594	2.47942	0.0045461	1.14876	0.00442584	1.16049
290	ACAGAC	0.00357676	0.0035608	0.00346187	0.00357341	1.03222	0.00490387	1.41654	0.00276147	0.797682	0.00191789	0.538611	0.00460588	1.33046
291	ACAGAG	0.00317109	0.00337316	0.0037038	0.00312674	0.844196	0.0033559	0.90607	0.00394695	1.06565	0.00435668	1.29157	0.00409578	1.10583
292	ACAGAT	0.00376257	0.00404694	0.00380497	0.00393558	1.03433	0.00566013	1.48756	0.00221754	0.582801	0.00371738	0.918566	0.00480091	1.26175
293	ACAGCA	0.00370218	0.00351389	0.00343107	0.00311466	0.907781	0.00334409	0.974647	0.00270568	0.788581	0.00196524	0.559278	0.0026405	0.769584
294	ACAGCC	0.00254554	0.00248616	0.00247653	0.00218509	0.88232	0.00323774	1.30737	0.00181308	0.732106	0.00139698	0.561902	0.00321061	1.29641
295	ACAGCG	0.00236903	0.00229853	0.00281964	0.00311466	1.10463	0.0032141	1.1399	0.00186887	0.662805	0.00265189	1.15374	0.00342065	1.21315
296	ACAGCT	0.00335999	0.00350536	0.00347506	0.00282493	0.812914	0.00268236	0.771888	0.00132495	0.381273	0.00265189	0.756525	0.00214541	0.617372
297	ACAGGA	0.00366657	0.00315994	0.00322433	0.00416496	1.29173	0.0035686	1.10677	0.00463034	1.43606	0.00194156	0.61443	0.00432082	1.34007
298	ACAGGC	0.00291251	0.00241367	0.0026085	0.00515489	1.97619	0.00432486	1.65799	0.00365406	1.40083	0.0029597	1.22623	0.00484592	1.85774
299	ACAGGG	0.00345754	0.00341581	0.00367301	0.00237825	0.647494	0.00230423	0.627341	0.00824256	2.24409	0.00224937	0.658519	0.00240046	0.653539
300	ACAGGT	0.00367741	0.00363756	0.00373459	0.00350098	0.937446	0.0041358	1.10743	0.00138073	0.369715	0.00265189	0.729031	0.00409578	1.09671
301	ACAGTA	0.0041667	0.00408959	0.00411729	0.00288529	0.700774	0.00332045	0.806466	0.00355644	0.863781	0.00262821	0.64266	0.0036757	0.892747
302	ACAGTC	0.00342193	0.003177	0.00347506	0.00350098	1.00746	0.00411216	1.18333	0.00449087	1.29231	0.00343325	1.08066	0.0036757	1.05774
303	ACAGTG	0.00334141	0.00400003	0.00386216	0.00369414	0.956495	0.00450211	1.1657	0.00186887	0.483893	0.00130227	0.325564	0.00499595	1.29356
304	ACAGTT	0.00417134	0.00424737	0.00420087	0.00219717	0.523027	0.00280052	0.666654	0.00344486	0.820036	0.00213098	0.501718	0.00258049	0.614276
305	ACATAA	0.00531715	0.00494247	0.00471553	0.00591545	1.25446	0.00823614	1.7466	0.00861913	1.82782	0.00679547	1.37491	0.00651124	1.38081
306	ACATAC	0.00465754	0.00472925	0.00465834	0.0039718	0.85262	0.00410035	0.880215	0.00884228	1.89816	0.00265189	0.560742	0.00363069	0.779395
307	ACATAG	0.00393599	0.0039318	0.00413049	0.00188328	0.455947	0.00296596	0.718065	0.00284515	0.688817	0.00217834	0.554031	0.00169532	0.410441
308	ACATAT	0.00469625	0.00455441	0.004434	0.0026197	0.59082	0.00225696	0.509012	0.00149231	0.33656	0.00189421	0.415906	0.00192036	0.433099
309	ACATCA	0.00392825	0.00410238	0.00389295	0.0049738	1.27764	0.00648729	1.66642	0.00193861	0.497979	0.00511436	1.24668	0.00612116	1.57237
310	ACATCC	0.00388489	0.00384225	0.0036994	0.00482893	1.30533	0.00510475	1.37989	0.00570424	1.54194	0.0013733	0.357421	0.00619618	1.67491
311	ACATCG	0.00312154	0.00368447	0.00362022	0.00341647	0.943718	0.00360405	0.995533	0.00806125	2.22673	0.00438036	1.18887	0.00343565	0.949017
312	ACATCT	0.0038276	0.00379108	0.00399852	0.00522732	1.30731	0.00465572	1.16436	0.0034867	0.871998	0.0027466	0.724491	0.00400576	1.00181
313	ACATGA	0.00413573	0.00443074	0.00406011	0.00472028	1.1626	0.00519929	1.28058	0.00602502	1.48396	0.0031728	0.716088	0.00426081	1.04943
314	ACATGC	0.00343741	0.00343713	0.00367301	0.00470821	1.28184	0.00625096	1.70186	0.00401668	1.09357	0.00627457	1.82552	0.00559606	1.52356
315	ACATGG	0.00386167	0.00404268	0.0044516	0.00272835	0.612892	0.00271781	0.610524	0.00394695	0.886635	0.00215466	0.532979	0.00304558	0.684154
316	ACATGT	0.00421934	0.00452882	0.00420967	0.00288529	0.685396	0.00291869	0.693331	0.00715471	1.69959	0.00523275	1.15543	0.00384073	0.91236
317	ACATTA	0.00475044	0.00475484	0.0044428	0.00387522	0.872247	0.00415943	0.936217	0.00576003	1.29649	0.00234408	0.492989	0.00390074	0.877991
318	ACATTC	0.00393289	0.00399577	0.00391055	0.00345269	0.882917	0.0054238	1.38697	0.00198045	0.506437	0.0049723	1.24439	0.00465088	1.18932
319	ACATTG	0.00382915	0.00440515	0.00419647	0.00322331	0.768102	0.00436031	1.03904	0.00801941	1.91099	0.00383577	0.870746	0.00442584	1.05466
320	ACATTT	0.00470708	0.00453735	0.00451758	0.00490137	1.08495	0.00537653	1.19014	0.00739181	1.63623	0.0031728	0.699262	0.00504096	1.11585
321	ACCAAA	0.00616102	0.00583374	0.00523459	0.00592752	1.13238	0.00697177	1.33187	0.00591345	1.12969	0.00982621	1.68438	0.00597113	1.14071
322	ACCAAC	0.00512515	0.00509599	0.00508943	0.00388729	0.763798	0.00360405	0.708145	0.00662473	1.30167	0.00542217	1.06401	0.00397576	0.781179
323	ACCAAG	0.00413109	0.00415782	0.00454837	0.00513074	1.12804	0.00492751	1.08336	0.00200834	0.441551	0.00544585	1.30979	0.0036757	0.808135
324	ACCAAT	0.00493625	0.00479322	0.00465395	0.00265591	0.57068	0.00456119	0.98007	0.00295672	0.635315	0.00416726	0.869407	0.00303058	0.651184
325	ACCACA	0.00472102	0.00457147	0.00472873	0.00789531	1.66965	0.00785801	1.66176	0.00673631	1.42455	0.0049723	1.08768	0.0079065	1.67202
326	ACCACC	0.00398244	0.00404694	0.00426245	0.00587923	1.37931	0.00550652	1.29187	0.00751733	1.76362	0.00367003	0.906865	0.00505596	1.18616
327	ACCACG	0.00306425	0.00327508	0.0037082	0.00427361	1.15247	0.00384038	1.03565	0.00617844	1.66615	0.00246247	0.751881	0.00391574	1.05597
328	ACCACT	0.00382605	0.00354374	0.0037038	0.00269213	0.726856	0.00313139	0.845453	0.00264989	0.715452	0.00651134	1.83742	0.00324062	0.874943
329	ACCAGA	0.00413109	0.00398724	0.00416128	0.00484101	1.16335	0.00418306	1.00523	0.00256621	0.616689	0.00286499	0.71854	0.00390074	0.93739
330	ACCAGC	0.00365883	0.00306186	0.00310556	0.00402009	1.29448	0.0040649	1.30891	0.00553688	1.78289	0.00215466	0.70371	0.00496594	1.59905
331	ACCAGG	0.00362786	0.00326655	0.00376978	0.00288529	0.765372	0.00457301	1.21307	0.00531373	1.40956	0.00288867	0.884317	0.00379572	1.00688
332	ACCAGT	0.00401496	0.00396165	0.00417887	0.00134003	0.320668	0.00184338	0.44112	0.00411431	0.98455	0.00582469	1.47027	0.00168032	0.402099
333	ACCATA	0.0048867	0.00481028	0.00455717	0.00444262	0.974864	0.00808253	1.77358	0.00546715	1.19968	0.00603779	1.25519	0.00688631	1.51109
334	ACCATC	0.0039716	0.00407679	0.0040645	0.00257141	0.63265	0.00297777	0.732629	0.00170151	0.418627	0.00307809	0.755027	0.00289555	0.712399
335	ACCATG	0.00409547	0.00416208	0.00475072	0.0019195	0.404044	0.0031432	0.661627	0.00189677	0.399259	0.00790832	1.90009	0.00195037	0.410542
336	ACCATT	0.0044485	0.00443927	0.00431964	0.00287322	0.665153	0.0050693	1.17355	0.00146441	0.339013	0.004333	0.976062	0.00381072	0.882186
337	ACCCAA	0.00567947	0.00523245	0.00510702	0.00609653	1.19375	0.00627459	1.22862	0.00490928	0.961279	0.00483023	0.923129	0.00760645	1.48941
338	ACCCAC	0.00502915	0.00481028	0.00495746	0.00438226	0.883972	0.00465572	0.939134	0.00337513	0.680817	0.00516172	1.07306	0.00480091	0.968421
339	ACCCAG	0.00446399	0.00398724	0.00477271	0.0041891	0.877719	0.003994	0.83684	0.00421194	0.882503	0.00303073	0.760108	0.00483092	1.0122
340	ACCCAT	0.0047427	0.00482733	0.00493107	0.00404423	0.820153	0.00345044	0.699734	0.00490928	0.99558	0.00726902	1.50581	0.00358568	0.727161
341	ACCCCA	0.00594424	0.00583374	0.00612315	0.00609653	0.995653	0.00811798	1.32578	0.00892596	1.45774	0.00731638	1.25415	0.00835659	1.36475
342	ACCCCC	0.0066534	0.00669089	0.00697212	0.0112876	1.61897	0.0104222	1.49484	0.00642948	0.92217	0.00551688	0.824537	0.0102019	1.46325
343	ACCCCG	0.00452747	0.00452029	0.00546773	0.0075935	1.38879	0.00564832	1.03303	0.00509058	0.931024	0.00350429	0.775234	0.00600114	1.09756
344	ACCCCT	0.00484334	0.00492542	0.00531377	0.00421325	0.792892	0.00510475	0.960666	0.00379353	0.713906	0.007932	1.61042	0.00478591	0.900662
345	ACCCGA	0.00410012	0.00410238	0.00402491	0.0051066	1.26875	0.0031432	0.780937	0.00562056	1.39644	0.0013733	0.334757	0.00411078	1.02133
346	ACCCGC	0.00308128	0.00284437	0.00303078	0.00284907	0.940045	0.00255238	0.842151	0.00532768	1.75786	0.0033859	1.19038	0.00300057	0.990031
347	ACCCGG	0.0036898	0.00313009	0.00364662	0.00313881	0.860745	0.0050693	1.39014	0.00344486	0.944673	0.00258086	0.824532	0.00465088	1.2754
348	ACCCGT	0.00385393	0.00391475	0.00435043	0.00472028	1.08502	0.00439576	1.01042	0.00892596	2.05174	0.00428565	1.09474	0.00588112	1.35185
349	ACCCTA	0.00457083	0.00454162	0.00463195	0.00420117	0.906999	0.00436031	0.941355	0.00499296	1.07794	0.00864233	1.90292	0.00477091	1.03
350	ACCCTC	0.00404747	0.00402136	0.00438122	0.0032716	0.746734	0.00505749	1.15436	0.00210597	0.480681	0.00582469	1.44844	0.00411078	0.938273
351	ACCCTG	0.00399328	0.0043156	0.00462755	0.00531183	1.14787	0.00502204	1.08525	0.0019665	0.424955	0.00523275	1.21252	0.00574609	1.24171
352	ACCCTT	0.00446709	0.00432413	0.00455717	0.00494966	1.08613	0.00491569	1.07867	0.0015202	0.333585	0.00601411	1.39083	0.00511597	1.12262
353	ACCGAA	0.00416051	0.00385078	0.0040777	0.00430982	1.05693	0.00490387	1.20261	0.00198045	0.485677	0.00312544	0.811639	0.00424581	1.04123
354	ACCGAC	0.00285522	0.00284864	0.00280644	0.00344062	1.22597	0.00333227	1.18736	0.00164572	0.586409	0.0015864	0.556897	0.00282054	1.00502
355	ACCGAG	0.00289548	0.0028657	0.00327712	0.00194365	0.593097	0.00190247	0.580531	0.00129705	0.395791	0.00142066	0.495746	0.00216041	0.659241
356	ACCGAT	0.00348231	0.00359491	0.00342668	0.00342854	1.00055	0.00388765	1.13452	0.000641553	0.187223	0.00468817	1.30411	0.00373571	1.09018
357	ACCGCA	0.00328257	0.0033092	0.00340028	0.00290943	0.855644	0.00283597	0.834041	0.00193861	0.570131	0.00208363	0.629648	0.00285054	0.838325
358	ACCGCC	0.00195251	0.00200855	0.00194867	0.0024869	1.2762	0.00326137	1.67364	0.00178519	0.916105	0.00428565	2.13371	0.00325562	1.67068
359	ACCGCG	0.0019169	0.00188488	0.00204985	0.00200401	0.977638	0.00203245	0.991512	0.00133889	0.653167	0.00535114	2.83898	0.00217541	1.06126
360	ACCGCT	0.00305961	0.00292966	0.00288122	0.00149697	0.519561	0.00140617	0.488046	0.00143652	0.49858	0.00582469	1.98818	0.00190536	0.661303
361	ACCGGA	0.00348077	0.00318553	0.00326832	0.003839	1.17461	0.00334409	1.02318	0.00358433	1.09669	0.00175214	0.550032	0.00334564	1.02366
362	ACCGGC	0.00275303	0.00201707	0.00213342	0.00284907	1.33545	0.00256419	1.20191	0.00365406	1.71277	0.00288867	1.43211	0.00283554	1.3291
363	ACCGGG	0.00345135	0.00315994	0.00347946	0.00315088	0.905565	0.00355678	1.02222	0.00497901	1.43097	0.00215466	0.681868	0.00340565	0.978786
364	ACCGGT	0.00342812	0.00324949	0.00349706	0.00400802	1.14611	0.00536472	1.53407	0.00364012	1.04091	0.00291235	0.896246	0.00493594	1.41145
365	ACCGTA	0.00386012	0.0041365	0.00418767	0.00525147	1.25403	0.0055656	1.32904	0.0125103	2.98741	0.00267557	0.64682	0.00553605	1.32199
366	ACCGTC	0.0028258	0.00289981	0.00329471	0.00481686	1.462	0.00423033	1.28398	0.0058995	1.7906	0.00423829	1.46157	0.00352567	1.0701
367	ACCGTG	0.00322993	0.003548	0.00375219	0.0044064	1.17436	0.00354497	0.944773	0.00905148	2.41232	0.0051854	1.4615	0.00297056	0.791688
368	ACCGTT	0.00382296	0.0043284	0.00401612	0.00380279	0.946881	0.00465572	1.15926	0.00382143	0.951522	0.00203627	0.470446	0.00496594	1.2365
369	ACCTAA	0.00480928	0.00428149	0.00431084	0.00455127	1.05577	0.00323774	0.751069	0.00177124	0.410882	0.00191789	0.447949	0.00399076	0.92575
370	ACCTAC	0.00423483	0.0043753	0.00430204	0.00350098	0.813795	0.00269418	0.626255	0.00497901	1.15736	0.00421461	0.963273	0.00283554	0.659115
371	ACCTAG	0.00347457	0.00364182	0.0037126	0.00206437	0.556044	0.001997	0.537898	0.00732207	1.97222	0.00139698	0.383593	0.00205539	0.553626
372	ACCTAT	0.00412644	0.00417488	0.00425365	0.00521525	1.22606	0.0060619	1.4251	0.00132495	0.311484	0.000781361	0.187158	0.00448585	1.05459
373	ACCTCA	0.00382605	0.00398724	0.0037258	0.00446676	1.19888	0.00440758	1.18299	0.00177124	0.4754	0.00340958	0.855121	0.00465088	1.24829
374	ACCTCC	0.00369599	0.00379108	0.00394574	0.00299394	0.758778	0.00301322	0.763666	0.00216176	0.547871	0.00168111	0.443439	0.00277553	0.703424
375	ACCTCG	0.00290012	0.00310877	0.00351465	0.00443055	1.26059	0.00374585	1.06578	0.00355644	1.01189	0.00120756	0.388436	0.0037057	1.05436
376	ACCTCT	0.00331509	0.00347551	0.00322873	0.00189536	0.587029	0.00238695	0.739283	0.00168756	0.522671	0.00246247	0.708521	0.00171032	0.529721
377	ACCTGA	0.00378735	0.00373564	0.00395893	0.00437019	1.10388	0.00274144	0.69247	0.00213386	0.538999	0.0029597	0.792288	0.0026255	0.663184
378	ACCTGC	0.0032067	0.003177	0.00330351	0.00344062	1.0415	0.00350952	1.06236	0.00290094	0.878138	0.00731638	2.30292	0.0031656	0.958254
379	ACCTGG	0.00366812	0.00344992	0.00431524	0.00452713	1.0491	0.00339135	0.785902	0.00497901	1.15382	0.00291235	0.844177	0.00417079	0.966527
380	ACCTGT	0.00395767	0.00439236	0.00386216	0.00335611	0.868973	0.00560105	1.45024	0.00345881	0.895563	0.00123124	0.280313	0.00396075	1.02553
381	ACCTTA	0.00451663	0.00435398	0.00415688	0.00663979	1.5973	0.00593191	1.42701	0.00184098	0.442875	0.00262821	0.603635	0.00502595	1.20907
382	ACCTTC	0.00370838	0.00362903	0.00404251	0.00219717	0.543515	0.00291869	0.721999	0.00105996	0.262203	0.00523275	1.44191	0.00279053	0.690296
383	ACCTTG	0.00373005	0.00396165	0.00392814	0.00445469	1.13405	0.00307231	0.782127	0.00379353	0.965732	0.00175214	0.442276	0.00328562	0.836432
384	ACCTTT	0.00427509	0.00435825	0.00417008	0.00422532	1.01325	0.00467936	1.12213	0.00121337	0.290971	0.00267557	0.61391	0.00385573	0.924619
385	ACGAAA	0.00458786	0.00445633	0.00415248	0.00461163	1.11057	0.00531745	1.28055	0.00606686	1.46102	0.00381209	0.855434	0.00555105	1.3368
386	ACGAAC	0.00415896	0.00424311	0.00401172	0.00714682	1.78149	0.00545925	1.36083	0.00255227	0.636203	0.0041199	0.970964	0.00559606	1.39493
387	ACGAAG	0.00353031	0.00345845	0.00384896	0.0039718	1.03191	0.00298959	0.776726	0.0028312	0.735575	0.00717431	2.07443	0.00312059	0.810762
388	ACGAAT	0.00418373	0.0043284	0.00387096	0.00438226	1.13209	0.003285	0.848628	0.00270568	0.69897	0.00258086	0.596262	0.00378072	0.976688
389	ACGACA	0.00342038	0.00353095	0.00351905	0.00348891	0.991434	0.00244603	0.695082	0.00539741	1.53377	0.00641663	1.81726	0.0026105	0.741818
390	ACGACC	0.00343896	0.00360344	0.00356304	0.00235411	0.660702	0.00218606	0.613539	0.00771258	2.16461	0.00438036	1.2156	0.00240046	0.67371
391	ACGACG	0.00274838	0.00291687	0.00329911	0.000796774	0.241512	0.000815343	0.24714	0.00121337	0.367788	0.00606147	2.07807	0.000645123	0.195544
392	ACGACT	0.00326399	0.00345419	0.00326832	0.00295772	0.904968	0.00315502	0.965335	0.00705708	2.15924	0.0020126	0.582654	0.00310559	0.95021
393	ACGAGA	0.00314322	0.00314288	0.00304838	0.0061086	2.00389	0.00407671	1.33734	0.00529979	1.73856	0.00222569	0.70817	0.00405077	1.32883
394	ACGAGC	0.00243716	0.00237529	0.00239735	0.00409252	1.7071	0.00350952	1.46391	0.00140863	0.587576	0.00243879	1.02674	0.00444084	1.85239
395	ACGAGG	0.00290786	0.00255439	0.00307917	0.00345269	1.1213	0.00334409	1.08604	0.00255227	0.828881	0.00300706	1.17721	0.00276052	0.896516
396	ACGAGT	0.00311844	0.00313862	0.00298679	0.00212473	0.711375	0.00186702	0.62509	0.00509058	1.70436	0.0027466	0.875099	0.00166532	0.55756
397	ACGATA	0.00375173	0.00376123	0.00360263	0.00631383	1.75256	0.00462027	1.28247	0.00223149	0.619406	0.00265189	0.70506	0.00447085	1.241
398	ACGATC	0.00290322	0.00283585	0.00282844	0.00350098	1.23778	0.00301322	1.06533	0.00553688	1.95758	0.00409623	1.44445	0.00466589	1.64963
399	ACGATG	0.00335689	0.00349683	0.00387536	0.00433397	1.11834	0.00398218	1.02757	0.00698735	1.80302	0.0057063	1.63185	0.00490593	1.26593
400	ACGATT	0.00342657	0.00324949	0.00351025	0.003839	1.09365	0.00384038	1.09405	0.00511848	1.45815	0.00144433	0.44448	0.0031806	0.90609
401	ACGCAA	0.00360773	0.00369726	0.00347506	0.00391144	1.12557	0.00426578	1.22754	0.00192466	0.553849	0.00279396	0.755683	0.00415579	1.19589
402	ACGCAC	0.00328102	0.00332199	0.00329471	0.00486515	1.47665	0.00540017	1.63904	0.00574608	1.74403	0.00447507	1.3471	0.00465088	1.41162
403	ACGCAG	0.00284593	0.00288702	0.00300879	0.00290943	0.966978	0.0022097	0.734414	0.00125521	0.417182	0.00229673	0.795536	0.00238545	0.792828
404	ACGCAT	0.00340335	0.00361624	0.00327712	0.00484101	1.47722	0.00534108	1.62981	0.00164572	0.502186	0.00456978	1.26368	0.00546104	1.66642
405	ACGCCA	0.00258425	0.00260983	0.00250732	0.00246276	0.982225	0.00224515	0.895435	0.00209202	0.834364	0.0025335	0.970754	0.0021154	0.843689
406	ACGCCC	0.00312619	0.00327508	0.00323313	0.00411667	1.27328	0.00503385	1.55696	0.00418404	1.29412	0.00537482	1.64112	0.00406577	1.25754
407	ACGCCG	0.00233032	0.00220471	0.00226979	0.00165391	0.728663	0.00125256	0.551838	0.00331934	1.4624	0.00149169	0.676592	0.00205539	0.905543
408	ACGCCT	0.00304257	0.00315568	0.00303078	0.00330782	1.09141	0.00330864	1.09168	0.00227333	0.75008	0.00343325	1.08796	0.00360068	1.18804
409	ACGCGA	0.00198503	0.00202987	0.00198826	0.00134003	0.67397	0.00154797	0.778553	0.00146441	0.736529	0.00172847	0.851516	0.00142527	0.716842
410	ACGCGC	0.00122477	0.000989347	0.0011305	0.00146075	1.29214	0.0013589	1.20204	0.00135284	1.19668	0.0013733	1.38809	0.00132025	1.16785
411	ACGCGG	0.0020098	0.00191473	0.00210703	0.00319917	1.51833	0.0038522	1.82826	0.00225938	1.07231	0.00111285	0.581204	0.00289555	1.37423
412	ACGCGT	0.00190296	0.00187635	0.00181671	0.00147283	0.81071	0.00275326	1.51552	0.00506269	2.78674	0.00182318	0.971661	0.00282054	1.55255
413	ACGCTA	0.00323148	0.0031173	0.00310116	0.00269213	0.868103	0.00293051	0.94497	0.00474191	1.52908	0.00601411	1.92927	0.00388574	1.25299
414	ACGCTC	0.00257806	0.00252881	0.00247653	0.00276457	1.1163	0.00319047	1.28828	0.00410036	1.65569	0.00572998	2.26588	0.00412578	1.66595
415	ACGCTG	0.0027809	0.00301495	0.00319354	0.00323539	1.0131	0.00313139	0.980539	0.00198045	0.620142	0.00246247	0.816753	0.00243046	0.761056
416	ACGCTT	0.00317264	0.00322817	0.00290762	0.00416496	1.43243	0.00237513	0.816865	0.00326355	1.12242	0.00139698	0.432746	0.00394575	1.35704
417	ACGGAA	0.00386012	0.00361624	0.00344427	0.00228167	0.662454	0.00388765	1.12873	0.0022036	0.639786	0.00393048	1.0869	0.00292556	0.849398
418	ACGGAC	0.0031556	0.00333478	0.00307037	0.00613275	1.9974	0.00297777	0.969841	0.00344486	1.12197	0.00345693	1.03663	0.00273052	0.889312
419	ACGGAG	0.00305496	0.00293819	0.00323313	0.00306637	0.948423	0.00498659	1.54234	0.00502085	1.55294	0.0033859	1.15237	0.00405077	1.25289
420	ACGGAT	0.00328722	0.00320259	0.00330351	0.00230582	0.69799	0.00160705	0.486468	0.00146441	0.443291	0.00582469	1.81875	0.00258049	0.781136
421	ACGGCA	0.00289857	0.00260983	0.00244134	0.00231789	0.949432	0.0022097	0.905116	0.00269173	1.10256	0.00213098	0.816522	0.00178534	0.731294
422	ACGGCC	0.00240464	0.00214074	0.00212903	0.00234203	1.10005	0.00243421	1.14335	0.00138073	0.648528	0.00144433	0.674688	0.00271552	1.27547
423	ACGGCG	0.00191535	0.00205119	0.00201466	0.00143661	0.713078	0.00180793	0.89739	0.00101812	0.505355	0.00194156	0.946555	0.00162031	0.80426
424	ACGGCT	0.00278244	0.00258851	0.00266568	0.00281285	1.05521	0.0016425	0.616166	0.00405852	1.52251	0.00546953	2.113	0.0021304	0.799197
425	ACGGGA	0.00327019	0.00323244	0.00325512	0.00260762	0.801084	0.00280052	0.860344	0.00958146	2.9435	0.00227305	0.7032	0.00252048	0.774312
426	ACGGGC	0.00271586	0.00235396	0.00248973	0.00405631	1.62922	0.00307231	1.23399	0.00520216	2.08945	0.00281764	1.19697	0.00459087	1.84392
427	ACGGGG	0.00346528	0.0036802	0.00367741	0.00444262	1.20808	0.0034268	0.931852	0.00270568	0.735757	0.00371738	1.0101	0.00280553	0.76291
428	ACGGGT	0.00351793	0.00356933	0.00366861	0.00393558	1.07277	0.00482116	1.31416	0.00380748	1.03785	0.0059194	1.65841	0.00454586	1.23912
429	ACGGTA	0.00353806	0.00334758	0.00340468	0.00176256	0.517687	0.00278871	0.81908	0.00292883	0.860236	0.00307809	0.919498	0.00271552	0.797583
430	ACGGTC	0.00285832	0.0027335	0.00266568	0.00266799	1.00086	0.00294232	1.10378	0.00638764	2.39625	0.00198892	0.727609	0.0031356	1.17628
431	ACGGTG	0.00327173	0.00349257	0.00380937	0.00237825	0.624315	0.00237513	0.623496	0.00269173	0.706608	0.00461713	1.32199	0.00294056	0.771927
432	ACGGTT	0.00367276	0.00371858	0.00365981	0.0037545	1.02587	0.00465572	1.27212	0.00170151	0.464917	0.00215466	0.579431	0.00402076	1.09863
433	ACGTAA	0.00444231	0.00427722	0.00413489	0.00231789	0.560569	0.00330864	0.800176	0.00112969	0.27321	0.00291235	0.680897	0.00289555	0.700273
434	ACGTAC	0.00398863	0.00446912	0.00409969	0.00511867	1.24855	0.0042067	1.0261	0.00729418	1.7792	0.00400152	0.89537	0.00409578	0.999045
435	ACGTAG	0.00308593	0.00362903	0.00391934	0.00329575	0.840893	0.001997	0.509524	0.00248253	0.633405	0.00449875	1.23966	0.00253548	0.646915
436	ACGTAT	0.00410322	0.00449044	0.00403811	0.00411667	1.01945	0.00393491	0.974444	0.00588555	1.4575	0.00532746	1.1864	0.00414079	1.02543
437	ACGTCA	0.00332128	0.00364182	0.00356304	0.0030543	0.857218	0.00304867	0.855638	0.00230122	0.64586	0.000899749	0.24706	0.00322561	0.905298
438	ACGTCC	0.00304257	0.0032367	0.00343547	0.00434604	1.26505	0.00300141	0.873651	0.00266384	0.775392	0.00222569	0.687643	0.00252048	0.733663
439	ACGTCG	0.00233341	0.00259277	0.00274046	0.00325953	1.18941	0.00165432	0.603664	0.00118548	0.432584	0.00575366	2.21911	0.00184535	0.673372
440	ACGTCT	0.00314477	0.0035608	0.00321993	0.00218509	0.678615	0.00223333	0.693595	0.00354249	1.10018	0.00336222	0.944232	0.00214541	0.66629
441	ACGTGA	0.00322373	0.00312583	0.00344427	0.00409252	1.18821	0.00310776	0.902297	0.00231517	0.67218	0.0011602	0.371167	0.00417079	1.21094
442	ACGTGC	0.00264774	0.00280599	0.00315395	0.00311466	0.987544	0.00274144	0.869209	0.00252437	0.800384	0.00402519	1.4345	0.00271552	0.860989
443	ACGTGG	0.00341573	0.00351815	0.00362022	0.00399594	1.10378	0.00341499	0.943308	0.00753128	2.08033	0.00286499	0.814345	0.0037057	1.02361
444	ACGTGT	0.00346838	0.00365035	0.00376978	0.00461163	1.22331	0.00490387	1.30084	0.00726629	1.92751	0.0102287	2.80212	0.00466589	1.23771
445	ACGTTA	0.00406296	0.0041365	0.00403371	0.00265591	0.658429	0.00330864	0.820246	0.00192466	0.477143	0.00312544	0.755578	0.00289555	0.717838
446	ACGTTC	0.00337702	0.00353948	0.00361583	0.00258348	0.714493	0.00323774	0.895435	0.00391905	1.08386	0.00622721	1.75936	0.00286554	0.792501
447	ACGTTG	0.00352567	0.00385078	0.00380497	0.00325953	0.85665	0.00242239	0.636639	0.00170151	0.447181	0.00776625	2.0168	0.00297056	0.780706
448	ACGTTT	0.00422399	0.00474204	0.00411289	0.00350098	0.851221	0.00411216	0.999823	0.00146441	0.356055	0.00196524	0.414429	0.00343565	0.835338
449	ACTAAA	0.00526915	0.00496806	0.0044648	0.0034044	0.762498	0.00410035	0.918373	0.00308224	0.690344	0.00466449	0.938895	0.0036757	0.823262
450	ACTAAC	0.00468231	0.00453735	0.00437242	0.00521525	1.19276	0.00418306	0.956692	0.00518821	1.18658	0.00250983	0.553148	0.00339064	0.775461
451	ACTAAG	0.00385238	0.00373564	0.00376978	0.00269213	0.714134	0.00263509	0.699004	0.00115758	0.307069	0.00144433	0.386636	0.00285054	0.756155
452	ACTAAT	0.00461883	0.00420046	0.00425365	0.00335611	0.788995	0.00368677	0.866729	0.00108785	0.255745	0.00303073	0.721524	0.00342065	0.804168
453	ACTACA	0.00454915	0.0043881	0.00436362	0.00374242	0.857641	0.00284779	0.652621	0.00336118	0.770273	0.00284131	0.647505	0.00298557	0.684195
454	ACTACC	0.00389728	0.00369726	0.0040733	0.00398387	0.978045	0.00298959	0.733947	0.00326355	0.801206	0.00352796	0.95421	0.00342065	0.839773
455	ACTACG	0.00337083	0.00343713	0.00364662	0.00131588	0.360851	0.00174885	0.479582	0.000808915	0.221826	0.0027466	0.799098	0.00148528	0.407304
456	ACTACT	0.00393909	0.00399151	0.00382257	0.0034044	0.890605	0.003994	1.04485	0.000948383	0.248101	0.00397784	0.996576	0.00448585	1.17352
457	ACTAGA	0.00359535	0.00337743	0.00320674	0.00315088	0.982582	0.00311957	0.972819	0.00153415	0.478415	0.00300706	0.890339	0.00292556	0.912316
458	ACTAGC	0.00301315	0.00275056	0.00273166	0.003839	1.40537	0.00212698	0.778639	0.0017573	0.643307	0.00385945	1.40315	0.00267051	0.977612
459	ACTAGG	0.00329651	0.00309171	0.00316275	0.00579472	1.83218	0.00467936	1.47952	0.00246858	0.780519	0.00182318	0.589698	0.00435083	1.37565
460	ACTAGT	0.00358451	0.00347124	0.00300879	0.00284907	0.946916	0.00283597	0.942563	0.00231517	0.769469	0.00809774	2.33281	0.00285054	0.947405
461	ACTATA	0.00429831	0.00429854	0.00379618	0.00287322	0.756871	0.00265873	0.700369	0.0041701	1.0985	0.000734006	0.170757	0.00312059	0.822036
462	ACTATC	0.00358141	0.00347551	0.00325952	0.00293358	0.900003	0.00446666	1.37034	0.00776837	2.38329	0.00565895	1.62824	0.00514598	1.57875
463	ACTATG	0.00370373	0.00396592	0.00425805	0.00274042	0.643586	0.00284779	0.668801	0.00408641	0.959691	0.00125491	0.316424	0.00333063	0.782196
464	ACTATT	0.00425651	0.00429854	0.00383137	0.00239032	0.623882	0.00291869	0.761788	0.000990223	0.258452	0.00577734	1.34402	0.00339064	0.88497
465	ACTCAA	0.00393134	0.00377402	0.00384456	0.00456334	1.18696	0.00339135	0.882116	0.00135284	0.351884	0.00435668	1.15439	0.00414079	1.07705
466	ACTCAC	0.00350554	0.00366314	0.00350146	0.00364585	1.04124	0.0038522	1.10017	0.00271963	0.776713	0.00196524	0.53649	0.00331563	0.946929
467	ACTCAG	0.00310451	0.00305333	0.00353225	0.00313881	0.888615	0.00309594	0.876478	0.00295672	0.837066	0.00665341	2.17907	0.00412578	1.16803
468	ACTCAT	0.0037347	0.00375696	0.00359383	0.00294565	0.819641	0.00283597	0.789123	0.00815888	2.27025	0.0029597	0.787791	0.00382573	1.06453
469	ACTCCA	0.00371922	0.00396165	0.00385336	0.00346476	0.899153	0.00350952	0.910768	0.00317987	0.82522	0.00236776	0.59767	0.00337564	0.876025
470	ACTCCC	0.00408463	0.00438383	0.00424486	0.00433397	1.02099	0.00333227	0.785014	0.00305435	0.719542	0.00191789	0.437491	0.0036757	0.865918
471	ACTCCG	0.00305031	0.00323244	0.0033387	0.00252312	0.755719	0.00204426	0.612294	0.0022036	0.660016	0.00288867	0.89365	0.00219042	0.656069
472	ACTCCT	0.00356593	0.00372285	0.00380937	0.00558949	1.4673	0.00769258	2.01938	0.00570424	1.49742	0.00686651	1.84442	0.00586611	1.53992
473	ACTCGA	0.00288464	0.00314288	0.0029692	0.00193157	0.650537	0.00237513	0.799922	0.00125521	0.422744	0.000355164	0.113006	0.00336064	1.13183
474	ACTCGC	0.00240619	0.00231132	0.00240175	0.00300601	1.25159	0.00255238	1.06271	0.00101812	0.423906	0.0015864	0.686361	0.0021154	0.880774
475	ACTCGG	0.00286451	0.00257998	0.00307917	0.00131588	0.427351	0.0018552	0.6025	0.00384932	1.25012	0.00494862	1.91808	0.00250548	0.813686
476	ACTCGT	0.00317109	0.00349683	0.00326392	0.00255934	0.784129	0.00307231	0.941293	0.00108785	0.333296	0.00561159	1.60476	0.00336064	1.02963
477	ACTCTA	0.00343122	0.00344992	0.00392374	0.00399594	1.0184	0.00308412	0.786015	0.00234306	0.59715	0.00163375	0.473563	0.00340565	0.867959
478	ACTCTC	0.00293883	0.00297231	0.00292961	0.00333197	1.13734	0.00263509	0.899469	0.00203623	0.695053	0.00239144	0.804573	0.0031656	1.08055
479	ACTCTG	0.00309831	0.00353095	0.00344867	0.00470821	1.36523	0.00470299	1.36371	0.0093862	2.72169	0.00291235	0.824806	0.00490593	1.42256
480	ACTCTT	0.00357831	0.00364182	0.00347506	0.00306637	0.882394	0.00287142	0.826294	0.00557872	1.60536	0.00293602	0.806196	0.00303058	0.872092
481	ACTGAA	0.00409392	0.00405121	0.00376538	0.0024024	0.638021	0.00194973	0.517804	0.00415615	1.10378	0.00404887	0.999423	0.00193537	0.513989
482	ACTGAC	0.00340954	0.00335611	0.00340908	0.00491344	1.44128	0.00453756	1.33102	0.00184098	0.540022	0.00303073	0.903051	0.00457587	1.34226
483	ACTGAG	0.00313548	0.00299363	0.00337389	0.00269213	0.797931	0.00161887	0.479823	0.00206413	0.611794	0.00139698	0.466651	0.00256549	0.760394
484	ACTGAT	0.00361393	0.00333478	0.00358943	0.00310259	0.864368	0.00410035	1.14234	0.0022036	0.613912	0.0049723	1.49104	0.00393075	1.09509
485	ACTGCA	0.00341728	0.0033689	0.00283284	0.00322331	1.13784	0.00238695	0.842599	0.000892596	0.315089	0.00374106	1.11047	0.00244546	0.863257
486	ACTGCC	0.0025378	0.00219618	0.00245014	0.00188328	0.768644	0.00189065	0.77165	0.00203623	0.831069	0.00153904	0.700782	0.00214541	0.875627
487	ACTGCG	0.00246967	0.00237102	0.0026129	0.00201608	0.771589	0.00168977	0.646703	0.000767074	0.293573	0.00281764	1.18836	0.00214541	0.821084
488	ACTGCT	0.00314322	0.00343713	0.00331231	0.00373035	1.12621	0.00446666	1.3485	0.00146441	0.442113	0.0057063	1.66019	0.00516098	1.55812
489	ACTGGA	0.0034947	0.00311303	0.00337829	0.0029698	0.879083	0.00194973	0.577136	0.000725234	0.214675	0.00239144	0.768202	0.00243046	0.719436
490	ACTGGC	0.00285522	0.00260557	0.00264809	0.00190743	0.720305	0.00180793	0.682732	0.00117153	0.442407	0.00423829	1.62663	0.00225043	0.849832
491	ACTGGG	0.00352877	0.00344139	0.00379178	0.00474443	1.25124	0.00366313	0.966073	0.00562056	1.4823	0.0100393	2.91722	0.00375071	0.98917
492	ACTGGT	0.00379664	0.00379108	0.00353665	0.00348891	0.986501	0.00336772	0.952235	0.00117153	0.331255	0.00667708	1.76126	0.00277553	0.784791
493	ACTGTA	0.00389573	0.00426869	0.00374779	0.00295772	0.789191	0.00283597	0.756706	0.00400273	1.06803	0.00189421	0.443744	0.00298557	0.796621
494	ACTGTC	0.00308438	0.00345845	0.00325952	0.00451505	1.38519	0.00320229	0.982441	0.00315198	0.967007	0.0020126	0.581936	0.00295556	0.906747
495	ACTGTG	0.00357522	0.00390195	0.00434603	0.00513074	1.18056	0.00467936	1.0767	0.0043514	1.00124	0.00170479	0.436906	0.00448585	1.03217
496	ACTGTT	0.0041156	0.0043284	0.00420087	0.00434604	1.03456	0.00486842	1.15891	0.00278936	0.663997	0.00800303	1.84896	0.00453086	1.07855
497	ACTTAA	0.00469934	0.0043156	0.00412609	0.00515489	1.24934	0.0041358	1.00235	0.00288699	0.699692	0.00277028	0.641922	0.0041858	1.01447
498	ACTTAC	0.00424876	0.00398298	0.00391055	0.00295772	0.756345	0.00414761	1.06062	0.00225938	0.577767	0.00267557	0.671751	0.00337564	0.863215
499	ACTTAG	0.00355509	0.00327935	0.00378298	0.00330782	0.874395	0.00239876	0.634093	0.00228728	0.604623	0.00239144	0.729242	0.00184535	0.487803
500	ACTTAT	0.00427818	0.00401283	0.00380058	0.00111066	0.292233	0.00190247	0.500573	0.00119943	0.31559	0.000970782	0.24192	0.00223542	0.588181
501	ACTTCA	0.00374399	0.00360344	0.00380058	0.00338025	0.889406	0.0019261	0.506791	0.000822862	0.21651	0.00182318	0.505954	0.00259549	0.682921
502	ACTTCC	0.00355044	0.00348404	0.00348826	0.00275249	0.789073	0.00290687	0.833331	0.00637369	1.82718	0.00134962	0.387373	0.00298557	0.85589
503	ACTTCG	0.00309057	0.00317273	0.00351465	0.00385108	1.09572	0.00417125	1.18682	0.00336118	0.956334	0.00393048	1.23883	0.00298557	0.849463
504	ACTTCT	0.00351018	0.0035011	0.00355864	0.00455127	1.27894	0.00649911	1.82629	0.00743365	2.0889	0.00307809	0.879179	0.00513097	1.44184
505	ACTTGA	0.0036356	0.00339875	0.0037214	0.00543255	1.45982	0.00480934	1.29235	0.00135284	0.36353	0.00599043	1.76254	0.00550605	1.47956
506	ACTTGC	0.00299457	0.00313009	0.00281524	0.00452713	1.60808	0.00296596	1.05354	0.00198045	0.703473	0.00198892	0.635419	0.00337564	1.19906
507	ACTTGG	0.00346373	0.00357786	0.00400732	0.00219717	0.548288	0.00308412	0.769622	0.00672236	1.67752	0.00258086	0.721342	0.00388574	0.96966
508	ACTTGT	0.00401496	0.00419193	0.00392814	0.00336818	0.857449	0.00426578	1.08595	0.00202229	0.51482	0.0011602	0.27677	0.00406577	1.03504
509	ACTTTA	0.0043525	0.00446912	0.00439442	0.00160562	0.365378	0.00210335	0.478641	0.00355644	0.809308	0.00170479	0.381459	0.00180034	0.409689
510	ACTTTC	0.00356902	0.00388489	0.0037214	0.00527561	1.41764	0.00315502	0.847806	0.00218965	0.588394	0.00163375	0.42054	0.00312059	0.838554
511	ACTTTG	0.00395147	0.00411091	0.00435043	0.0036217	0.832493	0.0034268	0.787693	0.00105996	0.243644	0.003599	0.875474	0.00363069	0.834559
512	ACTTTT	0.00451663	0.00436251	0.00413489	0.00363377	0.878809	0.00457301	1.10596	0.00315198	0.762289	0.00194156	0.445056	0.00540103	1.30621
513	AGAAAA	0.00662398	0.00538171	0.00433723	0.00636212	1.46686	0.00837794	1.93163	0.0058995	1.3602	0.00660605	1.2275	0.00676629	1.56005
514	AGAAAC	0.00456773	0.00399151	0.0040645	0.00330782	0.813831	0.00423033	1.0408	0.00271963	0.669117	0.00367003	0.91946	0.00333063	0.819444
515	AGAAAG	0.0041698	0.00363756	0.00387096	0.0029698	0.767199	0.00417125	1.07757	0.00594134	1.53485	0.00383577	1.05449	0.00409578	1.05808
516	AGAAAT	0.00471947	0.0042559	0.00398533	0.00369414	0.926934	0.00482116	1.20973	0.00860518	2.15922	0.00568263	1.33523	0.00408078	1.02395
517	AGAACA	0.00455844	0.00423884	0.00424925	0.00473236	1.11369	0.0058492	1.37652	0.00354249	0.833673	0.00312544	0.737334	0.00507096	1.19338
518	AGAACC	0.00408773	0.00379534	0.00373019	0.00352512	0.945024	0.00401763	1.07706	0.00382143	1.02446	0.00506701	1.33506	0.00348066	0.933105
519	AGAACG	0.00328722	0.00325802	0.00353225	0.00199194	0.563929	0.00261146	0.73932	0.00232912	0.659387	0.00267557	0.821225	0.00255048	0.722057
520	AGAACT	0.00366812	0.00391901	0.00352345	0.00253519	0.719519	0.00417125	1.18385	0.00478375	1.35769	0.00229673	0.586048	0.00340565	0.966566
521	AGAAGA	0.00357986	0.00346698	0.00318474	0.00315088	0.989368	0.00389946	1.22442	0.00193861	0.608717	0.00161008	0.464403	0.00391574	1.22953
522	AGAAGC	0.00280722	0.00265247	0.00243254	0.00241447	0.992569	0.00204426	0.840381	0.00145047	0.596276	0.00326751	1.23187	0.0021004	0.863458
523	AGAAGG	0.00321754	0.00298936	0.00322433	0.00446676	1.38533	0.00267054	0.828247	0.00541136	1.67829	0.00258086	0.863347	0.00400576	1.24235
524	AGAAGT	0.00343122	0.00331346	0.00343987	0.00258348	0.75104	0.00154797	0.450008	0.00199439	0.579787	0.00260454	0.786047	0.00151529	0.440507
525	AGAATA	0.00473341	0.00439663	0.00386216	0.00568607	1.47225	0.00464391	1.20241	0.00225938	0.585005	0.00250983	0.570853	0.00453086	1.17314
526	AGAATC	0.00342348	0.00329214	0.00289002	0.00293358	1.01507	0.00154797	0.535626	0.00117153	0.405371	0.00456978	1.38809	0.00228043	0.789072
527	AGAATG	0.00384309	0.00407679	0.00395014	0.00446676	1.13079	0.00348589	0.882472	0.00596923	1.51115	0.00445139	1.09188	0.0042158	1.06725
528	AGAATT	0.0039747	0.00370579	0.00316275	0.00490137	1.54972	0.00469117	1.48326	0.00210597	0.665867	0.0059194	1.59734	0.00448585	1.41834
529	AGACAA	0.00446554	0.00406826	0.00389295	0.00294565	0.756663	0.00275326	0.707242	0.00668052	1.71606	0.00419094	1.03015	0.00259549	0.666716
530	AGACAC	0.00338477	0.00355653	0.00328591	0.005674	1.72676	0.00437213	1.33057	0.00292883	0.891329	0.0041199	1.1584	0.0047109	1.43366
531	AGACAG	0.00324386	0.00305333	0.00374339	0.0027042	0.722394	0.00345044	0.921741	0.00343091	0.916526	0.00303073	0.992599	0.00255048	0.68133
532	AGACAT	0.00371922	0.0035608	0.00382697	0.00357341	0.933745	0.00437213	1.14245	0.00891201	2.32874	0.0041199	1.15702	0.00426081	1.11336
533	AGACCA	0.0037378	0.0040043	0.00395453	0.00412874	1.04405	0.00418306	1.05779	0.00209202	0.529018	0.00395416	0.987479	0.00390074	0.986397
534	AGACCC	0.00410631	0.00396165	0.00411289	0.00438226	1.06549	0.0050693	1.23254	0.00291488	0.708719	0.00575366	1.45234	0.00393075	0.955714
535	AGACCG	0.00285677	0.00292966	0.00337829	0.00339233	1.00416	0.00466754	1.38163	0.00436535	1.29218	0.00224937	0.767792	0.00402076	1.19018
536	AGACCT	0.00350864	0.00378255	0.00340908	0.00439433	1.28901	0.00444303	1.30329	0.0017573	0.515475	0.00194156	0.513295	0.00432082	1.26744
537	AGACGA	0.00315406	0.00309171	0.00305278	0.00416496	1.36432	0.00352133	1.15349	0.00343091	1.12387	0.00229673	0.742866	0.00450086	1.47435
538	AGACGC	0.00235664	0.00215354	0.00202345	0.00211266	1.04409	0.00207971	1.0278	0.0034867	1.72314	0.00125491	0.582722	0.00201038	0.99354
539	AGACGG	0.00284438	0.00272071	0.00256451	0.00217302	0.847344	0.00270599	1.05517	0.00199439	0.77769	0.0088791	3.26353	0.00289555	1.12909
540	AGACGT	0.00323302	0.003177	0.00314955	0.00316295	1.00426	0.00248148	0.787883	0.00228728	0.726223	0.00892646	2.80971	0.00232544	0.738341
541	AGACTA	0.00380438	0.00378255	0.00354544	0.00219717	0.619715	0.00210335	0.593254	0.00206413	0.582191	0.00229673	0.607191	0.00195037	0.550106
542	AGACTC	0.00294502	0.00292966	0.00313196	0.00149697	0.477966	0.001997	0.63762	0.00329145	1.05092	0.00196524	0.670808	0.00144027	0.459864
543	AGACTG	0.00308748	0.00344566	0.00393254	0.00306637	0.779744	0.00229241	0.582934	0.00061366	0.156047	0.00710328	2.06152	0.00270051	0.68671
544	AGACTT	0.00360309	0.00363329	0.00362462	0.00228167	0.629492	0.00212698	0.586814	0.00253832	0.700299	0.00329119	0.905841	0.00322561	0.889917
545	AGAGAA	0.00379354	0.00352668	0.00303078	0.00365792	1.20692	0.00366313	1.20864	0.00195255	0.64424	0.00146801	0.416258	0.00384073	1.26724
546	AGAGAC	0.00291096	0.00296378	0.00285923	0.0051066	1.78601	0.00393491	1.37622	0.00464429	1.62431	0.00423829	1.43003	0.0042308	1.4797
547	AGAGAG	0.00260593	0.00275482	0.00301759	0.00277664	0.920152	0.00449029	1.48804	0.00322171	1.06765	0.00205995	0.747762	0.00406577	1.34736
548	AGAGAT	0.00298528	0.0030448	0.00307917	0.00558949	1.81526	0.00460846	1.49666	0.00178519	0.579764	0.0017995	0.591007	0.00355568	1.15475
549	AGAGCA	0.0029729	0.00301069	0.00256451	0.00160562	0.626093	0.0022097	0.861645	0.00119943	0.467702	0.00222569	0.739265	0.00190536	0.742974
550	AGAGCC	0.00231174	0.00223456	0.00236216	0.00155733	0.659282	0.0015007	0.635309	0.00562056	2.37941	0.00232041	1.03842	0.00138026	0.584321
551	AGAGCG	0.0018658	0.00204266	0.00230498	0.00120723	0.523751	0.00145344	0.630564	0.000794968	0.344892	0.00284131	1.39099	0.00160531	0.696451
552	AGAGCT	0.00274219	0.00280173	0.00256891	0.00319917	1.24534	0.00323774	1.26036	0.00224544	0.874082	0.00277028	0.988775	0.0031806	1.23812
553	AGAGGA	0.00305496	0.00307039	0.00279325	0.00184707	0.661262	0.0022806	0.816468	0.00111574	0.399444	0.00153904	0.501254	0.00234044	0.837894
554	AGAGGC	0.00243716	0.00210236	0.00214662	0.00236618	1.10228	0.00252874	1.17801	0.000948383	0.441803	0.00504333	2.39889	0.00273052	1.27201
555	AGAGGG	0.00288154	0.00289555	0.00301759	0.0041891	1.38823	0.00265873	0.881077	0.00333329	1.10462	0.00539849	1.86441	0.00354067	1.17335
556	AGAGGT	0.0029729	0.00322817	0.00287243	0.0027042	0.941436	0.00242239	0.843327	0.00221754	0.77201	0.00260454	0.806815	0.00217541	0.757344
557	AGAGTA	0.00354425	0.00374843	0.00307037	0.0017022	0.554395	0.00304867	0.992933	0.00489533	1.59438	0.0011602	0.309517	0.00442584	1.44147
558	AGAGTC	0.00270967	0.00252881	0.00270527	0.0017022	0.629216	0.00229241	0.847388	0.000906542	0.335102	0.00468817	1.8539	0.00222042	0.820776
559	AGAGTG	0.00279638	0.00333905	0.00337389	0.00217302	0.64407	0.00294232	0.872086	0.00228728	0.677934	0.00414358	1.24095	0.00240046	0.71148
560	AGAGTT	0.00329341	0.00327508	0.00314955	0.00237825	0.755108	0.00285961	0.907941	0.00408641	1.29746	0.00127859	0.3904	0.00387074	1.22898
561	AGATAA	0.00476902	0.00437104	0.00384456	0.00536012	1.39421	0.00504567	1.31242	0.00606686	1.57804	0.00530378	1.21339	0.00412578	1.07315
562	AGATAC	0.00377805	0.00359491	0.00395453	0.00542048	1.3707	0.00374585	0.947229	0.00711287	1.79866	0.00369371	1.02748	0.00319561	0.808087
563	AGATAG	0.00321135	0.00330067	0.00326832	0.00264384	0.80893	0.00412398	1.2618	0.00188282	0.576082	0.00172847	0.523671	0.00379572	1.16137
564	AGATAT	0.00382451	0.00341154	0.00326832	0.00433397	1.32605	0.00348589	1.06657	0.00189677	0.580349	0.00172847	0.506652	0.00342065	1.04661
565	AGATCA	0.00328102	0.00318553	0.00299119	0.00241447	0.807192	0.00443121	1.48142	0.00269173	0.899886	0.00343325	1.07777	0.00334564	1.1185
566	AGATCC	0.00300541	0.00248616	0.00265688	0.00181085	0.681569	0.00161887	0.609311	0.00199439	0.750651	0.000734006	0.295237	0.00169532	0.638087
567	AGATCG	0.00278399	0.00252028	0.00284163	0.000857136	0.301635	0.00133527	0.469896	0.000641553	0.225769	0.00130227	0.516716	0.00129025	0.45405
568	AGATCT	0.00285986	0.00299363	0.00294721	0.00369414	1.25344	0.00288324	0.978296	0.00061366	0.208217	0.00580101	1.93779	0.0026255	0.890844
569	AGATGA	0.00342812	0.00339449	0.00318034	0.00420117	1.32098	0.00283597	0.89172	0.00153415	0.482385	0.00468817	1.38111	0.00376572	1.18406
570	AGATGC	0.00290632	0.00289981	0.00280644	0.0030543	1.08832	0.00251693	0.896839	0.00336118	1.19767	0.00298338	1.02882	0.00286554	1.02106
571	AGATGG	0.00317728	0.00356506	0.00343987	0.00463578	1.34766	0.00627459	1.82408	0.00861913	2.50565	0.0065587	1.83971	0.00583611	1.69661
572	AGATGT	0.00333212	0.00385078	0.00358503	0.0013521	0.377152	0.00212698	0.593295	0.00794968	2.21746	0.00170479	0.442712	0.00163531	0.456149
573	AGATTA	0.00398863	0.00395313	0.00360703	0.00411667	1.14129	0.00480934	1.33332	0.00747549	2.07248	0.0041199	1.04219	0.00414079	1.14798
574	AGATTC	0.0030627	0.00335611	0.00289882	0.00416496	1.43678	0.00263509	0.909023	0.00695946	2.40079	0.00385945	1.14998	0.00306058	1.0558
575	AGATTG	0.00330425	0.00365035	0.00379178	0.00303016	0.799139	0.00355678	0.938026	0.0022036	0.581151	0.00314912	0.86269	0.00325562	0.8586
576	AGATTT	0.0035427	0.00353948	0.00350146	0.00311466	0.889534	0.00282416	0.806567	0.00470007	1.34232	0.00456978	1.29109	0.00270051	0.771254
577	AGCAAA	0.00427818	0.00396592	0.00365981	0.00446676	1.22049	0.00519929	1.42064	0.00340302	0.929835	0.00333854	0.841808	0.00538602	1.47167
578	AGCAAC	0.00350244	0.00327935	0.00327272	0.00176256	0.538562	0.00177248	0.541594	0.00291488	0.890661	0.00326751	0.996391	0.00253548	0.774733
579	AGCAAG	0.00318502	0.00309171	0.00338709	0.00344062	1.0158	0.00343862	1.01521	0.00230122	0.679411	0.00163375	0.528431	0.00448585	1.3244
580	AGCAAT	0.00367122	0.00367167	0.00365981	0.0049738	1.35903	0.00393491	1.07517	0.00221754	0.605917	0.00305441	0.831885	0.00375071	1.02484
581	AGCACA	0.00358141	0.0039318	0.00352785	0.00364585	1.03345	0.00471481	1.33645	0.00210597	0.596955	0.00374106	0.951488	0.00379572	1.07593
582	AGCACC	0.00332438	0.00337743	0.0033343	0.00309052	0.926886	0.00346225	1.03837	0.00472797	1.41798	0.0033859	1.00251	0.00322561	0.967403
583	AGCACG	0.00267561	0.00257571	0.00310996	0.00341647	1.09856	0.00289506	0.930898	0.00290094	0.932788	0.00404887	1.57194	0.00325562	1.04684
584	AGCACT	0.00331354	0.0032964	0.002978	0.00214888	0.721584	0.00296596	0.995957	0.00133889	0.449595	0.00402519	1.22109	0.0021154	0.710344
585	AGCAGA	0.00279793	0.00282305	0.00251612	0.00288529	1.14672	0.00174885	0.695058	0.00146441	0.582013	0.00326751	1.15744	0.00240046	0.95403
586	AGCAGC	0.00235819	0.00226015	0.00215102	0.0024869	1.15615	0.00272963	1.26899	0.0056624	2.63243	0.00120756	0.534283	0.00337564	1.56932
587	AGCAGG	0.00285986	0.00267806	0.00286803	0.00338025	1.1786	0.00275326	0.959984	0.00401668	1.4005	0.00125491	0.46859	0.0036757	1.28161
588	AGCAGT	0.00320051	0.00339875	0.00304398	0.00304223	0.999425	0.00316684	1.04036	0.00527189	1.73191	0.00667708	1.96457	0.00361569	1.18782
589	AGCATA	0.00398863	0.00368447	0.00374339	0.00310259	0.828818	0.00333227	0.890174	0.00248253	0.663177	0.00407255	1.10533	0.00306058	0.817596
590	AGCATC	0.00314786	0.00297657	0.00313635	0.00316295	1.00848	0.00216243	0.689473	0.0010739	0.342405	0.003599	1.20911	0.00222042	0.707963
591	AGCATG	0.00321444	0.00373138	0.00386656	0.00208851	0.540148	0.00239876	0.620387	0.00476981	1.23361	0.00383577	1.02798	0.00225043	0.582024
592	AGCATT	0.00374554	0.00371858	0.00368181	0.00339233	0.921375	0.00362768	0.9853	0.00564846	1.53415	0.00322015	0.865963	0.00430582	1.16948
593	AGCCAA	0.00331973	0.00294246	0.00315395	0.00264384	0.838264	0.00323774	1.02657	0.0022036	0.698678	0.00163375	0.555235	0.00324062	1.02748
594	AGCCAC	0.0018147	0.00174415	0.00181671	0.00129174	0.711033	0.00160705	0.884595	0.00200834	1.10548	0.0013733	0.787375	0.00207039	1.13964
595	AGCCAG	0.00257806	0.00235823	0.00288562	0.00184707	0.640093	0.00277689	0.96232	0.00535557	1.85595	0.00130227	0.552223	0.00285054	0.987843
596	AGCCAT	0.00285832	0.00289555	0.00280204	0.00334404	1.19343	0.00382857	1.36635	0.00864702	3.08597	0.00376474	1.30018	0.00361569	1.29037
597	AGCCCA	0.00365573	0.00399577	0.00360703	0.00350098	0.970599	0.00323774	0.897619	0.00702919	1.94875	0.00267557	0.669601	0.00334564	0.927533
598	AGCCCC	0.00389418	0.00374843	0.00406011	0.00310259	0.764165	0.00375767	0.925509	0.00562056	1.38434	0.00213098	0.5685	0.00355568	0.875759
599	AGCCCG	0.00276386	0.00287422	0.00289002	0.00289736	1.00254	0.0038522	1.33293	0.006555	2.26815	0.0017995	0.626081	0.00330063	1.14208
600	AGCCCT	0.0033538	0.0033689	0.00351905	0.00382693	1.08749	0.00308412	0.876407	0.00542531	1.5417	0.00303073	0.899621	0.00390074	1.10846
601	AGCCGA	0.00238296	0.00202987	0.00214662	0.00329575	1.53532	0.0035686	1.66243	0.00355644	1.65676	0.00205995	1.01482	0.00400576	1.86608
602	AGCCGC	0.0018147	0.00151814	0.00153958	0.00131588	0.854701	0.00124074	0.805892	0.00165967	1.078	0.00224937	1.48167	0.00114022	0.7406
603	AGCCGG	0.00257961	0.00197443	0.0022258	0.00178671	0.802725	0.00165432	0.743247	0.00179914	0.808311	0.00509069	2.57831	0.00174033	0.78189
604	AGCCGT	0.00254709	0.00240514	0.00252932	0.00370621	1.4653	0.00340317	1.34549	0.00316593	1.25169	0.00542217	2.25441	0.00319561	1.26343
605	AGCCTA	0.00326244	0.00335611	0.00320234	0.00391144	1.22143	0.00340317	1.06271	0.00368196	1.14977	0.00118388	0.352754	0.00351067	1.09628
606	AGCCTC	0.0026849	0.00276761	0.00272726	0.00207644	0.761364	0.0018552	0.680242	0.00387721	1.42165	0.00511436	1.84793	0.00207039	0.759146
607	AGCCTG	0.00300231	0.00304907	0.00323313	0.00218509	0.675845	0.00170158	0.526297	0.00122732	0.379607	0.00312544	1.02505	0.00220542	0.682132
608	AGCCTT	0.00347922	0.00349683	0.00355864	0.00220924	0.620809	0.00238695	0.670746	0.00105996	0.297855	0.00565895	1.61831	0.00246047	0.691407
609	AGCGAA	0.00302399	0.00291687	0.00290322	0.00346476	1.19342	0.00355678	1.22512	0.00264989	0.912744	0.0011602	0.397756	0.00375071	1.29192
610	AGCGAC	0.0018689	0.00185076	0.00189589	0.00185914	0.980617	0.0017134	0.903746	0.00308224	1.62575	0.00142066	0.767606	0.00247547	1.3057
611	AGCGAG	0.00211974	0.00229853	0.00262609	0.00237825	0.905623	0.00329682	1.25541	0.00112969	0.43018	0.00466449	2.02934	0.00334564	1.274
612	AGCGAT	0.00268335	0.00272497	0.00286803	0.00166598	0.580881	0.00224515	0.782819	0.000808915	0.282046	0.00331486	1.21648	0.00177034	0.617266
613	AGCGCA	0.00197574	0.00193179	0.00189589	0.00112273	0.592191	0.00187883	0.991004	0.00105996	0.559082	0.00149169	0.772181	0.00130525	0.688462
614	AGCGCC	0.00124025	0.00110022	0.00127566	0.00235411	1.84541	0.00237513	1.86189	0.00278936	2.18661	0.00101814	0.925392	0.00223542	1.75237
615	AGCGCG	0.00126967	0.00113434	0.00122727	0.00107444	0.875471	0.00107531	0.876179	0.000920489	0.75003	0.00111285	0.981055	0.00114022	0.929068
616	AGCGCT	0.00199896	0.00192326	0.00206304	0.00108651	0.526654	0.00131164	0.635778	0.00145047	0.703072	0.000805039	0.418581	0.00147028	0.712675
617	AGCGGA	0.00259974	0.00242646	0.00229618	0.00271628	1.18295	0.00147707	0.643272	0.00124127	0.540578	0.00293602	1.21	0.00228043	0.993142
618	AGCGGC	0.00166916	0.00159063	0.00180351	0.000989932	0.548891	0.00131164	0.727268	0.00294278	1.63169	0.00333854	2.09888	0.00114022	0.63222
619	AGCGGG	0.00256877	0.0029254	0.00302638	0.00284907	0.941411	0.00297777	0.983938	0.00239885	0.792646	0.00468817	1.60257	0.00217541	0.718816
620	AGCGGT	0.00266632	0.00260983	0.00288122	0.00103822	0.36034	0.00152434	0.529059	0.0041422	1.43765	0.00236776	0.907247	0.00117022	0.406155
621	AGCGTA	0.0030689	0.00324949	0.00290762	0.00376657	1.29541	0.0042067	1.44678	0.00472797	1.62606	0.00357532	1.10027	0.00378072	1.30028
622	AGCGTC	0.00190916	0.00205545	0.0018475	0.00280078	1.51598	0.00219788	1.18965	0.00379353	2.05333	0.003599	1.75095	0.00267051	1.44547
623	AGCGTG	0.00256567	0.0026738	0.00281084	0.00266799	0.949177	0.00379312	1.34946	0.00443508	1.57785	0.0039068	1.46115	0.00330063	1.17425
624	AGCGTT	0.00313702	0.00335184	0.00360263	0.00329575	0.914818	0.00353315	0.980715	0.00161783	0.449069	0.00123124	0.367331	0.00270051	0.749595
625	AGCTAA	0.00364954	0.00334758	0.00347066	0.00242654	0.699157	0.0022097	0.636678	0.00232912	0.671087	0.00153904	0.459749	0.00256549	0.739192
626	AGCTAC	0.00302864	0.00318553	0.00300879	0.00424946	1.41235	0.00483297	1.60629	0.0054811	1.82169	0.00151537	0.475703	0.00384073	1.2765
627	AGCTAG	0.0029218	0.00264395	0.00313635	0.00188328	0.600469	0.00125256	0.399367	0.00577398	1.84098	0.00236776	0.895541	0.00217541	0.693612
628	AGCTAT	0.0033507	0.00353095	0.00347506	0.00288529	0.830284	0.00255238	0.734484	0.00140863	0.405353	0.00525643	1.48867	0.00276052	0.794381
629	AGCTCA	0.0028738	0.00293393	0.00287243	0.00175049	0.609411	0.00196155	0.682889	0.0015481	0.538951	0.003599	1.22668	0.00217541	0.757344
630	AGCTCC	0.00295431	0.00297657	0.00275366	0.00334404	1.2144	0.00249329	0.905448	0.00606686	2.2032	0.00272292	0.914786	0.00301557	1.09512
631	AGCTCG	0.00216774	0.0023497	0.00275366	0.00202815	0.73653	0.0018552	0.673722	0.0024128	0.876216	0.00525643	2.23706	0.00229544	0.833595
632	AGCTCT	0.00285832	0.00296378	0.00304398	0.00342854	1.12634	0.00434849	1.42856	0.00407247	1.33788	0.00134962	0.455373	0.00399076	1.31103
633	AGCTGA	0.0030147	0.00296378	0.00289002	0.00525147	1.8171	0.00274144	0.948589	0.00242674	0.839698	0.00319648	1.07851	0.00399076	1.38088
634	AGCTGC	0.00247432	0.00223883	0.00242375	0.00217302	0.896554	0.00165432	0.682546	0.00191071	0.78833	0.00120756	0.539371	0.00180034	0.742793
635	AGCTGG	0.00288309	0.00302774	0.00309237	0.00379071	1.22583	0.0023515	0.760419	0.00584371	1.88972	0.00445139	1.4702	0.00397576	1.28567
636	AGCTGT	0.00320825	0.00327508	0.00336069	0.00480479	1.4297	0.00454938	1.3537	0.00119943	0.356898	0.00184685	0.563911	0.00463588	1.37944
637	AGCTTA	0.00358296	0.00347124	0.00328591	0.00363377	1.10586	0.00319047	0.970954	0.00354249	1.07808	0.00409623	1.18005	0.00271552	0.826411
638	AGCTTC	0.00285212	0.00295951	0.00277565	0.00223338	0.804634	0.00242239	0.87273	0.000739181	0.266309	0.00191789	0.648041	0.00181534	0.654025
639	AGCTTG	0.00278864	0.00262262	0.00307037	0.00322331	1.04981	0.00366313	1.19306	0.00329145	1.072	0.0025335	0.966019	0.00357068	1.16295
640	AGCTTT	0.00367586	0.0034883	0.00347066	0.00264384	0.761768	0.00259964	0.749033	0.00252437	0.727345	0.00265189	0.760224	0.00372071	1.07204
641	AGGAAA	0.00453367	0.00399151	0.00379178	0.00452713	1.19393	0.0052111	1.37432	0.00288699	0.761381	0.00322015	0.806752	0.0047559	1.25427
642	AGGAAC	0.00353496	0.00367167	0.00341788	0.00292151	0.854772	0.00401763	1.17547	0.00693156	2.02803	0.00208363	0.567488	0.00430582	1.25979
643	AGGAAG	0.00316954	0.00307465	0.00322433	0.00405631	1.25803	0.00426578	1.323	0.00216176	0.670451	0.00381209	1.23985	0.00396075	1.2284
644	AGGAAT	0.00382915	0.003548	0.00348826	0.0029698	0.851369	0.00350952	1.00609	0.0103206	2.95868	0.00151537	0.427104	0.0037057	1.06234
645	AGGACA	0.00351018	0.00338596	0.00367741	0.006676	1.81541	0.00690087	1.87656	0.0087307	2.37414	0.00369371	1.09089	0.00643622	1.75021
646	AGGACC	0.00325006	0.00313009	0.0033343	0.00363377	1.08982	0.00382857	1.14824	0.00139468	0.418283	0.00594308	1.89869	0.00453086	1.35886
647	AGGACG	0.00271122	0.00274629	0.00277565	0.00364585	1.31351	0.00254056	0.915302	0.00223149	0.803951	0.00646399	2.35371	0.00339064	1.22157
648	AGGACT	0.00320515	0.0032367	0.00324193	0.0024869	0.767106	0.00290687	0.89665	0.00239885	0.739946	0.00258086	0.797373	0.00289555	0.893157
649	AGGAGA	0.00295122	0.00283585	0.00270967	0.00491344	1.8133	0.00307231	1.13383	0.00384932	1.42059	0.00293602	1.03533	0.00403577	1.48939
650	AGGAGC	0.00231174	0.0022175	0.00228738	0.00592752	2.5914	0.00283597	1.23983	0.00377958	1.65236	0.00215466	0.971661	0.0031356	1.37082
651	AGGAGG	0.00272206	0.00294246	0.00303078	0.00405631	1.33837	0.0021388	0.705691	0.00316593	1.04459	0.00134962	0.458672	0.00285054	0.94053
652	AGGAGT	0.00284748	0.00329214	0.00319354	0.00182292	0.570816	0.00259964	0.814032	0.00142257	0.445454	0.0029597	0.899021	0.0026405	0.826826
653	AGGATA	0.00374244	0.00370579	0.00330791	0.00452713	1.36858	0.00393491	1.18955	0.00871675	2.63513	0.0033859	0.913678	0.0036607	1.10665
654	AGGATC	0.00251303	0.00244778	0.00227419	0.00130381	0.573309	0.000992591	0.43646	0.0024128	1.06095	0.00120756	0.493327	0.00171032	0.75206
655	AGGATG	0.00333057	0.00333052	0.00361583	0.0030543	0.844704	0.00283597	0.784323	0.00686183	1.89772	0.0015864	0.476322	0.00363069	1.00411
656	AGGATT	0.00340335	0.00347551	0.00344867	0.00204023	0.591598	0.00222151	0.644165	0.00135284	0.392279	0.00236776	0.68127	0.00220542	0.639498
657	AGGCAA	0.00351483	0.00302774	0.00294721	0.00178671	0.606237	0.00251693	0.854005	0.0015481	0.525276	0.00324383	1.07137	0.00166532	0.565049
658	AGGCAC	0.00284128	0.00256292	0.00265248	0.00277664	1.04681	0.00241058	0.9088	0.00143652	0.541576	0.00059194	0.230963	0.00189036	0.712675
659	AGGCAG	0.0026787	0.00245631	0.00275366	0.00300601	1.09164	0.00269418	0.978399	0.00722445	2.62358	0.00537482	2.18817	0.00273052	0.991597
660	AGGCAT	0.00339096	0.00337316	0.00325072	0.00236618	0.727893	0.00232786	0.716106	0.00299856	0.92243	0.00189421	0.561553	0.00301557	0.927662
661	AGGCCA	0.0028769	0.00263968	0.00257331	0.00430982	1.67482	0.00415943	1.61638	0.00202229	0.785871	0.00362267	1.37239	0.0042008	1.63245
662	AGGCCC	0.00298528	0.00260557	0.00270527	0.00254726	0.941593	0.00368677	1.36281	0.00185493	0.685671	0.000994459	0.381667	0.00294056	1.08697
663	AGGCCG	0.0021027	0.00164607	0.00200146	0.00277664	1.38731	0.00261146	1.30478	0.00297067	1.48425	0.00258086	1.56789	0.00250548	1.25182
664	AGGCCT	0.00293419	0.00263542	0.00299119	0.00159355	0.532747	0.00306049	1.02317	0.00103206	0.345034	0.0025335	0.961329	0.00291055	0.973041
665	AGGCGA	0.00215999	0.00214074	0.00191788	0.0024024	1.25263	0.00232786	1.21377	0.00181308	0.945357	0.00182318	0.851655	0.00306058	1.59581
666	AGGCGC	0.00128825	0.00135609	0.00125806	0.00234203	1.86162	0.00187883	1.49344	0.00507664	4.03529	0.0017995	1.32698	0.00153029	1.21639
667	AGGCGG	0.00206864	0.00181665	0.00206304	0.00315088	1.5273	0.00307231	1.48921	0.00829835	4.02238	0.00322015	1.77258	0.0037057	1.79623
668	AGGCGT	0.00243406	0.00263968	0.00246773	0.00219717	0.890357	0.00241058	0.976838	0.00652711	2.64498	0.00722167	2.73581	0.0026105	1.05785
669	AGGCTA	0.00317573	0.00299789	0.00299999	0.00738827	2.46276	0.00426578	1.42193	0.00185493	0.61831	0.00343325	1.14522	0.00564107	1.88036
670	AGGCTC	0.00238296	0.00229	0.00253372	0.00365792	1.4437	0.0033559	1.3245	0.00475586	1.87703	0.00310177	1.35448	0.00300057	1.18426
671	AGGCTG	0.0028289	0.00275056	0.00286363	0.00336818	1.17619	0.00297777	1.03986	0.00316593	1.10556	0.00378842	1.37733	0.00268551	0.9378
672	AGGCTT	0.00332748	0.0032964	0.00326832	0.00468407	1.43317	0.00484479	1.48235	0.00251043	0.768109	0.00717431	2.17641	0.00426081	1.30367
673	AGGGAA	0.00360464	0.00359918	0.00341788	0.00217302	0.635781	0.0031432	0.919636	0.00281725	0.82427	0.00222569	0.61839	0.0026555	0.776945
674	AGGGAC	0.00315096	0.00289555	0.00314075	0.00353719	1.12623	0.00347407	1.10613	0.0063179	2.01159	0.00255718	0.883143	0.00481592	1.53336
675	AGGGAG	0.00299767	0.00287422	0.00336069	0.00465992	1.3866	0.0055656	1.65609	0.00960935	2.85934	0.00513804	1.78763	0.00498095	1.48212
676	AGGGAT	0.00342502	0.00339449	0.00341348	0.0034044	0.99734	0.00246966	0.723502	0.00193861	0.567927	0.00194156	0.571976	0.00238545	0.698833
677	AGGGCA	0.00296051	0.00297231	0.0029516	0.003839	1.30065	0.00256419	0.868746	0.00562056	1.90424	0.00277028	0.93203	0.00336064	1.13858
678	AGGGCC	0.00251457	0.00241367	0.00230498	0.00218509	0.947988	0.00166613	0.722842	0.00429562	1.86363	0.00232041	0.961361	0.00241546	1.04793
679	AGGGCG	0.0022018	0.00217486	0.00244134	0.00239032	0.979102	0.00198518	0.813152	0.00165967	0.679819	0.00333854	1.53506	0.00226543	0.927945
680	AGGGCT	0.00285986	0.00289981	0.00277125	0.00399594	1.44193	0.00395855	1.42843	0.00142257	0.513333	0.00883175	3.04563	0.00490593	1.77029
681	AGGGGA	0.00329806	0.00338169	0.00355424	0.00235411	0.662337	0.00306049	0.861081	0.00276147	0.77695	0.00452242	1.33733	0.00361569	1.01729
682	AGGGGC	0.00270812	0.00253734	0.00290762	0.00382693	1.31617	0.00307231	1.05664	0.00352854	1.21355	0.0020126	0.793193	0.00273052	0.939092
683	AGGGGG	0.00387405	0.00404694	0.00422726	0.003839	0.908154	0.00447848	1.05943	0.00822862	1.94656	0.00385945	0.95367	0.00387074	0.915661
684	AGGGGT	0.00378735	0.00400856	0.00402931	0.00619311	1.53701	0.0050693	1.25811	0.0102091	2.5337	0.00575366	1.43534	0.00675128	1.67554
685	AGGGTA	0.00389418	0.00385078	0.00376099	0.00218509	0.580989	0.00333227	0.88601	0.0015202	0.404203	0.00641663	1.66632	0.00331563	0.881585
686	AGGGTC	0.00301006	0.00315994	0.00313635	0.00350098	1.11626	0.00238695	0.761057	0.00231517	0.738172	0.00177582	0.561979	0.00220542	0.703179
687	AGGGTG	0.00351483	0.00378681	0.00381817	0.00309052	0.809424	0.00484479	1.26888	0.00330539	0.865701	0.00329119	0.869118	0.00360068	0.943039
688	AGGGTT	0.00394063	0.00435398	0.00411729	0.00661564	1.60679	0.00522292	1.26853	0.00578792	1.40576	0.00284131	0.652578	0.00649623	1.57779
689	AGGTAA	0.00409857	0.00388489	0.00379618	0.0029698	0.782312	0.0039231	1.03343	0.0050348	1.32628	0.00165743	0.426635	0.00336064	0.885269
690	AGGTAC	0.00353186	0.00361197	0.00379618	0.00393558	1.03672	0.00332045	0.874684	0.00158994	0.418826	0.00329119	0.911189	0.00297056	0.782515
691	AGGTAG	0.00307199	0.00347551	0.00340468	0.00246276	0.723344	0.00316684	0.930142	0.00354249	1.04048	0.00312544	0.899277	0.00307558	0.90334
692	AGGTAT	0.00371922	0.00419193	0.00359383	0.00478065	1.33024	0.00417125	1.16067	0.00460245	1.28065	0.00423829	1.01106	0.00462088	1.28578
693	AGGTCA	0.00311535	0.00313436	0.0033519	0.00225753	0.673507	0.00354497	1.0576	0.00301251	0.898748	0.00134962	0.430591	0.00376572	1.12346
694	AGGTCC	0.0031169	0.00310024	0.00303078	0.00601202	1.98365	0.00548288	1.80907	0.00564846	1.8637	0.00369371	1.19143	0.00640622	2.11372
695	AGGTCG	0.00254554	0.00253307	0.00275366	0.00319917	1.16179	0.00230423	0.836789	0.000767074	0.278566	0.000923427	0.364548	0.00229544	0.833595
696	AGGTCT	0.00319431	0.00312156	0.00338709	0.00330782	0.976597	0.00472662	1.39548	0.00408641	1.20647	0.000970782	0.310992	0.00430582	1.27125
697	AGGTGA	0.00310296	0.00333478	0.00309237	0.00295772	0.956459	0.0040649	1.31449	0.00245464	0.793773	0.00291235	0.873324	0.00394575	1.27596
698	AGGTGC	0.0023969	0.0027932	0.00277565	0.00304223	1.09604	0.00411216	1.48151	0.00138073	0.497445	0.000994459	0.356029	0.00331563	1.19454
699	AGGTGG	0.00319122	0.00332625	0.00355864	0.00539633	1.5164	0.00347407	0.976235	0.00527189	1.48143	0.00381209	1.14606	0.00373571	1.04976
700	AGGTGT	0.00363715	0.00392754	0.00381817	0.00290943	0.761997	0.00261146	0.683956	0.0015202	0.398149	0.00265189	0.675204	0.00258049	0.675845
701	AGGTTA	0.0038818	0.00395313	0.00387096	0.00211266	0.545772	0.00249329	0.644103	0.00331934	0.857499	0.00778993	1.97058	0.00271552	0.70151
702	AGGTTC	0.00317109	0.00335611	0.00311436	0.00521525	1.67458	0.00284779	0.914406	0.00157599	0.506039	0.00535114	1.59445	0.00325562	1.04536
703	AGGTTG	0.00347612	0.00387637	0.00384896	0.00421325	1.09464	0.00428941	1.11443	0.00514637	1.33708	0.00191789	0.494764	0.00429082	1.1148
704	AGGTTT	0.0040676	0.00416208	0.00422286	0.00229374	0.543173	0.00265873	0.629603	0.00117153	0.277426	0.00665341	1.59858	0.00189036	0.447649
705	AGTAAA	0.00527534	0.00467381	0.00433283	0.00374242	0.863736	0.00436031	1.00634	0.00516032	1.19098	0.003599	0.770034	0.0041858	0.966065
706	AGTAAC	0.00401496	0.00380387	0.00373459	0.00140039	0.374978	0.00177248	0.474612	0.00263595	0.705819	0.00400152	1.05196	0.00162031	0.433865
707	AGTAAG	0.00355199	0.00358638	0.00358943	0.0034044	0.948451	0.00387583	1.07979	0.00114364	0.318613	0.00400152	1.11575	0.00322561	0.898642
708	AGTAAT	0.00438967	0.00405121	0.00374779	0.00303016	0.808518	0.0033559	0.895435	0.00531373	1.41783	0.0020126	0.496789	0.00328562	0.876683
709	AGTACA	0.00402115	0.00435825	0.00387096	0.00607239	1.5687	0.00561287	1.44999	0.00974882	2.51845	0.00610882	1.40167	0.00628619	1.62394
710	AGTACC	0.00372076	0.00388489	0.00391934	0.00516696	1.31832	0.00361587	0.92257	0.00390511	0.996367	0.00352796	0.908123	0.00415579	1.06033
711	AGTACG	0.00324231	0.00324949	0.00398972	0.00509453	1.27691	0.00346225	0.867792	0.000892596	0.223724	0.00409623	1.26057	0.00294056	0.737033
712	AGTACT	0.00353496	0.00401283	0.00360703	0.000869208	0.240976	0.00106349	0.294838	0.00069734	0.193328	0.000757683	0.188815	0.000855162	0.237082
713	AGTAGA	0.0034498	0.00320685	0.00337829	0.00243861	0.721848	0.00196155	0.580634	0.0021757	0.644025	0.000923427	0.287954	0.0021304	0.630616
714	AGTAGC	0.00265393	0.00266953	0.00257771	0.0041891	1.62513	0.00307231	1.19188	0.00108785	0.422023	0.00364635	1.36591	0.00339064	1.31537
715	AGTAGG	0.00306115	0.00321538	0.00327712	0.00410459	1.2525	0.00446666	1.36298	0.00403063	1.22993	0.00227305	0.706931	0.00610616	1.86327
716	AGTAGT	0.00339096	0.00353948	0.00319794	0.00230582	0.721032	0.00358042	1.1196	0.00139468	0.436119	0.00466449	1.31785	0.00372071	1.16347
717	AGTATA	0.00436489	0.0041834	0.00387975	0.00251105	0.647218	0.00294232	0.758379	0.00355644	0.916665	0.0017995	0.430152	0.00387074	0.997675
718	AGTATC	0.00346218	0.00347124	0.00349706	0.00239032	0.683524	0.00168977	0.483197	0.00311014	0.889359	0.00220202	0.63436	0.00267051	0.763644
719	AGTATG	0.00368515	0.00395739	0.00413049	0.00486515	1.17786	0.00402945	0.975538	0.00156204	0.378174	0.000852394	0.215393	0.00382573	0.926217
720	AGTATT	0.00411405	0.00421752	0.00386216	0.00463578	1.20031	0.00525837	1.36151	0.0015202	0.393615	0.00395416	0.937556	0.005266	1.36349
721	AGTCAA	0.00369754	0.00335184	0.00341348	0.00200401	0.587087	0.0020679	0.605803	0.00288699	0.845761	0.0025335	0.755854	0.00181534	0.531817
722	AGTCAC	0.00302399	0.00297231	0.00307917	0.00155733	0.505763	0.00163069	0.529586	0.000822862	0.267235	0.00108917	0.366439	0.00190536	0.618791
723	AGTCAG	0.00291096	0.00285717	0.00314955	0.00153319	0.486795	0.00186702	0.592788	0.0011018	0.349827	0.00447507	1.56626	0.00153029	0.485876
724	AGTCAT	0.0033538	0.00360771	0.00347946	0.00439433	1.26293	0.00354497	1.01883	0.005244	1.50713	0.00336222	0.931955	0.00409578	1.17713
725	AGTCCA	0.00330889	0.00349257	0.0036994	0.00438226	1.18459	0.00332045	0.897565	0.00476981	1.28935	0.00435668	1.24741	0.00355568	0.961149
726	AGTCCC	0.00361857	0.00374843	0.00346187	0.00387522	1.1194	0.00410035	1.18443	0.00400273	1.15624	0.00269925	0.7201	0.0036907	1.0661
727	AGTCCG	0.00279173	0.0029126	0.00308797	0.00264384	0.856175	0.00276507	0.895435	0.000948383	0.307122	0.00236776	0.812936	0.00255048	0.825943
728	AGTCCT	0.00322993	0.00337316	0.00362902	0.00388729	1.07117	0.00485661	1.33827	0.00251043	0.691764	0.00265189	0.786174	0.00402076	1.10795
729	AGTCGA	0.00240619	0.00249896	0.00267008	0.00282493	1.05799	0.00271781	1.01788	0.000906542	0.339519	0.00191789	0.767475	0.00225043	0.842831
730	AGTCGC	0.00207019	0.00205119	0.00199266	0.00124345	0.624015	0.0018552	0.931015	0.00390511	1.95974	0.00783729	3.82085	0.00231044	1.15947
731	AGTCGG	0.00279638	0.00251175	0.00266128	0.00247483	0.929939	0.00203245	0.76371	0.00119943	0.450694	0.00442771	1.7628	0.0020854	0.783606
732	AGTCGT	0.00294502	0.00302348	0.00306597	0.00435811	1.42145	0.00550652	1.79601	0.00465823	1.51933	0.00786097	2.59997	0.00436583	1.42396
733	AGTCTA	0.00338631	0.00336037	0.00341788	0.00208851	0.611056	0.00245784	0.719114	0.000599713	0.175463	0.00331486	0.986458	0.00253548	0.741829
734	AGTCTC	0.00261832	0.00313436	0.00305718	0.00115894	0.37909	0.000803526	0.262833	0.00263595	0.862216	0.00416726	1.32954	0.00111021	0.363149
735	AGTCTG	0.00317264	0.00321111	0.00340028	0.00237825	0.699427	0.00210335	0.61858	0.00439324	1.29202	0.00954208	2.97158	0.00294056	0.864798
736	AGTCTT	0.00353341	0.00379534	0.00351905	0.00271628	0.771877	0.00245784	0.69844	0.00218965	0.622227	0.00513804	1.35378	0.00303058	0.861191
737	AGTGAA	0.00380128	0.00340301	0.00329471	0.00287322	0.872069	0.00515202	1.56372	0.00246858	0.749257	0.00260454	0.765362	0.00462088	1.40251
738	AGTGAC	0.00294038	0.00322817	0.00290762	0.00260762	0.896826	0.00290687	0.999745	0.00216176	0.74348	0.00272292	0.843488	0.00240046	0.825575
739	AGTGAG	0.00282115	0.00315568	0.0029604	0.0041891	1.41504	0.00345044	1.16553	0.00456061	1.54054	0.0049723	1.57567	0.00346566	1.17067
740	AGTGAT	0.00317264	0.00345419	0.00330791	0.00381486	1.15325	0.00497477	1.5039	0.00380748	1.15102	0.00120756	0.349592	0.00513097	1.55112
741	AGTGCA	0.00294657	0.0032367	0.0029692	0.00306637	1.03273	0.00360405	1.21381	0.00256621	0.864278	0.0041199	1.27287	0.00274552	0.924667
742	AGTGCC	0.00244025	0.00270365	0.00265248	0.0043219	1.62938	0.00408853	1.5414	0.00553688	2.08743	0.00277028	1.02465	0.00438083	1.6516
743	AGTGCG	0.00218632	0.00251175	0.00283724	0.0019195	0.67654	0.00183157	0.645546	0.000864702	0.304769	0.00722167	2.87516	0.0021154	0.745586
744	AGTGCT	0.00303793	0.00312583	0.00330791	0.0024869	0.751805	0.00174885	0.528688	0.00231517	0.699889	0.00528011	1.68919	0.00240046	0.725672
745	AGTGGA	0.00319122	0.00315994	0.00307477	0.00166598	0.541823	0.00270599	0.880063	0.00595529	1.93682	0.00473552	1.49861	0.00351067	1.14177
746	AGTGGC	0.0027267	0.00231558	0.00246334	0.00341647	1.38693	0.00216243	0.877846	0.00125521	0.509558	0.00452242	1.95304	0.00283554	1.1511
747	AGTGGG	0.00337393	0.00367167	0.00351905	0.00196779	0.559182	0.0022806	0.648071	0.00188282	0.535036	0.00653502	1.77985	0.00258049	0.733291
748	AGTGGT	0.00345909	0.00371858	0.00350585	0.0071589	2.04198	0.00537653	1.53359	0.0015202	0.433618	0.0027466	0.738616	0.0042008	1.19822
749	AGTGTA	0.0037347	0.00397871	0.00387096	0.00300601	0.776555	0.0022806	0.589156	0.00147836	0.381911	0.00625089	1.57108	0.0026555	0.686007
750	AGTGTC	0.00289238	0.00320259	0.00325952	0.00272835	0.83704	0.00255238	0.783053	0.00495112	1.51897	0.0017995	0.561889	0.00376572	1.1553
751	AGTGTG	0.00350244	0.00399577	0.00400732	0.00376657	0.939922	0.00408853	1.02027	0.00365406	0.911847	0.00239144	0.598492	0.00375071	0.935965
752	AGTGTT	0.00394063	0.00439663	0.00402491	0.00346476	0.860828	0.00467936	1.1626	0.00207807	0.516303	0.00132595	0.301583	0.00459087	1.14061
753	AGTTAA	0.00426734	0.00409385	0.00394574	0.00258348	0.654752	0.0034977	0.886451	0.00103206	0.261564	0.00324383	0.792367	0.0031806	0.806086
754	AGTTAC	0.00372231	0.00365462	0.00376538	0.0047565	1.26322	0.00497477	1.32119	0.000599713	0.15927	0.00227305	0.621967	0.00601614	1.59775
755	AGTTAG	0.00340799	0.00359065	0.00330351	0.00552913	1.67371	0.00291869	0.883512	0.000725234	0.219534	0.00284131	0.791309	0.00352567	1.06725
756	AGTTAT	0.00401805	0.00390622	0.00409969	0.00426154	1.03948	0.00635731	1.55068	0.00253832	0.619148	0.0025335	0.648583	0.00543103	1.32474
757	AGTTCA	0.00326244	0.00358638	0.00359383	0.00204023	0.567702	0.00215061	0.598418	0.00223149	0.620922	0.000805039	0.224471	0.00220542	0.613668
758	AGTTCC	0.00328722	0.00361197	0.00354984	0.0043219	1.21749	0.00414761	1.16839	0.0015481	0.436103	0.00584837	1.61916	0.00417079	1.17492
759	AGTTCG	0.00289857	0.00324523	0.00322873	0.00345269	1.06936	0.0019261	0.59655	0.000599713	0.185743	0.00421461	1.29871	0.00312059	0.966508
760	AGTTCT	0.00328877	0.00324097	0.00355864	0.00399594	1.12288	0.00425396	1.19539	0.00192466	0.540841	0.00246247	0.759795	0.00439584	1.23526
761	AGTTGA	0.00346218	0.00349683	0.00354544	0.0020523	0.578855	0.00265873	0.749899	0.00136679	0.385505	0.00267557	0.765141	0.00162031	0.457011
762	AGTTGC	0.00294967	0.00285717	0.00284603	0.00235411	0.827153	0.00300141	1.05459	0.00827046	2.90596	0.00438036	1.53311	0.00321061	1.1281
763	AGTTGG	0.00341418	0.00364182	0.00383137	0.00350098	0.913767	0.00177248	0.462624	0.00489533	1.2777	0.00726902	1.99599	0.00217541	0.56779
764	AGTTGT	0.00367586	0.00422178	0.00398093	0.00402009	1.00984	0.00380493	0.955791	0.00234306	0.588572	0.00393048	0.931	0.00309059	0.776349
765	AGTTTA	0.00425341	0.00448191	0.00398533	0.00253519	0.636131	0.00268236	0.673059	0.00513242	1.28783	0.00149169	0.332824	0.00250548	0.628675
766	AGTTTC	0.00333522	0.00345419	0.00368181	0.00352512	0.957443	0.00267054	0.725335	0.00153415	0.416684	0.00350429	1.0145	0.00310559	0.843496
767	AGTTTG	0.00374709	0.00424311	0.00402931	0.00417703	1.03666	0.00225696	0.560136	0.00842387	2.09065	0.0063456	1.49551	0.00285054	0.707451
768	AGTTTT	0.0042178	0.00420046	0.00412609	0.00345269	0.836795	0.00360405	0.873479	0.0011018	0.267032	0.00229673	0.54678	0.0031506	0.76358
769	ATAAAA	0.00864617	0.00700219	0.00558649	0.00705025	1.26202	0.00828341	1.48276	0.00576003	1.03106	0.00679547	0.970478	0.00705134	1.26221
770	ATAAAC	0.00625392	0.00568448	0.00535776	0.0063259	1.1807	0.00602645	1.12481	0.00718261	1.3406	0.00426197	0.749755	0.00703634	1.3133
771	ATAAAG	0.00519328	0.00488277	0.00466274	0.00533597	1.14439	0.00453756	0.973152	0.00387721	0.83153	0.00535114	1.09592	0.00466589	1.00067
772	ATAAAT	0.0059845	0.00528363	0.00464515	0.00463578	0.997983	0.00482116	1.03789	0.00440719	0.948773	0.00414358	0.78423	0.00447085	0.962477
773	ATAACA	0.0053187	0.00544568	0.00494427	0.00366999	0.742272	0.00424214	0.857993	0.00320777	0.648785	0.00554056	1.01742	0.00321061	0.64936
774	ATAACC	0.00501057	0.00471646	0.00490468	0.00479272	0.977173	0.00614461	1.25281	0.0126498	2.57912	0.00556424	1.17975	0.0058061	1.18379
775	ATAACG	0.00413883	0.00415355	0.00431524	0.00389936	0.903627	0.00373403	0.865314	0.0015481	0.358751	0.00636928	1.53345	0.00352567	0.817028
776	ATAACT	0.0044996	0.00456294	0.0044692	0.00682087	1.5262	0.00812979	1.81907	0.00297067	0.664699	0.00236776	0.518911	0.00658625	1.4737
777	ATAAGA	0.00452592	0.0043753	0.00388415	0.0026197	0.674458	0.00341499	0.87921	0.00277541	0.714548	0.0027466	0.627751	0.00355568	0.915431
778	ATAAGC	0.00351483	0.00345419	0.0033343	0.00265591	0.796543	0.00302504	0.907248	0.00350065	1.04989	0.0027466	0.795152	0.00381072	1.14289
779	ATAAGG	0.00385547	0.00366741	0.00359823	0.00552913	1.53663	0.00590828	1.642	0.0030683	0.852724	0.00314912	0.858678	0.00495094	1.37594
780	ATAAGT	0.00414967	0.00411517	0.00428005	0.00107444	0.251034	0.00207971	0.485909	0.00209202	0.488785	0.00646399	1.57077	0.00207039	0.483732
781	ATAATA	0.00558502	0.00463117	0.00424925	0.00424946	1.00005	0.00511657	1.20411	0.00211991	0.498891	0.00393048	0.848702	0.00469589	1.10511
782	ATAATC	0.00421625	0.00408106	0.00387096	0.00552913	1.42836	0.0057074	1.47442	0.00587161	1.51684	0.00528011	1.29381	0.00457587	1.1821
783	ATAATG	0.00465599	0.0046994	0.00447359	0.00258348	0.577495	0.00324955	0.726386	0.00230122	0.514401	0.00355164	0.755765	0.00309059	0.690851
784	ATAATT	0.00468076	0.00417488	0.00435922	0.00408045	0.936049	0.0057783	1.32553	0.00716866	1.64448	0.00376474	0.901761	0.00463588	1.06346
785	ATACAA	0.00558037	0.00498512	0.00476831	0.00458749	0.962078	0.00400581	0.84009	0.00681999	1.43027	0.00307809	0.617456	0.00427581	0.896714
786	ATACAC	0.00468386	0.00487851	0.00463635	0.00590337	1.27328	0.00381675	0.823223	0.00338907	0.730979	0.00499597	1.02408	0.00345066	0.744261
787	ATACAG	0.00401496	0.004064	0.00432843	0.00330782	0.764207	0.00414761	0.958225	0.00449087	1.03753	0.00250983	0.617575	0.00346566	0.800673
788	ATACAT	0.00466373	0.00501923	0.0048343	0.00195572	0.404551	0.00267054	0.552416	0.0037238	0.770287	0.00435668	0.867997	0.00223542	0.46241
789	ATACCA	0.00479225	0.00486998	0.00476831	0.00290943	0.61016	0.0034268	0.718661	0.00709892	1.48877	0.00430932	0.884876	0.00310559	0.651297
790	ATACCC	0.00497805	0.0050235	0.00512902	0.00584301	1.13921	0.00543562	1.05978	0.00394695	0.769533	0.00269925	0.537324	0.00573109	1.11739
791	ATACCG	0.00359844	0.00371858	0.00397213	0.00294565	0.74158	0.00397036	0.999556	0.00129705	0.326538	0.00442771	1.1907	0.0037057	0.932926
792	ATACCT	0.00421005	0.00456294	0.00436362	0.00457542	1.04854	0.00475026	1.0886	0.000864702	0.198161	0.000923427	0.202375	0.00405077	0.928304
793	ATACGA	0.00398399	0.0040043	0.00393694	0.00423739	1.07632	0.0031432	0.798388	0.00108785	0.276319	0.00265189	0.662261	0.00405077	1.02891
794	ATACGC	0.00299922	0.00308745	0.00303958	0.00322331	1.06045	0.00191428	0.629785	0.0030404	1.00027	0.0027466	0.889603	0.00222042	0.730503
795	ATACGG	0.00347922	0.00350962	0.00369061	0.00325953	0.883197	0.0033559	0.90931	0.00472797	1.28108	0.00374106	1.06594	0.00270051	0.731726
796	ATACGT	0.00390502	0.00429428	0.00417447	0.00410459	0.98326	0.00340317	0.815233	0.00573214	1.37314	0.00490126	1.14135	0.00408078	0.977554
797	ATACTA	0.00445934	0.00439663	0.00397213	0.00245068	0.61697	0.00355678	0.895435	0.00103206	0.259826	0.00224937	0.511613	0.00291055	0.732744
798	ATACTC	0.00365573	0.00423458	0.00383137	0.002837	0.740467	0.00290687	0.758704	0.000850755	0.22205	0.00419094	0.989694	0.00243046	0.634359
799	ATACTG	0.00396231	0.00410238	0.00426685	0.00427361	1.00158	0.00333227	0.780967	0.00245464	0.575281	0.00674812	1.64493	0.00300057	0.703228
800	ATACTT	0.00439276	0.00438383	0.0040953	0.00388729	0.949209	0.00348589	0.851192	0.00454666	1.11022	0.00142066	0.324067	0.00319561	0.780312
801	ATAGAA	0.00471637	0.00423884	0.00357624	0.0045392	1.26927	0.00518747	1.45054	0.00195255	0.54598	0.00558791	1.31826	0.0042008	1.17464
802	ATAGAC	0.00374089	0.00359491	0.00368621	0.00439433	1.1921	0.00493932	1.33995	0.00277541	0.752919	0.0031728	0.88258	0.00328562	0.891329
803	ATAGAG	0.00321444	0.0033689	0.00321113	0.0039718	1.23688	0.00347407	1.08188	0.0085215	2.65373	0.00307809	0.913678	0.0036757	1.14467
804	ATAGAT	0.00379354	0.00394033	0.00322433	0.00578265	1.79344	0.00609734	1.89104	0.0142257	4.412	0.0033859	0.859292	0.00544603	1.68904
805	ATAGCA	0.00358296	0.00372711	0.00338709	0.00271628	0.80195	0.00444303	1.31175	0.00191071	0.564117	0.000805039	0.215995	0.0036907	1.08964
806	ATAGCC	0.00292025	0.00293819	0.00289002	0.00211266	0.731019	0.00252874	0.874992	0.00211991	0.733529	0.000568263	0.193406	0.00243046	0.840984
807	ATAGCG	0.00246967	0.0026738	0.00263929	0.00106237	0.40252	0.000874425	0.331311	0.000767074	0.290637	0.00449875	1.68253	0.000930177	0.352435
808	ATAGCT	0.00342038	0.00359491	0.00342668	0.00470821	1.37399	0.00483297	1.4104	0.00511848	1.49372	0.00153904	0.428117	0.0047409	1.38353
809	ATAGGA	0.00360773	0.00326655	0.00320674	0.00515489	1.60752	0.00433668	1.35237	0.00227333	0.708923	0.00191789	0.587129	0.00328562	1.0246
810	ATAGGC	0.00280722	0.00230706	0.00238416	0.00245068	1.0279	0.00205608	0.862393	0.00150626	0.631777	0.00059194	0.256578	0.00240046	1.00684
811	ATAGGG	0.00339715	0.00335184	0.00377858	0.00301808	0.798735	0.00289506	0.766176	0.0076289	2.01899	0.00577734	1.72363	0.00285054	0.754395
812	ATAGGT	0.0036867	0.00379108	0.00352785	0.00144868	0.410641	0.00168977	0.47898	0.00370985	1.05159	0.00208363	0.549614	0.00201038	0.569861
813	ATAGTA	0.00412025	0.00397018	0.00384456	0.00357341	0.929471	0.00323774	0.84216	0.00100417	0.261192	0.00111285	0.280301	0.00340565	0.885835
814	ATAGTC	0.00337857	0.00307892	0.00292521	0.0032716	1.11842	0.00334409	1.14319	0.00195255	0.667491	0.00177582	0.576768	0.00342065	1.16937
815	ATAGTG	0.00379664	0.00384651	0.00368621	0.00309052	0.838401	0.00282416	0.766142	0.00147836	0.401052	0.0070796	1.84052	0.00331563	0.899469
816	ATAGTT	0.00412489	0.004064	0.00411729	0.00441848	1.07315	0.00384038	0.932745	0.00525795	1.27704	0.00312544	0.769056	0.00439584	1.06765
817	ATATAA	0.00549676	0.0048913	0.00400292	0.00445469	1.11286	0.00547107	1.36677	0.00411431	1.02783	0.00298338	0.609936	0.0041858	1.04569
818	ATATAC	0.00464825	0.00437104	0.00415688	0.0026197	0.630208	0.00275326	0.662338	0.00418404	1.00653	0.00362267	0.82879	0.00273052	0.656867
819	ATATAG	0.00394838	0.00372711	0.00360703	0.00410459	1.13794	0.00287142	0.796064	0.00921884	2.5558	0.00224937	0.603516	0.00339064	0.940011
820	ATATAT	0.00433392	0.00388063	0.00347506	0.00232996	0.67048	0.00261146	0.751486	0.00521611	1.50101	0.000923427	0.237958	0.00240046	0.690766
821	ATATCA	0.00394373	0.00373564	0.00365981	0.0032716	0.893926	0.005991	1.63697	0.00481165	1.31473	0.00184685	0.494387	0.00505596	1.38148
822	ATATCC	0.00409547	0.00379534	0.00377858	0.00210059	0.555919	0.00326137	0.86312	0.00231517	0.612709	0.0039068	1.02937	0.00285054	0.754395
823	ATATCG	0.00340954	0.00347551	0.00386216	0.00155733	0.403228	0.00153615	0.397745	0.00324961	0.841396	0.00260454	0.749397	0.00171032	0.442842
824	ATATCT	0.00395302	0.00378681	0.00358503	0.00486515	1.35707	0.00480934	1.3415	0.000753128	0.210075	0.00184685	0.487707	0.00337564	0.941593
825	ATATGA	0.00422554	0.00408959	0.00379618	0.00451505	1.18937	0.00449029	1.18285	0.00271963	0.716412	0.000852394	0.20843	0.00354067	0.932694
826	ATATGC	0.00357367	0.0036205	0.00354984	0.00631383	1.77862	0.00395855	1.11513	0.0054811	1.54404	0.000923427	0.255055	0.00463588	1.30594
827	ATATGG	0.00356902	0.00408106	0.00391055	0.00346476	0.886004	0.00282416	0.72219	0.00564846	1.44442	0.00357532	0.876076	0.00279053	0.713591
828	ATATGT	0.0042627	0.00450324	0.00435043	0.00660357	1.51791	0.00511657	1.17611	0.0035146	0.807874	0.0047592	1.05684	0.00549104	1.26218
829	ATATTA	0.00472567	0.00411944	0.00395014	0.00309052	0.782383	0.00365132	0.924352	0.00309619	0.783819	0.00194156	0.471318	0.00427581	1.08245
830	ATATTC	0.00409857	0.00382519	0.00402491	0.00313881	0.779845	0.0034977	0.869013	0.00207807	0.516303	0.00291235	0.761359	0.00343565	0.853596
831	ATATTG	0.00420386	0.00445633	0.00423606	0.00223338	0.527231	0.00172522	0.40727	0.00298462	0.704574	0.00139698	0.313482	0.00214541	0.506463
832	ATATTT	0.00466218	0.00448618	0.00420967	0.00386315	0.917685	0.00459664	1.09193	0.00850755	2.02096	0.00198892	0.443344	0.00496594	1.17965
833	ATCAAA	0.00453521	0.00423458	0.00375219	0.00381486	1.0167	0.00475026	1.266	0.00386327	1.0296	0.00741109	1.75014	0.00348066	0.927635
834	ATCAAC	0.00398244	0.00368447	0.00368181	0.00534805	1.45256	0.00462027	1.25489	0.00301251	0.818215	0.00250983	0.681191	0.0047559	1.29173
835	ATCAAG	0.00327793	0.0032964	0.00379618	0.00175049	0.461119	0.00242239	0.638114	0.0028591	0.753151	0.00565895	1.7167	0.00190536	0.501916
836	ATCAAT	0.00420851	0.00408532	0.00382697	0.00268006	0.700309	0.00326137	0.852207	0.00136679	0.357146	0.00539849	1.32144	0.00247547	0.646849
837	ATCACA	0.0040258	0.0039446	0.00391055	0.00388729	0.994054	0.00369858	0.945797	0.00539741	1.38022	0.00319648	0.810343	0.00361569	0.924599
838	ATCACC	0.0035876	0.0034286	0.00377418	0.00379071	1.00438	0.00414761	1.09894	0.00164572	0.436048	0.00404887	1.18091	0.00306058	0.810926
839	ATCACG	0.00302244	0.00287849	0.00365981	0.00389936	1.06545	0.00411216	1.1236	0.00260805	0.712619	0.00542217	1.88369	0.00372071	1.01664
840	ATCACT	0.00363251	0.00377828	0.00342668	0.00650699	1.89892	0.00568377	1.65868	0.00722445	2.1083	0.00416726	1.10295	0.00705134	2.05778
841	ATCAGA	0.00334606	0.00299363	0.00315835	0.00277664	0.879142	0.00289506	0.916636	0.0021757	0.688873	0.00217834	0.727659	0.00378072	1.19706
842	ATCAGC	0.00285832	0.00284864	0.00291201	0.00245068	0.841577	0.00250511	0.860267	0.00117153	0.40231	0.00161008	0.565209	0.00205539	0.705831
843	ATCAGG	0.00309831	0.00332199	0.00357624	0.0045392	1.26927	0.00459664	1.28533	0.00426772	1.19336	0.00144433	0.43478	0.00433582	1.2124
844	ATCAGT	0.00355199	0.00363329	0.0037082	0.00199194	0.53717	0.00290687	0.783904	0.00133889	0.361063	0.00232041	0.638651	0.00301557	0.813217
845	ATCATA	0.0040227	0.00397871	0.00367301	0.00371828	1.01233	0.00497477	1.35441	0.00436535	1.18849	0.00371738	0.934318	0.00412578	1.12327
846	ATCATC	0.00337238	0.00344566	0.00307477	0.00179878	0.585012	0.00148889	0.484227	0.000836808	0.272153	0.00442771	1.28501	0.00108021	0.351312
847	ATCATG	0.00344206	0.00358638	0.00396333	0.00119516	0.301555	0.00172522	0.435295	0.00128311	0.323744	0.000805039	0.224471	0.00232544	0.586739
848	ATCATT	0.00419302	0.00405974	0.00377418	0.00257141	0.681315	0.00315502	0.835948	0.00430956	1.14185	0.00449875	1.10814	0.00402076	1.06533
849	ATCCAA	0.00438657	0.00400856	0.00394574	0.00486515	1.23302	0.00516384	1.30871	0.00365406	0.926079	0.00269925	0.67337	0.00498095	1.26236
850	ATCCAC	0.00364954	0.00332199	0.00323753	0.00465992	1.43935	0.00445484	1.376	0.00440719	1.36128	0.00636928	1.91731	0.00565607	1.74704
851	ATCCAG	0.00345754	0.00324097	0.00376978	0.00190743	0.505978	0.00302504	0.802444	0.00510453	1.35406	0.00203627	0.628292	0.00282054	0.748196
852	ATCCAT	0.00385857	0.00372711	0.00376099	0.00206437	0.548891	0.00284779	0.757193	0.00231517	0.615575	0.00464081	1.24515	0.00219042	0.582405
853	ATCCCA	0.00399793	0.00362903	0.00356304	0.00491344	1.379	0.00401763	1.12759	0.0035146	0.986404	0.00236776	0.65245	0.00445585	1.25057
854	ATCCCC	0.00442838	0.00439236	0.00459676	0.00639834	1.39192	0.00553015	1.20305	0.00210597	0.458142	0.00421461	0.959533	0.00571609	1.2435
855	ATCCCG	0.00317728	0.00315141	0.00328591	0.00230582	0.701728	0.00212698	0.647303	0.00114364	0.348043	0.00357532	1.13451	0.00240046	0.730529
856	ATCCCT	0.00372386	0.00353948	0.00362022	0.00201608	0.556894	0.00257601	0.711561	0.00276147	0.762789	0.00307809	0.869645	0.0026255	0.725231
857	ATCCGA	0.00333677	0.00297231	0.00281524	0.00153319	0.544602	0.00189065	0.671576	0.00189677	0.673749	0.00194156	0.653218	0.00198038	0.703448
858	ATCCGC	0.0026849	0.00229	0.002217	0.00282493	1.27421	0.00176067	0.794166	0.00316593	1.42802	0.00250983	1.09599	0.00204039	0.920336
859	ATCCGG	0.00309986	0.00297657	0.00322433	0.00277664	0.861152	0.00311957	0.96751	0.0028591	0.886725	0.00291235	0.978423	0.00279053	0.86546
860	ATCCGT	0.00353806	0.00349683	0.00385336	0.00444262	1.15292	0.00510475	1.32475	0.003933	1.02067	0.00272292	0.778683	0.00502595	1.3043
861	ATCCTA	0.00374709	0.00380813	0.00354984	0.00423739	1.19368	0.00379312	1.06853	0.0041422	1.16687	0.00258086	0.677723	0.00537102	1.51303
862	ATCCTC	0.0032098	0.00288702	0.00310556	0.00154526	0.497578	0.00166613	0.5365	0.00100417	0.323346	0.00210731	0.729925	0.00121523	0.391308
863	ATCCTG	0.00345289	0.00363329	0.00400292	0.00166598	0.416192	0.00287142	0.717332	0.0028312	0.707284	0.00426197	1.17303	0.00271552	0.678384
864	ATCCTT	0.0037858	0.00391901	0.00378738	0.00153319	0.404815	0.00282416	0.745676	0.00192466	0.508177	0.0031728	0.809592	0.00232544	0.613998
865	ATCGAA	0.00335844	0.00333052	0.00311876	0.00172634	0.553536	0.00155979	0.50013	0.00069734	0.223595	0.00224937	0.675382	0.00207039	0.663852
866	ATCGAC	0.00278399	0.00286996	0.00266568	0.00292151	1.09597	0.00308412	1.15697	0.00128311	0.481343	0.00324383	1.13027	0.00259549	0.97367
867	ATCGAG	0.00271896	0.00283585	0.00285923	0.00204023	0.713558	0.00158342	0.553792	0.00389116	1.36091	0.0054932	1.93706	0.00202538	0.708367
868	ATCGAT	0.00326554	0.0032367	0.0033475	0.00202815	0.605871	0.0022806	0.681284	0.0010739	0.320808	0.000994459	0.307245	0.00274552	0.820171
869	ATCGCA	0.00294967	0.00277188	0.00294721	0.00235411	0.798759	0.00362768	1.23089	0.00308224	1.04582	0.00260454	0.939629	0.00285054	0.967202
870	ATCGCC	0.00234116	0.00219192	0.00212023	0.00216095	1.01921	0.00172522	0.813694	0.00143652	0.677531	0.00222569	1.01541	0.00192036	0.905735
871	ATCGCG	0.00186116	0.00204693	0.00203225	0.00154526	0.760368	0.00237513	1.16872	0.000822862	0.404901	0.000805039	0.393292	0.00216041	1.06306
872	ATCGCT	0.0026849	0.00292966	0.00279325	0.00282493	1.01134	0.0042067	1.50602	0.00150626	0.539249	0.00203627	0.695054	0.00348066	1.2461
873	ATCGGA	0.00292954	0.00265247	0.00294281	0.00300601	1.02148	0.00366313	1.24478	0.00193861	0.658761	0.000994459	0.374918	0.00276052	0.938058
874	ATCGGC	0.00236128	0.00186356	0.00208064	0.00127967	0.615036	0.000732627	0.352116	0.000850755	0.408891	0.00435668	2.33783	0.000825157	0.396588
875	ATCGGG	0.00314167	0.00332625	0.00337389	0.00346476	1.02693	0.00440758	1.30638	0.00619238	1.83538	0.00442771	1.33114	0.00439584	1.3029
876	ATCGGT	0.00323922	0.00335184	0.0033343	0.00359756	1.07895	0.00333227	0.999391	0.00345881	1.03734	0.00262821	0.784111	0.00303058	0.908909
877	ATCGTA	0.00372851	0.00377402	0.00356304	0.00258348	0.725078	0.00244603	0.6865	0.00206413	0.579316	0.00371738	0.984993	0.0026405	0.741081
878	ATCGTC	0.0029218	0.00288275	0.00284603	0.00177463	0.623546	0.0034977	1.22897	0.00101812	0.357732	0.00409623	1.42094	0.00256549	0.901426
879	ATCGTG	0.0030627	0.00320259	0.0037214	0.00338025	0.90833	0.00450211	1.20979	0.00977671	2.62716	0.00639295	1.99618	0.00489093	1.31427
880	ATCGTT	0.0038307	0.00384225	0.00397653	0.00414081	1.04131	0.00816524	2.05336	0.00748944	1.88341	0.00452242	1.17702	0.00603115	1.51669
881	ATCTAA	0.00385238	0.00367594	0.00337829	0.0041891	1.24001	0.00425396	1.25921	0.000990223	0.293114	0.00352796	0.959745	0.00312059	0.92372
882	ATCTAC	0.00361238	0.00347977	0.00374339	0.0020523	0.548246	0.00209153	0.558726	0.00112969	0.301783	0.00653502	1.878	0.00291055	0.777518
883	ATCTAG	0.00305806	0.00295525	0.00315835	0.00218509	0.691847	0.00284779	0.901671	0.0021757	0.688873	0.00307809	1.04157	0.0026105	0.826538
884	ATCTAT	0.00371922	0.00374843	0.00376538	0.00280078	0.743824	0.00271781	0.721788	0.00313803	0.833389	0.00241512	0.6443	0.00303058	0.804852
885	ATCTCA	0.00310141	0.00312156	0.00321113	0.00338025	1.05267	0.00339135	1.05612	0.00326355	1.01632	0.00490126	1.57013	0.00409578	1.27549
886	ATCTCC	0.00322373	0.00332625	0.00317594	0.00447884	1.41024	0.00463209	1.45849	0.00496506	1.56333	0.00303073	0.911155	0.00535602	1.68643
887	ATCTCG	0.00273909	0.00281452	0.00291201	0.0024024	0.824994	0.0022806	0.783168	0.00405852	1.39372	0.003599	1.27872	0.00259549	0.891305
888	ATCTCT	0.00318967	0.00309171	0.00315835	0.00272835	0.863853	0.00184338	0.583654	0.00139468	0.441585	0.00120756	0.390579	0.00168032	0.532025
889	ATCTGA	0.00313857	0.00321538	0.00305718	0.00167805	0.548891	0.0015716	0.51407	0.000990223	0.323901	0.00123124	0.382921	0.00229544	0.750836
890	ATCTGC	0.00274683	0.00281452	0.00293401	0.00278871	0.950478	0.00232786	0.793407	0.00129705	0.442075	0.00381209	1.35444	0.00187536	0.639179
891	ATCTGG	0.00329341	0.00340728	0.00382257	0.00556535	1.45592	0.00454938	1.19014	0.00153415	0.40134	0.00272292	0.799149	0.00493594	1.29126
892	ATCTGT	0.0035876	0.00391901	0.00389295	0.00353719	0.908615	0.00405308	1.04113	0.0050348	1.29331	0.0039068	0.996886	0.00445585	1.14459
893	ATCTTA	0.00391586	0.00356933	0.00351025	0.00298187	0.849473	0.00263509	0.750684	0.000906542	0.258256	0.00111285	0.311781	0.00250548	0.713759
894	ATCTTC	0.00351638	0.00359491	0.0033519	0.00322331	0.961639	0.00280052	0.835505	0.000753128	0.224687	0.00336222	0.935271	0.00202538	0.60425
895	ATCTTG	0.00342502	0.00347551	0.00365102	0.0024024	0.658007	0.00270599	0.741161	0.00227333	0.622657	0.00381209	1.09684	0.00258049	0.706787
896	ATCTTT	0.00410322	0.00426443	0.00396333	0.00406838	1.0265	0.00426578	1.07631	0.00432351	1.09088	0.00715064	1.67681	0.00453086	1.1432
897	ATGAAA	0.00522734	0.00458	0.00389295	0.00443055	1.1381	0.00408853	1.05024	0.00454666	1.16792	0.00608514	1.32864	0.00360068	0.924924
898	ATGAAC	0.00417754	0.00408532	0.00396773	0.00346476	0.873235	0.00283597	0.71476	0.00177124	0.446413	0.0027466	0.67231	0.00235545	0.593651
899	ATGAAG	0.00362167	0.00373138	0.00375219	0.00236618	0.630613	0.00264691	0.705431	0.00101812	0.271339	0.00203627	0.545717	0.00219042	0.58377
900	ATGAAT	0.00420076	0.00404268	0.00381817	0.00354927	0.929573	0.00333227	0.87274	0.00259411	0.679411	0.00662973	1.63993	0.00310559	0.813371
901	ATGACA	0.00381522	0.00403841	0.00384456	0.00249897	0.650002	0.00263509	0.685408	0.0028591	0.743672	0.00108917	0.269702	0.00301557	0.784373
902	ATGACC	0.00374864	0.0037399	0.00400292	0.00338025	0.844447	0.00466754	1.16603	0.00564846	1.41108	0.00125491	0.335547	0.00333063	0.832051
903	ATGACG	0.00305496	0.00318553	0.00345307	0.00246276	0.713208	0.00209153	0.605702	0.000725234	0.210026	0.00165743	0.520301	0.00180034	0.521374
904	ATGACT	0.0034498	0.00396165	0.00351905	0.00348891	0.991434	0.00290687	0.826039	0.000878649	0.249683	0.00343325	0.866621	0.00276052	0.784451
905	ATGAGA	0.0032516	0.0033689	0.0029736	0.00457542	1.53868	0.00366313	1.23189	0.0069734	2.34511	0.00194156	0.57632	0.0042308	1.42279
906	ATGAGC	0.00273909	0.00266953	0.002956	0.00288529	0.976078	0.00280052	0.947402	0.0011018	0.372732	0.0015864	0.594261	0.00342065	1.15719
907	ATGAGG	0.00305496	0.00318979	0.00359383	0.00154526	0.429975	0.00108712	0.302497	0.00270568	0.752868	0.00144433	0.452799	0.00177034	0.492604
908	ATGAGT	0.00328722	0.00356933	0.00347946	0.00345269	0.992305	0.00218606	0.628276	0.00364012	1.04617	0.00395416	1.10782	0.00301557	0.866678
909	ATGATA	0.00413883	0.00422178	0.00379178	0.00303016	0.799139	0.00322592	0.850767	0.00490928	1.29472	0.00312544	0.740313	0.00292556	0.771553
910	ATGATC	0.00325625	0.003177	0.00310556	0.00399594	1.28671	0.00179612	0.578355	0.000948383	0.305382	0.00205995	0.648395	0.00280553	0.90339
911	ATGATG	0.00347612	0.00360771	0.00416568	0.00505831	1.21428	0.00400581	0.961624	0.00739181	1.77446	0.00738741	2.04768	0.00301557	0.723909
912	ATGATT	0.00373935	0.00371858	0.00368181	0.0030543	0.829566	0.00365132	0.991719	0.00560662	1.52279	0.00608514	1.63642	0.00396075	1.07576
913	ATGCAA	0.00385393	0.00371005	0.00381817	0.00393558	1.03075	0.00466754	1.22245	0.00411431	1.07756	0.00227305	0.612673	0.00351067	0.919463
914	ATGCAC	0.00344051	0.00345845	0.00351025	0.00558949	1.59233	0.00397036	1.13108	0.00718261	2.04618	0.000544585	0.157465	0.00466589	1.32922
915	ATGCAG	0.00307664	0.00288275	0.00336949	0.00374242	1.11068	0.00407671	1.20989	0.00157599	0.467723	0.00471184	1.63449	0.0042308	1.25562
916	ATGCAT	0.00386167	0.00389769	0.00413049	0.0061086	1.47891	0.00440758	1.06708	0.00527189	1.27634	0.00127859	0.328038	0.00478591	1.15868
917	ATGCCA	0.0030689	0.00324523	0.00311436	0.00417703	1.34122	0.00436031	1.40007	0.0023849	0.765776	0.000662973	0.204292	0.0042008	1.34885
918	ATGCCC	0.00360154	0.00380813	0.00363342	0.00468407	1.28916	0.00634549	1.74642	0.00418404	1.15154	0.0025335	0.665287	0.00490593	1.35022
919	ATGCCG	0.00266012	0.00260557	0.00281084	0.00224545	0.798855	0.00348589	1.24016	0.00573214	2.0393	0.00203627	0.781509	0.00381072	1.35572
920	ATGCCT	0.00327483	0.00364182	0.0033387	0.00335611	1.00521	0.00454938	1.36262	0.00528584	1.5832	0.00272292	0.747682	0.00444084	1.33011
921	ATGCGA	0.00271122	0.00284437	0.00274046	0.00153319	0.559463	0.00369858	1.34962	0.00432351	1.57766	0.00269925	0.948978	0.00240046	0.875931
922	ATGCGC	0.00190761	0.0021578	0.00192668	0.0014849	0.770702	0.000933508	0.484516	0.00234306	1.21611	0.0020126	0.932707	0.00112521	0.584017
923	ATGCGG	0.0029698	0.00289128	0.0029604	0.00323539	1.09289	0.00334409	1.12961	0.00251043	0.848002	0.00314912	1.08918	0.00280553	0.947687
924	ATGCGT	0.00307044	0.00328361	0.0033519	0.00265591	0.792362	0.0021388	0.638086	0.00396089	1.18169	0.00241512	0.735506	0.00219042	0.653486
925	ATGCTA	0.0035458	0.0034883	0.00351905	0.00420117	1.19384	0.00456119	1.29614	0.00167362	0.475588	0.0020126	0.576956	0.00517598	1.47085
926	ATGCTC	0.00297135	0.00308318	0.00318474	0.0032716	1.02727	0.0034268	1.07601	0.0036959	1.1605	0.00492494	1.59736	0.00319561	1.00341
927	ATGCTG	0.00316799	0.00337743	0.00358503	0.00293358	0.818285	0.00217425	0.606479	0.0109901	3.06555	0.00134962	0.399601	0.0031506	0.87882
928	ATGCTT	0.00346993	0.00397018	0.00391494	0.00509453	1.3013	0.00593191	1.5152	0.00119943	0.306371	0.00250983	0.632169	0.00469589	1.19948
929	ATGGAA	0.00407534	0.0038721	0.00347946	0.00348891	1.00271	0.00457301	1.31429	0.00143652	0.412857	0.0027466	0.709331	0.00358568	1.03053
930	ATGGAC	0.00338786	0.00360771	0.00352345	0.00370621	1.05187	0.00480934	1.36495	0.00209202	0.593742	0.00594308	1.64733	0.00513097	1.45624
931	ATGGAG	0.00311844	0.00347124	0.00327272	0.00253519	0.774644	0.00283597	0.86655	0.00125521	0.383538	0.00196524	0.566149	0.00267051	0.815991
932	ATGGAT	0.00360773	0.0038124	0.00363342	0.00237825	0.654549	0.00252874	0.695968	0.00111574	0.307078	0.00646399	1.69552	0.0021304	0.586336
933	ATGGCA	0.00328412	0.00321111	0.00329031	0.00293358	0.89158	0.00257601	0.782907	0.00361222	1.09784	0.00236776	0.737364	0.00286554	0.870903
934	ATGGCC	0.00274373	0.00276761	0.00293841	0.00175049	0.595727	0.00145344	0.494634	0.00124127	0.422428	0.00234408	0.846969	0.00172533	0.587164
935	ATGGCG	0.00216464	0.0024691	0.00232257	0.00275249	1.1851	0.00287142	1.23631	0.00266384	1.14693	0.00239144	0.968545	0.0026555	1.14335
936	ATGGCT	0.00303948	0.00314288	0.00323313	0.00115894	0.358459	0.0014298	0.442235	0.00301251	0.931763	0.00601411	1.91356	0.00130525	0.403711
937	ATGGGA	0.00351328	0.00376549	0.00383137	0.00243861	0.636486	0.00359223	0.937585	0.00656895	1.71452	0.00670076	1.77952	0.0031506	0.822317
938	ATGGGC	0.00277161	0.00278467	0.00281524	0.00259555	0.921965	0.00207971	0.738734	0.0054811	1.94694	0.00203627	0.731244	0.00190536	0.676802
939	ATGGGG	0.00385702	0.00428575	0.00442521	0.00323539	0.731127	0.00326137	0.736998	0.00666657	1.5065	0.0033859	0.790036	0.00352567	0.796724
940	ATGGGT	0.00390812	0.00417061	0.00422286	0.00484101	1.14638	0.0035686	0.845067	0.00457455	1.08328	0.00691386	1.65776	0.00310559	0.735423
941	ATGGTA	0.00394063	0.00436677	0.00424486	0.0065915	1.55282	0.0054238	1.27774	0.00921884	2.17177	0.00348061	0.797066	0.00705134	1.66115
942	ATGGTC	0.00322219	0.00332199	0.0037126	0.00278871	0.751148	0.00210335	0.566543	0.00635974	1.71302	0.00151537	0.456162	0.00247547	0.666776
943	ATGGTG	0.00352722	0.00403415	0.00424046	0.00287322	0.677572	0.0034268	0.808121	0.014937	3.5225	0.00715064	1.77253	0.00432082	1.01895
944	ATGGTT	0.00427973	0.00434119	0.00430204	0.00272835	0.634199	0.00333227	0.774579	0.00249648	0.580301	0.00120756	0.278163	0.00312059	0.725375
945	ATGTAA	0.00463586	0.00431134	0.00419207	0.00324746	0.774667	0.00391128	0.933019	0.00397484	0.948181	0.00305441	0.70846	0.00322561	0.769456
946	ATGTAC	0.00397005	0.00437957	0.00437242	0.00754521	1.72564	0.00425396	0.972908	0.00390511	0.893122	0.00298338	0.681204	0.00456087	1.0431
947	ATGTAG	0.00368825	0.00387637	0.00375219	0.00225753	0.601656	0.00264691	0.705431	0.00647132	1.72468	0.00340958	0.87958	0.00292556	0.779693
948	ATGTAT	0.00427973	0.00435825	0.00439881	0.00529976	1.20481	0.00343862	0.781715	0.00800547	1.81991	0.00542217	1.24412	0.00453086	1.03002
949	ATGTCA	0.00350089	0.00370579	0.00342668	0.00364585	1.06396	0.00632186	1.8449	0.00481165	1.40417	0.00220202	0.59421	0.00610616	1.78195
950	ATGTCC	0.00341728	0.00367594	0.00387536	0.00231789	0.59811	0.00209153	0.5397	0.00186887	0.482245	0.00324383	0.88245	0.00277553	0.716199
951	ATGTCG	0.00281341	0.00307465	0.00318034	0.0044064	1.38551	0.0031432	0.988323	0.00549504	1.72781	0.00355164	1.15514	0.00432082	1.3586
952	ATGTCT	0.00358451	0.00376975	0.00360703	0.00276457	0.766439	0.00309594	0.858307	0.00249648	0.692115	0.00381209	1.01123	0.00391574	1.08559
953	ATGTGA	0.00366502	0.00357359	0.00347066	0.00333197	0.960037	0.00410035	1.18143	0.00359828	1.03677	0.00501965	1.40465	0.00346566	0.998558
954	ATGTGC	0.00301625	0.00336037	0.00320234	0.0055412	1.73036	0.00373403	1.16603	0.00418404	1.30656	0.00428565	1.27535	0.00354067	1.10565
955	ATGTGG	0.00378735	0.00404694	0.00394574	0.00435811	1.10451	0.00462027	1.17095	0.00302646	0.76702	0.00826348	2.04191	0.00442584	1.12168
956	ATGTGT	0.00414812	0.00451603	0.00451758	0.00591545	1.30943	0.00574285	1.27122	0.00281725	0.62362	0.00658237	1.45756	0.005281	1.16899
957	ATGTTA	0.00441134	0.00461838	0.00449119	0.0032716	0.728449	0.0032141	0.715647	0.00177124	0.394382	0.00149169	0.32299	0.00274552	0.611313
958	ATGTTC	0.00379664	0.00384225	0.00399412	0.00220924	0.553122	0.00187883	0.470399	0.00177124	0.443463	0.00329119	0.856578	0.00220542	0.552166
959	ATGTTG	0.00397625	0.00435398	0.0044604	0.00428568	0.960829	0.00376948	0.8451	0.00333329	0.747307	0.00371738	0.85379	0.00412578	0.924981
960	ATGTTT	0.00450734	0.00524951	0.00449119	0.0047565	1.05907	0.00425396	0.947179	0.00122732	0.273273	0.00419094	0.798348	0.00429082	0.955385
961	ATTAAA	0.0060356	0.00466528	0.004456	0.0060241	1.35191	0.00609734	1.36835	0.0082844	1.85916	0.0015864	0.340043	0.005266	1.18178
962	ATTAAC	0.00484179	0.00462264	0.00442961	0.00356134	0.803986	0.00242239	0.546865	0.00129705	0.292815	0.00272292	0.589041	0.00222042	0.501269
963	ATTAAG	0.00418063	0.00385078	0.00379618	0.00387522	1.02082	0.00490387	1.29179	0.00125521	0.330652	0.00442771	1.14982	0.00468089	1.23305
964	ATTAAT	0.0047845	0.00436677	0.00423166	0.00214888	0.507809	0.00329682	0.779085	0.00288699	0.682236	0.00525643	1.20373	0.00396075	0.935981
965	ATTACA	0.00452128	0.00428149	0.00402931	0.00420117	1.04265	0.00462027	1.14667	0.00235701	0.584966	0.00369371	0.862716	0.0036757	0.912239
966	ATTACC	0.0042178	0.0043881	0.00460116	0.0049738	1.08099	0.00459664	0.999018	0.00231517	0.503171	0.00189421	0.43167	0.00424581	0.922769
967	ATTACG	0.00361547	0.00367167	0.00385776	0.00333197	0.863705	0.00505749	1.31099	0.00211991	0.54952	0.00423829	1.15432	0.00492093	1.27559
968	ATTACT	0.00408154	0.00426016	0.00422726	0.00578265	1.36794	0.00504567	1.1936	0.00105996	0.250743	0.00222569	0.522443	0.00568608	1.3451
969	ATTAGA	0.00369289	0.0033092	0.0033211	0.00275249	0.828788	0.00288324	0.868157	0.0041701	1.25564	0.00248615	0.751285	0.00249047	0.749893
970	ATTAGC	0.00329341	0.00344992	0.00306597	0.00511867	1.66951	0.00398218	1.29883	0.00401668	1.31008	0.00246247	0.713776	0.00481592	1.57076
971	ATTAGG	0.00354115	0.00366741	0.00346627	0.00325953	0.940358	0.00379312	1.09429	0.00605291	1.74624	0.00686651	1.8723	0.00319561	0.921916
972	ATTAGT	0.0040258	0.00420899	0.00395453	0.00257141	0.650243	0.00263509	0.666347	0.00536952	1.35781	0.00324383	0.770691	0.0026405	0.667715
973	ATTATA	0.00437573	0.00404694	0.00376099	0.00358548	0.953336	0.00354497	0.942563	0.00729418	1.93943	0.00191789	0.47391	0.00360068	0.957378
974	ATTATC	0.00394063	0.00396165	0.00376978	0.00406838	1.07921	0.00400581	1.06261	0.0010739	0.284872	0.0027466	0.693297	0.00387074	1.02678
975	ATTATG	0.00419147	0.00429428	0.0044516	0.00392351	0.881371	0.00557742	1.2529	0.00596923	1.34092	0.00385945	0.898742	0.00576109	1.29416
976	ATTATT	0.00472721	0.00456294	0.00435922	0.00229374	0.526182	0.00257601	0.590933	0.00177124	0.406321	0.00232041	0.508533	0.00277553	0.636702
977	ATTCAA	0.00392051	0.00373564	0.00347506	0.00322331	0.927556	0.00343862	0.989513	0.00246858	0.710371	0.00449875	1.20428	0.00291055	0.837554
978	ATTCAC	0.00358606	0.00366314	0.00355864	0.00557742	1.56729	0.00303686	0.853375	0.00213386	0.599628	0.00333854	0.911387	0.00285054	0.80102
979	ATTCAG	0.00324386	0.0031045	0.00356744	0.00229374	0.642967	0.00368677	1.03345	0.00322171	0.903088	0.00284131	0.915223	0.00325562	0.912593
980	ATTCAT	0.00395147	0.00398298	0.0037258	0.00482893	1.29608	0.00426578	1.14493	0.00316593	0.849731	0.00511436	1.28406	0.00433582	1.16373
981	ATTCCA	0.0037827	0.00372711	0.00346627	0.00395973	1.14236	0.00418306	1.20679	0.0041422	1.195	0.00506701	1.3595	0.00394575	1.13833
982	ATTCCC	0.00399328	0.00398724	0.00380937	0.00426154	1.1187	0.00415943	1.09189	0.00263595	0.691963	0.00393048	0.985765	0.00339064	0.890079
983	ATTCCG	0.0030689	0.00298084	0.00338269	0.00286114	0.84582	0.00217425	0.642757	0.000948383	0.280364	0.00146801	0.492483	0.0026255	0.776158
984	ATTCCT	0.00367122	0.00357359	0.00347066	0.00264384	0.761768	0.00402945	1.161	0.00391905	1.12919	0.00248615	0.6957	0.00469589	1.35302
985	ATTCGA	0.00319741	0.0031173	0.00285923	0.00196779	0.688224	0.00248148	0.867883	0.0043793	1.53164	0.00383577	1.23048	0.00304558	1.06517
986	ATTCGC	0.00272825	0.0026013	0.00271407	0.00290943	1.07198	0.00119347	0.439736	0.00446298	1.64439	0.00400152	1.53827	0.00235545	0.867866
987	ATTCGG	0.00334296	0.00339022	0.00312316	0.00360963	1.15576	0.00415943	1.3318	0.00345881	1.10747	0.00300706	0.886979	0.00358568	1.14809
988	ATTCGT	0.00364954	0.0041365	0.00383137	0.00336818	0.879107	0.00425396	1.1103	0.00665263	1.73636	0.0041199	0.995989	0.00412578	1.07684
989	ATTCTA	0.00366347	0.00349683	0.00348386	0.0039718	1.14006	0.0042067	1.20748	0.00142257	0.408333	0.00241512	0.690658	0.00408078	1.17134
990	ATTCTC	0.00310606	0.00326655	0.00336949	0.00231789	0.687905	0.00241058	0.715413	0.00221754	0.658124	0.0047592	1.45695	0.00168032	0.498686
991	ATTCTG	0.00345444	0.0036802	0.00365102	0.00319917	0.876241	0.00388765	1.06481	0.00115758	0.317058	0.00222569	0.604775	0.00417079	1.14236
992	ATTCTT	0.00391122	0.00417914	0.00373019	0.00333197	0.893242	0.00275326	0.738101	0.00336118	0.901074	0.00537482	1.28611	0.00298557	0.800378
993	ATTGAA	0.00419767	0.00384651	0.00378298	0.00251105	0.663775	0.00434849	1.14949	0.002622	0.693104	0.00440403	1.14494	0.00385573	1.01923
994	ATTGAC	0.00329031	0.00334331	0.00373019	0.00239032	0.640804	0.00200882	0.538528	0.00539741	1.44695	0.0075058	2.24502	0.00199538	0.534926
995	ATTGAG	0.00302554	0.00365035	0.00319794	0.00335611	1.04946	0.00216243	0.676195	0.00951172	2.97433	0.00134962	0.369724	0.00382573	1.19631
996	ATTGAT	0.0037316	0.00376123	0.00349266	0.00258348	0.739689	0.00167795	0.480422	0.00629001	1.80092	0.00596676	1.58639	0.00274552	0.786084
997	ATTGCA	0.00335535	0.00342007	0.00331231	0.00549291	1.65833	0.00428941	1.29499	0.000767074	0.231583	0.0015864	0.46385	0.00463588	1.39959
998	ATTGCC	0.00257032	0.00281026	0.00266568	0.00224545	0.842357	0.00284779	1.06832	0.00415615	1.55913	0.00123124	0.438122	0.00235545	0.883619
999	ATTGCG	0.00259974	0.00275909	0.00292081	0.00282493	0.967172	0.00163069	0.558298	0.00115758	0.396323	0.00151537	0.549228	0.00235545	0.806436
1000	ATTGCT	0.00347457	0.00344992	0.00358503	0.00365792	1.02033	0.00261146	0.728434	0.00492322	1.37327	0.00407255	1.18048	0.00310559	0.866265
1001	ATTGGA	0.00364954	0.00359918	0.00366421	0.00200401	0.546914	0.0016425	0.448255	0.0015202	0.414878	0.00786097	2.1841	0.00177034	0.483142
1002	ATTGGC	0.00295741	0.0027335	0.00246773	0.00292151	1.18388	0.00274144	1.11091	0.00117153	0.47474	0.00241512	0.883525	0.00279053	1.13081
1003	ATTGGG	0.00371457	0.00408106	0.00431524	0.00315088	0.730176	0.00311957	0.72292	0.00719655	1.66771	0.00288867	0.707823	0.0031656	0.733587
1004	ATTGGT	0.00406605	0.00417914	0.00412169	0.00237825	0.577009	0.00302504	0.733932	0.00193861	0.470343	0.00198892	0.475916	0.00256549	0.622436
1005	ATTGTA	0.00417289	0.00431134	0.00401612	0.00245068	0.610212	0.00340317	0.847378	0.00432351	1.07654	0.00293602	0.681001	0.00342065	0.851731
1006	ATTGTC	0.00320825	0.00327508	0.00343107	0.00137625	0.401112	0.00190247	0.554481	0.00158994	0.463393	0.00544585	1.66281	0.00175533	0.511599
1007	ATTGTG	0.00383534	0.00434119	0.00431084	0.00451505	1.04737	0.00661727	1.53503	0.00549504	1.2747	0.0051854	1.19446	0.00529601	1.22853
1008	ATTGTT	0.00444386	0.00481028	0.00493547	0.00348891	0.706904	0.00346225	0.701504	0.00644342	1.30553	0.00239144	0.497152	0.00379572	0.76907
1009	ATTTAA	0.00487586	0.00448191	0.00413928	0.00558949	1.35035	0.00589646	1.42451	0.00488138	1.17928	0.00165743	0.369805	0.00567108	1.37006
1010	ATTTAC	0.00430141	0.00417061	0.00417447	0.00292151	0.69985	0.00242239	0.580287	0.00218965	0.524533	0.00127859	0.306572	0.00328562	0.787075
1011	ATTTAG	0.00366967	0.00365462	0.0037126	0.00414081	1.11534	0.00306049	0.824352	0.00122732	0.330582	0.00118388	0.323941	0.00307558	0.828418
1012	ATTTAT	0.00456308	0.00453309	0.00431964	0.00219717	0.508646	0.00176067	0.407596	0.00182703	0.42296	0.0017995	0.39697	0.00291055	0.673796
1013	ATTTCA	0.00386322	0.00372285	0.00345307	0.00316295	0.915983	0.00297777	0.862355	0.000934436	0.27061	0.00395416	1.06213	0.00274552	0.795096
1014	ATTTCC	0.00360464	0.00363329	0.00384456	0.00310259	0.807007	0.00483297	1.25709	0.00758706	1.97345	0.00286499	0.788538	0.0047109	1.22534
1015	ATTTCG	0.00333986	0.00344992	0.00362462	0.00288529	0.796025	0.00310776	0.857401	0.00499296	1.37751	0.00551688	1.59913	0.00393075	1.08446
1016	ATTTCT	0.00356593	0.0036802	0.00387975	0.00182292	0.469855	0.00236331	0.60914	0.00278936	0.718953	0.00262821	0.714149	0.0026255	0.676718
1017	ATTTGA	0.00381676	0.00379534	0.00343107	0.00414081	1.20686	0.00347407	1.01253	0.00278936	0.81297	0.00163375	0.430463	0.00339064	0.988216
1018	ATTTGC	0.00346683	0.00362476	0.00346627	0.00282493	0.814977	0.00251693	0.726121	0.00366801	1.0582	0.00428565	1.18232	0.00228043	0.657893
1019	ATTTGG	0.00405986	0.00413223	0.00399412	0.00292151	0.731451	0.00449029	1.12422	0.00966514	2.41984	0.00303073	0.733438	0.00435083	1.08931
1020	ATTTGT	0.00434631	0.00471646	0.00438562	0.00544462	1.24147	0.00582556	1.32833	0.0100278	2.28651	0.00594308	1.26007	0.00451586	1.0297
1021	ATTTTA	0.00457238	0.00414076	0.0037214	0.00434604	1.16785	0.00449029	1.20661	0.000822862	0.221116	0.00305441	0.737645	0.00376572	1.01191
1022	ATTTTC	0.0038787	0.00359918	0.00395014	0.00282493	0.715147	0.00410035	1.03803	0.00108785	0.275396	0.00329119	0.914428	0.00352567	0.892544
1023	ATTTTG	0.0041667	0.00423884	0.00464955	0.00368206	0.791919	0.00441939	0.9505	0.00199439	0.428944	0.00118388	0.279293	0.00433582	0.932526
1024	ATTTTT	0.00474579	0.00403841	0.0044692	0.00519111	1.16153	0.00595555	1.33258	0.00221754	0.496184	0.0029597	0.732887	0.00505596	1.13129
1025	CAAAAA	0.0069414	0.00533906	0.0055469	0.00676051	1.21879	0.00967776	1.74471	0.00693156	1.24963	0.00575366	1.07765	0.00721637	1.30097
1026	CAAAAC	0.00578786	0.00516849	0.00495746	0.0048893	0.98625	0.00462027	0.931984	0.00492322	0.993093	0.00551688	1.06741	0.00442584	0.892763
1027	CAAAAG	0.00467147	0.00425164	0.00431084	0.00381486	0.884946	0.00492751	1.14305	0.0037238	0.863822	0.0027466	0.646011	0.00504096	1.16937
1028	CAAAAT	0.00534966	0.00479322	0.00476392	0.00435811	0.914818	0.00465572	0.977289	0.00248253	0.521112	0.00409623	0.854588	0.00435083	0.913288
1029	CAAACA	0.00548592	0.00524098	0.00475952	0.00546877	1.14902	0.00515202	1.08247	0.00453271	0.952347	0.0057063	1.08878	0.00487593	1.02446
1030	CAAACC	0.00508954	0.00475057	0.00499705	0.00679673	1.36015	0.00721992	1.44484	0.0104462	2.09046	0.0039068	0.822386	0.00670627	1.34205
1031	CAAACG	0.00382141	0.00405121	0.00399852	0.00423739	1.05974	0.00374585	0.936809	0.00619238	1.54867	0.00511436	1.26243	0.00330063	0.825462
1032	CAAACT	0.00440825	0.00433266	0.00428005	0.00456334	1.06619	0.00479752	1.1209	0.00228728	0.534405	0.00298338	0.688579	0.00463588	1.08314
1033	CAAAGA	0.0043076	0.00376123	0.00364222	0.00311466	0.855156	0.00324955	0.892191	0.00263595	0.72372	0.00400152	1.06389	0.00349566	0.959762
1034	CAAAGC	0.00360309	0.00324949	0.00293841	0.00439433	1.49548	0.00427759	1.45575	0.00534163	1.81786	0.00265189	0.816094	0.00412578	1.40409
1035	CAAAGG	0.00369289	0.00341154	0.00375219	0.0043219	1.15183	0.00486842	1.29749	0.00373774	0.99615	0.00580101	1.70041	0.00496594	1.32348
1036	CAAAGT	0.00388954	0.00414929	0.00384896	0.00236618	0.614757	0.00326137	0.847338	0.0058995	1.53275	0.0067718	1.63204	0.00379572	0.986167
1037	CAAATA	0.00534657	0.00488277	0.0044604	0.00458749	1.02849	0.00479752	1.07558	0.00761496	1.70724	0.00404887	0.829216	0.00408078	0.914891
1038	CAAATC	0.00423792	0.00383799	0.00400292	0.00239032	0.597145	0.00244603	0.611061	0.00472797	1.18113	0.00250983	0.653944	0.00295556	0.738351
1039	CAAATG	0.0043107	0.00446059	0.00471113	0.00284907	0.604753	0.00426578	0.905468	0.00418404	0.888119	0.00336222	0.753761	0.00372071	0.78977
1040	CAAATT	0.00457857	0.00437957	0.00417008	0.002837	0.680323	0.0031432	0.753752	0.00338907	0.812713	0.0027466	0.62714	0.00340565	0.816687
1041	CAACAA	0.00511741	0.00446486	0.00427125	0.00578265	1.35385	0.00619188	1.44966	0.00426772	0.999175	0.00215466	0.482583	0.00550605	1.2891
1042	CAACAC	0.00451509	0.00491689	0.00459676	0.00445469	0.969094	0.00329682	0.717205	0.00428167	0.931454	0.00305441	0.621208	0.00360068	0.783309
1043	CAACAG	0.00362012	0.00356506	0.00387096	0.0041891	1.08219	0.00437213	1.12947	0.00132495	0.342279	0.00423829	1.18884	0.00487593	1.25962
1044	CAACAT	0.0044485	0.00460132	0.00436362	0.00373035	0.854875	0.00497477	1.14006	0.00161783	0.370754	0.00423829	0.921104	0.00445585	1.02113
1045	CAACCA	0.00466373	0.00446486	0.00460996	0.00531183	1.15225	0.00446666	0.968916	0.00507664	1.10123	0.00393048	0.880315	0.00484592	1.05119
1046	CAACCC	0.00524128	0.00505761	0.00532257	0.00641041	1.20438	0.00538835	1.01236	0.0047977	0.901389	0.00554056	1.09549	0.00565607	1.06266
1047	CAACCG	0.00322528	0.00303627	0.00345307	0.00269213	0.779634	0.00261146	0.756272	0.00517427	1.49845	0.00367003	1.20873	0.0031356	0.908061
1048	CAACCT	0.00412644	0.00417061	0.00419647	0.00325953	0.776732	0.00367495	0.875724	0.00368196	0.877394	0.00397784	0.953778	0.00411078	0.979581
1049	CAACGA	0.00361238	0.00378681	0.00361583	0.00558949	1.54584	0.00362768	1.00328	0.00198045	0.547716	0.00646399	1.70697	0.00543103	1.50202
1050	CAACGC	0.00275457	0.00264395	0.00261729	0.0048893	1.86807	0.00456119	1.74271	0.00550899	2.10484	0.00184685	0.698522	0.00505596	1.93175
1051	CAACGG	0.00319431	0.00306186	0.00344427	0.00381486	1.1076	0.0035686	1.0361	0.00410036	1.19049	0.00300706	0.982101	0.0036907	1.07155
1052	CAACGT	0.00356283	0.00399577	0.00387536	0.00338025	0.872244	0.00301322	0.777535	0.00497901	1.28479	0.00783729	1.9614	0.00321061	0.828469
1053	CAACTA	0.00431844	0.00403841	0.00380937	0.00351305	0.922212	0.00354497	0.930591	0.00185493	0.486937	0.00473552	1.17262	0.00411078	1.07912
1054	CAACTC	0.00361547	0.00374417	0.00349266	0.00309052	0.884861	0.00358042	1.02513	0.00214781	0.614949	0.00577734	1.54302	0.00400576	1.14691
1055	CAACTG	0.00355973	0.0037527	0.00414368	0.00338025	0.815761	0.00326137	0.78707	0.00299856	0.723647	0.00710328	1.89285	0.00322561	0.778441
1056	CAACTT	0.00408309	0.00385078	0.00409969	0.0054567	1.331	0.00408853	0.997277	0.00104601	0.255144	0.00243879	0.633325	0.00363069	0.8856
1057	CAAGAA	0.00406296	0.00351815	0.00338269	0.00330782	0.977867	0.00322592	0.953656	0.00317987	0.940043	0.00345693	0.982598	0.00342065	1.01122
1058	CAAGAC	0.00346993	0.00342434	0.00322873	0.00317502	0.983367	0.00259964	0.80516	0.00415615	1.28724	0.00947104	2.7658	0.00270051	0.836401
1059	CAAGAG	0.00299612	0.00314715	0.00319354	0.00330782	1.03579	0.00316684	0.991639	0.00259411	0.812298	0.00210731	0.669592	0.0036757	1.15098
1060	CAAGAT	0.00361393	0.00337743	0.0033387	0.00290943	0.871427	0.00375767	1.12549	0.00129705	0.38849	0.00402519	1.19179	0.00247547	0.741447
1061	CAAGCA	0.0032547	0.00299363	0.00305278	0.00427361	1.39991	0.00233968	0.76641	0.00249648	0.817773	0.00333854	1.11522	0.00241546	0.791233
1062	CAAGCC	0.00232722	0.00241793	0.00224779	0.00555328	2.47054	0.00480934	2.13958	0.00467218	2.07856	0.00352796	1.45908	0.00501095	2.22928
1063	CAAGCG	0.00198812	0.00204693	0.00252492	0.0015694	0.621566	0.00163069	0.645837	0.00368196	1.45825	0.00203627	0.994796	0.00127524	0.505063
1064	CAAGCT	0.00277161	0.00256719	0.00268328	0.00275249	1.0258	0.00270599	1.00847	0.00135284	0.504175	0.00189421	0.737854	0.00294056	1.09588
1065	CAAGGA	0.0033058	0.0030576	0.00342228	0.0022696	0.663184	0.0022097	0.64568	0.00253832	0.741705	0.00800303	2.61743	0.00309059	0.903079
1066	CAAGGC	0.00279173	0.00250748	0.00241935	0.0029698	1.22752	0.00264691	1.09406	0.00143652	0.593764	0.00243879	0.972606	0.00253548	1.048
1067	CAAGGG	0.00321599	0.00307039	0.00328591	0.0039718	1.20873	0.00326137	0.992531	0.00549504	1.6723	0.00277028	0.902257	0.00298557	0.908596
1068	CAAGGT	0.00332283	0.00335184	0.0033475	0.00197986	0.591446	0.00296596	0.886022	0.00377958	1.12908	0.0029597	0.883008	0.00247547	0.739499
1069	CAAGTA	0.0041218	0.00397445	0.00387096	0.00143661	0.371125	0.00174885	0.451788	0.001311	0.338676	0.00213098	0.536171	0.00162031	0.418581
1070	CAAGTC	0.00318193	0.00309171	0.00325512	0.00298187	0.916054	0.00200882	0.617124	0.00280331	0.861199	0.00466449	1.50871	0.0026555	0.815793
1071	CAAGTG	0.00322683	0.0036802	0.00363782	0.00333197	0.915924	0.00446666	1.22784	0.00345881	0.950792	0.00452242	1.22885	0.00427581	1.17538
1072	CAAGTT	0.00367741	0.00361197	0.0037214	0.00514282	1.38196	0.00410035	1.10183	0.00638764	1.71646	0.00494862	1.37006	0.00517598	1.39087
1073	CAATAA	0.0051205	0.00441795	0.00430644	0.00292151	0.678404	0.00425396	0.987814	0.00284515	0.660673	0.00449875	1.01829	0.00292556	0.679345
1074	CAATAC	0.00445625	0.00460985	0.00430644	0.0060241	1.39886	0.00622733	1.44605	0.00350065	0.812887	0.00300706	0.652311	0.00625619	1.45275
1075	CAATAG	0.00368515	0.00359065	0.00353225	0.0039718	1.12444	0.00322592	0.913277	0.00135284	0.382997	0.00161008	0.448408	0.00291055	0.823995
1076	CAATAT	0.00449341	0.0045075	0.00395453	0.00265591	0.671612	0.00427759	1.08169	0.00582977	1.4742	0.0017995	0.399223	0.0042008	1.06227
1077	CAATCA	0.00388334	0.00378255	0.00395893	0.00439433	1.10998	0.00296596	0.749181	0.00340302	0.85958	0.00189421	0.500776	0.00346566	0.875402
1078	CAATCC	0.00388799	0.004064	0.00411729	0.00461163	1.12007	0.00510475	1.23983	0.00347275	0.843456	0.00651134	1.6022	0.00453086	1.10045
1079	CAATCG	0.00312928	0.00314288	0.00343107	0.00307845	0.897225	0.00250511	0.730124	0.00157599	0.459328	0.00639295	2.0341	0.00306058	0.892018
1080	CAATCT	0.00365418	0.00364182	0.00349266	0.00208851	0.597973	0.00237513	0.680035	0.00290094	0.830581	0.0025335	0.695669	0.00180034	0.515465
1081	CAATGA	0.00397005	0.00371432	0.00382257	0.00235411	0.615844	0.00216243	0.565701	0.00114364	0.29918	0.00511436	1.37693	0.00274552	0.71824
1082	CAATGC	0.00350709	0.00339875	0.00326832	0.00451505	1.38146	0.00440758	1.34858	0.002622	0.802247	0.00106549	0.313495	0.00252048	0.771185
1083	CAATGG	0.0035907	0.00412797	0.00392374	0.00241447	0.615348	0.00297777	0.758912	0.00278936	0.710893	0.00712696	1.72651	0.00217541	0.554423
1084	CAATGT	0.00398244	0.00457147	0.00428884	0.0063259	1.47497	0.00460846	1.07452	0.00654105	1.52513	0.00300706	0.657788	0.00495094	1.15438
1085	CAATTA	0.00462192	0.00442648	0.00401612	0.00478065	1.19037	0.00350952	0.873859	0.00115758	0.288235	0.00267557	0.604447	0.0026105	0.650005
1086	CAATTC	0.00375793	0.00350962	0.00383577	0.0030543	0.796269	0.00379312	0.988881	0.00563451	1.46894	0.00234408	0.667901	0.0042158	1.09908
1087	CAATTG	0.0040258	0.00394886	0.00415248	0.00187121	0.450625	0.0014298	0.344325	0.00221754	0.534028	0.00376474	0.953373	0.00144027	0.346847
1088	CAATTT	0.00456308	0.00448618	0.00393254	0.00223338	0.567924	0.00308412	0.784257	0.00439324	1.11715	0.00319648	0.712517	0.00330063	0.839312
1089	CACAAA	0.00543018	0.00458426	0.00442521	0.00478065	1.08032	0.0059201	1.33781	0.00520216	1.17557	0.00298338	0.650787	0.00484592	1.09507
1090	CACAAC	0.00448257	0.00435825	0.00397653	0.00758143	1.90654	0.00738535	1.85724	0.00259411	0.652355	0.00319648	0.733432	0.00777148	1.95434
1091	CACAAG	0.00371147	0.00346272	0.00381377	0.0047565	1.24719	0.00445484	1.16809	0.00688972	1.80654	0.00435668	1.25817	0.00426081	1.11722
1092	CACAAT	0.00453057	0.00450324	0.00418767	0.00392351	0.936919	0.00348589	0.832416	0.00216176	0.516219	0.00345693	0.767655	0.00345066	0.824004
1093	CACACA	0.00470244	0.00474204	0.00467154	0.00830577	1.77795	0.00593191	1.2698	0.00245464	0.525445	0.00352796	0.743975	0.00544603	1.16579
1094	CACACC	0.00450889	0.00466528	0.00447799	0.00670015	1.49624	0.00697177	1.5569	0.00425378	0.949929	0.00563527	1.20792	0.00715636	1.59812
1095	CACACG	0.0031587	0.00326229	0.00354544	0.00335611	0.946598	0.0040649	1.14651	0.0035146	0.991299	0.00319648	0.979827	0.0036607	1.03251
1096	CACACT	0.00390502	0.00398724	0.00401172	0.00537219	1.33912	0.00615643	1.53461	0.00415615	1.036	0.00369371	0.926382	0.00451586	1.12567
1097	CACAGA	0.00356902	0.00376549	0.0033475	0.00254726	0.760946	0.0036395	1.08723	0.0021757	0.649949	0.00113653	0.301827	0.00327062	0.977035
1098	CACAGC	0.00294967	0.00268659	0.00257771	0.00415288	1.61108	0.00308412	1.19646	0.00140863	0.546466	0.00149169	0.555235	0.00408078	1.5831
1099	CACAGG	0.00333212	0.00320685	0.00346627	0.00505831	1.4593	0.00490387	1.41474	0.00248253	0.716198	0.00222569	0.694044	0.00487593	1.40668
1100	CACAGT	0.0034947	0.00371432	0.00362022	0.00382693	1.0571	0.00268236	0.740937	0.00281725	0.778199	0.00101814	0.274111	0.00357068	0.986314
1101	CACATA	0.00443302	0.0044478	0.00418767	0.00380279	0.908091	0.00415943	0.993256	0.00181308	0.432958	0.0031728	0.713341	0.00303058	0.72369
1102	CACATC	0.00351638	0.00367594	0.00362462	0.00430982	1.18904	0.00444303	1.22579	0.00396089	1.09277	0.00229673	0.624801	0.00427581	1.17966
1103	CACATG	0.00383999	0.00435825	0.00431084	0.00264384	0.613301	0.00397036	0.921019	0.0041422	0.960881	0.0027466	0.630208	0.00387074	0.897908
1104	CACATT	0.00415741	0.00426016	0.003695	0.00212473	0.575028	0.00285961	0.773912	0.00599713	1.62304	0.00108917	0.255664	0.0031656	0.856725
1105	CACCAA	0.00472257	0.00452456	0.00433723	0.00515489	1.18852	0.00471481	1.08705	0.00267779	0.617396	0.00752948	1.66414	0.00435083	1.00313
1106	CACCAC	0.00363251	0.00372711	0.00360703	0.00725547	2.01148	0.00551833	1.52988	0.00539741	1.49636	0.00471184	1.26421	0.00484592	1.34347
1107	CACCAG	0.00360928	0.00364182	0.00405571	0.002837	0.699508	0.00394673	0.97313	0.00245464	0.605231	0.00485391	1.33282	0.00381072	0.939596
1108	CACCAT	0.00412334	0.00417914	0.0040777	0.00368206	0.902975	0.00447848	1.09828	0.00267779	0.65669	0.00587205	1.40508	0.00393075	0.963962
1109	CACCCA	0.00481083	0.00452029	0.00464955	0.00627762	1.35016	0.0054947	1.18177	0.00875859	1.88375	0.00262821	0.581425	0.00613617	1.31973
1110	CACCCC	0.00552928	0.0055864	0.00546333	0.00750899	1.37444	0.00833067	1.52484	0.0101812	1.86355	0.0061325	1.09775	0.00828157	1.51585
1111	CACCCG	0.00361393	0.00366741	0.00405571	0.00281285	0.693555	0.00397036	0.978957	0.00605291	1.49244	0.00355164	0.968433	0.0042308	1.04317
1112	CACCCT	0.0042596	0.00452882	0.00463195	0.0058913	1.27188	0.00649911	1.4031	0.00185493	0.400463	0.00715064	1.57892	0.00642122	1.38629
1113	CACCGA	0.00319586	0.0029126	0.00310996	0.00379071	1.21889	0.00374585	1.20447	0.00125521	0.40361	0.00279396	0.959264	0.00307558	0.988946
1114	CACCGC	0.00250838	0.00206825	0.0022126	0.00339233	1.53318	0.00324955	1.46866	0.00225938	1.02114	0.00485391	2.34687	0.00345066	1.55955
1115	CACCGG	0.0032067	0.00274629	0.00310996	0.00391144	1.25771	0.0034977	1.12468	0.00203623	0.654746	0.00329119	1.19841	0.00403577	1.29769
1116	CACCGT	0.00318348	0.00360344	0.00338269	0.00469614	1.38829	0.00558923	1.65231	0.00475586	1.40594	0.00319648	0.887062	0.00549104	1.62328
1117	CACCTA	0.00392205	0.00387637	0.00395453	0.00422532	1.06847	0.00635731	1.6076	0.00373774	0.945179	0.00187053	0.482548	0.00468089	1.18368
1118	CACCTC	0.00328102	0.00334758	0.00331231	0.0031871	0.962199	0.00340317	1.02743	0.00297067	0.896858	0.00272292	0.813402	0.00325562	0.982886
1119	CACCTG	0.00349935	0.00391475	0.00402491	0.0048893	1.21476	0.0060619	1.50609	0.00313803	0.779652	0.00279396	0.713701	0.00505596	1.25617
1120	CACCTT	0.00402115	0.00392327	0.00388415	0.00548084	1.41108	0.00580193	1.49374	0.001311	0.337525	0.00314912	0.802677	0.00481592	1.23989
1121	CACGAA	0.00364025	0.00360344	0.0033211	0.00469614	1.41403	0.0032141	0.967782	0.00380748	1.14645	0.003599	0.998766	0.00415579	1.25133
1122	CACGAC	0.00280257	0.00287422	0.00274926	0.00333197	1.21195	0.00261146	0.949878	0.00581582	2.11541	0.00333854	1.16155	0.0026405	0.960441
1123	CACGAG	0.0026787	0.00253307	0.00289882	0.00416496	1.43678	0.00222151	0.766351	0.00668052	2.30457	0.00277028	1.09364	0.00328562	1.13344
1124	CACGAT	0.00312464	0.00295098	0.00318914	0.00474443	1.48768	0.00463209	1.45246	0.00475586	1.49127	0.00222569	0.754221	0.00442584	1.38778
1125	CACGCA	0.00284283	0.00272497	0.00262169	0.00504624	1.9248	0.00387583	1.47837	0.0041422	1.57997	0.00161008	0.590861	0.00478591	1.8255
1126	CACGCC	0.00240928	0.00229426	0.00226979	0.00301808	1.32968	0.00196155	0.864199	0.00510453	2.2489	0.00241512	1.05268	0.00289555	1.27569
1127	CACGCG	0.00152051	0.00142432	0.00139442	0.00178671	1.28132	0.00176067	1.26265	0.00249648	1.79033	0.000899749	0.631705	0.00205539	1.47401
1128	CACGCT	0.00246967	0.00238382	0.00241055	0.00228167	0.946536	0.00158342	0.65687	0.00228728	0.948861	0.00357532	1.49983	0.0026405	1.09539
1129	CACGGA	0.00322528	0.00298936	0.00284603	0.00204023	0.716866	0.00393491	1.3826	0.00269173	0.945785	0.00400152	1.33858	0.00280553	0.98577
1130	CACGGC	0.00236903	0.00217059	0.00207624	0.00130381	0.627968	0.00180793	0.870773	0.00135284	0.651582	0.00120756	0.556326	0.0015903	0.765953
1131	CACGGG	0.00303173	0.00280173	0.00308357	0.0036217	1.17452	0.00329682	1.06916	0.0106275	3.44648	0.00196524	0.701439	0.0037057	1.20176
1132	CACGGT	0.00306425	0.00287849	0.00313196	0.00264384	0.84415	0.00294232	0.939452	0.00456061	1.45615	0.00189421	0.658056	0.0031806	1.01553
1133	CACGTA	0.00349315	0.00373564	0.00352785	0.00402009	1.13953	0.00375767	1.06514	0.00344486	0.976476	0.00717431	1.92051	0.00342065	0.969614
1134	CACGTC	0.00261057	0.00280173	0.00286363	0.00277664	0.969622	0.00226878	0.792275	0.00542531	1.89456	0.00229673	0.819754	0.00256549	0.895887
1135	CACGTG	0.00279948	0.00278041	0.00351905	0.00280078	0.795891	0.00249329	0.708513	0.00153415	0.435955	0.00234408	0.843072	0.00271552	0.771661
1136	CACGTT	0.00355818	0.0037399	0.00359383	0.00222131	0.61809	0.00291869	0.812139	0.0015481	0.430765	0.00615618	1.64608	0.00268551	0.747256
1137	CACTAA	0.00429212	0.00372285	0.00374779	0.00487722	1.30136	0.00471481	1.25802	0.00663868	1.77136	0.00554056	1.48826	0.00433582	1.1569
1138	CACTAC	0.00376876	0.00368447	0.00376538	0.00521525	1.38505	0.00434849	1.15486	0.00198045	0.525961	0.0047592	1.29169	0.00445585	1.18337
1139	CACTAG	0.00297909	0.00283158	0.00287243	0.00246276	0.857379	0.00231605	0.806303	0.00213386	0.742878	0.00336222	1.1874	0.00229544	0.799128
1140	CACTAT	0.00380128	0.00372285	0.00342668	0.00292151	0.852577	0.00368677	1.0759	0.00271963	0.793663	0.00428565	1.15117	0.00492093	1.43607
1141	CACTCA	0.00343431	0.00331346	0.0033431	0.00552913	1.65389	0.00391128	1.16996	0.00507664	1.51854	0.00355164	1.07188	0.00484592	1.44953
1142	CACTCC	0.00365728	0.00376123	0.00349706	0.00531183	1.51894	0.00436031	1.24685	0.00708498	2.02598	0.00587205	1.56121	0.00498095	1.42433
1143	CACTCG	0.0026787	0.0027932	0.00311876	0.00293358	0.940623	0.00348589	1.11772	0.00592739	1.90056	0.00445139	1.59365	0.00406577	1.30365
1144	CACTCT	0.00327328	0.00309598	0.00336509	0.00317502	0.943518	0.0039231	1.16582	0.00299856	0.891079	0.00428565	1.38426	0.00324062	0.963009
1145	CACTGA	0.00349006	0.00325376	0.00326392	0.0036217	1.10962	0.00281234	0.861645	0.00297067	0.910154	0.00385945	1.18615	0.0036757	1.12616
1146	CACTGC	0.00285367	0.0028529	0.00239735	0.00274042	1.1431	0.00236331	0.9858	0.00170151	0.709745	0.00333854	1.17023	0.00246047	1.02633
1147	CACTGG	0.00319122	0.00307465	0.00325952	0.00417703	1.28149	0.00224515	0.688796	0.0017573	0.539128	0.00310177	1.00882	0.00205539	0.63058
1148	CACTGT	0.00359999	0.00374843	0.00354544	0.002837	0.800182	0.00336772	0.949872	0.00481165	1.35714	0.0025335	0.675883	0.0026105	0.736296
1149	CACTTA	0.00398089	0.00371858	0.00337829	0.00335611	0.993435	0.00348589	1.03185	0.0011018	0.326141	0.00277028	0.744983	0.00298557	0.883751
1150	CACTTC	0.00345599	0.00355227	0.00330791	0.00304223	0.919684	0.00281234	0.850187	0.00592739	1.79189	0.00286499	0.806524	0.00325562	0.984193
1151	CACTTG	0.00337083	0.00347551	0.00393254	0.0036217	0.920957	0.0042067	1.06971	0.00630396	1.60302	0.00435668	1.25354	0.0042308	1.07585
1152	CACTTT	0.00413418	0.00417914	0.00418767	0.0019195	0.45837	0.00367495	0.877564	0.0022036	0.52621	0.00298338	0.713874	0.00346566	0.827586
1153	CAGAAA	0.0040258	0.0034286	0.00324632	0.00286114	0.881349	0.00404126	1.24487	0.0076568	2.3586	0.00445139	1.29831	0.00354067	1.09067
1154	CAGAAC	0.00370993	0.00350962	0.00322433	0.00481686	1.49391	0.00463209	1.43661	0.00497901	1.5442	0.00388313	1.10642	0.00519099	1.60994
1155	CAGAAG	0.00295741	0.00268233	0.00317594	0.00406838	1.281	0.00404126	1.27246	0.0021757	0.685057	0.00364635	1.3594	0.0047259	1.48803
1156	CAGAAT	0.00369754	0.00370579	0.00356744	0.00281285	0.78848	0.00347407	0.973827	0.000934436	0.261935	0.00788464	2.12766	0.00277553	0.778017
1157	CAGACA	0.00332902	0.00320259	0.00359383	0.00363377	1.01111	0.00483297	1.3448	0.00483954	1.34662	0.00130227	0.40663	0.00516098	1.43607
1158	CAGACC	0.00342502	0.0035011	0.00344427	0.00254726	0.739565	0.0034977	1.01551	0.00198045	0.574997	0.00305441	0.872416	0.00282054	0.818906
1159	CAGACG	0.0028289	0.00263542	0.00293401	0.00271628	0.92579	0.00320229	1.09144	0.00108785	0.370773	0.00376474	1.42852	0.00319561	1.08916
1160	CAGACT	0.00331973	0.0033092	0.00348826	0.00393558	1.12824	0.00332045	0.951894	0.00174335	0.499777	0.00367003	1.10904	0.00394575	1.13115
1161	CAGAGA	0.00285367	0.00286143	0.00274486	0.00406838	1.48218	0.00470299	1.71338	0.00320777	1.16864	0.00120756	0.422012	0.00454586	1.65614
1162	CAGAGC	0.00233651	0.00214501	0.00226979	0.00177463	0.78185	0.0020679	0.911053	0.00121337	0.534575	0.00298338	1.39085	0.00175533	0.773347
1163	CAGAGG	0.00284438	0.00291687	0.00316275	0.00357341	1.12984	0.0034268	1.08349	0.000906542	0.286631	0.00447507	1.5342	0.00298557	0.943979
1164	CAGAGT	0.00301625	0.00293819	0.00294721	0.00201608	0.684065	0.00272963	0.926174	0.00179914	0.610456	0.00184685	0.628568	0.00241546	0.819576
1165	CAGATA	0.0036356	0.00353095	0.00322433	0.00359756	1.11575	0.00443121	1.3743	0.001311	0.406596	0.00293602	0.831512	0.00382573	1.18652
1166	CAGATC	0.00284283	0.00275056	0.00285043	0.00246276	0.863994	0.00300141	1.05297	0.000836808	0.293573	0.00104181	0.378765	0.00274552	0.963195
1167	CAGATG	0.00323612	0.00333905	0.00348826	0.00263177	0.754465	0.00304867	0.873981	0.00276147	0.791646	0.00603779	1.80824	0.00294056	0.842987
1168	CAGATT	0.00348696	0.00361624	0.00356744	0.00218509	0.61251	0.00391128	1.09638	0.00267779	0.750619	0.00378842	1.04761	0.00291055	0.815866
1169	CAGCAA	0.00343431	0.00304054	0.00304398	0.00514282	1.6895	0.00407671	1.33927	0.00211991	0.696429	0.00312544	1.02792	0.00465088	1.5279
1170	CAGCAC	0.00314167	0.00288275	0.002956	0.00464785	1.57234	0.00402945	1.36314	0.00521611	1.76458	0.00378842	1.31417	0.00372071	1.2587
1171	CAGCAG	0.00286915	0.00290834	0.00274486	0.00237825	0.866438	0.00226878	0.826556	0.00687578	2.50496	0.00331486	1.13978	0.00271552	0.989309
1172	CAGCAT	0.00342812	0.00331346	0.00352785	0.00342854	0.971851	0.00428941	1.21587	0.00207807	0.589049	0.00196524	0.593108	0.00411078	1.16524
1173	CAGCCA	0.00249445	0.00219618	0.00248973	0.00310259	1.24616	0.00427759	1.7181	0.00376564	1.51247	0.00142066	0.646876	0.00435083	1.74751
1174	CAGCCC	0.00339715	0.00324097	0.00322433	0.00286114	0.887361	0.00391128	1.21305	0.00330539	1.02514	0.00189421	0.584458	0.00331563	1.02832
1175	CAGCCG	0.0022049	0.00173562	0.00202785	0.00344062	1.69668	0.0041358	2.03949	0.00281725	1.38928	0.00345693	1.99175	0.00346566	1.70903
1176	CAGCCT	0.00305186	0.00282732	0.00315835	0.00287322	0.909721	0.00270599	0.856774	0.00105996	0.335605	0.0059194	2.09365	0.0031506	0.997546
1177	CAGCGA	0.0023489	0.00204693	0.0022346	0.00265591	1.18854	0.00239876	1.07346	0.0011018	0.493063	0.00224937	1.0989	0.00232544	1.04065
1178	CAGCGC	0.00160258	0.00137315	0.00151759	0.00172634	1.13756	0.00289506	1.90767	0.00160388	1.05686	0.00104181	0.758706	0.00222042	1.46312
1179	CAGCGG	0.00235199	0.00231985	0.00270527	0.00316295	1.16918	0.00261146	0.965323	0.00205018	0.757847	0.00191789	0.826729	0.00274552	1.01488
1180	CAGCGT	0.0025858	0.00263968	0.00270087	0.00449091	1.66276	0.00482116	1.78504	0.00377958	1.39939	0.00423829	1.60561	0.00427581	1.58312
1181	CAGCTA	0.00304412	0.00308318	0.00314955	0.00214888	0.68228	0.00181975	0.577781	0.00101812	0.323258	0.0020126	0.652766	0.00177034	0.562092
1182	CAGCTC	0.00277315	0.00267806	0.00270527	0.00125552	0.464103	0.00105167	0.38875	0.00118548	0.438211	0.00468817	1.75058	0.000960182	0.35493
1183	CAGCTG	0.00279483	0.00285717	0.00286363	0.00408045	1.42492	0.00237513	0.829412	0.00737786	2.5764	0.00194156	0.679541	0.00360068	1.25739
1184	CAGCTT	0.0032996	0.00302348	0.00291641	0.00312674	1.07212	0.00332045	1.13854	0.00203623	0.698198	0.00281764	0.931918	0.00252048	0.864239
1185	CAGGAA	0.00338941	0.00322391	0.00313635	0.00380279	1.21249	0.00327319	1.04363	0.00998591	3.18392	0.00144433	0.448007	0.00328562	1.04759
1186	CAGGAC	0.00304722	0.00274629	0.00270967	0.00404423	1.49252	0.00402945	1.48706	0.00584371	2.15661	0.0051854	1.88814	0.00495094	1.82714
1187	CAGGAG	0.00274993	0.0027335	0.00311436	0.00369414	1.18616	0.00207971	0.667782	0.00400273	1.28525	0.00241512	0.883525	0.0021304	0.684059
1188	CAGGAT	0.00326244	0.00310024	0.00304398	0.00268006	0.880446	0.00330864	1.08694	0.0023849	0.783482	0.00134962	0.435329	0.00376572	1.2371
1189	CAGGCA	0.00309367	0.00253307	0.00274486	0.00330782	1.2051	0.00347407	1.26566	0.002622	0.95524	0.00205995	0.813223	0.00250548	0.912788
1190	CAGGCC	0.00260283	0.00212795	0.00231818	0.00333197	1.43732	0.00329682	1.42216	0.00425378	1.83497	0.00132595	0.62311	0.00325562	1.40439
1191	CAGGCG	0.00197729	0.0018465	0.00189149	0.002837	1.49988	0.00348589	1.84293	0.00792179	4.18812	0.00267557	1.449	0.00327062	1.72912
1192	CAGGCT	0.00287225	0.00249469	0.00272726	0.00513074	1.88128	0.0034268	1.2565	0.00119943	0.439791	0.00144433	0.578963	0.0037057	1.35876
1193	CAGGGA	0.00327483	0.00331773	0.00320674	0.00257141	0.801877	0.00309594	0.965449	0.0058995	1.83972	0.00203627	0.613756	0.00303058	0.945066
1194	CAGGGC	0.00270503	0.00237955	0.00237976	0.00336818	1.41535	0.00332045	1.39529	0.00609475	2.56108	0.00267557	1.1244	0.0042308	1.77783
1195	CAGGGG	0.00353496	0.00354374	0.00361143	0.00309052	0.855761	0.00289506	0.801638	0.01205	3.33664	0.000994459	0.280624	0.00412578	1.14243
1196	CAGGGT	0.00360154	0.00371432	0.00356744	0.00417703	1.17088	0.00391128	1.09638	0.00528584	1.48169	0.00163375	0.439853	0.00433582	1.21539
1197	CAGGTA	0.00364954	0.0037399	0.00345747	0.00193157	0.558667	0.001997	0.57759	0.000990223	0.286401	0.00163375	0.436844	0.00129025	0.373176
1198	CAGGTC	0.00313393	0.00269938	0.0029824	0.00516696	1.73249	0.00522292	1.75125	0.00177124	0.5939	0.00198892	0.736805	0.00543103	1.82103
1199	CAGGTG	0.00318812	0.00313862	0.00383577	0.0031871	0.830889	0.00333227	0.868737	0.0011018	0.287243	0.00243879	0.777027	0.00277553	0.723591
1200	CAGGTT	0.00394218	0.00388063	0.00388415	0.00315088	0.811214	0.00360405	0.927886	0.00129705	0.333935	0.00480655	1.2386	0.00328562	0.845905
1201	CAGTAA	0.00394063	0.00363329	0.00354105	0.00193157	0.545481	0.00212698	0.600665	0.00408641	1.15401	0.00563527	1.55101	0.00196537	0.555026
1202	CAGTAC	0.00365728	0.00363329	0.00391055	0.00386315	0.98788	0.00310776	0.794711	0.00191071	0.488605	0.00582469	1.60314	0.00312059	0.797994
1203	CAGTAG	0.00315715	0.00321964	0.00323313	0.00303016	0.937221	0.0019261	0.595739	0.00121337	0.375294	0.00215466	0.669224	0.00291055	0.900228
1204	CAGTAT	0.00389883	0.00358212	0.00398972	0.00520318	1.30414	0.00686542	1.72078	0.00843782	2.11489	0.00177582	0.495746	0.00651124	1.632
1205	CAGTCA	0.0032516	0.00318979	0.00338269	0.00321124	0.949317	0.00278871	0.824406	0.00121337	0.358701	0.00281764	0.883329	0.00333063	0.984611
1206	CAGTCC	0.00343277	0.00344992	0.00347506	0.00282493	0.812914	0.0034977	1.00651	0.00274752	0.790639	0.00414358	1.20106	0.00288055	0.828919
1207	CAGTCG	0.00260283	0.00266527	0.00275366	0.00353719	1.28454	0.00310776	1.12859	0.00125521	0.455835	0.0045461	1.70568	0.00285054	1.03518
1208	CAGTCT	0.00335999	0.0032367	0.00360263	0.00276457	0.767374	0.00277689	0.770796	0.00242674	0.673604	0.010205	3.15292	0.00286554	0.795404
1209	CAGTGA	0.00318193	0.00320259	0.00304398	0.00380279	1.24928	0.00412398	1.3548	0.00553688	1.81896	0.00430932	1.34558	0.00432082	1.41946
1210	CAGTGC	0.00275922	0.00274203	0.00302638	0.00184707	0.610322	0.00148889	0.491969	0.000906542	0.299546	0.00388313	1.41615	0.00138026	0.456076
1211	CAGTGG	0.00309057	0.00348404	0.00359823	0.00581887	1.61715	0.0049984	1.38913	0.00453271	1.25971	0.00575366	1.65143	0.005281	1.46767
1212	CAGTGT	0.00348077	0.00378681	0.00378298	0.00321124	0.848866	0.00367495	0.971443	0.00138073	0.364986	0.0013733	0.362654	0.00492093	1.30081
1213	CAGTTA	0.0038756	0.00392327	0.00366421	0.0032716	0.892853	0.00462027	1.26092	0.00101812	0.277854	0.00331486	0.844923	0.00363069	0.990851
1214	CAGTTC	0.00346993	0.00339875	0.00391055	0.00132796	0.339584	0.00129982	0.332389	0.000543925	0.139092	0.00175214	0.515526	0.0015603	0.398997
1215	CAGTTG	0.0035938	0.00360344	0.00416128	0.00426154	1.02409	0.00277689	0.667317	0.00383537	0.921681	0.00752948	2.08952	0.00229544	0.551618
1216	CAGTTT	0.00420076	0.00437104	0.00423606	0.00346476	0.817921	0.00412398	0.973542	0.00213386	0.503738	0.00414358	0.947962	0.00337564	0.796883
1217	CATAAA	0.00516695	0.00486145	0.00442081	0.0037545	0.849278	0.00527019	1.19213	0.00891201	2.01592	0.00305441	0.628292	0.00531101	1.20137
1218	CATAAC	0.00439121	0.00420046	0.00422726	0.00446676	1.05666	0.00622733	1.47314	0.0024128	0.570771	0.00596676	1.4205	0.00463588	1.09666
1219	CATAAG	0.00371457	0.00371858	0.00368181	0.00429775	1.16729	0.00543562	1.47634	0.00570424	1.54931	0.00303073	0.815024	0.00486092	1.32025
1220	CATAAT	0.00437418	0.00417488	0.00398972	0.00268006	0.67174	0.00354497	0.888525	0.00337513	0.845955	0.00239144	0.572817	0.00303058	0.759595
1221	CATACA	0.00447483	0.00462264	0.00450439	0.00328368	0.728995	0.00332045	0.73716	0.00465823	1.03416	0.00546953	1.1832	0.0026255	0.582876
1222	CATACC	0.00430141	0.00434119	0.00440761	0.00353719	0.80252	0.00482116	1.09383	0.00125521	0.284783	0.00544585	1.25446	0.00406577	0.922443
1223	CATACG	0.00352412	0.00369726	0.00391494	0.00359756	0.918929	0.00402945	1.02925	0.0028591	0.730303	0.000899749	0.243356	0.00379572	0.969547
1224	CATACT	0.00406141	0.00429854	0.0040953	0.00462371	1.12903	0.00408853	0.998348	0.00264989	0.647058	0.00267557	0.622436	0.00424581	1.03675
1225	CATAGA	0.00356902	0.00357786	0.00318474	0.00328368	1.03107	0.00478571	1.5027	0.00543925	1.70791	0.00281764	0.787521	0.00405077	1.27193
1226	CATAGC	0.00300541	0.00291687	0.00276685	0.00189536	0.685022	0.00250511	0.9054	0.00156204	0.564555	0.000639295	0.219172	0.00298557	1.07905
1227	CATAGG	0.00337702	0.00323244	0.00355424	0.00274042	0.771028	0.00226878	0.63833	0.00492322	1.38517	0.00501965	1.5529	0.00259549	0.730252
1228	CATAGT	0.00375638	0.00368447	0.0033475	0.00164184	0.490467	0.00141799	0.423596	0.00139468	0.416634	0.00203627	0.552665	0.0015603	0.466108
1229	CATATA	0.00439896	0.00403841	0.00380058	0.00301808	0.794112	0.0034268	0.901654	0.00288699	0.759619	0.00220202	0.545268	0.0031806	0.836874
1230	CATATC	0.00391431	0.00351389	0.0037126	0.00392351	1.05681	0.0032141	0.865729	0.00103206	0.27799	0.0031728	0.902931	0.00361569	0.973896
1231	CATATG	0.00389418	0.00399577	0.00397213	0.00770215	1.93905	0.00510475	1.28514	0.00386327	0.972593	0.00291235	0.728857	0.00588112	1.4806
1232	CATATT	0.00441909	0.00452029	0.00434603	0.00207644	0.477779	0.00203245	0.467656	0.00248253	0.571218	0.00139698	0.309046	0.0026555	0.611019
1233	CATCAA	0.00381831	0.00382946	0.00350146	0.00217302	0.620605	0.00326137	0.931433	0.00146441	0.41823	0.00513804	1.34172	0.00252048	0.719837
1234	CATCAC	0.00348077	0.00347124	0.00341348	0.00354927	1.03978	0.00427759	1.25315	0.00149231	0.437181	0.00262821	0.757139	0.00303058	0.887826
1235	CATCAG	0.00309522	0.0031045	0.00346627	0.00263177	0.759252	0.00347407	1.00225	0.00239885	0.692056	0.00175214	0.564387	0.00282054	0.81371
1236	CATCAT	0.00377651	0.00382093	0.00376978	0.00342854	0.90948	0.00324955	0.862	0.00436535	1.15798	0.00388313	1.01628	0.00517598	1.37302
1237	CATCCA	0.0036836	0.0035608	0.00364662	0.00350098	0.960062	0.00562468	1.54244	0.00813099	2.22973	0.00187053	0.525312	0.00582111	1.5963
1238	CATCCC	0.00403973	0.00391475	0.00363782	0.00434604	1.19468	0.00438394	1.2051	0.0045885	1.26133	0.00385945	0.985875	0.00507096	1.39396
1239	CATCCG	0.00310606	0.00314288	0.00366861	0.00368206	1.00367	0.00369858	1.00817	0.00492322	1.34199	0.00279396	0.888979	0.00405077	1.10417
1240	CATCCT	0.00363715	0.00391475	0.00377858	0.00373035	0.987236	0.00445484	1.17897	0.00185493	0.490905	0.00215466	0.550396	0.00496594	1.31423
1241	CATCGA	0.00291715	0.00309171	0.00301759	0.00288529	0.956158	0.00302504	1.00247	0.00472797	1.5668	0.00189421	0.612673	0.00255048	0.845207
1242	CATCGC	0.00231948	0.00231132	0.00244134	0.00232996	0.954377	0.00274144	1.12292	0.0030683	1.25681	0.000947104	0.409768	0.0026405	1.08158
1243	CATCGG	0.00282425	0.00281879	0.00318034	0.00501002	1.57531	0.0042067	1.32272	0.00666657	2.09618	0.0031728	1.12559	0.00466589	1.4671
1244	CATCGT	0.00321135	0.0032964	0.00359383	0.00371828	1.03463	0.00660546	1.838	0.00601107	1.67261	0.00715064	2.16922	0.00468089	1.30248
1245	CATCTA	0.00353806	0.00379534	0.0033343	0.00338025	1.01378	0.00300141	0.900161	0.00185493	0.556316	0.00653502	1.72185	0.00298557	0.89541
1246	CATCTC	0.00305806	0.00304054	0.00328591	0.00264384	0.804599	0.00262328	0.79834	0.00267779	0.814929	0.00357532	1.17588	0.00328562	0.999912
1247	CATCTG	0.00328102	0.00371005	0.00374339	0.00421325	1.12552	0.00360405	0.962777	0.00267779	0.715337	0.00262821	0.708403	0.00351067	0.937831
1248	CATCTT	0.00388025	0.00390195	0.00380497	0.00202815	0.533027	0.00288324	0.757756	0.00340302	0.894361	0.00331486	0.84954	0.00276052	0.725504
1249	CATGAA	0.00399638	0.00379108	0.00348386	0.0022696	0.651461	0.00269418	0.77333	0.00294278	0.844688	0.00580101	1.53018	0.00243046	0.697635
1250	CATGAC	0.00330115	0.00359918	0.00366861	0.00528768	1.44133	0.00510475	1.39147	0.00389116	1.06066	0.00108917	0.302616	0.00459087	1.25139
1251	CATGAG	0.00295741	0.003177	0.00313635	0.00286114	0.912251	0.00179612	0.572677	0.00210597	0.67147	0.00210731	0.663301	0.00190536	0.607509
1252	CATGAT	0.00347147	0.003693	0.0037214	0.00351305	0.944014	0.00141799	0.381036	0.003933	1.05686	0.00520907	1.41053	0.00207039	0.556348
1253	CATGCA	0.00348386	0.0033689	0.00373459	0.00400802	1.07321	0.00430123	1.15173	0.0017294	0.463077	0.00442771	1.31429	0.00490593	1.31365
1254	CATGCC	0.00294812	0.00293393	0.00311876	0.00496173	1.59093	0.00600281	1.92474	0.00474191	1.52045	0.00127859	0.435795	0.00550605	1.76546
1255	CATGCG	0.00253315	0.00253307	0.00294721	0.00230582	0.782374	0.00243421	0.825939	0.00384932	1.30609	0.00322015	1.27125	0.00222042	0.753399
1256	CATGCT	0.00314322	0.00333905	0.00380937	0.00179878	0.472198	0.00271781	0.713453	0.00474191	1.2448	0.00568263	1.70187	0.00222042	0.582884
1257	CATGGA	0.00344051	0.0035608	0.00338709	0.00306637	0.905313	0.00368677	1.08848	0.00111574	0.329411	0.00161008	0.452168	0.00375071	1.10736
1258	CATGGC	0.00292025	0.00276761	0.00278005	0.00181085	0.651373	0.00183157	0.658825	0.00337513	1.21405	0.00210731	0.761416	0.00225043	0.809492
1259	CATGGG	0.00344051	0.00352668	0.00412609	0.00177463	0.430101	0.00243421	0.589956	0.00835414	2.02471	0.0013733	0.389403	0.00259549	0.629045
1260	CATGGT	0.00370528	0.00388063	0.00405131	0.00260762	0.64365	0.00308412	0.761266	0.0127334	3.14304	0.00371738	0.957933	0.00390074	0.962835
1261	CATGTA	0.00424567	0.00400856	0.00398533	0.00350098	0.878467	0.00304867	0.764974	0.00281725	0.706907	0.00298338	0.744251	0.00327062	0.820666
1262	CATGTC	0.00328102	0.00347977	0.0037038	0.00400802	1.08214	0.00623914	1.68452	0.00729418	1.96938	0.00599043	1.7215	0.00648123	1.74989
1263	CATGTG	0.00369909	0.0039318	0.00399412	0.00647077	1.62007	0.00438394	1.0976	0.00255227	0.639005	0.00355164	0.903311	0.00325562	0.815102
1264	CATGTT	0.00418992	0.00472499	0.00441201	0.00228167	0.51715	0.00152434	0.345497	0.00177124	0.40146	0.00224937	0.476059	0.0015753	0.357048
1265	CATTAA	0.00447792	0.00414076	0.00392374	0.00403216	1.02763	0.00482116	1.22871	0.00140863	0.359001	0.00310177	0.749081	0.00490593	1.25032
1266	CATTAC	0.00421625	0.004064	0.00434603	0.00331989	0.763891	0.00423033	0.973378	0.000864702	0.198964	0.00464081	1.14193	0.00409578	0.942419
1267	CATTAG	0.00362322	0.003548	0.00355424	0.00239032	0.672527	0.00204426	0.575162	0.00483954	1.36162	0.00281764	0.794146	0.00220542	0.620503
1268	CATTAT	0.00443147	0.00440089	0.00419647	0.00298187	0.710566	0.00359223	0.856014	0.00726629	1.73152	0.0029597	0.672523	0.00360068	0.858027
1269	CATTCA	0.00366502	0.00382093	0.00382697	0.00290943	0.760245	0.00470299	1.22891	0.001311	0.342569	0.00767154	2.00777	0.00400576	1.04672
1270	CATTCC	0.00368825	0.00343713	0.00349266	0.00458749	1.31347	0.00573103	1.64088	0.00442114	1.26584	0.00620353	1.80486	0.00492093	1.40894
1271	CATTCG	0.00328102	0.00340728	0.00341348	0.00278871	0.81697	0.00317865	0.931207	0.00347275	1.01737	0.00428565	1.25779	0.00273052	0.799922
1272	CATTCT	0.00367122	0.00379108	0.00383577	0.00400802	1.04491	0.00410035	1.06898	0.00271963	0.709018	0.0031728	0.836912	0.00481592	1.25553
1273	CATTGA	0.0033956	0.0036205	0.00331231	0.0039718	1.1991	0.00367495	1.10948	0.00292883	0.884226	0.00144433	0.398932	0.00480091	1.44942
1274	CATTGC	0.00294348	0.00297231	0.00285043	0.00280078	0.982582	0.00232786	0.81667	0.00266384	0.934539	0.00279396	0.939996	0.00258049	0.905298
1275	CATTGG	0.0035938	0.00380813	0.00386656	0.00258348	0.66816	0.00283597	0.733462	0.00675025	1.7458	0.00125491	0.329535	0.00390074	1.00884
1276	CATTGT	0.00411715	0.00423031	0.00453518	0.00584301	1.28838	0.00657001	1.44868	0.00474191	1.04559	0.00393048	0.929123	0.00597113	1.31663
1277	CATTTA	0.0044516	0.00430707	0.00423606	0.00370621	0.874919	0.00310776	0.733643	0.00198045	0.467521	0.00286499	0.665183	0.0042008	0.991676
1278	CATTTC	0.00389728	0.00365888	0.00384016	0.00277664	0.723052	0.00457301	1.19084	0.00376564	0.980593	0.00859497	2.34907	0.00402076	1.04703
1279	CATTTG	0.00415896	0.00410664	0.00450439	0.00307845	0.683433	0.00401763	0.891937	0.0128729	2.85786	0.00400152	0.9744	0.00433582	0.962578
1280	CATTTT	0.00476902	0.00438383	0.00441201	0.00315088	0.71416	0.00434849	0.985604	0.00218965	0.496293	0.00362267	0.826371	0.00417079	0.945327
1281	CCAAAA	0.00568257	0.00492542	0.00461436	0.00539633	1.16947	0.00674726	1.46223	0.00552294	1.1969	0.00419094	0.85088	0.00601614	1.30379
1282	CCAAAC	0.00487586	0.00486145	0.00472433	0.00801603	1.69676	0.00641639	1.35816	0.00652711	1.38159	0.00473552	0.974097	0.00642122	1.35918
1283	CCAAAG	0.00400567	0.00369726	0.00389735	0.00313881	0.80537	0.00433668	1.11272	0.00626212	1.60676	0.00641663	1.73551	0.00442584	1.1356
1284	CCAAAT	0.00482631	0.00460558	0.00428884	0.00289736	0.675558	0.00434849	1.01391	0.00276147	0.643872	0.00414358	0.899687	0.00457587	1.06692
1285	CCAACA	0.00468231	0.00482307	0.00476831	0.00463578	0.972205	0.00504567	1.05817	0.00292883	0.614227	0.00326751	0.677475	0.00429082	0.89986
1286	CCAACC	0.00496257	0.00480175	0.00509383	0.00665186	1.30587	0.00516384	1.01374	0.00790784	1.55244	0.00440403	0.917173	0.00498095	0.97784
1287	CCAACG	0.00339715	0.00383799	0.0040821	0.00406838	0.996639	0.00386402	0.946575	0.00658289	1.61262	0.00303073	0.789668	0.00361569	0.885742
1288	CCAACT	0.00389264	0.00402562	0.00403811	0.00415288	1.02842	0.00432486	1.07101	0.0028312	0.70112	0.0049723	1.23516	0.00477091	1.18147
1289	CCAAGA	0.00360464	0.00347124	0.00338269	0.0027042	0.799424	0.00278871	0.824406	0.00178519	0.527743	0.00298338	0.859455	0.00240046	0.70963
1290	CCAAGC	0.00264774	0.00251175	0.00234457	0.00481686	2.05448	0.00415943	1.77407	0.00291488	1.24325	0.00144433	0.575031	0.00391574	1.67013
1291	CCAAGG	0.00327793	0.00319832	0.00362462	0.00306637	0.845984	0.0034977	0.964984	0.00345881	0.954253	0.00127859	0.399769	0.00279053	0.769882
1292	CCAAGT	0.00370993	0.00362476	0.00366421	0.00304223	0.830255	0.00243421	0.664321	0.00165967	0.45294	0.00153904	0.424592	0.00255048	0.696053
1293	CCAATA	0.00435405	0.00412797	0.00381817	0.00386315	1.01178	0.00571921	1.49789	0.00326355	0.854743	0.00291235	0.705516	0.00433582	1.13558
1294	CCAATC	0.00387715	0.00345419	0.00373459	0.00369414	0.989167	0.003285	0.879615	0.0017294	0.463077	0.00395416	1.14474	0.00342065	0.915936
1295	CCAATG	0.0038338	0.00426443	0.00425805	0.00653113	1.53383	0.00615643	1.44583	0.00705708	1.65735	0.00752948	1.76565	0.00490593	1.15215
1296	CCAATT	0.0043076	0.00424311	0.00410409	0.00376657	0.917759	0.00296596	0.722682	0.00209202	0.50974	0.00381209	0.898421	0.00232544	0.566615
1297	CCACAA	0.00445779	0.00405547	0.00375219	0.00311466	0.830092	0.00463209	1.2345	0.0093862	2.50153	0.0020126	0.496267	0.00459087	1.22352
1298	CCACAC	0.00407534	0.00383799	0.00410409	0.00861965	2.10026	0.00828341	2.01833	0.00358433	0.873355	0.00374106	0.974746	0.0073514	1.79124
1299	CCACAG	0.00324077	0.00313009	0.00342668	0.00275249	0.803254	0.00270599	0.789684	0.00298462	0.870995	0.0039068	1.24814	0.00348066	1.01575
1300	CCACAT	0.00384618	0.00388916	0.00379178	0.00364585	0.961514	0.00304867	0.804022	0.00294278	0.776094	0.00229673	0.590546	0.0031656	0.834859
1301	CCACCA	0.00386476	0.00394033	0.0040689	0.00551706	1.35591	0.0058492	1.43754	0.00468613	1.15169	0.00483023	1.22584	0.00621118	1.5265
1302	CCACCC	0.00500592	0.00511305	0.00502345	0.00749692	1.49239	0.00801163	1.59485	0.0089399	1.77964	0.00532746	1.04193	0.00793651	1.57989
1303	CCACCG	0.0029218	0.0028657	0.0033431	0.00325953	0.975003	0.003285	0.982622	0.00991618	2.96616	0.00383577	1.33851	0.00396075	1.18475
1304	CCACCT	0.0035876	0.00382946	0.00374779	0.00356134	0.950251	0.00600281	1.60169	0.0030683	0.818695	0.00213098	0.556472	0.0047409	1.26499
1305	CCACGA	0.0028769	0.00274629	0.00290762	0.00276457	0.950801	0.00278871	0.959105	0.00161783	0.556411	0.00300706	1.09495	0.00292556	1.00617
1306	CCACGC	0.00209496	0.00216207	0.00190909	0.00365792	1.91606	0.00218606	1.14508	0.00259411	1.35882	0.00130227	0.602326	0.00271552	1.42242
1307	CCACGG	0.00274373	0.00265247	0.00303958	0.00351305	1.15577	0.003285	1.08074	0.0100278	3.29906	0.00246247	0.928367	0.00319561	1.05133
1308	CCACGT	0.00285057	0.00285717	0.00307477	0.00272835	0.887334	0.00302504	0.983826	0.00252437	0.820995	0.00127859	0.447503	0.00310559	1.01002
1309	CCACTA	0.00337702	0.00312583	0.00293401	0.00360963	1.23027	0.00298959	1.01894	0.00552294	1.88239	0.00447507	1.43164	0.0041858	1.42665
1310	CCACTC	0.00305341	0.00310024	0.00308357	0.00552913	1.79309	0.00453756	1.47153	0.00432351	1.40211	0.00428565	1.38236	0.00511597	1.65911
1311	CCACTG	0.00284283	0.00298936	0.00316715	0.00368206	1.16258	0.0036395	1.14914	0.00317987	1.00402	0.00305441	1.02176	0.0036757	1.16057
1312	CCACTT	0.00337857	0.00337316	0.00319354	0.00309052	0.967741	0.00337954	1.05824	0.00237096	0.742423	0.00596676	1.76889	0.00385573	1.20735
1313	CCAGAA	0.00385702	0.00333905	0.00338269	0.0044064	1.30263	0.00544743	1.61039	0.00486744	1.43893	0.00544585	1.63096	0.0058061	1.71642
1314	CCAGAC	0.00352567	0.00333905	0.00378298	0.00385108	1.018	0.0041358	1.09326	0.00150626	0.398166	0.00393048	1.17713	0.00349566	0.92405
1315	CCAGAG	0.00295741	0.00301069	0.00326392	0.00290943	0.891392	0.00184338	0.564776	0.0019665	0.602496	0.0017995	0.597704	0.0020854	0.638924
1316	CCAGAT	0.00347147	0.00339449	0.00339149	0.0044064	1.29925	0.00404126	1.19159	0.00290094	0.855358	0.00196524	0.578951	0.00301557	0.88916
1317	CCAGCA	0.00339715	0.00320685	0.00320674	0.00519111	1.61881	0.00376948	1.17549	0.00662473	2.06588	0.00288867	0.90078	0.00388574	1.21174
1318	CCAGCC	0.00318502	0.00264395	0.00303518	0.0051066	1.68247	0.00534108	1.75972	0.00373774	1.23147	0.00184685	0.698522	0.0057761	1.90305
1319	CCAGCG	0.00225135	0.00214927	0.00251172	0.00275249	1.09586	0.00345044	1.37373	0.00592739	2.35989	0.00281764	1.31097	0.0036757	1.46342
1320	CCAGCT	0.00309057	0.0030448	0.00282844	0.00182292	0.644498	0.00225696	0.797954	0.00129705	0.458576	0.00120756	0.396597	0.00174033	0.615298
1321	CCAGGA	0.00313702	0.00283158	0.00283284	0.0026197	0.924761	0.00269418	0.951052	0.00179914	0.635101	0.00319648	1.12887	0.00303058	1.0698
1322	CCAGGC	0.00274993	0.00204693	0.00234017	0.00379071	1.61985	0.00324955	1.3886	0.00145047	0.619813	0.000899749	0.439561	0.00240046	1.02576
1323	CCAGGG	0.00323612	0.00323244	0.00327272	0.00322331	0.984904	0.00449029	1.37204	0.00847966	2.59101	0.000734006	0.227075	0.00436583	1.33401
1324	CCAGGT	0.00336928	0.00303627	0.00322873	0.00293358	0.908586	0.00362768	1.12356	0.00140863	0.436279	0.00168111	0.553675	0.00282054	0.873575
1325	CCAGTA	0.00359844	0.00355227	0.00386656	0.00220924	0.571371	0.00276507	0.715126	0.00516032	1.3346	0.00395416	1.11314	0.00286554	0.74111
1326	CCAGTC	0.00317883	0.00313862	0.0033431	0.00225753	0.67528	0.00337954	1.0109	0.00132495	0.396323	0.00331486	1.05615	0.00295556	0.884078
1327	CCAGTG	0.00333057	0.00321538	0.00376099	0.00306637	0.815311	0.00424214	1.12793	0.00701524	1.86527	0.004333	1.34759	0.00402076	1.06907
1328	CCAGTT	0.00390502	0.00396592	0.00380937	0.00415288	1.09018	0.00457301	1.20046	0.00214781	0.563822	0.00352796	0.88957	0.0031656	0.831003
1329	CCATAA	0.00428747	0.00423884	0.00396333	0.00543255	1.3707	0.0057783	1.45794	0.00450482	1.13662	0.00369371	0.871395	0.00543103	1.37032
1330	CCATAC	0.00424102	0.00424737	0.00428005	0.00519111	1.21286	0.00609734	1.4246	0.00428167	1.00038	0.00357532	0.841772	0.00487593	1.13922
1331	CCATAG	0.00339715	0.00335184	0.00345747	0.00259555	0.750709	0.0023515	0.680121	0.00287304	0.830967	0.00291235	0.868879	0.00220542	0.637871
1332	CCATAT	0.00410476	0.00424311	0.0040909	0.00347683	0.849895	0.00362768	0.88677	0.00288699	0.70571	0.00319648	0.753334	0.00363069	0.887505
1333	CCATCA	0.00357367	0.00338596	0.00366421	0.00225753	0.616102	0.00285961	0.780415	0.00267779	0.730795	0.00402519	1.18879	0.00252048	0.687864
1334	CCATCC	0.00384618	0.00413223	0.0040909	0.00455127	1.11254	0.00557742	1.36337	0.00562056	1.37392	0.00371738	0.899607	0.00426081	1.04153
1335	CCATCG	0.00285832	0.00272497	0.00391055	0.0024024	0.614338	0.00301322	0.770538	0.00150626	0.385178	0.00393048	1.44239	0.00307558	0.786485
1336	CCATCT	0.00346528	0.00366314	0.00355424	0.00125552	0.353246	0.00246966	0.694849	0.00128311	0.361007	0.00255718	0.698084	0.00228043	0.641609
1337	CCATGA	0.00355199	0.00352668	0.00352785	0.00370621	1.05056	0.0038522	1.09194	0.00364012	1.03182	0.00608514	1.72546	0.00403577	1.14397
1338	CCATGC	0.00319122	0.0026738	0.00314075	0.00411667	1.31073	0.00375767	1.19642	0.0017294	0.550634	0.00217834	0.814699	0.00435083	1.38528
1339	CCATGG	0.00337702	0.0034883	0.00376099	0.00254726	0.677286	0.00270599	0.71949	0.00476981	1.26823	0.00331486	0.95028	0.0026405	0.702077
1340	CCATGT	0.00383689	0.00415355	0.00391494	0.00501002	1.27972	0.00311957	0.796837	0.00157599	0.402557	0.00438036	1.0546	0.00250548	0.639977
1341	CCATTA	0.0041698	0.00388916	0.00376538	0.00223338	0.593135	0.00295414	0.784552	0.00108785	0.288908	0.00293602	0.754925	0.00349566	0.928368
1342	CCATTC	0.00357831	0.00344992	0.00379618	0.00187121	0.49292	0.00296596	0.781301	0.00429562	1.13156	0.00132595	0.384341	0.00283554	0.746946
1343	CCATTG	0.00364644	0.00379534	0.00414368	0.00467199	1.1275	0.00369858	0.892584	0.002622	0.63277	0.00369371	0.973221	0.00409578	0.988439
1344	CCATTT	0.0044098	0.00403841	0.00409969	0.00345269	0.842182	0.00579011	1.41233	0.00845176	2.06156	0.00724535	1.79411	0.00487593	1.18934
1345	CCCAAA	0.0055045	0.00499365	0.00473312	0.0062414	1.31866	0.00693632	1.46548	0.00460245	0.972391	0.00324383	0.649592	0.00663126	1.40103
1346	CCCAAC	0.00502915	0.00500644	0.00496626	0.00694159	1.39775	0.00548288	1.10403	0.00436535	0.879001	0.00248615	0.49659	0.00618117	1.24463
1347	CCCAAG	0.00359689	0.00360344	0.00365541	0.00411667	1.12618	0.00341499	0.934227	0.00316593	0.866092	0.00279396	0.775358	0.00364569	0.99734
1348	CCCAAT	0.00452747	0.00433266	0.00432403	0.00392351	0.907372	0.00343862	0.795234	0.00675025	1.5611	0.00452242	1.0438	0.00390074	0.902107
1349	CCCACA	0.00487121	0.00469514	0.00457037	0.00517903	1.13318	0.00671181	1.46855	0.00322171	0.704913	0.00348061	0.741322	0.00507096	1.10953
1350	CCCACC	0.00511741	0.005467	0.00509383	0.00830577	1.63056	0.00779893	1.53106	0.00757312	1.48672	0.00490126	0.896518	0.0084016	1.64937
1351	CCCACG	0.00314941	0.00324097	0.00384456	0.00456334	1.18696	0.00462027	1.20177	0.0050348	1.30959	0.00430932	1.32964	0.00436583	1.13559
1352	CCCACT	0.0037347	0.00388916	0.00375659	0.00392351	1.04443	0.0034268	0.912212	0.00386327	1.0284	0.00435668	1.12021	0.0042008	1.11825
1353	CCCAGA	0.00396076	0.003693	0.00403371	0.00325953	0.808072	0.00376948	0.934495	0.00174335	0.432195	0.00314912	0.852728	0.00375071	0.929841
1354	CCCAGC	0.00340954	0.00307039	0.00302199	0.00462371	1.53002	0.00400581	1.32556	0.00535557	1.7722	0.00151537	0.493542	0.00460588	1.52412
1355	CCCAGG	0.00354889	0.00325802	0.00348386	0.00336818	0.966796	0.00340317	0.976838	0.00543925	1.56127	0.00215466	0.66134	0.00348066	0.999082
1356	CCCAGT	0.00387405	0.00383372	0.00417008	0.00252312	0.605053	0.00355678	0.85293	0.00562056	1.34783	0.00369371	0.963478	0.00385573	0.924619
1357	CCCATA	0.0045476	0.0043753	0.00419647	0.00486515	1.15934	0.00476207	1.13478	0.00181308	0.43205	0.0027466	0.627751	0.00426081	1.01533
1358	CCCATC	0.00383534	0.00386357	0.00426685	0.00452713	1.061	0.00503385	1.17976	0.0050348	1.17998	0.00367003	0.949906	0.0042158	0.988036
1359	CCCATG	0.0039267	0.00426443	0.00435922	0.0061086	1.4013	0.00466754	1.07073	0.0054532	1.25096	0.00681915	1.59908	0.00541603	1.24243
1360	CCCATT	0.00418992	0.00394033	0.00439881	0.00232996	0.529679	0.00258783	0.588301	0.00591345	1.34433	0.00326751	0.829247	0.00235545	0.535473
1361	CCCCAA	0.00536979	0.00501497	0.00523459	0.00691745	1.32149	0.00609734	1.16482	0.0056903	1.08706	0.00409623	0.8168	0.0063162	1.20663
1362	CCCCAC	0.00516231	0.00531348	0.00491348	0.0108651	2.21129	0.0104931	2.13558	0.00796363	1.62077	0.00795568	1.49726	0.00951181	1.93586
1363	CCCCAG	0.0042596	0.00433266	0.00476831	0.00322331	0.675986	0.00431304	0.904522	0.00754522	1.58237	0.00194156	0.448123	0.00544603	1.14213
1364	CCCCAT	0.00473186	0.00497232	0.00491787	0.0036217	0.736436	0.00446666	0.90825	0.00714077	1.452	0.00326751	0.657139	0.00507096	1.03113
1365	CCCCCA	0.00591482	0.00620048	0.00619353	0.00893353	1.4424	0.00816524	1.31835	0.0115061	1.85776	0.00501965	0.809559	0.00831158	1.34198
1366	CCCCCC	0.00760875	0.00786361	0.00888121	0.0167323	1.88401	0.014109	1.58863	0.0117432	1.32225	0.00899749	1.14419	0.0143427	1.61495
1367	CCCCCG	0.00462657	0.00458426	0.00561289	0.00491344	0.875386	0.00600281	1.06947	0.00585766	1.04361	0.0041199	0.898706	0.00678129	1.20816
1368	CCCCCT	0.00522424	0.00525804	0.00570526	0.00654321	1.14687	0.00672362	1.17849	0.00511848	0.89715	0.00378842	0.7205	0.00657125	1.15179
1369	CCCCGA	0.00400102	0.00393607	0.00424046	0.00536012	1.26404	0.00375767	0.886147	0.00336118	0.792646	0.00260454	0.66171	0.00345066	0.813746
1370	CCCCGC	0.00337083	0.00315568	0.00351905	0.00599995	1.70499	0.00488024	1.38681	0.00396089	1.12556	0.00504333	1.59818	0.00514598	1.46232
1371	CCCCGG	0.0038276	0.00302774	0.00363782	0.00490137	1.34734	0.00373403	1.02645	0.0043793	1.20382	0.00222569	0.7351	0.0047109	1.29498
1372	CCCCGT	0.0038756	0.00404268	0.0044604	0.00741242	1.66183	0.00634549	1.42263	0.00387721	0.869253	0.0029597	0.732114	0.00720137	1.61451
1373	CCCCTA	0.00458786	0.00447339	0.00428444	0.00389936	0.910121	0.00374585	0.87429	0.00525795	1.22722	0.00456978	1.02155	0.00405077	0.94546
1374	CCCCTC	0.00434321	0.00426869	0.00447799	0.00529976	1.18351	0.00498659	1.11358	0.00239885	0.535698	0.00629824	1.47545	0.00483092	1.07881
1375	CCCCTG	0.00410167	0.00440089	0.00500145	0.00508245	1.0162	0.00597918	1.19549	0.0043793	0.875605	0.00629824	1.43113	0.00615117	1.22988
1376	CCCCTT	0.00433702	0.00425164	0.00471553	0.00380279	0.806439	0.00445484	0.944718	0.00157599	0.334213	0.00293602	0.690563	0.00327062	0.693585
1377	CCCGAA	0.00402734	0.0036205	0.00359823	0.00410459	1.14073	0.00352133	0.97863	0.00278936	0.775204	0.00215466	0.595128	0.00331563	0.921461
1378	CCCGAC	0.0033538	0.00354374	0.00353665	0.00650699	1.83988	0.003994	1.12932	0.00609475	1.72331	0.00227305	0.641427	0.00510097	1.44232
1379	CCCGAG	0.00290012	0.00289128	0.00339149	0.00427361	1.2601	0.00333227	0.98254	0.0070013	2.06437	0.00175214	0.606009	0.00300057	0.884736
1380	CCCGAT	0.00359844	0.00362903	0.00379178	0.00363377	0.95833	0.00379312	1.00035	0.00124127	0.327357	0.00267557	0.737269	0.0041858	1.10391
1381	CCCGCA	0.00331354	0.00313862	0.00324193	0.00387522	1.19535	0.00389946	1.20282	0.00390511	1.20456	0.0027466	0.875099	0.00297056	0.916296
1382	CCCGCC	0.00292025	0.00283158	0.00302199	0.00457542	1.51404	0.00537653	1.77914	0.00383537	1.26916	0.0061325	2.16575	0.00510097	1.68795
1383	CCCGCG	0.00184103	0.00172283	0.00201466	0.00187121	0.9288	0.00238695	1.18479	0.0036959	1.83451	0.00217834	1.2644	0.00249047	1.23618
1384	CCCGCT	0.00298219	0.00276761	0.00325512	0.00399594	1.22759	0.00453756	1.39397	0.00352854	1.084	0.00222569	0.804193	0.00411078	1.26287
1385	CCCGGA	0.0033987	0.00313009	0.00303518	0.00528768	1.74213	0.00679452	2.23859	0.0056903	1.87478	0.00265189	0.847225	0.00721637	2.37757
1386	CCCGGC	0.00283044	0.00214074	0.00218621	0.00275249	1.25902	0.00337954	1.54584	0.00203623	0.931399	0.00208363	0.973321	0.0031806	1.45485
1387	CCCGGG	0.0033507	0.00282305	0.00329911	0.00324746	0.984344	0.00281234	0.852454	0.00333329	1.01036	0.0039068	1.38389	0.00280553	0.850391
1388	CCCGGT	0.00347457	0.00287422	0.0033519	0.00309052	0.922021	0.00398218	1.18804	0.00407247	1.21497	0.00284131	0.988549	0.00405077	1.2085
1389	CCCGTA	0.00381831	0.00414502	0.00423606	0.00284907	0.672576	0.00425396	1.00423	0.00839598	1.98203	0.00350429	0.84542	0.00501095	1.18293
1390	CCCGTC	0.00311535	0.00293393	0.00337389	0.00631383	1.87138	0.00495114	1.46749	0.00291488	0.863953	0.00322015	1.09756	0.00546104	1.61862
1391	CCCGTG	0.00326709	0.00355227	0.003717	0.00451505	1.2147	0.00327319	0.8806	0.0036959	0.994325	0.00556424	1.56639	0.0031506	0.847619
1392	CCCGTT	0.00377341	0.00368873	0.00426245	0.00232996	0.546625	0.00288324	0.676428	0.00305435	0.716571	0.00191789	0.519931	0.00342065	0.802508
1393	CCCTAA	0.00442063	0.00403415	0.00403371	0.00371828	0.921801	0.00395855	0.981366	0.00796363	1.97427	0.00693754	1.7197	0.00388574	0.963316
1394	CCCTAC	0.00428902	0.00408106	0.00437682	0.00493759	1.12812	0.0049984	1.14202	0.00357038	0.815748	0.00305441	0.748436	0.00457587	1.04548
1395	CCCTAG	0.00340954	0.00342434	0.00384896	0.00202815	0.526935	0.00239876	0.623223	0.00669447	1.73929	0.00625089	1.82543	0.00333063	0.865333
1396	CCCTAT	0.00408154	0.00406826	0.00387975	0.0039718	1.02372	0.00404126	1.04163	0.00242674	0.625489	0.0039068	0.960312	0.00450086	1.16009
1397	CCCTCA	0.00377186	0.00385078	0.00392374	0.00470821	1.19993	0.00459664	1.17149	0.0017294	0.440754	0.00513804	1.33429	0.0047109	1.20061
1398	CCCTCC	0.00434941	0.00450324	0.00456597	0.00550499	1.20566	0.0101268	2.21788	0.00334723	0.733083	0.0070796	1.57211	0.00777148	1.70204
1399	CCCTCG	0.00315096	0.00302774	0.00365541	0.00235411	0.644005	0.00285961	0.782294	0.00280331	0.766892	0.00279396	0.922785	0.00325562	0.890629
1400	CCCTCT	0.00351018	0.00341581	0.00363782	0.00316295	0.869464	0.00460846	1.26682	0.00539741	1.4837	0.0025335	0.7417	0.00511597	1.40633
1401	CCCTGA	0.00364954	0.00376549	0.00376099	0.00601202	1.59852	0.00508112	1.35101	0.00142257	0.378245	0.00478288	1.27019	0.0047409	1.26055
1402	CCCTGC	0.00323148	0.00319406	0.00317594	0.00358548	1.12895	0.00462027	1.45477	0.00191071	0.60162	0.00314912	0.985932	0.00408078	1.2849
1403	CCCTGG	0.00367122	0.00339022	0.00395893	0.00338025	0.85383	0.00391128	0.987964	0.00338907	0.856058	0.00868968	2.56316	0.00490593	1.23921
1404	CCCTGT	0.00397625	0.00415782	0.00412169	0.00490137	1.18917	0.00567195	1.37612	0.00122732	0.297771	0.00636928	1.53188	0.00661626	1.60523
1405	CCCTTA	0.00419302	0.00386784	0.00419207	0.00290943	0.694033	0.00272963	0.65114	0.000948383	0.226233	0.0017995	0.465247	0.00352567	0.841033
1406	CCCTTC	0.00382451	0.00368447	0.00386216	0.00370621	0.959621	0.00410035	1.06167	0.00235701	0.610283	0.00786097	2.13354	0.0042308	1.09545
1407	CCCTTG	0.00363406	0.00378255	0.00427565	0.00481686	1.12658	0.00360405	0.842925	0.0043793	1.02424	0.00329119	0.870098	0.00343565	0.80354
1408	CCCTTT	0.00430451	0.00415782	0.00420527	0.0048893	1.16266	0.00540017	1.28414	0.0043514	1.03475	0.00210731	0.50683	0.00457587	1.08813
1409	CCGAAA	0.00371767	0.00348404	0.00319354	0.00371828	1.16431	0.00423033	1.32465	0.00274752	0.860337	0.00248615	0.713582	0.00399076	1.24964
1410	CCGAAC	0.00358451	0.00333052	0.00340028	0.00399594	1.17518	0.00369858	1.08773	0.00256621	0.754705	0.00182318	0.547415	0.00342065	1.00599
1411	CCGAAG	0.0030209	0.00296378	0.00312756	0.00115894	0.370559	0.00224515	0.717859	0.00536952	1.71684	0.00501965	1.69367	0.00198038	0.633202
1412	CCGAAT	0.00345754	0.00353095	0.00358503	0.00379071	1.05737	0.00355678	0.99212	0.00149231	0.416261	0.00203627	0.576693	0.00274552	0.765829
1413	CCGACA	0.00279328	0.0027932	0.00270967	0.00315088	1.16283	0.00295414	1.09022	0.00188282	0.694852	0.00127859	0.457751	0.00280553	1.03538
1414	CCGACC	0.00326554	0.00347124	0.00364222	0.00487722	1.33908	0.00428941	1.17769	0.00645737	1.77292	0.00132595	0.38198	0.00424581	1.16572
1415	CCGACG	0.00226528	0.00235823	0.00261729	0.0024024	0.917893	0.00148889	0.568865	0.00211991	0.809964	0.00520907	2.20889	0.0015903	0.607613
1416	CCGACT	0.00297599	0.00305333	0.00299999	0.00329575	1.09859	0.00291869	0.9729	0.00235701	0.785672	0.00149169	0.488545	0.00280553	0.93518
1417	CCGAGA	0.00274373	0.00255439	0.0026041	0.00457542	1.75701	0.00361587	1.38853	0.000892596	0.342766	0.00312544	1.22356	0.00358568	1.37694
1418	CCGAGC	0.00231483	0.00185929	0.00219941	0.00210059	0.95507	0.00270599	1.23033	0.00136679	0.621434	0.000923427	0.496655	0.00214541	0.975448
1419	CCGAGG	0.00270812	0.00258851	0.00283724	0.00395973	1.39563	0.00309594	1.09118	0.00255227	0.899561	0.00250983	0.969603	0.0026255	0.925372
1420	CCGAGT	0.00274373	0.00264821	0.00289882	0.00304223	1.04947	0.00251693	0.86826	0.00259411	0.894884	0.00286499	1.08186	0.00258049	0.890187
1421	CCGATA	0.00329031	0.00337316	0.00319354	0.00325953	1.02066	0.00347407	1.08784	0.000516032	0.161586	0.00144433	0.428184	0.00280553	0.878503
1422	CCGATC	0.00280722	0.00266527	0.00264369	0.00403216	1.5252	0.00278871	1.05486	0.00140863	0.532827	0.00213098	0.799539	0.00361569	1.36767
1423	CCGATG	0.00296051	0.0031045	0.00346187	0.00281285	0.812525	0.00270599	0.781657	0.0050348	1.45436	0.00428565	1.38046	0.00349566	1.00976
1424	CCGATT	0.00329496	0.00336463	0.00324632	0.00444262	1.36851	0.00587283	1.80907	0.00242674	0.747536	0.00542217	1.61152	0.00574609	1.77003
1425	CCGCAA	0.00308438	0.00307465	0.00293401	0.00214888	0.732403	0.00203245	0.692721	0.00421194	1.43556	0.00127859	0.415849	0.00241546	0.823262
1426	CCGCAC	0.00307199	0.00275056	0.0029692	0.00420117	1.41492	0.0034268	1.15412	0.00407247	1.37157	0.00326751	1.18794	0.00351067	1.18236
1427	CCGCAG	0.00255328	0.00260983	0.00267008	0.00173842	0.651073	0.00194973	0.730215	0.00138073	0.517113	0.00255718	0.979827	0.00205539	0.769786
1428	CCGCAT	0.00318657	0.00310877	0.00308357	0.00222131	0.72037	0.00264691	0.858392	0.00153415	0.497524	0.00336222	1.08153	0.00193537	0.627639
1429	CCGCCA	0.0020067	0.0018337	0.00178592	0.00223338	1.25055	0.0023515	1.31669	0.00287304	1.60872	0.00198892	1.08465	0.0026105	1.46171
1430	CCGCCC	0.00318193	0.00312156	0.00313196	0.00435811	1.3915	0.00529382	1.69026	0.00320777	1.02421	0.00741109	2.37416	0.00498095	1.59036
1431	CCGCCG	0.00191225	0.00165033	0.0018475	0.0020523	1.11085	0.00259964	1.40711	0.0035146	1.90235	0.00184685	1.11908	0.00282054	1.52668
1432	CCGCCT	0.00263535	0.00257571	0.00266568	0.00243861	0.914818	0.00306049	1.14811	0.00188282	0.706318	0.00340958	1.32374	0.00280553	1.05246
1433	CCGCGA	0.00190141	0.0017868	0.0018519	0.00129174	0.697521	0.0018552	1.00178	0.000753128	0.406678	0.00111285	0.622817	0.00199538	1.07748
1434	CCGCGC	0.00130993	0.000963761	0.00119208	0.00194365	1.63047	0.00144162	1.20933	0.00118548	0.994463	0.00106549	1.10556	0.00135026	1.13269
1435	CCGCGG	0.00209496	0.00191899	0.00190029	0.00150904	0.794112	0.001997	1.05089	0.00382143	2.01097	0.00478288	2.49239	0.00163531	0.86056
1436	CCGCGT	0.00199896	0.00204693	0.00190029	0.00141246	0.743289	0.00196155	1.03224	0.00150626	0.792646	0.00130227	0.636207	0.00196537	1.03425
1437	CCGCTA	0.00267096	0.00252881	0.00235776	0.00269213	1.14182	0.00304867	1.29304	0.00104601	0.443645	0.00575366	2.27525	0.00246047	1.04356
1438	CCGCTC	0.00266322	0.00235823	0.00256011	0.00206437	0.80636	0.00194973	0.761582	0.00313803	1.22574	0.00172847	0.732951	0.00207039	0.808713
1439	CCGCTG	0.00267096	0.00234117	0.00281964	0.00255934	0.907682	0.0022806	0.808825	0.00412825	1.46411	0.00265189	1.13272	0.00229544	0.814088
1440	CCGCTT	0.0031107	0.0030576	0.00285923	0.00290943	1.01756	0.00353315	1.2357	0.00101812	0.356081	0.0017995	0.588534	0.00361569	1.26457
1441	CCGGAA	0.00325935	0.00294246	0.00287682	0.00456334	1.58624	0.00386402	1.34315	0.00280331	0.974445	0.00104181	0.354063	0.00379572	1.31941
1442	CCGGAC	0.0031169	0.00290834	0.0029604	0.00484101	1.63525	0.00496296	1.67645	0.0034867	1.17778	0.00445139	1.53056	0.00504096	1.7028
1443	CCGGAG	0.00265703	0.00261836	0.002956	0.00228167	0.771877	0.00360405	1.21923	0.00410036	1.38713	0.00182318	0.696305	0.00373571	1.26377
1444	CCGGAT	0.00314322	0.00311303	0.00292081	0.00298187	1.0209	0.00271781	0.930497	0.00506269	1.73332	0.00504333	1.62007	0.00364569	1.24818
1445	CCGGCA	0.00279173	0.00218765	0.00220381	0.00278871	1.26541	0.00259964	1.17962	0.00334723	1.51884	0.00260454	1.19056	0.00252048	1.14369
1446	CCGGCC	0.00264464	0.0022303	0.00253812	0.00461163	1.81695	0.00347407	1.36876	0.00181308	0.714343	0.00532746	2.38868	0.00400576	1.57824
1447	CCGGCG	0.00192309	0.00162901	0.00176832	0.00204023	1.15376	0.00269418	1.52358	0.0024128	1.36446	0.00130227	0.799422	0.0026555	1.50171
1448	CCGGCT	0.00293264	0.00255013	0.00236216	0.00281285	1.1908	0.00317865	1.34565	0.00264989	1.12181	0.00203627	0.798499	0.00286554	1.2131
1449	CCGGGA	0.00306115	0.00288702	0.00305718	0.00435811	1.42554	0.00368677	1.20594	0.00391905	1.28192	0.00104181	0.360862	0.00408078	1.33482
1450	CCGGGC	0.00261057	0.00237102	0.00252492	0.00271628	1.07579	0.00245784	0.973435	0.00299856	1.18759	0.00381209	1.60779	0.00286554	1.13491
1451	CCGGGG	0.00351793	0.00327082	0.00402052	0.0034044	0.846757	0.00346225	0.861146	0.00341697	0.849883	0.00213098	0.651514	0.00321061	0.798557
1452	CCGGGT	0.00338941	0.00315141	0.00350146	0.00265591	0.758517	0.00257601	0.735697	0.00677815	1.93581	0.0025335	0.803926	0.00291055	0.831241
1453	CCGGTA	0.00333057	0.00321538	0.00328152	0.00277664	0.846145	0.00291869	0.889434	0.00555083	1.69154	0.00168111	0.522834	0.00292556	0.891526
1454	CCGGTC	0.0028289	0.00247763	0.00266128	0.00243861	0.91633	0.00304867	1.14557	0.00326355	1.22631	0.00336222	1.35703	0.00255048	0.958367
1455	CCGGTG	0.0031556	0.00312156	0.00351465	0.00511867	1.45638	0.00586101	1.66759	0.00725234	2.06346	0.00435668	1.39567	0.00589612	1.67758
1456	CCGGTT	0.00362631	0.00364182	0.0037214	0.00373035	1.00241	0.00457301	1.22884	0.00627606	1.68648	0.00445139	1.2223	0.00532601	1.43119
1457	CCGTAA	0.00358915	0.00362903	0.00365981	0.00304223	0.831253	0.00354497	0.96862	0.00308224	0.842186	0.00224937	0.619828	0.00334564	0.914155
1458	CCGTAC	0.00340489	0.00371005	0.00401172	0.00525147	1.30903	0.00608553	1.51694	0.0129147	3.21925	0.0051854	1.39766	0.00589612	1.46972
1459	CCGTAG	0.00290012	0.0031173	0.00353225	0.00358548	1.01507	0.00295414	0.836334	0.00248253	0.702819	0.00146801	0.470924	0.00391574	1.10857
1460	CCGTAT	0.00380902	0.0040043	0.00395893	0.0024024	0.606829	0.00303686	0.76709	0.00753128	1.90235	0.00395416	0.987479	0.00319561	0.807189
1461	CCGTCA	0.0029729	0.00269938	0.00307477	0.00331989	1.07972	0.00334409	1.08759	0.00323566	1.05233	0.00217834	0.806977	0.00291055	0.946592
1462	CCGTCC	0.00320515	0.00327508	0.00373899	0.00514282	1.37546	0.00453756	1.21358	0.00506269	1.35403	0.00213098	0.650666	0.0036907	0.987085
1463	CCGTCG	0.00222193	0.00223883	0.00243254	0.00405631	1.66752	0.00346225	1.4233	0.00574608	2.36217	0.00210731	0.941256	0.0047409	1.94895
1464	CCGTCT	0.00308128	0.00314715	0.00328591	0.00558949	1.70105	0.0038522	1.17234	0.00195255	0.594219	0.00146801	0.466458	0.00339064	1.03187
1465	CCGTGA	0.00295277	0.00310024	0.00292521	0.00216095	0.738732	0.00205608	0.702883	0.00125521	0.429102	0.00381209	1.22961	0.00196537	0.671874
1466	CCGTGC	0.00261057	0.00244778	0.00239735	0.00366999	1.53085	0.00256419	1.06959	0.00297067	1.23915	0.00258086	1.05437	0.00267051	1.11394
1467	CCGTGG	0.00321444	0.00328361	0.0037258	0.00389936	1.04659	0.00320229	0.859491	0.00245464	0.658823	0.00175214	0.533603	0.00426081	1.1436
1468	CCGTGT	0.00331664	0.00344139	0.00352785	0.00306637	0.869191	0.00303686	0.860824	0.00517427	1.46669	0.00255718	0.743066	0.00348066	0.986624
1469	CCGTTA	0.00381057	0.00389769	0.00373019	0.0022696	0.60844	0.00402945	1.08022	0.00115758	0.310328	0.0039068	1.00234	0.00388574	1.0417
1470	CCGTTC	0.00333986	0.00336037	0.00384456	0.00239032	0.621741	0.0035686	0.92822	0.00263595	0.68563	0.00381209	1.13443	0.00292556	0.760959
1471	CCGTTG	0.00333831	0.0036205	0.00373899	0.00382693	1.02352	0.00427759	1.14405	0.00271963	0.727369	0.00279396	0.771705	0.00438083	1.17166
1472	CCGTTT	0.00408309	0.00390622	0.00402931	0.00246276	0.61121	0.00337954	0.838737	0.00422588	1.04878	0.00326751	0.83649	0.00274552	0.681387
1473	CCTAAA	0.00449186	0.00404268	0.00379178	0.00509453	1.34357	0.00491569	1.29641	0.00525795	1.38667	0.00132595	0.327987	0.00499595	1.31757
1474	CCTAAC	0.00401496	0.00376549	0.00395453	0.00514282	1.30049	0.00469117	1.18628	0.00366801	0.927546	0.00177582	0.471604	0.0047109	1.19126
1475	CCTAAG	0.00333522	0.00333478	0.0033387	0.00299394	0.896738	0.00246966	0.739707	0.00387721	1.16129	0.00582469	1.74665	0.00249047	0.745941
1476	CCTAAT	0.00410631	0.00356506	0.00381377	0.0024869	0.652085	0.00186702	0.489546	0.00497901	1.30553	0.0059194	1.66039	0.00228043	0.597947
1477	CCTACA	0.00394993	0.00401283	0.00395893	0.00421325	1.06424	0.00504567	1.2745	0.00668052	1.68745	0.00430932	1.07389	0.00489093	1.23542
1478	CCTACC	0.00395457	0.00423884	0.00438122	0.00457542	1.04432	0.00496296	1.13278	0.00400273	0.913612	0.00303073	0.714991	0.00432082	0.986214
1479	CCTACG	0.00302709	0.00335184	0.00363342	0.00144868	0.39871	0.00177248	0.487828	0.00128311	0.35314	0.00194156	0.579253	0.00142527	0.392267
1480	CCTACT	0.00366657	0.00365462	0.00351905	0.0027042	0.768447	0.00232786	0.661503	0.00792179	2.25111	0.0025335	0.693234	0.00300057	0.852665
1481	CCTAGA	0.00312154	0.00300642	0.00313196	0.00206437	0.659131	0.00275326	0.879086	0.00521611	1.66545	0.00215466	0.716686	0.0031506	1.00595
1482	CCTAGC	0.00285986	0.00268659	0.00239295	0.00249897	1.0443	0.00258783	1.08144	0.00104601	0.437121	0.000781361	0.290837	0.00234044	0.978056
1483	CCTAGG	0.00305806	0.00282305	0.00336509	0.00165391	0.49149	0.00218606	0.64963	0.00691762	2.0557	0.00260454	0.922596	0.00259549	0.771299
1484	CCTAGT	0.00335225	0.00310024	0.00349706	0.00117102	0.334858	0.00109894	0.314247	0.00330539	0.945193	0.00506701	1.63439	0.00165031	0.471915
1485	CCTATA	0.00380593	0.00366314	0.0037126	0.00237825	0.640589	0.00277689	0.747964	0.00252437	0.679947	0.00229673	0.626983	0.0031506	0.848623
1486	CCTATC	0.00353651	0.00342434	0.00354105	0.00371828	1.05005	0.00343862	0.971075	0.00297067	0.838925	0.00277028	0.808998	0.00279053	0.788053
1487	CCTATG	0.00358915	0.00382946	0.00394134	0.00409252	1.03836	0.00555378	1.40911	0.00121337	0.307858	0.00741109	1.93528	0.00562607	1.42745
1488	CCTATT	0.00400257	0.00390195	0.00365981	0.00486515	1.32934	0.00334409	0.913731	0.000948383	0.259134	0.00156272	0.400497	0.00406577	1.11092
1489	CCTCAA	0.00337238	0.00358638	0.00323753	0.00463578	1.43189	0.00336772	1.04021	0.00230122	0.710797	0.0015864	0.44234	0.00390074	1.20485
1490	CCTCAC	0.00351947	0.00342007	0.00319794	0.00609653	1.90639	0.00402945	1.26001	0.00312408	0.976906	0.00156272	0.456927	0.00442584	1.38397
1491	CCTCAG	0.00287535	0.00296378	0.0033255	0.00411667	1.23791	0.00456119	1.37158	0.00103206	0.310348	0.00303073	1.02259	0.00486092	1.46171
1492	CCTCAT	0.00351018	0.0034883	0.00340028	0.00220924	0.649722	0.00324955	0.955672	0.00132495	0.389658	0.0059194	1.69693	0.00348066	1.02364
1493	CCTCCA	0.0034947	0.00367594	0.00347506	0.00574643	1.65362	0.0072081	2.07424	0.00284515	0.818733	0.00456978	1.24316	0.00657125	1.89097
1494	CCTCCC	0.00419457	0.00456294	0.00464075	0.00462371	0.996327	0.00644003	1.38771	0.00347275	0.748318	0.00461713	1.01188	0.00666127	1.43539
1495	CCTCCG	0.00302864	0.00276335	0.00348386	0.00281285	0.807396	0.00281234	0.807248	0.00191071	0.548447	0.00130227	0.471264	0.00205539	0.589975
1496	CCTCCT	0.00341418	0.00360344	0.00378298	0.00282493	0.746746	0.00397036	1.04953	0.0032775	0.86638	0.00286499	0.79507	0.00354067	0.935948
1497	CCTCGA	0.00276386	0.00275056	0.00266568	0.00200401	0.751781	0.00203245	0.76245	0.00146441	0.549359	0.00161008	0.585364	0.00190536	0.714775
1498	CCTCGC	0.00220954	0.00214074	0.00230938	0.00278871	1.20756	0.00229241	0.992654	0.00118548	0.513333	0.00265189	1.23877	0.00193537	0.838047
1499	CCTCGG	0.00288928	0.00275909	0.00301759	0.00265591	0.880145	0.00238695	0.791011	0.00415615	1.37731	0.0109154	3.95616	0.00240046	0.795489
1500	CCTCGT	0.00298064	0.00299363	0.00336949	0.00411667	1.22175	0.00418306	1.24145	0.0050348	1.49423	0.00300706	1.00449	0.0041858	1.24226
1501	CCTCTA	0.00322064	0.00303627	0.00329031	0.0020523	0.623739	0.00246966	0.750585	0.0034867	1.05969	0.00125491	0.413307	0.00237045	0.720433
1502	CCTCTC	0.00287225	0.00278041	0.00312756	0.00225753	0.721818	0.00230423	0.736751	0.00157599	0.503904	0.00250983	0.902683	0.00228043	0.729142
1503	CCTCTG	0.00297444	0.00323244	0.00322873	0.0036217	1.12171	0.00462027	1.43099	0.00309619	0.95895	0.00528011	1.63348	0.00450086	1.394
1504	CCTCTT	0.00346064	0.00350536	0.00346627	0.00194365	0.560732	0.00245784	0.709076	0.00132495	0.38224	0.00580101	1.6549	0.0026405	0.761771
1505	CCTGAA	0.00360773	0.0035011	0.00352785	0.003839	1.0882	0.00316684	0.897668	0.00380748	1.07926	0.00248615	0.710106	0.00373571	1.05892
1506	CCTGAC	0.00330115	0.00327508	0.00352345	0.00412874	1.17179	0.00285961	0.811593	0.00111574	0.316663	0.00168111	0.513303	0.00321061	0.911212
1507	CCTGAG	0.00289857	0.00290834	0.00329031	0.00275249	0.836544	0.00205608	0.624889	0.000711287	0.216176	0.000781361	0.268662	0.00187536	0.569963
1508	CCTGAT	0.00344825	0.00347551	0.00351465	0.00377864	1.07511	0.00408853	1.16328	0.00105996	0.301582	0.0109391	3.14747	0.00289555	0.823851
1509	CCTGCA	0.00307509	0.00298936	0.00303958	0.00292151	0.961154	0.00257601	0.847489	0.00274752	0.903915	0.00572998	1.91679	0.00225043	0.740374
1510	CCTGCC	0.00280567	0.0028657	0.00301319	0.00290943	0.965567	0.00261146	0.866677	0.00345881	1.14789	0.00388313	1.35504	0.00250548	0.831503
1511	CCTGCG	0.00245883	0.00228573	0.00248093	0.00304223	1.22624	0.00348589	1.40507	0.000948383	0.382269	0.00215466	0.942657	0.00325562	1.31226
1512	CCTGCT	0.00314012	0.0028657	0.00294721	0.00197986	0.671776	0.00250511	0.849995	0.000976276	0.331255	0.00445139	1.55334	0.00268551	0.911206
1513	CCTGGA	0.00325935	0.003177	0.00338709	0.0024024	0.709281	0.00224515	0.662855	0.000794968	0.234706	0.00542217	1.7067	0.00250548	0.739714
1514	CCTGGC	0.00290167	0.00234544	0.00272726	0.00229374	0.841042	0.00151252	0.554592	0.00136679	0.501157	0.000828716	0.353331	0.00190536	0.698635
1515	CCTGGG	0.0034436	0.00339449	0.00386216	0.00335611	0.868973	0.00361587	0.93623	0.00404457	1.04723	0.00426197	1.25556	0.00435083	1.12653
1516	CCTGGT	0.00372851	0.00360771	0.00381817	0.00374242	0.980162	0.00449029	1.17603	0.00287304	0.752466	0.00456978	1.26667	0.005251	1.37527
1517	CCTGTA	0.00390038	0.00398724	0.00381377	0.00264384	0.693235	0.00256419	0.672351	0.00126916	0.332783	0.000876071	0.219719	0.00312059	0.818243
1518	CCTGTC	0.00323767	0.00333478	0.00307477	0.00427361	1.38989	0.00417125	1.3566	0.00274752	0.893569	0.000734006	0.220106	0.00345066	1.12225
1519	CCTGTG	0.00359225	0.00388916	0.00391494	0.00300601	0.76783	0.00389946	0.996046	0.000990223	0.252934	0.00191789	0.493136	0.00429082	1.09601
1520	CCTGTT	0.0041218	0.00434119	0.0040645	0.00344062	0.846503	0.00632186	1.55538	0.000892596	0.219608	0.00288867	0.665409	0.00561107	1.3805
1521	CCTTAA	0.00403354	0.00364609	0.00376978	0.00374242	0.992743	0.00404126	1.07201	0.00391905	1.0396	0.00499597	1.37023	0.0042158	1.11831
1522	CCTTAC	0.0039778	0.00414076	0.00428444	0.00336818	0.786142	0.00449029	1.04805	0.00136679	0.319011	0.00385945	0.932063	0.00357068	0.833405
1523	CCTTAG	0.00334451	0.00339449	0.00353225	0.00255934	0.724563	0.00343862	0.973493	0.000669447	0.189524	0.00198892	0.585927	0.00282054	0.79851
1524	CCTTAT	0.00415431	0.004064	0.00395893	0.00393558	0.994102	0.0031432	0.793953	0.00147836	0.373424	0.00544585	1.34002	0.00240046	0.606339
1525	CCTTCA	0.00356438	0.00358638	0.00354984	0.00211266	0.595142	0.00298959	0.842175	0.00642948	1.8112	0.00191789	0.534769	0.00394575	1.11153
1526	CCTTCC	0.00381057	0.00366741	0.00378298	0.00356134	0.941411	0.00418306	1.10576	0.00218965	0.578816	0.00575366	1.56886	0.00405077	1.07079
1527	CCTTCG	0.00309831	0.00309171	0.00349266	0.0021368	0.611799	0.00249329	0.713867	0.00472797	1.35369	0.00494862	1.60061	0.00307558	0.880586
1528	CCTTCT	0.00346683	0.00359065	0.0037038	0.00179878	0.485657	0.00300141	0.810358	0.00198045	0.534706	0.00596676	1.66175	0.00241546	0.652157
1529	CCTTGA	0.00348231	0.003548	0.0033563	0.00293358	0.874052	0.00269418	0.802723	0.00239885	0.714732	0.00561159	1.58162	0.00220542	0.657099
1530	CCTTGC	0.00299922	0.0027932	0.00281084	0.00142454	0.5068	0.00154797	0.550714	0.000976276	0.347325	0.00272292	0.97484	0.000855162	0.304237
1531	CCTTGG	0.00337702	0.00332625	0.00388855	0.00342854	0.881702	0.00215061	0.553063	0.00139468	0.358663	0.00111285	0.334565	0.00283554	0.729202
1532	CCTTGT	0.00392515	0.00393607	0.00414368	0.00657942	1.58782	0.00502204	1.21197	0.00443508	1.07032	0.00284131	0.721866	0.00499595	1.20568
1533	CCTTTA	0.00406915	0.00399577	0.00388855	0.00473236	1.217	0.00557742	1.43432	0.00252437	0.649181	0.0045461	1.13773	0.00535602	1.37738
1534	CCTTTC	0.00366657	0.00368447	0.00347066	0.00490137	1.41223	0.00424214	1.22229	0.00188282	0.542495	0.00523275	1.42022	0.00424581	1.22334
1535	CCTTTG	0.00381212	0.00403841	0.00419207	0.00271628	0.647956	0.00365132	0.871006	0.00259411	0.618813	0.00250983	0.621488	0.00352567	0.841033
1536	CCTTTT	0.00438812	0.00430707	0.0044692	0.00338025	0.756345	0.00439576	0.983569	0.00118548	0.265256	0.00322015	0.747643	0.00463588	1.0373
1537	CGAAAA	0.00422089	0.00388063	0.00350585	0.00548084	1.56334	0.00596736	1.70211	0.00509058	1.45202	0.00232041	0.597946	0.00658625	1.87864
1538	CGAAAC	0.00371612	0.00348404	0.00329471	0.00328368	0.99665	0.00238695	0.724478	0.00396089	1.2022	0.00310177	0.890279	0.00271552	0.824204
1539	CGAAAG	0.00305341	0.00308318	0.00357184	0.00360963	1.01058	0.00386402	1.0818	0.00287304	0.80436	0.00111285	0.360941	0.00408078	1.14249
1540	CGAAAT	0.00351947	0.00377402	0.00330351	0.00313881	0.950143	0.0037813	1.14463	0.00149231	0.451734	0.00184685	0.48936	0.00346566	1.04908
1541	CGAACA	0.00368051	0.00367594	0.00363342	0.00380279	1.04661	0.00477389	1.31388	0.00263595	0.725472	0.00340958	0.927539	0.00409578	1.12725
1542	CGAACC	0.00347147	0.00344139	0.00341348	0.0032716	0.958436	0.00358042	1.04891	0.00245464	0.719101	0.00246247	0.715545	0.00379572	1.11198
1543	CGAACG	0.00293883	0.00299363	0.00341348	0.00225753	0.661357	0.00209153	0.612727	0.00133889	0.392237	0.00168111	0.561563	0.00178534	0.523026
1544	CGAACT	0.00333212	0.00312156	0.00340468	0.00379071	1.11338	0.00404126	1.18697	0.00112969	0.331805	0.00428565	1.37292	0.00346566	1.01791
1545	CGAAGA	0.0030658	0.0029254	0.00287243	0.0015694	0.546369	0.00271781	0.946172	0.00185493	0.64577	0.0013733	0.469441	0.00202538	0.705113
1546	CGAAGC	0.00249909	0.00243925	0.00243254	0.00136417	0.560801	0.000827159	0.340039	0.00514637	2.11563	0.0015864	0.650363	0.00117022	0.481069
1547	CGAAGG	0.00285367	0.00276335	0.00314515	0.00251105	0.798386	0.00236331	0.751414	0.00341697	1.08642	0.0103471	3.74441	0.00300057	0.95403
1548	CGAAGT	0.00292954	0.00300642	0.00303518	0.00236618	0.779584	0.0017843	0.587873	0.000683394	0.225157	0.00416726	1.38612	0.0020854	0.687075
1549	CGAATA	0.00379199	0.00376975	0.00365102	0.00405631	1.11101	0.00376948	1.03245	0.000822862	0.225379	0.00374106	0.992389	0.00360068	0.986214
1550	CGAATC	0.00295586	0.00313862	0.00292081	0.00321124	1.09943	0.0033559	1.14896	0.000864702	0.296048	0.00156272	0.497901	0.00258049	0.883484
1551	CGAATG	0.00325006	0.00349683	0.00346187	0.00490137	1.41582	0.00323774	0.935258	0.00138073	0.398841	0.0027466	0.785455	0.0031656	0.91442
1552	CGAATT	0.00324386	0.00320259	0.00325072	0.0027042	0.831877	0.00230423	0.708836	0.00386327	1.18843	0.00177582	0.554496	0.00229544	0.706131
1553	CGACAA	0.00300851	0.00315994	0.002978	0.00136417	0.458084	0.00187883	0.630905	0.00297067	0.99754	0.00300706	0.951618	0.00174033	0.584396
1554	CGACAC	0.00219406	0.00229426	0.00230938	0.00187121	0.810267	0.00155979	0.675414	0.00136679	0.591842	0.00210731	0.918512	0.0020854	0.903012
1555	CGACAG	0.00250528	0.0024691	0.0026041	0.0030543	1.17288	0.00255238	0.980139	0.00129705	0.498082	0.00537482	2.17683	0.0031656	1.21562
1556	CGACAT	0.00289702	0.0029254	0.00309677	0.00322331	1.04086	0.00165432	0.534209	0.00422588	1.36461	0.000970782	0.331846	0.00247547	0.799373
1557	CGACCA	0.00307973	0.00295098	0.00324193	0.00194365	0.599534	0.00209153	0.645151	0.00630396	1.94451	0.00369371	1.25169	0.00207039	0.638631
1558	CGACCC	0.00350554	0.00340301	0.00374779	0.00420117	1.12097	0.00391128	1.04362	0.00624817	1.66716	0.00501965	1.47506	0.00534101	1.42511
1559	CGACCG	0.00225445	0.00253307	0.00274046	0.0026197	0.955933	0.00241058	0.879625	0.00499296	1.82194	0.00125491	0.495412	0.00240046	0.875931
1560	CGACCT	0.00289548	0.00320685	0.00308797	0.00323539	1.04774	0.00282416	0.914568	0.00497901	1.61239	0.00277028	0.863863	0.00247547	0.80165
1561	CGACGA	0.00233806	0.00244352	0.00238416	0.000917498	0.384831	0.00112257	0.470847	0.0022036	0.924266	0.00286499	1.17249	0.00117022	0.490833
1562	CGACGC	0.00178064	0.0016546	0.00158357	0.00125552	0.792842	0.0016425	1.03721	0.00163178	1.03044	0.00108917	0.658268	0.0015753	0.994775
1563	CGACGG	0.0025347	0.00220897	0.00257771	0.001002	0.388719	0.00170158	0.660116	0.00138073	0.535645	0.00582469	2.63683	0.00132025	0.512181
1564	CGACGT	0.00257496	0.00273776	0.00286363	0.00287322	1.00335	0.00263509	0.920194	0.00139468	0.487033	0.00120756	0.441075	0.00183035	0.639171
1565	CGACTA	0.00298993	0.00333905	0.00289882	0.000941642	0.324837	0.00106349	0.36687	0.000948383	0.327162	0.00622721	1.86497	0.00073514	0.2536
1566	CGACTC	0.00246193	0.00252028	0.00253812	0.00329575	1.2985	0.00283597	1.11735	0.00223149	0.879191	0.00322015	1.2777	0.00241546	0.951674
1567	CGACTG	0.00277315	0.00301069	0.0029692	0.00247483	0.8335	0.00159524	0.537261	0.00149231	0.502596	0.00144433	0.479736	0.00133525	0.449702
1568	CGACTT	0.00309367	0.00314715	0.00309677	0.00386315	1.24748	0.00362768	1.17144	0.00684788	2.2113	0.000947104	0.30094	0.00321061	1.03676
1569	CGAGAA	0.00286761	0.00269938	0.00248093	0.00480479	1.93669	0.00223333	0.900198	0.00149231	0.601511	0.00196524	0.728033	0.00276052	1.1127
1570	CGAGAC	0.00246503	0.00259277	0.00238856	0.00525147	2.19859	0.00609734	2.55273	0.000794968	0.332824	0.000947104	0.365286	0.00517598	2.16699
1571	CGAGAG	0.00235664	0.00219618	0.00249413	0.00208851	0.837373	0.00233968	0.938075	0.00171546	0.687799	0.00234408	1.06735	0.00183035	0.733863
1572	CGAGAT	0.00270348	0.00275909	0.00278885	0.00388729	1.39387	0.00282416	1.01266	0.00677815	2.43045	0.00402519	1.45889	0.00333063	1.19427
1573	CGAGCA	0.00244335	0.00241367	0.0025953	0.00189536	0.730304	0.0020679	0.796786	0.00681999	2.62782	0.00272292	1.12813	0.00270051	1.04054
1574	CGAGCC	0.00184567	0.00179532	0.0018695	0.00169013	0.904055	0.00133527	0.714241	0.0015202	0.813161	0.00144433	0.804497	0.00148528	0.794483
1575	CGAGCG	0.00164748	0.00191473	0.00196187	0.00336818	1.71682	0.00267054	1.36122	0.00432351	2.20377	0.00146801	0.766694	0.00306058	1.56003
1576	CGAGCT	0.00243716	0.00232411	0.0022346	0.0037545	1.68017	0.00386402	1.72918	0.00158994	0.711509	0.00303073	1.30404	0.00439584	1.96717
1577	CGAGGA	0.00271741	0.00259277	0.0025821	0.00274042	1.06131	0.00232786	0.901537	0.000976276	0.378093	0.000994459	0.383551	0.00214541	0.830876
1578	CGAGGC	0.00219561	0.00170151	0.00201026	0.00371828	1.84965	0.00283597	1.41075	0.00199439	0.992108	0.00322015	1.89253	0.0031506	1.56726
1579	CGAGGG	0.00288773	0.0026738	0.00301759	0.00194365	0.644106	0.00223333	0.740105	0.00292883	0.970587	0.00281764	1.0538	0.00235545	0.780573
1580	CGAGGT	0.00277006	0.00269085	0.00271847	0.00516696	1.90069	0.00369858	1.36054	0.00301251	1.10817	0.00537482	1.99744	0.00409578	1.50665
1581	CGAGTA	0.00301625	0.00300642	0.00289002	0.00160562	0.555574	0.00113439	0.39252	0.00347275	1.20164	0.0027466	0.913578	0.00136526	0.472405
1582	CGAGTC	0.00227612	0.00229	0.00250293	0.00306637	1.22512	0.00254056	1.01504	0.00235701	0.941702	0.00563527	2.46082	0.00253548	1.01301
1583	CGAGTG	0.00256257	0.00281879	0.00316715	0.00253519	0.800465	0.00281234	0.887973	0.00290094	0.915946	0.00343325	1.21799	0.00237045	0.74845
1584	CGAGTT	0.00308438	0.00310877	0.00321553	0.00252312	0.784666	0.00216243	0.672495	0.00103206	0.320962	0.00324383	1.04345	0.00279053	0.867828
1585	CGATAA	0.00348851	0.003548	0.00331671	0.00529976	1.5979	0.00649911	1.95951	0.00200834	0.605523	0.00250983	0.707391	0.00409578	1.23489
1586	CGATAC	0.00321754	0.00318979	0.00348826	0.00341647	0.97942	0.00239876	0.687667	0.000781021	0.2239	0.00210731	0.660641	0.00192036	0.550522
1587	CGATAG	0.0028227	0.00289555	0.00291201	0.00410459	1.40954	0.0035686	1.22547	0.000767074	0.263417	0.00281764	0.973092	0.00325562	1.118
1588	CGATAT	0.00333677	0.00345845	0.00321553	0.00251105	0.780911	0.00204426	0.635747	0.00111574	0.346986	0.00146801	0.424471	0.00207039	0.643873
1589	CGATCA	0.00275922	0.00268233	0.00269647	0.00196779	0.729765	0.00304867	1.13061	0.00483954	1.79477	0.00113653	0.423709	0.00303058	1.1239
1590	CGATCC	0.00268644	0.00243499	0.00245454	0.00284907	1.16074	0.00290687	1.18429	0.00298462	1.21596	0.000852394	0.350061	0.00312059	1.27136
1591	CGATCG	0.00231638	0.00212369	0.00263049	0.00162977	0.619567	0.00107531	0.408786	0.000892596	0.339327	0.00286499	1.34907	0.00186035	0.707227
1592	CGATCT	0.00273909	0.00284437	0.00269207	0.00223338	0.829614	0.00193792	0.71986	0.00061366	0.22795	0.00620353	2.18098	0.00276052	1.02543
1593	CGATGA	0.00284438	0.00289128	0.00289882	0.001835	0.633015	0.00166613	0.574763	0.00587161	2.02552	0.00594308	2.05552	0.00205539	0.709044
1594	CGATGC	0.00251457	0.00253734	0.00268768	0.00399594	1.48677	0.00394673	1.46846	0.00502085	1.8681	0.00187053	0.737203	0.00447085	1.66346
1595	CGATGG	0.00290477	0.00286996	0.00320234	0.00290943	0.908534	0.00341499	1.0664	0.00471402	1.47206	0.00217834	0.759014	0.00378072	1.18061
1596	CGATGT	0.00321444	0.00387637	0.00344427	0.00214888	0.623899	0.00246966	0.717034	0.00432351	1.25528	0.00260454	0.671902	0.0031356	0.91038
1597	CGATTA	0.00343122	0.00336463	0.00316275	0.00336818	1.06495	0.00394673	1.24788	0.00313803	0.992185	0.00456978	1.35818	0.00397576	1.25706
1598	CGATTC	0.00269728	0.00271218	0.00282404	0.00422532	1.4962	0.00486842	1.72392	0.0061366	2.17299	0.00303073	1.11745	0.00519099	1.83814
1599	CGATTG	0.00303019	0.00321964	0.00344867	0.00395973	1.14819	0.00449029	1.30204	0.000920489	0.266911	0.00606147	1.88265	0.00435083	1.2616
1600	CGATTT	0.00349006	0.00333905	0.00320234	0.00324746	1.01409	0.00376948	1.1771	0.00525795	1.64191	0.00277028	0.829662	0.00337564	1.05412
1601	CGCAAA	0.00338477	0.0032367	0.00307917	0.00284907	0.925273	0.00332045	1.07836	0.00174335	0.566176	0.00300706	0.92905	0.00306058	0.993963
1602	CGCAAC	0.00262141	0.00271644	0.00281084	0.00325953	1.15963	0.00248148	0.882823	0.00269173	0.957625	0.00416726	1.53409	0.00255048	0.907374
1603	CGCAAG	0.0025378	0.0024094	0.00267888	0.00129174	0.482194	0.00103986	0.388169	0.00255227	0.952737	0.00101814	0.422568	0.00120023	0.448034
1604	CGCAAT	0.00318812	0.00331346	0.00307917	0.00368206	1.1958	0.00427759	1.3892	0.00680604	2.21035	0.00293602	0.88609	0.00478591	1.55429
1605	CGCACA	0.00294193	0.00286996	0.00283724	0.00338025	1.19139	0.00289506	1.02038	0.0022036	0.77667	0.00523275	1.82328	0.0026405	0.93066
1606	CGCACC	0.00288928	0.0027335	0.00287682	0.00449091	1.56106	0.00447848	1.55674	0.00549504	1.91011	0.00324383	1.1867	0.00456087	1.58538
1607	CGCACG	0.00224361	0.00211516	0.00214662	0.00219717	1.02355	0.00237513	1.10645	0.00330539	1.53981	0.00468817	2.21646	0.0026555	1.23706
1608	CGCACT	0.00290632	0.00255439	0.00285923	0.00275249	0.96267	0.00417125	1.45887	0.00470007	1.64383	0.00215466	0.843512	0.00327062	1.14388
1609	CGCAGA	0.00245728	0.0024691	0.00229618	0.00142454	0.620394	0.00187883	0.818243	0.00129705	0.564874	0.00300706	1.21787	0.00235545	1.02581
1610	CGCAGC	0.00211664	0.00181665	0.00187389	0.00202815	1.08232	0.00168977	0.901741	0.00128311	0.684727	0.00227305	1.25123	0.00217541	1.1609
1611	CGCAGG	0.00251148	0.00240087	0.0025953	0.002837	1.09313	0.001997	0.769467	0.00139468	0.537387	0.0039068	1.62724	0.0026255	1.01164
1612	CGCAGT	0.0026787	0.00282305	0.00279765	0.00257141	0.919133	0.00243421	0.870093	0.00115758	0.413771	0.00243879	0.863885	0.00216041	0.772224
1613	CGCATA	0.00338012	0.00326229	0.00299999	0.00303016	1.01006	0.00295414	0.984716	0.000739181	0.246394	0.00539849	1.65482	0.00328562	1.09521
1614	CGCATC	0.00255019	0.00275909	0.00243694	0.00255934	1.05022	0.00418306	1.71652	0.00103206	0.423508	0.00362267	1.313	0.00286554	1.17588
1615	CGCATG	0.00280722	0.00307465	0.00314955	0.00317502	1.00809	0.0039231	1.24561	0.00203623	0.646516	0.00322015	1.04732	0.00360068	1.14324
1616	CGCATT	0.00331044	0.00328787	0.00329031	0.00210059	0.638415	0.00252874	0.768542	0.00150626	0.457785	0.0025335	0.77056	0.00273052	0.829866
1617	CGCCAA	0.00234425	0.00220897	0.0022082	0.0031871	1.4433	0.00284779	1.28964	0.00185493	0.840015	0.00232041	1.05044	0.00247547	1.12103
1618	CGCCAC	0.00126503	0.0011386	0.0011085	0.00280078	2.52664	0.00209153	1.88681	0.00425378	3.83741	0.00111285	0.97738	0.00277553	2.50386
1619	CGCCAG	0.00204541	0.00209383	0.00207624	0.00152111	0.732629	0.0013589	0.654502	0.002622	1.26286	0.00142066	0.678495	0.00154529	0.744275
1620	CGCCAT	0.00222657	0.00222603	0.002239	0.00275249	1.22934	0.00233968	1.04497	0.00582977	2.60374	0.00146801	0.659475	0.00321061	1.43395
1621	CGCCCA	0.00267406	0.00271644	0.0025821	0.00307845	1.19222	0.0037104	1.43697	0.00679209	2.63045	0.00430932	1.58639	0.00387074	1.49906
1622	CGCCCC	0.00311225	0.0031173	0.00294281	0.00443055	1.50555	0.00415943	1.41342	0.0047977	1.63031	0.00404887	1.29884	0.00379572	1.28983
1623	CGCCCG	0.00217703	0.00201281	0.00241495	0.00217302	0.899821	0.00326137	1.35049	0.00244069	1.01066	0.00203627	1.01166	0.00279053	1.15552
1624	CGCCCT	0.00278399	0.0028529	0.00285483	0.00281285	0.985297	0.00359223	1.2583	0.00237096	0.830507	0.00802671	2.81352	0.0037057	1.29805
1625	CGCCGA	0.00184567	0.00182091	0.00166275	0.00182292	1.09633	0.00177248	1.06599	0.00358433	2.15566	0.00104181	0.572139	0.00207039	1.24516
1626	CGCCGC	0.00147096	0.0012111	0.00118768	0.00123138	1.03679	0.00124074	1.04467	0.00281725	2.37207	0.00262821	2.17011	0.00135026	1.13689
1627	CGCCGG	0.00219561	0.00161622	0.00200586	0.00242654	1.20973	0.00197337	0.983801	0.00245464	1.22373	0.00258086	1.59685	0.00189036	0.942419
1628	CGCCGT	0.00211199	0.00204266	0.00204545	0.0020523	1.00335	0.00160705	0.785672	0.00108785	0.53184	0.00168111	0.823	0.00205539	1.00486
1629	CGCCTA	0.00250219	0.00237955	0.00250293	0.0027042	1.08042	0.00232786	0.930057	0.002622	1.04757	0.00236776	0.995045	0.00238545	0.953066
1630	CGCCTC	0.00206399	0.00210663	0.00202785	0.00264384	1.30376	0.00165432	0.815798	0.00195255	0.962867	0.00352796	1.6747	0.00228043	1.12456
1631	CGCCTG	0.00250374	0.00229	0.0025821	0.00225753	0.874298	0.00238695	0.924419	0.00100417	0.388896	0.00303073	1.32347	0.00225043	0.871548
1632	CGCCTT	0.00303793	0.003177	0.00290762	0.00434604	1.49471	0.00437213	1.50368	0.00136679	0.470071	0.00286499	0.901791	0.00462088	1.58923
1633	CGCGAA	0.00214451	0.00198296	0.00198826	0.00138832	0.698257	0.00113439	0.570543	0.00135284	0.680413	0.000994459	0.501503	0.00109521	0.550836
1634	CGCGAC	0.00130838	0.00148829	0.00126686	0.00115894	0.914818	0.00109894	0.867453	0.00105996	0.836682	0.000899749	0.604554	0.00120023	0.947405
1635	CGCGAG	0.00172335	0.00159916	0.00192228	0.00179878	0.935752	0.00225696	1.17411	0.00153415	0.798087	0.00127859	0.799539	0.00267051	1.38924
1636	CGCGAT	0.0020129	0.00213648	0.00215542	0.00134003	0.621703	0.00133527	0.619495	0.00146441	0.679411	0.00205995	0.964181	0.00166532	0.772618
1637	CGCGCA	0.00143845	0.00124948	0.00128445	0.00137625	1.07146	0.00158342	1.23276	0.00163178	1.2704	0.00146801	1.1749	0.00180034	1.40164
1638	CGCGCC	0.00105445	0.000887001	0.000835775	0.00202815	2.42667	0.00226878	2.71458	0.00199439	2.38628	0.00104181	1.17454	0.00181534	2.17205
1639	CGCGCG	0.00102813	0.000848621	0.00092815	0.00193157	2.0811	0.00146525	1.57868	0.0024128	2.59958	0.00217834	2.56692	0.00180034	1.93971
1640	CGCGCT	0.00145548	0.00121963	0.00121847	0.00239032	1.96174	0.00193792	1.59045	0.00133889	1.09883	0.0017995	1.47545	0.00193537	1.58836
1641	CGCGGA	0.00192774	0.0017868	0.00169354	0.00325953	1.92468	0.00319047	1.8839	0.00244069	1.44117	0.00324383	1.81545	0.00304558	1.79835
1642	CGCGGC	0.00153445	0.00123668	0.00105132	0.00289736	2.75594	0.00252874	2.40531	0.0019665	1.87051	0.0011602	0.938156	0.00195037	1.85517
1643	CGCGGG	0.00236903	0.00216207	0.00234017	0.00333197	1.42381	0.00322592	1.3785	0.00340302	1.45418	0.00210731	0.974673	0.00309059	1.32067
1644	CGCGGT	0.00233496	0.00231985	0.00218621	0.00232996	1.06575	0.00268236	1.22694	0.00316593	1.44813	0.00163375	0.70425	0.00309059	1.41367
1645	CGCGTA	0.00216309	0.00238382	0.00231378	0.000953715	0.41219	0.00160705	0.694558	0.00160388	0.693188	0.00440403	1.84747	0.00169532	0.732708
1646	CGCGTC	0.00128825	0.00139447	0.00129765	0.00161769	1.24663	0.00131164	1.01078	0.00320777	2.47198	0.00142066	1.01878	0.00169532	1.30646
1647	CGCGTG	0.00209032	0.00192752	0.00178152	0.00204023	1.14522	0.00289506	1.62505	0.00467218	2.62258	0.00172847	0.896729	0.00246047	1.38111
1648	CGCGTT	0.00243251	0.00250322	0.00215102	0.00127967	0.594912	0.0017134	0.796553	0.00108785	0.505737	0.00286499	1.14452	0.00180034	0.836971
1649	CGCTAA	0.00298838	0.00279747	0.00243694	0.00217302	0.891699	0.00270599	1.1104	0.00125521	0.515077	0.0067718	2.42069	0.00306058	1.25591
1650	CGCTAC	0.00241393	0.00235823	0.00229178	0.00284907	1.24317	0.00254056	1.10855	0.00193861	0.845895	0.00305441	1.29521	0.00297056	1.29618
1651	CGCTAG	0.00238761	0.00208531	0.00252932	0.00162977	0.64435	0.00113439	0.448496	0.00698735	2.76254	0.00326751	1.56692	0.00169532	0.670268
1652	CGCTAT	0.00304722	0.00308318	0.00302199	0.00171427	0.567267	0.00226878	0.750758	0.00103206	0.341518	0.00265189	0.860115	0.0015603	0.516315
1653	CGCTCA	0.00238916	0.00235823	0.00241935	0.00177463	0.733517	0.00267054	1.10383	0.00189677	0.783999	0.00210731	0.893597	0.00219042	0.905375
1654	CGCTCC	0.00244799	0.00242646	0.0022258	0.00299394	1.34511	0.00243421	1.09363	0.00592739	2.66304	0.0045461	1.87355	0.00312059	1.40201
1655	CGCTCG	0.00194012	0.00211516	0.002239	0.00165391	0.738684	0.00155979	0.696645	0.00358433	1.60086	0.00381209	1.80228	0.00186035	0.830887
1656	CGCTCT	0.00257806	0.00241367	0.00254251	0.00239032	0.940141	0.00304867	1.19908	0.00121337	0.477233	0.00194156	0.804404	0.00390074	1.53421
1657	CGCTGA	0.00235199	0.00255439	0.0026085	0.00344062	1.319	0.00326137	1.25029	0.00368196	1.41152	0.00241512	0.945475	0.00382573	1.46664
1658	CGCTGC	0.0021058	0.00169724	0.00175953	0.00257141	1.46142	0.00290687	1.65208	0.00246858	1.40298	0.000899749	0.530124	0.00249047	1.41542
1659	CGCTGG	0.00252232	0.00244778	0.00250732	0.00251105	1.00148	0.00241058	0.961415	0.00398879	1.59085	0.00227305	0.928616	0.00238545	0.951394
1660	CGCTGT	0.00293109	0.00268659	0.00278885	0.00311466	1.11683	0.00284779	1.02114	0.00149231	0.535098	0.00520907	1.93892	0.00225043	0.806938
1661	CGCTTA	0.00314322	0.00292113	0.00276246	0.0032716	1.18431	0.00345044	1.24905	0.00298462	1.08042	0.00189421	0.64845	0.00349566	1.26542
1662	CGCTTC	0.00264154	0.00276335	0.00246773	0.00188328	0.763163	0.00277689	1.12528	0.00126916	0.514301	0.00151537	0.54838	0.00364569	1.47734
1663	CGCTTG	0.00242167	0.00245631	0.00255131	0.000989932	0.388009	0.0015007	0.588208	0.0017294	0.677849	0.00340958	1.38809	0.00225043	0.882067
1664	CGCTTT	0.00362941	0.00302774	0.00310556	0.00208851	0.672508	0.00134709	0.433766	0.00224544	0.723037	0.00151537	0.500494	0.0015603	0.50242
1665	CGGAAA	0.00349625	0.00307039	0.00307037	0.00371828	1.21102	0.00368677	1.20076	0.00170151	0.554171	0.00236776	0.77116	0.00249047	0.811131
1666	CGGAAC	0.00310451	0.00315568	0.00310556	0.0037545	1.20896	0.00428941	1.3812	0.00326355	1.05087	0.00196524	0.622764	0.0036607	1.17875
1667	CGGAAG	0.00283819	0.00264821	0.00284603	0.00178671	0.627788	0.0020679	0.72659	0.00133889	0.470442	0.00310177	1.17127	0.0021304	0.748552
1668	CGGAAT	0.00338786	0.00319832	0.0033211	0.00462371	1.39222	0.00488024	1.46946	0.00230122	0.692909	0.00336222	1.05125	0.00502595	1.51334
1669	CGGACA	0.0030209	0.00321538	0.00273166	0.00511867	1.87383	0.0054238	1.98553	0.00415615	1.52147	0.00743477	2.31225	0.00453086	1.65865
1670	CGGACC	0.00303019	0.00324523	0.00303518	0.00232996	0.767651	0.00210335	0.692989	0.00410036	1.35094	0.00374106	1.15279	0.00234044	0.771105
1671	CGGACG	0.00235819	0.00229426	0.00289442	0.00660357	2.28148	0.00284779	0.98389	0.00516032	1.78285	0.00149169	0.650182	0.00297056	1.02631
1672	CGGACT	0.00303483	0.00314715	0.00311436	0.00473236	1.51953	0.00434849	1.39627	0.00324961	1.04343	0.00227305	0.722257	0.00400576	1.28622
1673	CGGAGA	0.00268644	0.00264821	0.00245454	0.00237825	0.96892	0.00373403	1.52128	0.00157599	0.642072	0.00388313	1.46632	0.00306058	1.24691
1674	CGGAGC	0.00220335	0.00202134	0.00239735	0.00467199	1.94881	0.00445484	1.85823	0.0108925	4.54353	0.00243879	1.20652	0.00349566	1.45813
1675	CGGAGG	0.00274683	0.00272071	0.00294721	0.00353719	1.20019	0.00387583	1.31509	0.00305435	1.03635	0.00352796	1.29671	0.00406577	1.37953
1676	CGGAGT	0.0028258	0.00282305	0.00287243	0.00201608	0.701874	0.00282416	0.983196	0.00312408	1.08761	0.00123124	0.436136	0.0021304	0.741674
1677	CGGATA	0.00323767	0.00317273	0.00311876	0.00124345	0.3987	0.00196155	0.628952	0.00104601	0.335393	0.00871336	2.74632	0.00193537	0.620557
1678	CGGATC	0.00235045	0.00222177	0.00212023	0.00341647	1.61137	0.0020679	0.975318	0.000990223	0.467036	0.00177582	0.799283	0.00255048	1.20293
1679	CGGATG	0.00288464	0.00310024	0.00299119	0.00224545	0.750689	0.00183157	0.61232	0.0054811	1.83241	0.00674812	2.17664	0.00247547	0.827586
1680	CGGATT	0.00327173	0.00339022	0.00317154	0.00207644	0.65471	0.00212698	0.670645	0.000934436	0.294631	0.00582469	1.71809	0.00234044	0.737951
1681	CGGCAA	0.00283354	0.0025416	0.00236656	0.00166598	0.703967	0.00196155	0.82886	0.0017294	0.730766	0.00184685	0.72665	0.00217541	0.919229
1682	CGGCAC	0.00227922	0.00217912	0.00193988	0.00275249	1.4189	0.00252874	1.30356	0.0010739	0.553594	0.00106549	0.488955	0.00225043	1.16009
1683	CGGCAG	0.00230399	0.00197443	0.00217741	0.0014849	0.681955	0.00215061	0.987692	0.00195255	0.896731	0.00348061	1.76284	0.00180034	0.826826
1684	CGGCAT	0.0029667	0.0027932	0.00305718	0.00324746	1.06224	0.00264691	0.865802	0.00443508	1.45071	0.000899749	0.322121	0.00297056	0.971669
1685	CGGCCA	0.00232722	0.00199575	0.00209823	0.00294565	1.40387	0.00330864	1.57687	0.0017573	0.837513	0.00284131	1.42368	0.00352567	1.6803
1686	CGGCCC	0.00267561	0.00257145	0.00255571	0.00386315	1.51157	0.00437213	1.71073	0.0032775	1.28242	0.00409623	1.59296	0.00402076	1.57325
1687	CGGCCG	0.00194787	0.00154372	0.00179032	0.00149697	0.836148	0.00172522	0.963638	0.00142257	0.794593	0.00151537	0.981631	0.00207039	1.15644
1688	CGGCCT	0.0027809	0.00257145	0.00273606	0.00324746	1.18691	0.00263509	0.963097	0.00192466	0.703441	0.00310177	1.20623	0.0026555	0.970557
1689	CGGCGA	0.0019138	0.00185929	0.00177712	0.00147283	0.82877	0.00153615	0.864405	0.000920489	0.517967	0.00177582	0.955106	0.00147028	0.827338
1690	CGGCGC	0.001344	0.00118978	0.0010953	0.00138832	1.26752	0.00146525	1.33776	0.00132495	1.20966	0.00227305	1.91049	0.00132025	1.20537
1691	CGGCGG	0.00192774	0.0019062	0.00201906	0.00263177	1.30347	0.00259964	1.28755	0.00281725	1.39533	0.00220202	1.15519	0.00303058	1.50099
1692	CGGCGT	0.00230554	0.00214501	0.00234017	0.00235411	1.00596	0.00303686	1.29771	0.00231517	0.989317	0.00220202	1.02658	0.00286554	1.2245
1693	CGGCTA	0.00275922	0.0026013	0.00279325	0.0034044	1.2188	0.00311957	1.11683	0.00167362	0.599165	0.00326751	1.25611	0.00298557	1.06885
1694	CGGCTC	0.00211199	0.00213221	0.00208504	0.00204023	0.978507	0.00313139	1.50184	0.00104601	0.501675	0.000923427	0.433083	0.00310559	1.48946
1695	CGGCTG	0.00242786	0.00213221	0.00229618	0.00271628	1.18295	0.00183157	0.797658	0.00185493	0.807831	0.00277028	1.29925	0.0031506	1.3721
1696	CGGCTT	0.00307819	0.00307039	0.00272726	0.0014849	0.544464	0.00249329	0.914211	0.00410036	1.50347	0.00485391	1.58088	0.00283554	1.0397
1697	CGGGAA	0.00308748	0.00318126	0.00310556	0.00193157	0.621972	0.00274144	0.882752	0.0017573	0.565855	0.000970782	0.305156	0.00279053	0.898559
1698	CGGGAC	0.00281651	0.00281026	0.00321113	0.00357341	1.11282	0.00257601	0.802212	0.0015481	0.482102	0.00355164	1.26381	0.00292556	0.911066
1699	CGGGAG	0.00290786	0.00272071	0.00314515	0.0032716	1.04021	0.00386402	1.22856	0.0133053	4.2304	0.00400152	1.47076	0.00330063	1.04943
1700	CGGGAT	0.00325006	0.00330493	0.00309677	0.00450298	1.45409	0.00460846	1.48815	0.00776837	2.50854	0.00693754	2.09915	0.0047559	1.53577
1701	CGGGCA	0.00280257	0.00261409	0.00265248	0.00604824	2.28022	0.00337954	1.2741	0.0105996	3.99609	0.00343325	1.31336	0.00427581	1.612
1702	CGGGCC	0.00226528	0.00208104	0.00224779	0.00241447	1.07415	0.00159524	0.709689	0.00287304	1.27816	0.00700857	3.36782	0.00319561	1.42166
1703	CGGGCG	0.00207483	0.00231985	0.00220381	0.00450298	2.04328	0.00443121	2.01071	0.00994407	4.51223	0.00284131	1.22478	0.00433582	1.96743
1704	CGGGCT	0.00257341	0.00289128	0.00271407	0.00458749	1.69026	0.00293051	1.07975	0.00249648	0.919829	0.00554056	1.9163	0.0036757	1.35431
1705	CGGGGA	0.00322993	0.00331773	0.00345307	0.00620518	1.797	0.00467936	1.35513	0.00252437	0.731052	0.0041199	1.24179	0.0041858	1.2122
1706	CGGGGC	0.00278399	0.00274629	0.00270967	0.00597581	2.20536	0.0049984	1.84465	0.00308224	1.1375	0.00430932	1.56914	0.00492093	1.81606
1707	CGGGGG	0.00421625	0.00429002	0.00433283	0.00685709	1.58259	0.00511657	1.18088	0.00553688	1.27789	0.00672444	1.56746	0.00520599	1.20152
1708	CGGGGT	0.00391586	0.00410238	0.00415688	0.00706232	1.69895	0.00675907	1.626	0.00840992	2.02313	0.00383577	0.935011	0.00672128	1.6169
1709	CGGGTA	0.00353651	0.00368447	0.00384016	0.00276457	0.719908	0.00198518	0.516952	0.00345881	0.900693	0.00310177	0.84185	0.00240046	0.625092
1710	CGGGTC	0.00283354	0.00272923	0.00306597	0.0034044	1.11038	0.00375767	1.2256	0.00373774	1.21911	0.00189421	0.694044	0.0036757	1.19887
1711	CGGGTG	0.00333367	0.00361197	0.00381817	0.00480479	1.2584	0.00469117	1.22864	0.00422588	1.10678	0.0113179	3.13344	0.0058061	1.52065
1712	CGGGTT	0.00399018	0.00416635	0.00412609	0.00312674	0.757797	0.0054947	1.3317	0.00260805	0.632089	0.0054932	1.31847	0.00399076	0.967202
1713	CGGTAA	0.00356128	0.00355653	0.00320234	0.00344062	1.07441	0.00360405	1.12544	0.00794968	2.48246	0.00319648	0.898762	0.00355568	1.11034
1714	CGGTAC	0.00300386	0.00319832	0.00351465	0.00388729	1.10602	0.00251693	0.716124	0.00126916	0.361105	0.00456978	1.42881	0.00292556	0.832388
1715	CGGTAG	0.00290786	0.00315141	0.00312316	0.001835	0.587545	0.00271781	0.870212	0.00337513	1.08068	0.00234408	0.74382	0.00199538	0.638898
1716	CGGTAT	0.00357367	0.00350962	0.00355424	0.00282493	0.794804	0.00298959	0.841133	0.00905148	2.54667	0.00542217	1.54494	0.00301557	0.848443
1717	CGGTCA	0.0028707	0.00287422	0.00274046	0.00441848	1.61231	0.00333227	1.21595	0.00984645	3.59299	0.00864233	3.00684	0.00351067	1.28105
1718	CGGTCC	0.00300386	0.00287849	0.002978	0.0036217	1.21615	0.00341499	1.14674	0.00288699	0.96944	0.00641663	2.22917	0.0041858	1.40557
1719	CGGTCG	0.00221419	0.00208957	0.00230058	0.00127967	0.556237	0.00126437	0.549588	0.00315198	1.37008	0.00267557	1.28044	0.00120023	0.521707
1720	CGGTCT	0.00297754	0.00309598	0.00279325	0.00178671	0.639652	0.00320229	1.14644	0.00156204	0.559221	0.00170479	0.550646	0.00228043	0.816409
1721	CGGTGA	0.00288773	0.00298084	0.00300439	0.00162977	0.542461	0.00193792	0.645028	0.00302646	1.00734	0.00407255	1.36624	0.00216041	0.719085
1722	CGGTGC	0.00248206	0.00265674	0.00272287	0.00528768	1.94196	0.00417125	1.53193	0.00160388	0.589042	0.00255718	0.962526	0.00502595	1.84583
1723	CGGTGG	0.00320051	0.00339875	0.00394574	0.00360963	0.914818	0.00380493	0.964315	0.00999986	2.53435	0.00369371	1.08678	0.00408078	1.03422
1724	CGGTGT	0.0035458	0.00364182	0.0037082	0.00236618	0.638093	0.00347407	0.936861	0.00271963	0.733409	0.00513804	1.41084	0.00333063	0.89818
1725	CGGTTA	0.00356747	0.00392327	0.00338269	0.00603617	1.78443	0.00485661	1.43572	0.00677815	2.00378	0.00198892	0.506954	0.00588112	1.73859
1726	CGGTTC	0.00292644	0.00297231	0.00317154	0.00387522	1.22187	0.00375767	1.18481	0.00396089	1.24888	0.0029597	0.995759	0.00435083	1.37183
1727	CGGTTG	0.00342657	0.00352668	0.00374339	0.00484101	1.29321	0.00426578	1.13955	0.00571819	1.52754	0.0054932	1.55761	0.00402076	1.0741
1728	CGGTTT	0.00388644	0.00404268	0.00396773	0.0036217	0.912789	0.00400581	1.0096	0.00465823	1.17403	0.00248615	0.614976	0.0042308	1.0663
1729	CGTAAA	0.00410012	0.00359918	0.00360703	0.00386315	1.07101	0.00379312	1.05159	0.00227333	0.63025	0.00281764	0.782855	0.00358568	0.994082
1730	CGTAAC	0.00353341	0.00353095	0.00356744	0.00224545	0.629431	0.00283597	0.794961	0.00124127	0.347943	0.0039068	1.10645	0.00300057	0.841099
1731	CGTAAG	0.00329496	0.00353948	0.00342228	0.00202815	0.592632	0.00316684	0.92536	0.001311	0.383078	0.00461713	1.30447	0.00279053	0.815402
1732	CGTAAT	0.0038276	0.00407253	0.00381377	0.00290943	0.762876	0.00362768	0.951206	0.00276147	0.724078	0.00130227	0.319769	0.0026105	0.684492
1733	CGTACA	0.00365728	0.00382519	0.00377418	0.00469614	1.24428	0.00460846	1.22105	0.0133889	3.54751	0.0120519	3.15067	0.00498095	1.31974
1734	CGTACC	0.00350399	0.00377402	0.00379618	0.00301808	0.795033	0.00394673	1.03966	0.00619238	1.63122	0.00307809	0.8156	0.0047409	1.24886
1735	CGTACG	0.00273754	0.00333905	0.0033563	0.00328368	0.978363	0.00340317	1.01397	0.00878649	2.61791	0.00142066	0.425468	0.00294056	0.876132
1736	CGTACT	0.00350399	0.004064	0.00395453	0.00593959	1.50197	0.00454938	1.15042	0.0023849	0.603081	0.00177582	0.436964	0.00382573	0.967428
1737	CGTAGA	0.00286761	0.00314715	0.00301759	0.00251105	0.832137	0.00283597	0.939815	0.00357038	1.18319	0.0061325	1.94859	0.00253548	0.840235
1738	CGTAGC	0.00268799	0.0026013	0.0025909	0.00529976	2.04553	0.00291869	1.12652	0.000906542	0.349895	0.00277028	1.06496	0.00438083	1.69085
1739	CGTAGG	0.00300851	0.00301495	0.00342668	0.00294565	0.859623	0.00313139	0.913827	0.00768469	2.24261	0.00554056	1.83769	0.00378072	1.10332
1740	CGTAGT	0.00318657	0.00332199	0.00324193	0.002837	0.875097	0.00231605	0.714404	0.00096233	0.296839	0.00165743	0.498928	0.00250548	0.772836
1741	CGTATA	0.00380902	0.00401709	0.00373019	0.00452713	1.21364	0.00680634	1.82466	0.00298462	0.800124	0.00490126	1.2201	0.00532601	1.42781
1742	CGTATC	0.0032578	0.00351389	0.00341788	0.00391144	1.14441	0.00454938	1.33105	0.00470007	1.37514	0.00473552	1.34766	0.00453086	1.32564
1743	CGTATG	0.00363096	0.00407679	0.00395014	0.00153319	0.388135	0.00148889	0.37692	0.00157599	0.398971	0.00222569	0.545942	0.00199538	0.505142
1744	CGTATT	0.00409702	0.0044478	0.00402491	0.00536012	1.33173	0.0051402	1.2771	0.00391905	0.973698	0.00705593	1.58639	0.00403577	1.0027
1745	CGTCAA	0.00318502	0.00314715	0.00327272	0.00290943	0.888996	0.00307231	0.938763	0.0054532	1.66626	0.00210731	0.669592	0.00285054	0.871001
1746	CGTCAC	0.0025409	0.00263542	0.00270087	0.00159355	0.590013	0.00181975	0.673764	0.00139468	0.516382	0.00504333	1.91367	0.00174033	0.644359
1747	CGTCAG	0.00258115	0.00289981	0.00292081	0.00450298	1.54169	0.00560105	1.91763	0.00418404	1.43249	0.00168111	0.579731	0.00442584	1.51528
1748	CGTCAT	0.00313548	0.00308745	0.0033431	0.00142454	0.426112	0.00180793	0.540796	0.00430956	1.28909	0.00130227	0.421795	0.00241546	0.722521
1749	CGTCCA	0.00288928	0.00306612	0.00292521	0.00469614	1.6054	0.00381675	1.30478	0.00680604	2.32668	0.00435668	1.42091	0.0036757	1.25656
1750	CGTCCC	0.00314941	0.00350962	0.00368181	0.00395973	1.07548	0.00410035	1.11368	0.00209202	0.568205	0.00236776	0.674648	0.00355568	0.965742
1751	CGTCCG	0.00261212	0.00269512	0.0029604	0.00106237	0.358859	0.0015007	0.506925	0.00185493	0.626579	0.00239144	0.887322	0.00151529	0.511852
1752	CGTCCT	0.00295431	0.00331773	0.00305718	0.00345269	1.12937	0.00238695	0.780768	0.00423983	1.38685	0.00161008	0.485295	0.00267051	0.873521
1753	CGTCGA	0.00185961	0.00219618	0.00191788	0.00185914	0.969371	0.00203245	1.05974	0.00443508	2.31249	0.000639295	0.291094	0.0026105	1.36113
1754	CGTCGC	0.00176671	0.00162475	0.00162316	0.00184707	1.13794	0.00202063	1.24487	0.000934436	0.575689	0.00371738	2.28798	0.00174033	1.07219
1755	CGTCGG	0.00243096	0.00238382	0.00269647	0.00508245	1.88485	0.00388765	1.44175	0.00843782	3.12921	0.00520907	2.18518	0.00424581	1.57458
1756	CGTCGT	0.0023489	0.00281026	0.00245454	0.00468407	1.90833	0.00310776	1.26613	0.00138073	0.562523	0.00483023	1.71879	0.00259549	1.05743
1757	CGTCTA	0.00291406	0.00295525	0.00316715	0.00323539	1.02155	0.0021388	0.675307	0.000934436	0.29504	0.000852394	0.288434	0.00222042	0.70108
1758	CGTCTC	0.00255948	0.00270791	0.00268768	0.0029698	1.10497	0.0038522	1.43328	0.000794968	0.295783	0.000852394	0.314779	0.00403577	1.50158
1759	CGTCTG	0.0027778	0.00313862	0.00313635	0.00282493	0.900704	0.00274144	0.874085	0.00383537	1.22288	0.00248615	0.792115	0.00223542	0.712746
1760	CGTCTT	0.00346683	0.0035608	0.00328591	0.00316295	0.962579	0.00294232	0.895435	0.00271963	0.827662	0.00286499	0.804592	0.00270051	0.821845
1761	CGTGAA	0.0030627	0.00301069	0.00309237	0.00127967	0.413815	0.00100441	0.324802	0.00133889	0.432967	0.00108917	0.361768	0.00138026	0.446345
1762	CGTGAC	0.00259044	0.0029254	0.00278445	0.002837	1.01887	0.00161887	0.581396	0.001311	0.470829	0.000970782	0.331846	0.00232544	0.835153
1763	CGTGAG	0.00266167	0.00265674	0.00270087	0.00601202	2.22596	0.00517565	1.91629	0.0036959	1.36841	0.00494862	1.86267	0.00589612	2.18304
1764	CGTGAT	0.00304257	0.00299363	0.00303078	0.002837	0.936062	0.00217425	0.717388	0.0037238	1.22866	0.00383577	1.28131	0.00249047	0.821726
1765	CGTGCA	0.00274064	0.00268659	0.00308357	0.00162977	0.528532	0.00159524	0.517334	0.00317987	1.03123	0.00447507	1.66571	0.00166532	0.540061
1766	CGTGCC	0.00218477	0.00211089	0.00233137	0.00338025	1.4499	0.00127619	0.547398	0.00149231	0.640099	0.00168111	0.796398	0.00154529	0.662826
1767	CGTGCG	0.0021569	0.0022175	0.00228298	0.00268006	1.17393	0.00287142	1.25775	0.00312408	1.36842	0.00336222	1.51622	0.00292556	1.28146
1768	CGTGCT	0.0027298	0.00284011	0.00268328	0.00415288	1.54769	0.00444303	1.65582	0.00419799	1.5645	0.00250983	0.883708	0.00514598	1.9178
1769	CGTGGA	0.00304412	0.00297231	0.00290762	0.00434604	1.49471	0.00434849	1.49555	0.0015202	0.522834	0.00610882	2.05525	0.00357068	1.22804
1770	CGTGGC	0.00251612	0.00247337	0.00257331	0.00196779	0.764694	0.00232786	0.904619	0.00167362	0.650376	0.00376474	1.52211	0.00273052	1.06109
1771	CGTGGG	0.00357212	0.00379108	0.0037038	0.00336818	0.909385	0.00287142	0.775264	0.0121756	3.28732	0.00795568	2.09853	0.00409578	1.10583
1772	CGTGGT	0.00360154	0.00388063	0.00342668	0.00511867	1.49377	0.00475026	1.38626	0.00637369	1.86002	0.00213098	0.549134	0.00415579	1.21278
1773	CGTGTA	0.0035907	0.00379961	0.00381817	0.00463578	1.21414	0.00397036	1.03986	0.00457455	1.1981	0.00239144	0.629391	0.0036607	0.958756
1774	CGTGTC	0.00267561	0.00285717	0.00294721	0.00459956	1.56065	0.00425396	1.44339	0.00967908	3.28416	0.00118388	0.414355	0.00429082	1.45589
1775	CGTGTG	0.00342657	0.00364609	0.00397653	0.00292151	0.734688	0.00394673	0.992507	0.00276147	0.694442	0.0105839	2.90281	0.00352567	0.88662
1776	CGTGTT	0.00405676	0.00413223	0.00424046	0.0045392	1.07045	0.00460846	1.08678	0.010739	2.53252	0.00596676	1.44396	0.00498095	1.17462
1777	CGTTAA	0.00384928	0.00366314	0.00361583	0.00353719	0.978254	0.00605008	1.67322	0.00146441	0.405002	0.00298338	0.814431	0.00466589	1.29041
1778	CGTTAC	0.00351018	0.0038124	0.00353225	0.0019195	0.543422	0.00209153	0.592125	0.000460245	0.130298	0.00229673	0.602436	0.00228043	0.645604
1779	CGTTAG	0.00326709	0.00340301	0.00343987	0.0020523	0.59662	0.00193792	0.563368	0.00202229	0.587896	0.000876071	0.25744	0.00199538	0.580074
1780	CGTTAT	0.00412025	0.00407679	0.00429324	0.00284907	0.663618	0.00382857	0.891765	0.00111574	0.259884	0.00220202	0.540135	0.00340565	0.793258
1781	CGTTCA	0.00338631	0.00351389	0.00348826	0.00451505	1.29436	0.00492751	1.4126	0.00820072	2.35095	0.00662973	1.88672	0.00406577	1.16556
1782	CGTTCC	0.00323302	0.00308318	0.00330351	0.0026197	0.793004	0.00320229	0.969359	0.00126916	0.384185	0.00248615	0.806358	0.00253548	0.767512
1783	CGTTCG	0.00288619	0.00291687	0.00346187	0.00260762	0.753242	0.00496296	1.43361	0.00121337	0.350497	0.00587205	2.01313	0.00435083	1.25679
1784	CGTTCT	0.00333677	0.00364182	0.00350146	0.00335611	0.95849	0.003285	0.938182	0.00117153	0.334584	0.00232041	0.637155	0.00361569	1.03262
1785	CGTTGA	0.00308593	0.00353095	0.0029824	0.0039718	1.33175	0.0040649	1.36296	0.00411431	1.37953	0.00243879	0.690691	0.00391574	1.31295
1786	CGTTGC	0.00267096	0.00279747	0.00272287	0.0030543	1.12172	0.00274144	1.00682	0.00796363	2.92472	0.00149169	0.533229	0.00352567	1.29484
1787	CGTTGG	0.00361547	0.00388063	0.00363782	0.00141246	0.388272	0.00219788	0.604175	0.00188282	0.517568	0.0027466	0.707772	0.00232544	0.639241
1788	CGTTGT	0.0038307	0.00384651	0.00382697	0.00552913	1.44478	0.00560105	1.46357	0.00320777	0.8382	0.00984988	2.56073	0.00451586	1.18001
1789	CGTTTA	0.00397625	0.00418767	0.0040865	0.00239032	0.584932	0.00324955	0.795193	0.00205018	0.501696	0.00134962	0.322285	0.0026555	0.649824
1790	CGTTTC	0.00346064	0.00333052	0.00339149	0.00382693	1.12839	0.00353315	1.04177	0.00447693	1.32005	0.00125491	0.376792	0.00387074	1.14131
1791	CGTTTG	0.00395767	0.00402136	0.00418767	0.00371828	0.887911	0.00329682	0.787268	0.00157599	0.37634	0.00416726	1.03628	0.00243046	0.580385
1792	CGTTTT	0.0045507	0.00458426	0.00439881	0.00278871	0.633969	0.00489206	1.11213	0.00629001	1.42993	0.00234408	0.511333	0.00357068	0.811737
1793	CTAAAA	0.00487741	0.00405974	0.00406011	0.00765386	1.88514	0.00571921	1.40864	0.00292883	0.721368	0.00376474	0.927336	0.00600114	1.47807
1794	CTAAAC	0.00450734	0.00423884	0.00418767	0.00295772	0.706293	0.00477389	1.13999	0.00425378	1.01579	0.00272292	0.642375	0.00391574	0.935065
1795	CTAAAG	0.00332748	0.00347551	0.00330791	0.00309052	0.934282	0.00261146	0.78946	0.00128311	0.387891	0.00343325	0.987842	0.00330063	0.997799
1796	CTAAAT	0.00433702	0.00411517	0.00392814	0.00334404	0.851303	0.00407671	1.03782	0.00210597	0.536123	0.00277028	0.673187	0.00372071	0.947193
1797	CTAACA	0.00434631	0.00411517	0.00394574	0.00427361	1.0831	0.00492751	1.24882	0.0054811	1.38912	0.00300706	0.730724	0.00537102	1.36122
1798	CTAACC	0.00414192	0.00397445	0.00433723	0.00654321	1.50861	0.00485661	1.11975	0.00578792	1.33447	0.00220202	0.554044	0.00481592	1.11037
1799	CTAACG	0.00318657	0.00339875	0.00356304	0.00342854	0.962253	0.00408853	1.14748	0.00370985	1.0412	0.00205995	0.606091	0.00355568	0.997933
1800	CTAACT	0.00394373	0.00366741	0.00373459	0.00345269	0.924515	0.00379312	1.01567	0.00115758	0.309963	0.00144433	0.39383	0.0031806	0.85166
1801	CTAAGA	0.00335535	0.00328361	0.00290322	0.00303016	1.04372	0.00258783	0.891365	0.000641553	0.22098	0.00686651	2.09115	0.00229544	0.790653
1802	CTAAGC	0.00305186	0.00281452	0.00255571	0.00146075	0.571564	0.00146525	0.573325	0.00105996	0.414741	0.00258086	0.916979	0.00129025	0.504848
1803	CTAAGG	0.00307819	0.00327935	0.00307917	0.00263177	0.854701	0.00322592	1.04766	0.00776837	2.52288	0.00426197	1.29964	0.0031506	1.0232
1804	CTAAGT	0.00352567	0.00347551	0.00328152	0.00202815	0.618054	0.00268236	0.817415	0.00206413	0.629017	0.0033859	0.974216	0.00301557	0.918957
1805	CTAATA	0.00423018	0.00349257	0.00391055	0.00385108	0.984792	0.00365132	0.93371	0.000850755	0.217554	0.00423829	1.21352	0.00388574	0.993656
1806	CTAATC	0.00371147	0.00338596	0.00354544	0.00499795	1.40968	0.00454938	1.28316	0.005244	1.47908	0.00610882	1.80416	0.00547604	1.54453
1807	CTAATG	0.00380438	0.00375696	0.00415248	0.00255934	0.616339	0.001997	0.480917	0.000934436	0.225031	0.00622721	1.65751	0.0015603	0.37575
1808	CTAATT	0.00414657	0.00373564	0.00348386	0.00289736	0.831652	0.00307231	0.881868	0.00158994	0.456372	0.00326751	0.874685	0.00204039	0.585669
1809	CTACAA	0.0040738	0.00389342	0.00380058	0.00479272	1.26105	0.0042067	1.10686	0.00235701	0.620172	0.0075058	1.92782	0.00498095	1.31058
1810	CTACAC	0.00397934	0.00389769	0.00405131	0.00573436	1.41543	0.00454938	1.12294	0.00207807	0.512939	0.00220202	0.564955	0.00438083	1.08134
1811	CTACAG	0.00314477	0.00333905	0.00353225	0.00225753	0.639119	0.00304867	0.863097	0.0043793	1.2398	0.00196524	0.588563	0.00259549	0.734799
1812	CTACAT	0.00393599	0.00370579	0.00382257	0.00568607	1.4875	0.0054238	1.41889	0.00329145	0.861056	0.00393048	1.06063	0.00436583	1.14212
1813	CTACCA	0.00370528	0.00363329	0.00392814	0.0048893	1.24468	0.00360405	0.917495	0.00398879	1.01544	0.00371738	1.02314	0.00364569	0.928096
1814	CTACCC	0.0042627	0.00426869	0.00437682	0.00306637	0.700594	0.00303686	0.69385	0.00193861	0.442926	0.00464081	1.08717	0.00328562	0.750688
1815	CTACCG	0.00285832	0.00296378	0.00342668	0.001835	0.535503	0.00230423	0.672439	0.00380748	1.11113	0.00485391	1.63774	0.00214541	0.62609
1816	CTACCT	0.0034978	0.00376549	0.00376978	0.00251105	0.666098	0.00382857	1.01559	0.00193861	0.514249	0.00220202	0.584789	0.00235545	0.624823
1817	CTACGA	0.00308438	0.00342007	0.00299999	0.000796774	0.265592	0.00116984	0.389948	0.000488138	0.162713	0.0020126	0.588466	0.00127524	0.425082
1818	CTACGC	0.00249754	0.00226441	0.00228738	0.00117102	0.511946	0.000968958	0.42361	0.00103206	0.451198	0.00307809	1.35933	0.00094518	0.413214
1819	CTACGG	0.00287999	0.0029254	0.00309237	0.00249897	0.808111	0.00203245	0.657247	0.000892596	0.288645	0.00385945	1.31929	0.00223542	0.722885
1820	CTACGT	0.00343277	0.00344566	0.00348386	0.00239032	0.686113	0.00137072	0.393449	0.000669447	0.192157	0.00288867	0.83835	0.00181534	0.521073
1821	CTACTA	0.00371302	0.00361624	0.00337829	0.00230582	0.68254	0.00191428	0.566643	0.00205018	0.606869	0.00288867	0.798805	0.00168032	0.497388
1822	CTACTC	0.00321444	0.00319406	0.00350146	0.00330782	0.944699	0.00231605	0.661452	0.00160388	0.458062	0.00298338	0.93404	0.00378072	1.07976
1823	CTACTG	0.00320825	0.00328361	0.00389735	0.00395973	1.01601	0.00316684	0.812562	0.00712682	1.82863	0.00603779	1.83877	0.00439584	1.1279
1824	CTACTT	0.00376257	0.00366314	0.00391494	0.00276457	0.706157	0.00414761	1.05943	0.00350065	0.894176	0.00217834	0.594664	0.00415579	1.06152
1825	CTAGAA	0.00339096	0.00327082	0.00285483	0.00275249	0.964153	0.00236331	0.827829	0.000934436	0.327318	0.00490126	1.49848	0.0026405	0.924924
1826	CTAGAC	0.00318038	0.0031045	0.00311876	0.00289736	0.929011	0.00217425	0.697151	0.00277541	0.88991	0.00442771	1.42622	0.00321061	1.02945
1827	CTAGAG	0.00269264	0.0024222	0.00270087	0.00272835	1.01017	0.00223333	0.826892	0.00096233	0.356303	0.00227305	0.938426	0.00189036	0.699907
1828	CTAGAT	0.00316644	0.0032367	0.00293841	0.00195572	0.665571	0.00303686	1.0335	0.00739181	2.51558	0.000805039	0.248722	0.00232544	0.791395
1829	CTAGCA	0.00305341	0.0029126	0.0029648	0.00245068	0.826593	0.0021388	0.721397	0.00103206	0.348106	0.00681915	2.34125	0.00232544	0.78435
1830	CTAGCC	0.00267561	0.00260557	0.00252052	0.00284907	1.13035	0.00238695	0.947005	0.0021757	0.863195	0.00101814	0.390755	0.00325562	1.29165
1831	CTAGCG	0.00206554	0.00196164	0.00217301	0.0013521	0.622224	0.00116984	0.538349	0.000822862	0.378673	0.00288867	1.47258	0.00132025	0.607567
1832	CTAGCT	0.00296515	0.00299789	0.0029648	0.00278871	0.940606	0.00301322	1.01633	0.00228728	0.771477	0.00194156	0.647643	0.00276052	0.9311
1833	CTAGGA	0.0029187	0.00289981	0.0025953	0.00557742	2.14905	0.00341499	1.31583	0.00322171	1.24136	0.00262821	0.90634	0.00450086	1.73423
1834	CTAGGC	0.00255638	0.00222177	0.00232257	0.00276457	1.1903	0.0031432	1.35333	0.00432351	1.86152	0.000947104	0.426284	0.00246047	1.05937
1835	CTAGGG	0.00304102	0.00282732	0.00327272	0.00414081	1.26525	0.00216243	0.660745	0.00534163	1.63217	0.00123124	0.435479	0.0031506	0.962686
1836	CTAGGT	0.00322528	0.00306612	0.00338269	0.00234203	0.692359	0.00290687	0.859338	0.00470007	1.38945	0.00149169	0.486506	0.00363069	1.07332
1837	CTAGTA	0.00361083	0.00305333	0.00325512	0.00178671	0.548891	0.001997	0.613494	0.000669447	0.205659	0.00336222	1.10116	0.00181534	0.557689
1838	CTAGTC	0.00288928	0.00266527	0.00272287	0.00258348	0.948809	0.00271781	0.998143	0.00571819	2.10006	0.00222569	0.835074	0.00292556	1.07444
1839	CTAGTG	0.00327328	0.00303627	0.00340908	0.0019195	0.563055	0.00132345	0.388215	0.00188282	0.552295	0.00584837	1.92617	0.00189036	0.554507
1840	CTAGTT	0.00357522	0.00339875	0.00339149	0.00184707	0.544619	0.0017843	0.526112	0.00100417	0.296086	0.00556424	1.63714	0.00184535	0.544113
1841	CTATAA	0.00416205	0.00373138	0.00359383	0.00346476	0.964086	0.00315502	0.877899	0.0030404	0.846006	0.0027466	0.736083	0.00402076	1.1188
1842	CTATAC	0.0040258	0.00413223	0.00412609	0.00347683	0.842646	0.00271781	0.658689	0.00119943	0.290693	0.00243879	0.590188	0.00271552	0.658133
1843	CTATAG	0.00316954	0.00313862	0.00331231	0.00219717	0.663334	0.00223333	0.674252	0.00260805	0.787383	0.000662973	0.211231	0.00226543	0.683943
1844	CTATAT	0.00381986	0.00376123	0.00347506	0.00538426	1.5494	0.00434849	1.25134	0.00407247	1.17191	0.00108917	0.289578	0.00508597	1.46356
1845	CTATCA	0.00340335	0.00347977	0.0033475	0.00188328	0.562595	0.003994	1.19313	0.00814494	2.43314	0.00741109	2.12976	0.00402076	1.20113
1846	CTATCC	0.00362786	0.00362903	0.00327272	0.0030543	0.933261	0.00237513	0.725736	0.00337513	1.03129	0.00142066	0.39147	0.00214541	0.655543
1847	CTATCG	0.00291406	0.00278041	0.00314075	0.00202815	0.645754	0.00241058	0.767516	0.00096233	0.306401	0.0033859	1.21777	0.00225043	0.716525
1848	CTATCT	0.00328412	0.00338169	0.00337389	0.0026197	0.776462	0.00204426	0.605907	0.000794968	0.235624	0.00435668	1.28831	0.00274552	0.813755
1849	CTATGA	0.00331044	0.00347124	0.00342668	0.00142454	0.415719	0.00167795	0.489673	0.00415615	1.21288	0.00511436	1.47335	0.00226543	0.661116
1850	CTATGC	0.00303483	0.00327082	0.00319354	0.00223338	0.699344	0.00202063	0.632725	0.00167362	0.524063	0.00324383	0.99175	0.0026255	0.822128
1851	CTATGG	0.00324851	0.00358212	0.00381377	0.00175049	0.458992	0.00161887	0.42448	0.00163178	0.427864	0.00277028	0.773363	0.00270051	0.708095
1852	CTATGT	0.00390038	0.00398298	0.00409969	0.0032716	0.798011	0.00340317	0.830103	0.0010739	0.261947	0.00177582	0.445853	0.00352567	0.859984
1853	CTATTA	0.00384154	0.00366741	0.00349706	0.0022696	0.649003	0.00190247	0.544019	0.00108785	0.311076	0.00300706	0.81994	0.00247547	0.707872
1854	CTATTC	0.00357986	0.0036205	0.00344867	0.00423739	1.2287	0.0023515	0.681856	0.000948383	0.275	0.00430932	1.19026	0.00306058	0.887467
1855	CTATTG	0.00356747	0.00366741	0.00359823	0.00114687	0.318732	0.00108712	0.302127	0.00213386	0.593031	0.00217834	0.593972	0.00133525	0.371086
1856	CTATTT	0.00421315	0.00434972	0.00410409	0.0051066	1.24427	0.00525837	1.28125	0.000948383	0.231082	0.00343325	0.789305	0.00555105	1.35257
1857	CTCAAA	0.00367741	0.00318553	0.00339588	0.00417703	1.23003	0.00339135	0.998665	0.00177124	0.521586	0.00511436	1.6055	0.00331563	0.976367
1858	CTCAAC	0.00327019	0.00338169	0.00325072	0.00420117	1.29238	0.00304867	0.937844	0.00203623	0.626394	0.00348061	1.02925	0.00436583	1.34303
1859	CTCAAG	0.00271122	0.00297657	0.00290762	0.00292151	1.00478	0.00308412	1.0607	0.00139468	0.479665	0.00641663	2.15571	0.00324062	1.11453
1860	CTCAAT	0.00351328	0.00351389	0.00350146	0.00310259	0.886086	0.00340317	0.97193	0.00421194	1.20291	0.00111285	0.3167	0.00441084	1.25972
1861	CTCACA	0.00332593	0.00348404	0.00346187	0.00394765	1.14033	0.0034268	0.989871	0.00174335	0.503587	0.00423829	1.21649	0.00378072	1.0921
1862	CTCACC	0.00334296	0.00339875	0.00319354	0.00387522	1.21346	0.00353315	1.10634	0.00139468	0.436719	0.00532746	1.56748	0.00307558	0.963065
1863	CTCACG	0.00241393	0.00260983	0.0029736	0.00216095	0.726712	0.0022097	0.743105	0.00433746	1.45866	0.00232041	0.889102	0.00240046	0.807256
1864	CTCACT	0.00309831	0.00327508	0.00321113	0.00252312	0.785741	0.00265873	0.827971	0.00350065	1.09016	0.00232041	0.708503	0.00289555	0.901722
1865	CTCAGA	0.00270503	0.00258851	0.0025821	0.00277664	1.07534	0.00284779	1.1029	0.000488138	0.189047	0.00580101	2.24106	0.0026405	1.02262
1866	CTCAGC	0.00248051	0.0022772	0.00236656	0.00141246	0.596842	0.00163069	0.689052	0.000864702	0.365383	0.00232041	1.01897	0.00199538	0.843155
1867	CTCAGG	0.00277161	0.0029851	0.00291641	0.00304223	1.04314	0.00332045	1.13854	0.00126916	0.435178	0.00120756	0.404528	0.00402076	1.37867
1868	CTCAGT	0.00302399	0.00319406	0.0033563	0.00185914	0.553926	0.0016425	0.489379	0.000781021	0.232703	0.00731638	2.29062	0.00201038	0.598988
1869	CTCATA	0.00339096	0.00344992	0.00316715	0.00469614	1.48277	0.00518747	1.6379	0.000669447	0.211372	0.00184685	0.535332	0.00544603	1.71954
1870	CTCATC	0.00293573	0.00298084	0.00278005	0.00263177	0.946663	0.00306049	1.10088	0.00366801	1.3194	0.00376474	1.26298	0.00411078	1.47867
1871	CTCATG	0.00308128	0.00326229	0.00336069	0.00255934	0.76155	0.00258783	0.770027	0.00779627	2.31984	0.0049723	1.52417	0.00319561	0.950877
1872	CTCATT	0.00366502	0.00371432	0.00349706	0.00188328	0.538534	0.00343862	0.983289	0.00156204	0.446673	0.00471184	1.26856	0.00334564	0.9567
1873	CTCCAA	0.00348541	0.00360771	0.0033563	0.00370621	1.10426	0.0038522	1.14775	0.00341697	1.01808	0.004333	1.20104	0.00402076	1.19798
1874	CTCCAC	0.00314012	0.00324523	0.00318914	0.00508245	1.59368	0.00427759	1.3413	0.00444903	1.39506	0.00196524	0.605578	0.00453086	1.42072
1875	CTCCAG	0.00288619	0.00309598	0.00322433	0.00268006	0.831199	0.00263509	0.817253	0.00355644	1.103	0.00587205	1.89667	0.00274552	0.851501
1876	CTCCAT	0.00337393	0.00359918	0.00352785	0.00511867	1.45093	0.00493932	1.40009	0.00200834	0.569282	0.00610882	1.69728	0.00415579	1.178
1877	CTCCCA	0.00370683	0.00351389	0.00385336	0.00356134	0.924216	0.00302504	0.785039	0.002622	0.680445	0.00232041	0.660352	0.00297056	0.770902
1878	CTCCCC	0.00436799	0.00469514	0.00447799	0.00504624	1.1269	0.0053529	1.19538	0.00412825	0.921899	0.00383577	0.816967	0.00639121	1.42725
1879	CTCCCG	0.00303638	0.0029254	0.00330351	0.00365792	1.10728	0.00456119	1.38071	0.00387721	1.17366	0.0031728	1.08457	0.00511597	1.54865
1880	CTCCCT	0.00351483	0.00385931	0.00362022	0.00286114	0.790322	0.0039231	1.08366	0.00338907	0.93615	0.00466449	1.20863	0.00466589	1.28884
1881	CTCCGA	0.00270657	0.00285717	0.00267888	0.00228167	0.851727	0.00250511	0.935134	0.000683394	0.255104	0.00108917	0.381206	0.00228043	0.851264
1882	CTCCGC	0.00241703	0.00203413	0.00228738	0.00277664	1.21389	0.0015716	0.687074	0.00118548	0.518268	0.00423829	2.08359	0.0015603	0.682132
1883	CTCCGG	0.00286451	0.00258851	0.00283284	0.00220924	0.779868	0.00251693	0.888483	0.00195255	0.689257	0.00132595	0.512243	0.00298557	1.05391
1884	CTCCGT	0.00313702	0.00322391	0.00331231	0.00266799	0.805477	0.00244603	0.738467	0.00299856	0.905279	0.00198892	0.616928	0.00214541	0.647708
1885	CTCCTA	0.0032547	0.00314715	0.00336509	0.00271628	0.807192	0.00172522	0.512681	0.00104601	0.310842	0.000828716	0.263323	0.00240046	0.71334
1886	CTCCTC	0.00290477	0.00318979	0.00311876	0.00463578	1.48642	0.00449029	1.43977	0.00288699	0.925685	0.00594308	1.86316	0.00430582	1.38062
1887	CTCCTG	0.00307819	0.00324097	0.00364662	0.00293358	0.804466	0.00268236	0.735575	0.00135284	0.370985	0.0077189	2.38167	0.00289555	0.794037
1888	CTCCTT	0.00355199	0.00368873	0.00367741	0.00325953	0.886366	0.00680634	1.85085	0.00433746	1.17949	0.00625089	1.69459	0.00466589	1.2688
1889	CTCGAA	0.00274219	0.00269938	0.00281084	0.0015694	0.558339	0.00194973	0.693647	0.000432351	0.153815	0.00177582	0.657862	0.00240046	0.853999
1890	CTCGAC	0.0024867	0.00233691	0.00256011	0.00141246	0.55172	0.00119347	0.46618	0.000934436	0.364998	0.00340958	1.45901	0.00121523	0.474679
1891	CTCGAG	0.00226219	0.00233264	0.00255131	0.00242654	0.951095	0.00151252	0.59284	0.000948383	0.371724	0.00303073	1.29927	0.00183035	0.717414
1892	CTCGAT	0.00275457	0.00300216	0.0025997	0.00324746	1.24917	0.00262328	1.00907	0.00426772	1.64162	0.000734006	0.244493	0.0036907	1.41966
1893	CTCGCA	0.00247122	0.0024819	0.00241495	0.00214888	0.889823	0.00207971	0.861184	0.00139468	0.57752	0.00558791	2.25147	0.0020854	0.863536
1894	CTCGCC	0.00219561	0.00203413	0.002239	0.00272835	1.21856	0.00159524	0.712478	0.000976276	0.436033	0.00279396	1.37354	0.00192036	0.85769
1895	CTCGCG	0.00154683	0.00150108	0.00166715	0.00160562	0.963093	0.00152434	0.914336	0.00119943	0.719446	0.00123124	0.820234	0.00130525	0.782921
1896	CTCGCT	0.00236748	0.00237529	0.00243694	0.00354927	1.45644	0.00265873	1.09101	0.00350065	1.43649	0.00118388	0.498416	0.00250548	1.02812
1897	CTCGGA	0.00265083	0.00275482	0.0025909	0.0013521	0.521865	0.0017843	0.688679	0.00725234	2.79916	0.0102524	3.72162	0.00204039	0.78752
1898	CTCGGC	0.00219096	0.00206398	0.00207624	0.0012676	0.610524	0.00211516	1.01875	0.00126916	0.611278	0.00194156	0.940688	0.00195037	0.939376
1899	CTCGGG	0.00287225	0.00286143	0.0029604	0.00618104	2.0879	0.00350952	1.18549	0.00430956	1.45574	0.00620353	2.16798	0.00489093	1.65212
1900	CTCGGT	0.00294193	0.00275482	0.00310116	0.00184707	0.595605	0.00189065	0.609658	0.00397484	1.28173	0.00712696	2.58709	0.0020854	0.672456
1901	CTCGTA	0.0029698	0.00333052	0.00321113	0.00403216	1.25568	0.00490387	1.52715	0.00476981	1.4854	0.00409623	1.22991	0.00352567	1.09795
1902	CTCGTC	0.00245109	0.00284864	0.00267008	0.00196779	0.736978	0.00166613	0.624002	0.00104601	0.391752	0.00149169	0.52365	0.00190536	0.713597
1903	CTCGTG	0.00283819	0.00266953	0.00321553	0.00499795	1.55431	0.00538835	1.67573	0.00930252	2.89299	0.00594308	2.22626	0.00576109	1.79165
1904	CTCGTT	0.00337857	0.00366741	0.00354544	0.00268006	0.755916	0.00360405	1.01653	0.001311	0.36977	0.00326751	0.890959	0.00333063	0.939412
1905	CTCTAA	0.00316644	0.00314288	0.00321113	0.00206437	0.642879	0.00353315	1.10028	0.00228728	0.712295	0.00168111	0.534894	0.00310559	0.967132
1906	CTCTAC	0.00311999	0.00315568	0.00328152	0.00348891	1.0632	0.00158342	0.482527	0.00312408	0.952025	0.00182318	0.577745	0.00286554	0.873238
1907	CTCTAG	0.00272515	0.00276761	0.00308797	0.00381486	1.23539	0.00254056	0.822729	0.00153415	0.496815	0.00149169	0.53898	0.00192036	0.621886
1908	CTCTAT	0.00332902	0.00332199	0.00347946	0.00235411	0.676572	0.00265873	0.76412	0.00138073	0.396824	0.000923427	0.277974	0.0026555	0.763194
1909	CTCTCA	0.00273599	0.00275909	0.00281524	0.0021368	0.759013	0.00244603	0.868852	0.0032775	1.1642	0.00442771	1.60478	0.00250548	0.889969
1910	CTCTCC	0.00302554	0.00295525	0.00314955	0.0021368	0.678447	0.00249329	0.791635	0.00245464	0.779361	0.00307809	1.04157	0.00171032	0.543038
1911	CTCTCG	0.00230709	0.00243499	0.00265248	0.00165391	0.623532	0.00166613	0.628141	0.00108785	0.410125	0.00170479	0.700121	0.00192036	0.723987
1912	CTCTCT	0.00298528	0.0028657	0.00305718	0.00299394	0.979316	0.00244603	0.800094	0.00160388	0.524629	0.00599043	2.09039	0.00244546	0.79991
1913	CTCTGA	0.00273754	0.00280599	0.00268768	0.00225753	0.839955	0.00330864	1.23104	0.00112969	0.420323	0.00246247	0.877575	0.00348066	1.29505
1914	CTCTGC	0.0026338	0.00251601	0.00249413	0.00268006	1.07455	0.00248148	0.994928	0.00218965	0.877922	0.00125491	0.498771	0.00231044	0.926352
1915	CTCTGG	0.00297909	0.00332625	0.003717	0.00445469	1.19847	0.00470299	1.26527	0.00935831	2.51771	0.00352796	1.06064	0.00466589	1.25528
1916	CTCTGT	0.00320825	0.0036205	0.00347506	0.00519111	1.49382	0.00575466	1.65599	0.00704314	2.02677	0.00509069	1.40607	0.00541603	1.55854
1917	CTCTTA	0.00327948	0.00344139	0.00312316	0.00491344	1.57323	0.00475026	1.52098	0.00145047	0.464423	0.00132595	0.385293	0.00483092	1.54681
1918	CTCTTC	0.00307819	0.00331773	0.00319354	0.00300601	0.941279	0.00243421	0.76223	0.00253832	0.794829	0.00466449	1.40593	0.00303058	0.948971
1919	CTCTTG	0.00319896	0.00339875	0.00354984	0.00217302	0.612146	0.00282416	0.795573	0.00535557	1.50868	0.00277028	0.815088	0.00285054	0.803005
1920	CTCTTT	0.00390812	0.00384225	0.00373459	0.00357341	0.956841	0.0037813	1.01251	0.00150626	0.403325	0.00416726	1.08459	0.00310559	0.831574
1921	CTGAAA	0.00372696	0.00364609	0.00331231	0.00474443	1.43236	0.00350952	1.05954	0.00290094	0.875805	0.00404887	1.11047	0.00376572	1.13689
1922	CTGAAC	0.00359689	0.00357359	0.00345747	0.0029698	0.858951	0.00248148	0.717715	0.00507664	1.46831	0.000994459	0.27828	0.00309059	0.893887
1923	CTGAAG	0.0029729	0.00293819	0.00322433	0.00225753	0.700154	0.00229241	0.710973	0.000808915	0.250878	0.00213098	0.725271	0.00226543	0.702605
1924	CTGAAT	0.00355509	0.00345419	0.00350585	0.00304223	0.867757	0.00307231	0.876336	0.00337513	0.962712	0.00402519	1.16531	0.00274552	0.783125
1925	CTGACA	0.00311535	0.0029851	0.00317594	0.00484101	1.52427	0.00280052	0.881793	0.00379353	1.19446	0.00291235	0.975627	0.00334564	1.05343
1926	CTGACC	0.00326864	0.00357359	0.00339149	0.00350098	1.03228	0.00313139	0.923309	0.00150626	0.444128	0.00248615	0.6957	0.00412578	1.21651
1927	CTGACG	0.00257651	0.00243499	0.00265248	0.00258348	0.973985	0.00281234	1.06027	0.000641553	0.241869	0.000449875	0.184754	0.00235545	0.888015
1928	CTGACT	0.00314167	0.0032964	0.00317594	0.0044064	1.38743	0.00465572	1.46593	0.00100417	0.31618	0.003599	1.09179	0.00445585	1.403
1929	CTGAGA	0.00271741	0.00257145	0.00240615	0.00263177	1.09377	0.00151252	0.628605	0.00256621	1.06652	0.00151537	0.589304	0.0015603	0.648461
1930	CTGAGC	0.00246193	0.00245205	0.00233577	0.00136417	0.584036	0.00126437	0.541308	0.00490928	2.10178	0.00400152	1.63191	0.00223542	0.95704
1931	CTGAGG	0.00271122	0.00274629	0.0029824	0.00255934	0.858147	0.0020679	0.693368	0.00125521	0.420874	0.00113653	0.41384	0.00319561	1.07149
1932	CTGAGT	0.00292644	0.00280173	0.00289002	0.00225753	0.781146	0.0013589	0.470206	0.000418404	0.144775	0.00561159	2.0029	0.00126024	0.436066
1933	CTGATA	0.00348541	0.00321538	0.00346187	0.00216095	0.624215	0.0022806	0.658776	0.000711287	0.205463	0.00511436	1.59059	0.00271552	0.784408
1934	CTGATC	0.00294502	0.00266527	0.00270527	0.00334404	1.23612	0.00290687	1.07452	0.00270568	1.00015	0.00236776	0.888376	0.00289555	1.07034
1935	CTGATG	0.00316025	0.00327935	0.00362902	0.00217302	0.59879	0.00302504	0.833569	0.00232912	0.641803	0.0045461	1.38628	0.00244546	0.673863
1936	CTGATT	0.00346838	0.00346698	0.00336949	0.00508245	1.50837	0.00368677	1.09416	0.000711287	0.211096	0.00625089	1.80298	0.00312059	0.926132
1937	CTGCAA	0.00304877	0.00283158	0.00291641	0.00220924	0.757519	0.00287142	0.984574	0.00284515	0.975564	0.00310177	1.09542	0.00270051	0.925971
1938	CTGCAC	0.00300696	0.00249043	0.00252492	0.00284907	1.12838	0.0018552	0.734756	0.000781021	0.309325	0.00182318	0.732074	0.00252048	0.998241
1939	CTGCAG	0.00267561	0.00221324	0.00255131	0.00118309	0.463718	0.00154797	0.606735	0.000781021	0.306125	0.000828716	0.374436	0.00163531	0.640968
1940	CTGCAT	0.00303483	0.00326655	0.00309677	0.00259555	0.83815	0.00278871	0.900523	0.00132495	0.427849	0.00286499	0.877069	0.0026405	0.852665
1941	CTGCCA	0.00247432	0.00222603	0.00230058	0.00187121	0.813366	0.0015007	0.652315	0.00153415	0.666853	0.00106549	0.478651	0.00136526	0.593441
1942	CTGCCC	0.00310606	0.00304907	0.00308357	0.00266799	0.865227	0.00231605	0.751093	0.00323566	1.04932	0.00215466	0.706663	0.00229544	0.744409
1943	CTGCCG	0.00201754	0.00181665	0.00204105	0.00173842	0.851727	0.001997	0.978417	0.000976276	0.478321	0.00161008	0.886291	0.00255048	1.24959
1944	CTGCCT	0.0027809	0.00270791	0.00294721	0.00268006	0.909356	0.00224515	0.761788	0.00211991	0.719297	0.00473552	1.74877	0.00238545	0.809395
1945	CTGCGA	0.00234425	0.00208104	0.00224779	0.00232996	1.03655	0.00284779	1.26693	0.000836808	0.37228	0.00182318	0.876088	0.00171032	0.76089
1946	CTGCGC	0.00169083	0.00160769	0.00141202	0.00158148	1.12001	0.00121711	0.861961	0.0011018	0.780299	0.00123124	0.765842	0.00153029	1.08376
1947	CTGCGG	0.00242941	0.00221324	0.00239295	0.0021368	0.892956	0.0017843	0.745647	0.00124127	0.518717	0.00345693	1.56193	0.00204039	0.852665
1948	CTGCGT	0.00270193	0.00257571	0.00270087	0.00241447	0.893959	0.00259964	0.96252	0.000836808	0.309829	0.00170479	0.66187	0.00337564	1.24983
1949	CTGCTA	0.00303328	0.00255013	0.00275366	0.00184707	0.670769	0.00302504	1.09855	0.00225938	0.820502	0.00272292	1.06776	0.00225043	0.81725
1950	CTGCTC	0.00266941	0.00262262	0.00274046	0.00234203	0.854613	0.0020679	0.75458	0.000878649	0.320621	0.00340958	1.30006	0.00214541	0.782864
1951	CTGCTG	0.00286761	0.00260557	0.00278445	0.00294565	1.05789	0.00261146	0.937873	0.00163178	0.586032	0.00603779	2.31727	0.0031506	1.1315
1952	CTGCTT	0.00318038	0.00309598	0.00315395	0.00350098	1.11003	0.00476207	1.50988	0.00143652	0.455467	0.0031728	1.02481	0.00424581	1.34619
1953	CTGGAA	0.00333831	0.0033689	0.00316275	0.0029698	0.938992	0.0021388	0.676247	0.0010739	0.339548	0.00220202	0.653631	0.00268551	0.849107
1954	CTGGAC	0.00307973	0.00278894	0.00346627	0.00185914	0.536352	0.00161887	0.467035	0.000878649	0.253486	0.00182318	0.653717	0.00180034	0.51939
1955	CTGGAG	0.00285986	0.0026738	0.00306597	0.00301808	0.98438	0.00177248	0.578115	0.000711287	0.231994	0.0041199	1.54084	0.00283554	0.924841
1956	CTGGAT	0.00334296	0.00321538	0.00326392	0.00230582	0.706456	0.00241058	0.738553	0.000878649	0.2692	0.00506701	1.57587	0.00184535	0.565379
1957	CTGGCA	0.0030147	0.00260557	0.00289442	0.00229374	0.792471	0.00197337	0.681783	0.00355644	1.22872	0.00362267	1.39036	0.00268551	0.927823
1958	CTGGCC	0.00265393	0.00253734	0.00267888	0.00266799	0.995934	0.00184338	0.688118	0.00203623	0.760107	0.00307809	1.21312	0.0026555	0.991275
1959	CTGGCG	0.00213367	0.0020981	0.00201466	0.00193157	0.958761	0.00257601	1.27863	0.00232912	1.15609	0.00224937	1.0721	0.00225043	1.11703
1960	CTGGCT	0.00295431	0.00280173	0.00294721	0.00228167	0.774181	0.00259964	0.882071	0.00562056	1.90708	0.00236776	0.845107	0.00349566	1.18609
1961	CTGGGA	0.00319431	0.00330067	0.00342228	0.0039718	1.16057	0.00445484	1.30172	0.0144349	4.21794	0.00535114	1.62123	0.00513097	1.49929
1962	CTGGGC	0.00240619	0.00263542	0.00240175	0.00217302	0.904765	0.00146525	0.610077	0.00525795	2.18921	0.00281764	1.06914	0.00162031	0.674636
1963	CTGGGG	0.00391122	0.00376549	0.00393254	0.00765386	1.94629	0.00607371	1.54448	0.00237096	0.602907	0.00409623	1.08783	0.00652624	1.65955
1964	CTGGGT	0.00374554	0.00373138	0.00393254	0.00435811	1.10822	0.00410035	1.04267	0.00202229	0.514245	0.00501965	1.34526	0.00346566	0.881277
1965	CTGGTA	0.00380747	0.00391048	0.00363782	0.00331989	0.912605	0.00259964	0.714616	0.00124127	0.341212	0.010134	2.5915	0.00304558	0.837199
1966	CTGGTC	0.00307973	0.0031173	0.00337389	0.00498588	1.47778	0.00400581	1.1873	0.0019665	0.582858	0.00262821	0.843107	0.0047409	1.40517
1967	CTGGTG	0.00342812	0.00368447	0.00395893	0.00331989	0.838583	0.00304867	0.770074	0.00396089	1.0005	0.00816877	2.21708	0.00337564	0.852665
1968	CTGGTT	0.0041698	0.00415782	0.0040953	0.00443055	1.08186	0.00583738	1.42539	0.00557872	1.36223	0.00246247	0.592251	0.00535602	1.30785
1969	CTGTAA	0.00378425	0.00392754	0.00357184	0.0024869	0.696253	0.00293051	0.820448	0.00108785	0.304563	0.00139698	0.355688	0.00345066	0.966073
1970	CTGTAC	0.00360618	0.00359491	0.00350146	0.0027042	0.772308	0.00204426	0.583833	0.000711287	0.20314	0.00239144	0.665228	0.00246047	0.702698
1971	CTGTAG	0.00316954	0.00344139	0.00340908	0.00252312	0.740117	0.00233968	0.686308	0.0034867	1.02277	0.000994459	0.28897	0.00247547	0.72614
1972	CTGTAT	0.00388954	0.00398724	0.00374339	0.00515489	1.37706	0.00480934	1.28475	0.0022036	0.588663	0.00286499	0.71854	0.00304558	0.813588
1973	CTGTCA	0.00312154	0.00321964	0.00299999	0.00350098	1.167	0.00337954	1.12652	0.00457455	1.52486	0.00144433	0.448601	0.00372071	1.24024
1974	CTGTCC	0.0033058	0.00346698	0.00331671	0.00235411	0.709772	0.00307231	0.926312	0.000864702	0.260711	0.000757683	0.218543	0.00235545	0.710177
1975	CTGTCG	0.00231793	0.00262262	0.00266568	0.00181085	0.67932	0.00215061	0.806778	0.00211991	0.795262	0.0013733	0.523636	0.00115522	0.433367
1976	CTGTCT	0.0032036	0.0032964	0.00319354	0.00352512	1.10383	0.00197337	0.617924	0.0024128	0.755525	0.00217834	0.660823	0.00237045	0.742264
1977	CTGTGA	0.00318812	0.00326229	0.00323753	0.00237825	0.734589	0.00217425	0.671576	0.00188282	0.581561	0.00149169	0.457252	0.00286554	0.885103
1978	CTGTGC	0.00280257	0.00284864	0.00273606	0.00627762	2.2944	0.00393491	1.43817	0.00743365	2.71691	0.00281764	0.989116	0.00468089	1.71081
1979	CTGTGG	0.00346373	0.00362903	0.0037258	0.00342854	0.920218	0.00412398	1.10687	0.00419799	1.12674	0.00402519	1.10917	0.0042308	1.13554
1980	CTGTGT	0.00392515	0.00380387	0.00413049	0.00379071	0.91774	0.00358042	0.866827	0.00121337	0.29376	0.00130227	0.342353	0.00337564	0.81725
1981	CTGTTA	0.00386167	0.00388489	0.00374339	0.00539633	1.44156	0.00485661	1.29738	0.0030683	0.819657	0.00421461	1.08487	0.00400576	1.07009
1982	CTGTTC	0.0034498	0.00364182	0.00375659	0.00329575	0.877325	0.00355678	0.946813	0.000711287	0.189344	0.00269925	0.74118	0.00436583	1.16218
1983	CTGTTG	0.00366347	0.00402989	0.00394134	0.00429775	1.09043	0.00469117	1.19025	0.00368196	0.93419	0.00459346	1.13985	0.00379572	0.963054
1984	CTGTTT	0.00453367	0.00443501	0.00429324	0.00633798	1.47627	0.00809434	1.88537	0.00133889	0.311861	0.00582469	1.31334	0.00673628	1.56904
1985	CTTAAA	0.00442063	0.00366741	0.00363782	0.00389936	1.0719	0.0032141	0.883525	0.00266384	0.732263	0.00187053	0.510042	0.00346566	0.952675
1986	CTTAAC	0.00402115	0.00405121	0.00396333	0.00446676	1.12702	0.00446666	1.127	0.00146441	0.369491	0.00587205	1.44946	0.00448585	1.13184
1987	CTTAAG	0.00337548	0.00330493	0.00344867	0.00289736	0.840139	0.00276507	0.80178	0.00298462	0.86544	0.00149169	0.451352	0.00283554	0.822212
1988	CTTAAT	0.00412799	0.00380813	0.00376099	0.00366999	0.975805	0.00408853	1.08709	0.00456061	1.21261	0.00478288	1.25596	0.00403577	1.07306
1989	CTTACA	0.00406915	0.00357786	0.00384896	0.00288529	0.749628	0.00501022	1.30171	0.00401668	1.04357	0.0017995	0.502954	0.00354067	0.919903
1990	CTTACC	0.00375018	0.00392327	0.00395014	0.00323539	0.819057	0.00304867	0.771789	0.00308224	0.780288	0.00364635	0.929415	0.00324062	0.820381
1991	CTTACG	0.00321754	0.00354374	0.00362462	0.00173842	0.479613	0.00270599	0.746558	0.00124127	0.342454	0.00111285	0.314032	0.00252048	0.695377
1992	CTTACT	0.00381522	0.00397445	0.00366861	0.00255934	0.697631	0.00288324	0.785922	0.00326355	0.889588	0.004333	1.09021	0.0031656	0.862888
1993	CTTAGA	0.00313238	0.00303627	0.00277125	0.00194365	0.70136	0.00282416	1.01909	0.000641553	0.231503	0.00146801	0.483491	0.00243046	0.877026
1994	CTTAGC	0.00284283	0.00284437	0.00288122	0.00264384	0.917611	0.00212698	0.738221	0.000669447	0.232348	0.00430932	1.51503	0.00291055	1.01018
1995	CTTAGG	0.00308283	0.00317273	0.00318914	0.00464785	1.4574	0.0042067	1.31907	0.00253832	0.795926	0.00582469	1.83586	0.00300057	0.940871
[truncated: 2,101 more rows]

## Sheet: counts
number of non-redundant sequences	645835	234498	227334	82834	84627	71701	42234	66654
	Sample1	Sample2	Sample3	Sample4	Sample5	Sample6	Sample7	Sample8
AAAAAA	10769	2884	2361	1568	2034	1615	679	1046
AAAAAC	6159	1766	1636	975	1044	1074	329	650
AAAAAG	5192	1622	1525	659	977	588	210	596
AAAAAT	5783	1624	1414	711	978	537	412	579
AAAACA	5658	1819	1562	913	1008	720	336	650
AAAACC	4819	1471	1424	822	781	1003	245	577
AAAACG	3435	1229	1190	464	436	330	209	342
AAAACT	3897	1202	1110	482	567	465	221	398
AAAAGA	4816	1482	1234	696	766	505	198	493
AAAAGC	3183	971	870	435	472	291	169	346
AAAAGG	3299	1021	994	462	551	379	136	413
AAAAGT	3628	1214	1114	388	496	329	215	374
AAAATA	5871	1705	1416	726	873	597	308	491
AAAATC	3477	1102	1063	417	512	179	199	325
AAAATG	3909	1358	1299	329	443	334	275	268
AAAATT	3944	1162	1103	492	500	294	210	296
AAACAA	5452	1646	1533	835	902	507	404	612
AAACAC	4092	1423	1305	625	663	397	184	481
AAACAG	3326	1195	1157	477	554	275	266	373
AAACAT	3922	1391	1194	464	612	438	321	435
AAACCA	4175	1385	1352	537	640	800	596	447
AAACCC	4445	1474	1429	573	767	300	215	485
AAACCG	2886	972	1017	506	568	872	84	434
AAACCT	3296	1137	1130	490	468	261	120	346
AAACGA	3224	1129	1043	381	415	446	139	283
AAACGC	2313	849	778	398	382	223	352	277
AAACGG	2669	842	841	306	235	393	158	240
AAACGT	2876	1117	998	387	376	232	253	276
AAACTA	3822	1203	1066	386	401	438	89	333
AAACTC	2839	956	865	368	375	411	178	271
AAACTG	2970	1101	1047	322	298	227	205	258
AAACTT	3048	985	964	297	396	140	170	248
AAAGAA	4486	1347	1073	589	635	379	229	430
AAAGAC	3266	1077	987	380	418	524	220	307
AAAGAG	2848	1004	929	293	319	264	196	269
AAAGAT	3200	1117	991	506	435	493	171	299
AAAGCA	3037	1023	885	261	367	177	148	241
AAAGCC	2610	908	806	385	412	316	115	275
AAAGCG	1781	648	564	150	145	77	81	104
AAAGCT	2670	956	860	453	414	409	166	375
AAAGGA	3045	949	931	424	557	343	230	456
AAAGGC	2120	622	596	371	361	117	130	273
AAAGGG	2495	799	893	525	469	423	152	346
AAAGGT	2664	956	896	324	417	190	173	305
AAAGTA	3519	1211	1091	369	425	277	273	352
AAAGTC	2465	909	791	307	395	319	185	325
AAAGTG	2641	998	930	188	268	331	303	217
AAAGTT	2843	1017	972	310	321	363	177	251
AAATAA	5788	1609	1415	750	963	607	294	587
AAATAC	4063	1338	1175	558	498	368	199	335
AAATAG	3334	1110	1106	381	444	240	179	266
AAATAT	3827	1231	1062	420	438	757	121	269
AAATCA	3220	1066	1061	285	340	162	207	267
AAATCC	3147	1061	985	310	297	217	204	186
AAATCG	2469	846	901	279	394	178	259	226
AAATCT	2687	953	864	313	373	386	129	335
AAATGA	3680	1248	1050	346	442	230	147	280
AAATGC	2690	935	883	392	446	192	213	226
AAATGG	2896	997	1097	153	236	147	100	174
AAATGT	3205	1140	1100	269	327	320	137	276
AAATTA	3966	1159	1100	394	427	261	121	277
AAATTC	2929	983	830	319	239	318	127	196
AAATTG	3033	1112	1053	207	192	187	98	140
AAATTT	3143	1026	1020	281	283	554	149	257
AACAAA	5073	1568	1397	698	877	719	299	577
AACAAC	3758	1302	1210	571	602	313	268	480
AACAAG	3202	1083	1124	489	539	279	117	376
AACAAT	3872	1265	1172	483	576	290	276	368
AACACA	3750	1426	1266	405	624	251	155	395
AACACC	3432	1348	1196	611	526	332	160	391
AACACG	2618	1059	1081	203	209	271	106	155
AACACT	3150	1058	1032	345	392	290	271	256
AACAGA	2930	991	952	533	651	287	265	452
AACAGC	2191	757	740	204	231	163	129	145
AACAGG	2585	854	930	433	428	265	100	403
AACAGT	2793	1071	999	298	416	346	160	287
AACATA	3742	1289	1165	401	517	514	171	320
AACATC	2757	1032	901	303	333	150	254	239
AACATG	2951	1149	1145	258	399	434	269	354
AACATT	3123	1185	1094	333	551	122	110	392
AACCAA	4035	1395	1276	496	534	475	494	357
AACCAC	2961	1008	1030	465	473	629	332	403
AACCAG	3031	1035	1177	267	234	419	168	274
AACCAT	3345	1188	1136	288	389	183	393	303
AACCCA	4024	1399	1350	304	475	289	416	315
AACCCC	4188	1527	1597	630	712	284	263	454
AACCCG	2880	979	1108	413	346	442	108	302
AACCCT	3110	1118	1149	366	493	221	166	352
AACCGA	2490	849	848	190	249	153	60	223
AACCGC	1863	630	607	233	232	137	172	208
AACCGG	2431	789	820	310	350	259	154	235
AACCGT	2540	986	925	515	463	1378	131	405
AACCTA	3295	1092	1035	315	243	181	70	211
AACCTC	2478	895	864	354	346	126	262	252
AACCTG	2693	976	1100	353	420	266	282	349
AACCTT	2865	1045	972	215	310	222	159	178
AACGAA	3312	1128	1021	562	443	302	188	353
AACGAC	2495	869	883	290	288	750	418	281
AACGAG	2211	807	823	224	204	145	106	154
AACGAT	2575	983	881	342	260	269	285	263
AACGCA	2564	933	840	529	637	136	100	441
AACGCC	1903	688	703	308	366	196	184	222
AACGCG	1252	469	516	193	246	121	114	167
AACGCT	2245	876	833	255	258	491	155	259
AACGGA	2462	836	785	306	175	240	154	152
AACGGC	1817	529	512	307	256	248	114	178
AACGGG	2338	789	852	283	300	423	146	243
AACGGT	2410	851	758	136	223	378	86	200
AACGTA	2897	1139	1066	338	256	548	101	254
AACGTC	2039	822	773	265	193	177	305	156
AACGTG	2351	961	945	383	347	258	100	269
AACGTT	2628	1068	941	215	418	230	144	223
AACTAA	3640	1176	1149	401	355	235	117	295
AACTAC	3031	1001	953	250	194	268	98	153
AACTAG	2618	881	886	262	237	136	142	238
AACTAT	2926	1054	969	265	450	411	60	353
AACTCA	2693	925	837	227	266	131	155	213
AACTCC	2685	1013	894	346	500	259	119	308
AACTCG	2056	788	814	211	253	96	237	213
AACTCT	2294	846	790	545	409	514	113	435
AACTGA	2664	973	898	347	344	145	106	245
AACTGC	2126	684	709	254	289	67	224	234
AACTGG	2467	890	998	260	307	39	415	310
AACTGT	2667	1079	994	316	436	347	217	286
AACTTA	3012	1020	1014	409	294	143	38	220
AACTTC	2481	744	819	445	325	169	155	171
AACTTG	2601	997	959	393	363	108	73	310
AACTTT	2767	1029	1002	443	392	57	119	271
AAGAAA	4301	1273	1050	530	708	409	350	424
AAGAAC	3182	1031	957	380	390	270	180	270
AAGAAG	2625	890	861	256	224	235	206	175
AAGAAT	3124	1115	830	351	289	352	137	315
AAGACA	2904	954	926	353	386	376	83	244
AAGACC	2661	996	924	402	376	417	91	345
AAGACG	2167	795	747	95	138	289	404	102
AAGACT	2460	914	863	205	140	269	221	113
AAGAGA	2417	883	749	512	454	179	123	273
AAGAGC	1814	672	523	250	286	138	30	163
AAGAGG	2154	736	748	420	298	132	279	293
AAGAGT	2263	819	766	163	194	252	49	170
AAGATA	3132	1049	880	430	457	484	136	290
AAGATC	2210	727	684	172	228	100	71	118
AAGATG	2439	932	893	289	355	657	217	273
AAGATT	2514	902	893	239	221	253	342	157
AAGCAA	2854	855	861	331	288	268	198	252
AAGCAC	2414	890	758	376	268	219	68	219
AAGCAG	1990	677	706	202	181	84	137	129
AAGCAT	2527	913	799	199	246	105	159	135
AAGCCA	1978	618	640	270	347	333	181	244
AAGCCC	2524	958	790	458	459	512	104	345
AAGCCG	1676	552	550	235	216	140	89	199
AAGCCT	2170	871	785	331	286	291	84	232
AAGCGA	1714	637	566	108	140	83	122	175
AAGCGC	971	319	338	118	102	86	41	90
AAGCGG	1569	603	597	224	194	201	103	138
AAGCGT	1812	665	615	183	227	305	144	170
AAGCTA	2281	780	799	225	203	469	112	198
AAGCTC	1918	659	651	355	321	117	150	301
AAGCTG	2022	756	793	378	297	392	82	265
AAGCTT	2118	732	693	226	275	60	127	158
AAGGAA	2957	968	925	318	516	508	140	349
AAGGAC	2378	770	831	439	460	407	362	433
AAGGAG	1970	743	773	378	279	264	93	250
AAGGAT	2372	820	812	399	339	94	112	276
AAGGCA	2193	760	670	362	251	289	61	154
AAGGCC	1952	595	596	163	300	100	92	198
AAGGCG	1251	463	442	125	104	296	246	90
AAGGCT	2099	776	680	555	408	259	191	299
AAGGGA	2300	772	749	406	432	494	81	340
AAGGGC	1804	596	586	203	121	169	160	154
AAGGGG	2177	822	898	274	351	264	103	212
AAGGGT	2401	876	841	300	254	208	108	197
AAGGTA	2590	969	859	329	430	504	172	308
AAGGTC	2032	735	703	134	227	61	71	136
AAGGTG	2206	865	823	252	320	110	124	209
AAGGTT	2360	935	915	256	229	76	219	251
AAGTAA	3442	1132	971	383	348	265	173	272
AAGTAC	2776	999	985	343	232	181	125	223
AAGTAG	2383	847	953	226	331	114	161	239
AAGTAT	2872	994	919	208	222	154	222	184
AAGTCA	2262	840	810	217	204	507	70	199
AAGTCC	2307	863	836	335	325	117	88	203
AAGTCG	1795	636	686	280	335	50	168	279
AAGTCT	2207	837	789	143	175	62	225	128
AAGTGA	2436	851	777	288	335	247	117	266
AAGTGC	1855	735	662	201	266	295	343	204
AAGTGG	2198	833	844	266	229	106	306	193
AAGTGT	2412	982	902	359	392	250	192	297
AAGTTA	2752	944	891	498	461	118	127	408
AAGTTC	2163	814	841	329	323	149	162	252
AAGTTG	2386	907	923	322	357	234	234	221
AAGTTT	2623	1032	926	285	247	426	233	227
AATAAA	5753	1647	1405	531	667	484	239	397
AATAAC	3901	1252	1199	543	522	378	175	366
AATAAG	3227	992	984	193	351	157	145	173
AATAAT	3845	1180	1057	390	470	248	250	335
AATACA	3649	1293	1158	401	466	210	183	271
AATACC	3279	1226	1109	573	475	186	217	393
AATACG	2715	1021	995	362	364	532	208	245
AATACT	2997	1126	993	352	386	236	80	299
AATAGA	3020	1005	927	375	412	128	213	241
AATAGC	2333	785	685	346	373	134	37	303
AATAGG	2492	847	787	393	281	445	86	228
AATAGT	2883	972	867	338	363	286	121	239
AATATA	3673	1125	925	240	310	566	128	189
AATATC	2863	923	917	196	446	547	73	238
AATATG	2915	1073	1090	494	512	563	45	395
AATATT	3159	1060	893	318	303	179	110	291
AATCAA	3114	1061	938	371	376	278	255	278
AATCAC	2604	875	949	444	394	245	273	326
AATCAG	2375	811	910	336	360	84	95	268
AATCAT	2732	942	876	172	236	116	269	137
AATCCA	2868	998	927	361	378	224	292	264
AATCCC	2853	980	986	278	268	211	184	217
AATCCG	2256	855	851	277	316	366	203	273
AATCCT	2601	983	890	220	203	467	242	193
AATCGA	2216	831	731	189	206	63	91	169
AATCGC	1793	597	585	328	535	120	125	339
AATCGG	2040	707	737	241	293	66	113	168
AATCGT	2415	911	861	241	393	224	267	237
AATCTA	2600	908	832	169	219	105	147	163
AATCTC	2188	780	692	235	199	420	107	202
AATCTG	2238	833	890	202	249	98	69	218
AATCTT	2628	852	829	322	370	155	127	228
AATGAA	3547	1138	1038	431	412	212	223	305
AATGAC	2854	961	898	178	260	236	95	158
AATGAG	2310	864	875	95	167	263	45	102
AATGAT	2815	1005	927	323	281	94	191	180
AATGCA	2651	989	876	457	344	254	118	246
AATGCC	2289	876	784	349	370	266	182	270
AATGCG	1875	784	719	233	442	191	88	207
AATGCT	2409	936	868	308	441	302	121	266
AATGGA	2608	974	848	242	366	406	142	228
AATGGC	2052	687	667	100	131	181	142	88
AATGGG	2503	896	964	268	332	166	151	188
AATGGT	2643	984	937	238	261	509	128	264
AATGTA	3051	1129	1117	614	507	673	211	453
AATGTC	2360	862	815	274	239	295	89	273
AATGTG	2574	1038	975	284	455	178	106	312
AATGTT	2901	1080	1043	339	299	106	204	252
AATTAA	4044	1159	1077	270	315	245	192	220
AATTAC	3096	1038	965	484	401	129	106	279
AATTAG	2625	958	906	351	300	206	147	194
AATTAT	3182	1066	980	400	402	91	54	256
AATTCA	2604	864	834	441	299	382	108	219
AATTCC	2654	877	862	349	316	293	94	258
AATTCG	2246	808	751	274	409	233	95	310
AATTCT	2449	879	767	295	308	148	200	220
AATTGA	2653	992	918	179	170	384	201	99
AATTGC	2208	799	749	228	243	302	83	188
AATTGG	2594	916	907	146	91	116	165	95
AATTGT	2821	1053	1010	166	242	341	77	153
AATTTA	3168	1082	958	360	312	139	97	244
AATTTC	2556	830	862	198	223	469	64	206
AATTTG	2743	1055	997	138	162	119	304	97
AATTTT	3050	935	979	282	283	58	45	251
ACAAAA	4886	1511	1370	599	780	459	258	497
ACAAAC	3808	1250	1182	545	528	494	195	380
ACAAAG	3166	1046	1115	582	705	627	270	498
ACAAAT	3723	1255	1149	262	355	552	131	294
ACAACA	3525	1239	1145	481	581	363	159	383
ACAACC	3004	1111	1040	654	540	504	272	480
ACAACG	2525	989	979	520	464	419	145	426
ACAACT	2888	1065	1009	469	463	150	357	439
ACAAGA	2841	927	889	443	433	292	247	339
ACAAGC	2145	703	694	428	323	139	83	282
ACAAGG	2440	868	908	332	326	449	98	243
ACAAGT	2704	985	933	303	249	402	258	197
ACAATA	3635	1243	1082	545	624	503	228	444
ACAATC	2731	968	934	338	299	232	138	225
ACAATG	2870	1102	1106	214	301	172	244	164
ACAATT	3157	1008	964	187	229	192	207	156
ACACAA	3683	1252	1155	355	437	270	292	323
ACACAC	3193	1232	1129	540	557	165	118	367
ACACAG	2618	972	1011	599	389	225	86	327
ACACAT	3022	1193	1005	337	344	487	130	274
ACACCA	3301	1269	1120	443	414	337	284	368
ACACCC	3393	1280	1246	597	527	249	263	460
ACACCG	2394	859	916	364	374	481	271	314
ACACCT	2733	1057	1026	464	489	135	121	362
ACACGA	2432	897	806	543	318	349	149	253
ACACGC	1748	581	584	231	227	407	125	244
ACACGG	2180	781	792	128	178	175	111	128
ACACGT	2278	936	852	304	246	211	161	249
ACACTA	2878	1021	976	408	434	224	160	282
ACACTC	2416	881	852	347	323	285	64	259
ACACTG	2385	905	878	350	332	372	281	207
ACACTT	2725	952	988	278	282	85	135	208
ACAGAA	2886	928	867	320	351	678	192	295
ACAGAC	2310	835	787	296	415	198	81	307
ACAGAG	2048	791	842	259	284	283	184	273
ACAGAT	2430	949	865	326	479	159	157	320
ACAGCA	2391	824	780	258	283	194	83	176
ACAGCC	1644	583	563	181	274	130	59	214
ACAGCG	1530	539	641	258	272	134	112	228
ACAGCT	2170	822	790	234	227	95	112	143
ACAGGA	2368	741	733	345	302	332	82	288
ACAGGC	1881	566	593	427	366	262	125	323
ACAGGG	2233	801	835	197	195	591	95	160
ACAGGT	2375	853	849	290	350	99	112	273
ACAGTA	2691	959	936	239	281	255	111	245
ACAGTC	2210	745	790	290	348	322	145	245
ACAGTG	2158	938	878	306	381	134	55	333
ACAGTT	2694	996	955	182	237	247	90	172
ACATAA	3434	1159	1072	490	697	618	287	434
ACATAC	3008	1109	1059	329	347	634	112	242
ACATAG	2542	922	939	156	251	204	92	113
ACATAT	3033	1068	1008	217	191	107	80	128
ACATCA	2537	962	885	412	549	139	216	408
ACATCC	2509	901	841	400	432	409	58	413
ACATCG	2016	864	823	283	305	578	185	229
ACATCT	2472	889	909	433	394	250	116	267
ACATGA	2671	1039	923	391	440	432	134	284
ACATGC	2220	806	835	390	529	288	265	373
ACATGG	2494	948	1012	226	230	283	91	203
ACATGT	2725	1062	957	239	247	513	221	256
ACATTA	3068	1115	1010	321	352	413	99	260
ACATTC	2540	937	889	286	459	142	210	310
ACATTG	2473	1033	954	267	369	575	162	295
ACATTT	3040	1064	1027	406	455	530	134	336
ACCAAA	3979	1368	1190	491	590	424	415	398
ACCAAC	3310	1195	1157	322	305	475	229	265
ACCAAG	2668	975	1034	425	417	144	230	245
ACCAAT	3188	1124	1058	220	386	212	176	202
ACCACA	3049	1072	1075	654	665	483	210	527
ACCACC	2572	949	969	487	466	539	155	337
ACCACG	1979	768	843	354	325	443	104	261
ACCACT	2471	831	842	223	265	190	275	216
ACCAGA	2668	935	946	401	354	184	121	260
ACCAGC	2363	718	706	333	344	397	91	331
ACCAGG	2343	766	857	239	387	381	122	253
ACCAGT	2593	929	950	111	156	295	246	112
ACCATA	3156	1128	1036	368	684	392	255	459
ACCATC	2565	956	924	213	252	122	130	193
ACCATG	2645	976	1080	159	266	136	334	130
ACCATT	2873	1041	982	238	429	105	183	254
ACCCAA	3668	1227	1161	505	531	352	204	507
ACCCAC	3248	1128	1127	363	394	242	218	320
ACCCAG	2883	935	1085	347	338	302	128	322
ACCCAT	3063	1132	1121	335	292	352	307	239
ACCCCA	3839	1368	1392	505	687	640	309	557
ACCCCC	4297	1569	1585	935	882	461	233	680
ACCCCG	2924	1060	1243	629	478	365	148	400
ACCCCT	3128	1155	1208	349	432	272	335	319
ACCCGA	2648	962	915	423	266	403	58	274
ACCCGC	1990	667	689	236	216	382	143	200
ACCCGG	2383	734	829	260	429	247	109	310
ACCCGT	2489	918	989	391	372	640	181	392
ACCCTA	2952	1065	1053	348	369	358	365	318
ACCCTC	2614	943	996	271	428	151	246	274
ACCCTG	2579	1012	1052	440	425	141	221	383
ACCCTT	2885	1014	1036	410	416	109	254	341
ACCGAA	2687	903	927	357	415	142	132	283
ACCGAC	1844	668	638	285	282	118	67	188
ACCGAG	1870	672	745	161	161	93	60	144
ACCGAT	2249	843	779	284	329	46	198	249
ACCGCA	2120	776	773	241	240	139	88	190
ACCGCC	1261	471	443	206	276	128	181	217
ACCGCG	1238	442	466	166	172	96	226	145
ACCGCT	1976	687	655	124	119	103	246	127
ACCGGA	2248	747	743	318	283	257	74	223
ACCGGC	1778	473	485	236	217	262	122	189
ACCGGG	2229	741	791	261	301	357	91	227
ACCGGT	2214	762	795	332	454	261	123	329
ACCGTA	2493	970	952	435	471	897	113	369
ACCGTC	1825	680	749	399	358	423	179	235
ACCGTG	2086	832	853	365	300	649	219	198
ACCGTT	2469	1015	913	315	394	274	86	331
ACCTAA	3106	1004	980	377	274	127	81	266
ACCTAC	2735	1026	978	290	228	357	178	189
ACCTAG	2244	854	844	171	169	525	59	137
ACCTAT	2665	979	967	432	513	95	33	299
ACCTCA	2471	935	847	370	373	127	144	310
ACCTCC	2387	889	897	248	255	155	71	185
ACCTCG	1873	729	799	367	317	255	51	247
ACCTCT	2141	815	734	157	202	121	104	114
ACCTGA	2446	876	900	362	232	153	125	175
ACCTGC	2071	745	751	285	297	208	309	211
ACCTGG	2369	809	981	375	287	357	123	278
ACCTGT	2556	1030	878	278	474	248	52	264
ACCTTA	2917	1021	945	550	502	132	111	335
ACCTTC	2395	851	919	182	247	76	221	186
ACCTTG	2409	929	893	369	260	272	74	219
ACCTTT	2761	1022	948	350	396	87	113	257
ACGAAA	2963	1045	944	382	450	435	161	370
ACGAAC	2686	995	912	592	462	183	174	373
ACGAAG	2280	811	875	329	253	203	303	208
ACGAAT	2702	1015	880	363	278	194	109	252
ACGACA	2209	828	800	289	207	387	271	174
ACGACC	2221	845	810	195	185	553	185	160
ACGACG	1775	684	750	66	69	87	256	43
ACGACT	2108	810	743	245	267	506	85	207
ACGAGA	2030	737	693	506	345	380	94	270
ACGAGC	1574	557	545	339	297	101	103	296
ACGAGG	1878	599	700	286	283	183	127	184
ACGAGT	2014	736	679	176	158	365	116	111
ACGATA	2423	882	819	523	391	160	112	298
ACGATC	1875	665	643	290	255	397	173	311
ACGATG	2168	820	881	359	337	501	241	327
ACGATT	2213	762	798	318	325	367	61	212
ACGCAA	2330	867	790	324	361	138	118	277
ACGCAC	2119	779	749	403	457	412	189	310
ACGCAG	1838	677	684	241	187	90	97	159
ACGCAT	2198	848	745	401	452	118	193	364
ACGCCA	1669	612	570	204	190	150	107	141
ACGCCC	2019	768	735	341	426	300	227	271
ACGCCG	1505	517	516	137	106	238	63	137
ACGCCT	1965	740	689	274	280	163	145	240
ACGCGA	1282	476	452	111	131	105	73	95
ACGCGC	791	232	257	121	115	97	58	88
ACGCGG	1298	449	479	265	326	162	47	193
ACGCGT	1229	440	413	122	233	363	77	188
ACGCTA	2087	731	705	223	248	340	254	259
ACGCTC	1665	593	563	229	270	294	242	275
ACGCTG	1796	707	726	268	265	142	104	162
ACGCTT	2049	757	661	345	201	234	59	263
ACGGAA	2493	848	783	189	329	158	166	195
ACGGAC	2038	782	698	508	252	247	146	182
ACGGAG	1973	689	735	254	422	360	143	270
ACGGAT	2123	751	751	191	136	105	246	172
ACGGCA	1872	612	555	192	187	193	90	119
ACGGCC	1553	502	484	194	206	99	61	181
ACGGCG	1237	481	458	119	153	73	82	108
ACGGCT	1797	607	606	233	139	291	231	142
ACGGGA	2112	758	740	216	237	687	96	168
ACGGGC	1754	552	566	336	260	373	119	306
ACGGGG	2238	863	836	368	290	194	157	187
ACGGGT	2272	837	834	326	408	273	250	303
ACGGTA	2285	785	774	146	236	210	130	181
ACGGTC	1846	641	606	221	249	458	84	209
ACGGTG	2113	819	866	197	201	193	195	196
ACGGTT	2372	872	832	311	394	122	91	268
ACGTAA	2869	1003	940	192	280	81	123	193
ACGTAC	2576	1048	932	424	356	523	169	273
ACGTAG	1993	851	891	273	169	178	190	169
ACGTAT	2650	1053	918	341	333	422	225	276
ACGTCA	2145	854	810	253	258	165	38	215
ACGTCC	1965	759	781	360	254	191	94	168
ACGTCG	1507	608	623	270	140	85	243	123
ACGTCT	2031	835	732	181	189	254	142	143
ACGTGA	2082	733	783	339	263	166	49	278
ACGTGC	1710	658	717	258	232	181	170	181
ACGTGG	2206	825	823	331	289	540	121	247
ACGTGT	2240	856	857	382	415	521	432	311
ACGTTA	2624	970	917	220	280	138	132	193
ACGTTC	2181	830	822	214	274	281	263	191
ACGTTG	2277	903	865	270	205	122	328	198
ACGTTT	2728	1112	935	290	348	105	83	229
ACTAAA	3403	1165	1015	282	347	221	197	245
ACTAAC	3024	1064	994	432	354	372	106	226
ACTAAG	2488	876	857	223	223	83	61	190
ACTAAT	2983	985	967	278	312	78	128	228
ACTACA	2938	1029	992	310	241	241	120	199
ACTACC	2517	867	926	330	253	234	149	228
ACTACG	2177	806	829	109	148	58	116	99
ACTACT	2544	936	869	282	338	68	168	299
ACTAGA	2322	792	729	261	264	110	127	195
ACTAGC	1946	645	621	318	180	126	163	178
ACTAGG	2129	725	719	480	396	177	77	290
ACTAGT	2315	814	684	236	240	166	342	190
ACTATA	2776	1008	863	238	225	299	31	208
ACTATC	2313	815	741	243	378	557	239	343
ACTATG	2392	930	968	227	241	293	53	222
ACTATT	2749	1008	871	198	247	71	244	226
ACTCAA	2539	885	874	378	287	97	184	276
ACTCAC	2264	859	796	302	326	195	83	221
ACTCAG	2005	716	803	260	262	212	281	275
ACTCAT	2412	881	817	244	240	585	125	255
ACTCCA	2402	929	876	287	297	228	100	225
ACTCCC	2638	1028	965	359	282	219	81	245
ACTCCG	1970	758	759	209	173	158	122	146
ACTCCT	2303	873	866	463	651	409	290	391
ACTCGA	1863	737	675	160	201	90	15	224
ACTCGC	1554	542	546	249	216	73	67	141
ACTCGG	1850	605	700	109	157	276	209	167
ACTCGT	2048	820	742	212	260	78	237	224
ACTCTA	2216	809	892	331	261	168	69	227
ACTCTC	1898	697	666	276	223	146	101	211
ACTCTG	2001	828	784	390	398	673	123	327
ACTCTT	2311	854	790	254	243	400	124	202
ACTGAA	2644	950	856	199	165	298	171	129
ACTGAC	2202	787	775	407	384	132	128	305
ACTGAG	2025	702	767	223	137	148	59	171
ACTGAT	2334	782	816	257	347	158	210	262
ACTGCA	2207	790	644	267	202	64	158	163
ACTGCC	1639	515	557	156	160	146	65	143
ACTGCG	1595	556	594	167	143	55	119	143
ACTGCT	2030	806	753	309	378	105	241	344
ACTGGA	2257	730	768	246	165	52	101	162
ACTGGC	1844	611	602	158	153	84	179	150
ACTGGG	2279	807	862	393	310	403	424	250
ACTGGT	2452	889	804	289	285	84	282	185
ACTGTA	2516	1001	852	245	240	287	80	199
ACTGTC	1992	811	741	374	271	226	85	197
ACTGTG	2309	915	988	425	396	312	72	299
ACTGTT	2658	1015	955	360	412	200	338	302
ACTTAA	3035	1012	938	427	350	207	117	279
ACTTAC	2744	934	889	245	351	162	113	225
ACTTAG	2296	769	860	274	203	164	101	123
ACTTAT	2763	941	864	92	161	86	41	149
ACTTCA	2418	845	864	280	163	59	77	173
ACTTCC	2293	817	793	228	246	457	57	199
ACTTCG	1996	744	799	319	353	241	166	199
ACTTCT	2267	821	809	377	550	533	130	342
ACTTGA	2348	797	846	450	407	97	253	367
ACTTGC	1934	734	640	375	251	142	84	225
ACTTGG	2237	839	911	182	261	482	109	259
ACTTGT	2593	983	893	279	361	145	49	271
ACTTTA	2811	1048	999	133	178	255	72	120
ACTTTC	2305	911	846	437	267	157	69	208
ACTTTG	2552	964	989	300	290	76	152	242
ACTTTT	2917	1023	940	301	387	226	82	360
AGAAAA	4278	1262	986	527	709	423	279	451
AGAAAC	2950	936	924	274	358	195	155	222
AGAAAG	2693	853	880	246	353	426	162	273
AGAAAT	3048	998	906	306	408	617	240	272
AGAACA	2944	994	966	392	495	254	132	338
AGAACC	2640	890	848	292	340	274	214	232
AGAACG	2123	764	803	165	221	167	113	170
AGAACT	2369	919	801	210	353	343	97	227
AGAAGA	2312	813	724	261	330	139	68	261
AGAAGC	1813	622	553	200	173	104	138	140
AGAAGG	2078	701	733	370	226	388	109	267
AGAAGT	2216	777	782	214	131	143	110	101
AGAATA	3057	1031	878	471	393	162	106	302
AGAATC	2211	772	657	243	131	84	193	152
AGAATG	2482	956	898	370	295	428	188	281
AGAATT	2567	869	719	406	397	151	250	299
AGACAA	2884	954	885	244	233	479	177	173
AGACAC	2186	834	747	470	370	210	174	314
AGACAG	2095	716	851	224	292	246	128	170
AGACAT	2402	835	870	296	370	639	174	284
AGACCA	2414	939	899	342	354	150	167	260
AGACCC	2652	929	935	363	429	209	243	262
AGACCG	1845	687	768	281	395	313	95	268
AGACCT	2266	887	775	364	376	126	82	288
AGACGA	2037	725	694	345	298	246	97	300
AGACGC	1522	505	460	175	176	250	53	134
AGACGG	1837	638	583	180	229	143	375	193
AGACGT	2088	745	716	262	210	164	377	155
AGACTA	2457	887	806	182	178	148	97	130
AGACTC	1902	687	712	124	169	236	83	96
AGACTG	1994	808	894	254	194	44	300	180
AGACTT	2327	852	824	189	180	182	139	215
AGAGAA	2450	827	689	303	310	140	62	256
AGAGAC	1880	695	650	423	333	333	179	282
AGAGAG	1683	646	686	230	380	231	87	271
AGAGAT	1928	714	700	463	390	128	76	237
AGAGCA	1920	706	583	133	187	86	94	127
AGAGCC	1493	524	537	129	127	403	98	92
AGAGCG	1205	479	524	100	123	57	120	107
AGAGCT	1771	657	584	265	274	161	117	212
AGAGGA	1973	720	635	153	193	80	65	156
AGAGGC	1574	493	488	196	214	68	213	182
AGAGGG	1861	679	686	347	225	239	228	236
AGAGGT	1920	757	653	224	205	159	110	145
AGAGTA	2289	879	698	141	258	351	49	295
AGAGTC	1750	593	615	141	194	65	198	148
AGAGTG	1806	783	767	180	249	164	175	160
AGAGTT	2127	768	716	197	242	293	54	258
AGATAA	3080	1025	874	444	427	435	224	275
AGATAC	2440	843	899	449	317	510	156	213
AGATAG	2074	774	743	219	349	135	73	253
AGATAT	2470	800	743	359	295	136	73	228
AGATCA	2119	747	680	200	375	193	145	223
AGATCC	1941	583	604	150	137	143	31	113
AGATCG	1798	591	646	71	113	46	55	86
AGATCT	1847	702	670	306	244	44	245	175
AGATGA	2214	796	723	348	240	110	198	251
AGATGC	1877	680	638	253	213	241	126	191
AGATGG	2052	836	782	384	531	618	277	389
AGATGT	2152	903	815	112	180	570	72	109
AGATTA	2576	927	820	341	407	536	174	276
AGATTC	1978	787	659	345	223	499	163	204
AGATTG	2134	856	862	251	301	158	133	217
AGATTT	2288	830	796	258	239	337	193	180
AGCAAA	2763	930	832	370	440	244	141	359
AGCAAC	2262	769	744	146	150	209	138	169
AGCAAG	2057	725	770	285	291	165	69	299
AGCAAT	2371	861	832	412	333	159	129	250
AGCACA	2313	922	802	302	399	151	158	253
AGCACC	2147	792	758	256	293	339	143	215
AGCACG	1728	604	707	283	245	208	171	217
AGCACT	2140	773	677	178	251	96	170	141
AGCAGA	1807	662	572	239	148	105	138	160
AGCAGC	1523	530	489	206	231	406	51	225
AGCAGG	1847	628	652	280	233	288	53	245
AGCAGT	2067	797	692	252	268	378	282	241
AGCATA	2576	864	851	257	282	178	172	204
AGCATC	2033	698	713	262	183	77	152	148
AGCATG	2076	875	879	173	203	342	162	150
AGCATT	2419	872	837	281	307	405	136	287
AGCCAA	2144	690	717	219	274	158	69	216
AGCCAC	1172	409	413	107	136	144	58	138
AGCCAG	1665	553	656	153	235	384	55	190
AGCCAT	1846	679	637	277	324	620	159	241
AGCCCA	2361	937	820	290	274	504	113	223
AGCCCC	2515	879	923	257	318	403	90	237
AGCCCG	1785	674	657	240	326	470	76	220
AGCCCT	2166	790	800	317	261	389	128	260
AGCCGA	1539	476	488	273	302	255	87	267
AGCCGC	1172	356	350	109	105	119	95	76
AGCCGG	1666	463	506	148	140	129	215	116
AGCCGT	1645	564	575	307	288	227	229	213
AGCCTA	2107	787	728	324	288	264	50	234
AGCCTC	1734	649	620	172	157	278	216	138
AGCCTG	1939	715	735	181	144	88	132	147
AGCCTT	2247	820	809	183	202	76	239	164
AGCGAA	1953	684	660	287	301	190	49	250
AGCGAC	1207	434	431	154	145	221	60	165
AGCGAG	1369	539	597	197	279	81	197	223
AGCGAT	1733	639	652	138	190	58	140	118
AGCGCA	1276	453	431	93	159	76	63	87
AGCGCC	801	258	290	195	201	200	43	149
AGCGCG	820	266	279	89	91	66	47	76
AGCGCT	1291	451	469	90	111	104	34	98
AGCGGA	1679	569	522	225	125	89	124	152
AGCGGC	1078	373	410	82	111	211	141	76
AGCGGG	1659	686	688	236	252	172	198	145
AGCGGT	1722	612	655	86	129	297	100	78
AGCGTA	1982	762	661	312	356	339	151	252
AGCGTC	1233	482	420	232	186	272	152	178
AGCGTG	1657	627	639	221	321	318	165	220
AGCGTT	2026	786	819	273	299	116	52	180
AGCTAA	2357	785	789	201	187	167	65	171
AGCTAC	1956	747	684	352	409	393	64	256
AGCTAG	1887	620	713	156	106	414	100	145
AGCTAT	2164	828	790	239	216	101	222	184
AGCTCA	1856	688	653	145	166	111	152	145
AGCTCC	1908	698	626	277	211	435	115	201
AGCTCG	1400	551	626	168	157	173	222	153
AGCTCT	1846	695	692	284	368	292	57	266
AGCTGA	1947	695	657	435	232	174	135	266
AGCTGC	1598	525	551	180	140	137	51	120
AGCTGG	1862	710	703	314	199	419	188	265
AGCTGT	2072	768	764	398	385	86	78	309
AGCTTA	2314	814	747	301	270	254	173	181
AGCTTC	1842	694	631	185	205	53	81	121
AGCTTG	1801	615	698	267	310	236	107	238
AGCTTT	2374	818	789	219	220	181	112	248
AGGAAA	2928	936	862	375	441	207	136	317
AGGAAC	2283	861	777	242	340	497	88	287
AGGAAG	2047	721	733	336	361	155	161	264
AGGAAT	2473	832	793	246	297	740	64	247
AGGACA	2267	794	836	553	584	626	156	429
AGGACC	2099	734	758	301	324	100	251	302
AGGACG	1751	644	631	302	215	160	273	226
AGGACT	2070	759	737	206	246	172	109	193
AGGAGA	1906	665	616	407	260	276	124	269
AGGAGC	1493	520	520	491	240	271	91	209
AGGAGG	1758	690	689	336	181	227	57	190
AGGAGT	1839	772	726	151	220	102	125	176
AGGATA	2417	869	752	375	333	625	143	244
AGGATC	1623	574	517	108	84	173	51	114
AGGATG	2151	781	822	253	240	492	67	242
AGGATT	2198	815	784	169	188	97	100	147
AGGCAA	2270	710	670	148	213	111	137	111
AGGCAC	1835	601	603	230	204	103	25	126
AGGCAG	1730	576	626	249	228	518	227	182
AGGCAT	2190	791	739	196	197	215	80	201
AGGCCA	1858	619	585	357	352	145	153	280
AGGCCC	1928	611	615	211	312	133	42	196
AGGCCG	1358	386	455	230	221	213	109	167
AGGCCT	1895	618	680	132	259	74	107	194
AGGCGA	1395	502	436	199	197	130	77	204
AGGCGC	832	318	286	194	159	364	76	102
AGGCGG	1336	426	469	261	260	595	136	247
AGGCGT	1572	619	561	182	204	468	305	174
AGGCTA	2051	703	682	612	361	133	145	376
AGGCTC	1539	537	576	303	284	341	131	200
AGGCTG	1827	645	651	279	252	227	160	179
AGGCTT	2149	773	743	388	410	180	303	284
AGGGAA	2328	844	777	180	266	202	94	177
AGGGAC	2035	679	714	293	294	453	108	321
AGGGAG	1936	674	764	386	471	689	217	332
AGGGAT	2212	796	776	282	209	139	82	159
AGGGCA	1912	697	671	318	217	403	117	224
AGGGCC	1624	566	524	181	141	308	98	161
AGGGCG	1422	510	555	198	168	119	141	151
AGGGCT	1847	680	630	331	335	102	373	327
AGGGGA	2130	793	808	195	259	198	191	241
AGGGGC	1749	595	661	317	260	253	85	182
AGGGGG	2502	949	961	318	379	590	163	258
AGGGGT	2446	940	916	513	429	732	243	450
AGGGTA	2515	903	855	181	282	109	271	221
AGGGTC	1944	741	713	290	202	166	75	147
AGGGTG	2270	888	868	256	410	237	139	240
AGGGTT	2545	1021	936	548	442	415	120	433
AGGTAA	2647	911	863	246	332	361	70	224
AGGTAC	2281	847	863	326	281	114	139	198
AGGTAG	1984	815	774	204	268	254	132	205
AGGTAT	2402	983	817	396	353	330	179	308
AGGTCA	2012	735	762	187	300	216	57	251
AGGTCC	2013	727	689	498	464	405	156	427
AGGTCG	1644	594	626	265	195	55	39	153
AGGTCT	2063	732	770	274	400	293	41	287
AGGTGA	2004	782	703	245	344	176	123	263
AGGTGC	1548	655	631	252	348	99	42	221
AGGTGG	2061	780	809	447	294	378	161	249
AGGTGT	2349	921	868	241	221	109	112	172
AGGTTA	2507	927	880	175	211	238	329	181
AGGTTC	2048	787	708	432	241	113	226	217
AGGTTG	2245	909	875	349	363	369	81	286
AGGTTT	2627	976	960	190	225	84	281	126
AGTAAA	3407	1096	985	310	369	370	152	279
AGTAAC	2593	892	849	116	150	189	169	108
AGTAAG	2294	841	816	282	328	82	169	215
AGTAAT	2835	950	852	251	284	381	85	219
AGTACA	2597	1022	880	503	475	699	258	419
AGTACC	2403	911	891	428	306	280	149	277
AGTACG	2094	762	907	422	293	64	173	196
AGTACT	2283	941	820	72	90	50	32	57
AGTAGA	2228	752	768	202	166	156	39	142
AGTAGC	1714	626	586	347	260	78	154	226
AGTAGG	1977	754	745	340	378	289	96	407
AGTAGT	2190	830	727	191	303	100	197	248
AGTATA	2819	981	882	208	249	255	76	258
AGTATC	2236	814	795	198	143	223	93	178
AGTATG	2380	928	939	403	341	112	36	255
AGTATT	2657	989	878	384	445	109	167	351
AGTCAA	2388	786	776	166	175	207	107	121
AGTCAC	1953	697	700	129	138	59	46	127
AGTCAG	1880	670	716	127	158	79	189	102
AGTCAT	2166	846	791	364	300	376	142	273
AGTCCA	2137	819	841	363	281	342	184	237
AGTCCC	2337	879	787	321	347	287	114	246
AGTCCG	1803	683	702	219	234	68	100	170
AGTCCT	2086	791	825	322	411	180	112	268
AGTCGA	1554	586	607	234	230	65	81	150
AGTCGC	1337	481	453	103	157	280	331	154
AGTCGG	1806	589	605	205	172	86	187	139
AGTCGT	1902	709	697	361	466	334	332	291
AGTCTA	2187	788	777	173	208	43	140	169
AGTCTC	1691	735	695	96	68	189	176	74
AGTCTG	2049	753	773	197	178	315	403	196
AGTCTT	2282	890	800	225	208	157	217	202
AGTGAA	2455	798	749	238	436	177	110	308
AGTGAC	1899	757	661	216	246	155	115	160
AGTGAG	1822	740	673	347	292	327	210	231
AGTGAT	2049	810	752	316	421	273	51	342
AGTGCA	1903	759	675	254	305	184	174	183
AGTGCC	1576	634	603	358	346	397	117	292
AGTGCG	1412	589	645	159	155	62	305	141
AGTGCT	1962	733	752	206	148	166	223	160
AGTGGA	2061	741	699	138	229	427	200	234
AGTGGC	1761	543	560	283	183	90	191	189
AGTGGG	2179	861	800	163	193	135	276	172
AGTGGT	2234	872	797	593	455	109	116	280
AGTGTA	2412	933	880	249	193	106	264	177
AGTGTC	1868	751	741	226	216	355	76	251
AGTGTG	2262	937	911	312	346	262	101	250
AGTGTT	2545	1031	915	287	396	149	56	306
AGTTAA	2756	960	897	214	296	74	137	212
AGTTAC	2404	857	856	394	421	43	96	401
AGTTAG	2201	842	751	458	247	52	120	235
AGTTAT	2595	916	932	353	538	182	107	362
AGTTCA	2107	841	817	169	182	160	34	147
AGTTCC	2123	847	807	358	351	111	247	278
AGTTCG	1872	761	734	286	163	43	178	208
AGTTCT	2124	760	809	331	360	138	104	293
AGTTGA	2236	820	806	170	225	98	113	108
AGTTGC	1905	670	647	195	254	593	185	214
AGTTGG	2205	854	871	290	150	351	307	145
AGTTGT	2374	990	905	333	322	168	166	206
AGTTTA	2747	1051	906	210	227	368	63	167
AGTTTC	2154	810	837	292	226	110	148	207
AGTTTG	2420	995	916	346	191	604	268	190
AGTTTT	2724	985	938	286	305	79	97	210
ATAAAA	5584	1642	1270	584	701	413	287	470
ATAAAC	4039	1333	1218	524	510	515	180	469
ATAAAG	3354	1145	1060	442	384	278	226	311
ATAAAT	3865	1239	1056	384	408	316	175	298
ATAACA	3435	1277	1124	304	359	230	234	214
ATAACC	3236	1106	1115	397	520	907	235	387
ATAACG	2673	974	981	323	316	111	269	235
ATAACT	2906	1070	1016	565	688	213	100	439
ATAAGA	2923	1026	883	217	289	199	116	237
ATAAGC	2270	810	758	220	256	251	116	254
ATAAGG	2490	860	818	458	500	220	133	330
ATAAGT	2680	965	973	89	176	150	273	138
ATAATA	3607	1086	966	352	433	152	166	313
ATAATC	2723	957	880	458	483	421	223	305
ATAATG	3007	1102	1017	214	275	165	150	206
ATAATT	3023	979	991	338	489	514	159	309
ATACAA	3604	1169	1084	380	339	489	130	285
ATACAC	3025	1144	1054	489	323	243	211	230
ATACAG	2593	953	984	274	351	322	106	231
ATACAT	3012	1177	1099	162	226	267	184	149
ATACCA	3095	1142	1084	241	290	509	182	207
ATACCC	3215	1178	1166	484	460	283	114	382
ATACCG	2324	872	903	244	336	93	187	247
ATACCT	2719	1070	992	379	402	62	39	270
ATACGA	2573	939	895	351	266	78	112	270
ATACGC	1937	724	691	267	162	218	116	148
ATACGG	2247	823	839	270	284	339	158	180
ATACGT	2522	1007	949	340	288	411	207	272
ATACTA	2880	1031	903	203	301	74	95	194
ATACTC	2361	993	871	235	246	61	177	162
ATACTG	2559	962	970	354	282	176	285	200
ATACTT	2837	1028	931	322	295	326	60	213
ATAGAA	3046	994	813	376	439	140	236	280
ATAGAC	2416	843	838	364	418	199	134	219
ATAGAG	2076	790	730	329	294	611	130	245
ATAGAT	2450	924	733	479	516	1020	143	363
ATAGCA	2314	874	770	225	376	137	34	246
ATAGCC	1886	689	657	175	214	152	24	162
ATAGCG	1595	627	600	88	74	55	190	62
ATAGCT	2209	843	779	390	409	367	65	316
ATAGGA	2330	766	729	427	367	163	81	219
ATAGGC	1813	541	542	203	174	108	25	160
ATAGGG	2194	786	859	250	245	547	244	190
ATAGGT	2381	889	802	120	143	266	88	134
ATAGTA	2661	931	874	296	274	72	47	227
ATAGTC	2182	722	665	271	283	140	75	228
ATAGTG	2452	902	838	256	239	106	299	221
ATAGTT	2664	953	936	366	325	377	132	293
ATATAA	3550	1147	910	369	463	295	126	279
ATATAC	3002	1025	945	217	233	300	153	182
ATATAG	2550	874	820	340	243	661	95	226
ATATAT	2799	910	790	193	221	374	39	160
ATATCA	2547	876	832	271	507	345	78	337
ATATCC	2645	890	859	174	276	166	165	190
ATATCG	2202	815	878	129	130	233	110	114
ATATCT	2553	888	815	403	407	54	78	225
ATATGA	2729	959	863	374	380	195	36	236
ATATGC	2308	849	807	523	335	393	39	309
ATATGG	2305	957	889	287	239	405	151	186
ATATGT	2753	1056	989	547	433	252	201	366
ATATTA	3052	966	898	256	309	222	82	285
ATATTC	2647	897	915	260	296	149	123	229
ATATTG	2715	1045	963	185	146	214	59	143
ATATTT	3011	1052	957	320	389	610	84	331
ATCAAA	2929	993	853	316	402	277	313	232
ATCAAC	2572	864	837	443	391	216	106	317
ATCAAG	2117	773	863	145	205	205	239	127
ATCAAT	2718	958	870	222	276	98	228	165
ATCACA	2600	925	889	322	313	387	135	241
ATCACC	2317	804	858	314	351	118	171	204
ATCACG	1952	675	832	323	348	187	229	248
ATCACT	2346	886	779	539	481	518	176	470
ATCAGA	2161	702	718	230	245	156	92	252
ATCAGC	1846	668	662	203	212	84	68	137
ATCAGG	2001	779	813	376	389	306	61	289
ATCAGT	2294	852	843	165	246	96	98	201
ATCATA	2598	933	835	308	421	313	157	275
ATCATC	2178	808	699	149	126	60	187	72
ATCATG	2223	841	901	99	146	92	34	155
ATCATT	2708	952	858	213	267	309	190	268
ATCCAA	2833	940	897	403	437	262	114	332
ATCCAC	2357	779	736	386	377	316	269	377
ATCCAG	2233	760	857	158	256	366	86	188
ATCCAT	2492	874	855	171	241	166	196	146
ATCCCA	2582	851	810	407	340	252	100	297
ATCCCC	2860	1030	1045	530	468	151	178	381
ATCCCG	2052	739	747	191	180	82	151	160
ATCCCT	2405	830	823	167	218	198	130	175
ATCCGA	2155	697	640	127	160	136	82	132
ATCCGC	1734	537	504	234	149	227	106	136
ATCCGG	2002	698	733	230	264	205	123	186
ATCCGT	2285	820	876	368	432	282	115	335
ATCCTA	2420	893	807	351	321	297	109	358
ATCCTC	2073	677	706	128	141	72	89	81
ATCCTG	2230	852	910	138	243	203	180	181
ATCCTT	2445	919	861	127	239	138	134	155
ATCGAA	2169	781	709	143	132	50	95	138
ATCGAC	1798	673	606	242	261	92	137	173
ATCGAG	1756	665	650	169	134	279	232	135
ATCGAT	2109	759	761	168	193	77	42	183
ATCGCA	1905	650	670	195	307	221	110	190
ATCGCC	1512	514	482	179	146	103	94	128
ATCGCG	1202	480	462	128	201	59	34	144
ATCGCT	1734	687	635	234	356	108	86	232
ATCGGA	1892	622	669	249	310	139	42	184
ATCGGC	1525	437	473	106	62	61	184	55
ATCGGG	2029	780	767	287	373	444	187	293
ATCGGT	2092	786	758	298	282	248	111	202
ATCGTA	2408	885	810	214	207	148	157	176
ATCGTC	1887	676	647	147	296	73	173	171
ATCGTG	1978	751	846	280	381	701	270	326
ATCGTT	2474	901	904	343	691	537	191	402
ATCTAA	2488	862	768	347	360	71	149	208
ATCTAC	2333	816	851	170	177	81	276	194
ATCTAG	1975	693	718	181	241	156	130	174
ATCTAT	2402	879	856	232	230	225	102	202
ATCTCA	2003	732	730	280	287	234	207	273
ATCTCC	2082	780	722	371	392	356	128	357
ATCTCG	1769	660	662	199	193	291	152	173
ATCTCT	2060	725	718	226	156	100	51	112
ATCTGA	2027	754	695	139	133	71	52	153
ATCTGC	1774	660	667	231	197	93	161	125
ATCTGG	2127	799	869	461	385	110	115	329
ATCTGT	2317	919	885	293	343	361	165	297
ATCTTA	2529	837	798	247	223	65	47	167
ATCTTC	2271	843	762	267	237	54	142	135
ATCTTG	2212	815	830	199	229	163	161	172
ATCTTT	2650	1000	901	337	361	310	302	302
ATGAAA	3376	1074	885	367	346	326	257	240
ATGAAC	2698	958	902	287	240	127	116	157
ATGAAG	2339	875	853	196	224	73	86	146
ATGAAT	2713	948	868	294	282	186	280	207
ATGACA	2464	947	874	207	223	205	46	201
ATGACC	2421	877	910	280	395	405	53	222
ATGACG	1973	747	785	204	177	52	70	120
ATGACT	2228	929	800	289	246	63	145	184
ATGAGA	2100	790	676	379	310	500	82	282
ATGAGC	1769	626	672	239	237	79	67	228
ATGAGG	1973	748	817	128	92	194	61	118
ATGAGT	2123	837	791	286	185	261	167	201
ATGATA	2673	990	862	251	273	352	132	195
ATGATC	2103	745	706	331	152	68	87	187
ATGATG	2245	846	947	419	339	530	312	201
ATGATT	2415	872	837	253	309	402	257	264
ATGCAA	2489	870	868	326	395	295	96	234
ATGCAC	2222	811	798	463	336	515	23	311
ATGCAG	1987	676	766	310	345	113	199	282
ATGCAT	2494	914	939	506	373	378	54	319
ATGCCA	1982	761	708	346	369	171	28	280
ATGCCC	2326	893	826	388	537	300	107	327
ATGCCG	1718	611	639	186	295	411	86	254
ATGCCT	2115	854	759	278	385	379	115	296
ATGCGA	1751	667	623	127	313	310	114	160
ATGCGC	1232	506	438	123	79	168	85	75
ATGCGG	1918	678	673	268	283	180	133	187
ATGCGT	1983	770	762	220	181	284	102	146
ATGCTA	2290	818	800	348	386	120	85	345
ATGCTC	1919	723	724	271	290	265	208	213
ATGCTG	2046	792	815	243	184	788	57	210
ATGCTT	2241	931	890	422	502	86	106	313
ATGGAA	2632	908	791	289	387	103	116	239
ATGGAC	2188	846	801	307	407	150	251	342
ATGGAG	2014	814	744	210	240	90	83	178
ATGGAT	2330	894	826	197	214	80	273	142
ATGGCA	2121	753	748	243	218	259	100	191
ATGGCC	1772	649	668	145	123	89	99	115
ATGGCG	1398	579	528	228	243	191	101	177
ATGGCT	1963	737	735	96	121	216	254	87
ATGGGA	2269	883	871	202	304	471	283	210
ATGGGC	1790	653	640	215	176	393	86	127
ATGGGG	2491	1005	1006	268	276	478	143	235
ATGGGT	2524	978	960	401	302	328	292	207
ATGGTA	2545	1024	965	546	459	661	147	470
ATGGTC	2081	779	844	231	178	456	64	165
ATGGTG	2278	946	964	238	290	1071	302	288
ATGGTT	2764	1018	978	226	282	179	51	208
ATGTAA	2994	1011	953	269	331	285	129	215
ATGTAC	2564	1027	994	625	360	280	126	304
ATGTAG	2382	909	853	187	224	464	144	195
ATGTAT	2764	1022	1000	439	291	574	229	302
ATGTCA	2261	869	779	302	535	345	93	407
ATGTCC	2207	862	881	192	177	134	137	185
ATGTCG	1817	721	723	365	266	394	150	288
ATGTCT	2315	884	820	229	262	179	161	261
ATGTGA	2367	838	789	276	347	258	212	231
ATGTGC	1948	788	728	459	316	300	181	236
ATGTGG	2446	949	897	361	391	217	349	295
ATGTGT	2679	1059	1027	490	486	202	278	352
ATGTTA	2849	1083	1021	271	272	127	63	183
ATGTTC	2452	901	908	183	159	127	139	147
ATGTTG	2568	1021	1014	355	319	239	157	275
ATGTTT	2911	1231	1021	394	360	88	177	286
ATTAAA	3898	1094	1013	499	516	594	67	351
ATTAAC	3127	1084	1007	295	205	93	115	148
ATTAAG	2700	903	863	321	415	90	187	312
ATTAAT	3090	1024	962	178	279	207	222	264
ATTACA	2920	1004	916	348	391	169	156	245
ATTACC	2724	1029	1046	412	389	166	80	283
ATTACG	2335	861	877	276	428	152	179	328
ATTACT	2636	999	961	479	427	76	94	379
ATTAGA	2385	776	755	228	244	299	105	166
ATTAGC	2127	809	697	424	337	288	104	321
ATTAGG	2287	860	788	270	321	434	290	213
ATTAGT	2600	987	899	213	223	385	137	176
ATTATA	2826	949	855	297	300	523	81	240
ATTATC	2545	929	857	337	339	77	116	258
ATTATG	2707	1007	1012	325	472	428	163	384
ATTATT	3053	1070	991	190	218	127	98	185
ATTCAA	2532	876	790	267	291	177	190	194
ATTCAC	2316	859	809	462	257	153	141	190
ATTCAG	2095	728	811	190	312	231	120	217
ATTCAT	2552	934	847	400	361	227	216	289
ATTCCA	2443	874	788	328	354	297	214	263
ATTCCC	2579	935	866	353	352	189	166	226
ATTCCG	1982	699	769	237	184	68	62	175
ATTCCT	2371	838	789	219	341	281	105	313
ATTCGA	2065	731	650	163	210	314	162	203
ATTCGC	1762	610	617	241	101	320	169	157
ATTCGG	2159	795	710	299	352	248	127	239
ATTCGT	2357	970	871	279	360	477	174	275
ATTCTA	2366	820	792	329	356	102	102	272
ATTCTC	2006	766	766	192	204	159	201	112
ATTCTG	2231	863	830	265	329	83	94	278
ATTCTT	2526	980	848	276	233	241	227	199
ATTGAA	2711	902	860	208	368	188	186	257
ATTGAC	2125	784	848	198	170	387	317	133
ATTGAG	1954	856	727	278	183	682	57	255
ATTGAT	2410	882	794	214	142	451	252	183
ATTGCA	2167	802	753	455	363	55	67	309
ATTGCC	1660	659	606	186	241	298	52	157
ATTGCG	1679	647	664	234	138	83	64	157
ATTGCT	2244	809	815	303	221	353	172	207
ATTGGA	2357	844	833	166	139	109	332	118
ATTGGC	1910	641	561	242	232	84	102	186
ATTGGG	2399	957	981	261	264	516	122	211
ATTGGT	2626	980	937	197	256	139	84	171
ATTGTA	2695	1011	913	203	288	310	124	228
ATTGTC	2072	768	780	114	161	114	230	117
ATTGTG	2477	1018	980	374	560	394	219	353
ATTGTT	2870	1128	1122	289	293	462	101	253
ATTTAA	3149	1051	941	463	499	350	70	378
ATTTAC	2778	978	949	242	205	157	54	219
ATTTAG	2370	857	844	343	259	88	50	205
ATTTAT	2947	1063	982	182	149	131	76	194
ATTTCA	2495	873	785	262	252	67	167	183
ATTTCC	2328	852	874	257	409	544	121	314
ATTTCG	2157	809	824	239	263	358	233	262
ATTTCT	2303	863	882	151	200	200	111	175
ATTTGA	2465	890	780	343	294	200	69	226
ATTTGC	2239	850	788	234	213	263	181	152
ATTTGG	2622	969	908	242	380	693	128	290
ATTTGT	2807	1106	997	451	493	719	251	301
ATTTTA	2953	971	846	360	380	59	129	251
ATTTTC	2505	844	898	234	347	78	139	235
ATTTTG	2691	994	1057	305	374	143	50	289
ATTTTT	3065	947	1016	430	504	159	125	337
CAAAAA	4483	1252	1261	560	819	497	243	481
CAAAAC	3738	1212	1127	405	391	353	233	295
CAAAAG	3017	997	980	316	417	267	116	336
CAAAAT	3455	1124	1083	361	394	178	173	290
CAAACA	3543	1229	1082	453	436	325	241	325
CAAACC	3287	1114	1136	563	611	749	165	447
CAAACG	2468	950	909	351	317	444	216	220
CAAACT	2847	1016	973	378	406	164	126	309
CAAAGA	2782	882	828	258	275	189	169	233
CAAAGC	2327	762	668	364	362	383	112	275
CAAAGG	2385	800	853	358	412	268	245	331
CAAAGT	2512	973	875	196	276	423	286	253
CAAATA	3453	1145	1014	380	406	546	171	272
CAAATC	2737	900	910	198	207	339	106	197
CAAATG	2784	1046	1071	236	361	300	142	248
CAAATT	2957	1027	948	235	266	243	116	227
CAACAA	3305	1047	971	479	524	306	91	367
CAACAC	2916	1153	1045	369	279	307	129	240
CAACAG	2338	836	880	347	370	95	179	325
CAACAT	2873	1079	992	309	421	116	179	297
CAACCA	3012	1047	1048	440	378	364	166	323
CAACCC	3385	1186	1210	531	456	344	234	377
CAACCG	2083	712	785	223	221	371	155	209
CAACCT	2665	978	954	270	311	264	168	274
CAACGA	2333	888	822	463	307	142	273	362
CAACGC	1779	620	595	405	386	395	78	337
CAACGG	2063	718	783	316	302	294	127	246
CAACGT	2301	937	881	280	255	357	331	214
CAACTA	2789	947	866	291	300	133	200	274
CAACTC	2335	878	794	256	303	154	244	267
CAACTG	2299	880	942	280	276	215	300	215
CAACTT	2637	903	932	452	346	75	103	242
CAAGAA	2624	825	769	274	273	228	146	228
CAAGAC	2241	803	734	263	220	298	400	180
CAAGAG	1935	738	726	274	268	186	89	245
CAAGAT	2334	792	759	241	318	93	170	165
CAAGCA	2102	702	694	354	198	179	141	161
CAAGCC	1503	567	511	460	407	335	149	334
CAAGCG	1284	480	574	130	138	264	86	85
CAAGCT	1790	602	610	228	229	97	80	196
CAAGGA	2135	717	778	188	187	182	338	206
CAAGGC	1803	588	550	246	224	103	103	169
CAAGGG	2077	720	747	329	276	394	117	199
CAAGGT	2146	786	761	164	251	271	125	165
CAAGTA	2662	932	880	119	148	94	90	108
CAAGTC	2055	725	740	247	170	201	197	177
CAAGTG	2084	863	827	276	378	248	191	285
CAAGTT	2375	847	846	426	347	458	209	345
CAATAA	3307	1036	979	242	360	204	190	195
CAATAC	2878	1081	979	499	527	251	127	417
CAATAG	2380	842	803	329	273	97	68	194
CAATAT	2902	1057	899	220	362	418	76	280
CAATCA	2508	887	900	364	251	244	80	231
CAATCC	2511	953	936	382	432	249	275	302
CAATCG	2021	737	780	255	212	113	270	204
CAATCT	2360	854	794	173	201	208	107	120
CAATGA	2564	871	869	195	183	82	216	183
CAATGC	2265	797	743	374	373	188	45	168
CAATGG	2319	968	892	200	252	200	301	145
CAATGT	2572	1072	975	524	390	469	127	330
CAATTA	2985	1038	913	396	297	83	113	174
CAATTC	2427	823	872	253	321	404	99	281
CAATTG	2600	926	944	155	121	159	159	96
CAATTT	2947	1052	894	185	261	315	135	220
CACAAA	3507	1075	1006	396	501	373	126	323
CACAAC	2895	1022	904	628	625	186	135	518
CACAAG	2397	812	867	394	377	494	184	284
CACAAT	2926	1056	952	325	295	155	146	230
CACACA	3037	1112	1062	688	502	176	149	363
CACACC	2912	1094	1018	555	590	305	238	477
CACACG	2040	765	806	278	344	252	135	244
CACACT	2522	935	912	445	521	298	156	301
CACAGA	2305	883	761	211	308	156	48	218
CACAGC	1905	630	586	344	261	101	63	272
CACAGG	2152	752	788	419	415	178	94	325
CACAGT	2257	871	823	317	227	202	43	238
CACATA	2863	1043	952	315	352	130	134	202
CACATC	2271	862	824	357	376	284	97	285
CACATG	2480	1022	980	219	336	297	116	258
CACATT	2685	999	840	176	242	430	46	211
CACCAA	3050	1061	986	427	399	192	318	290
CACCAC	2346	874	820	601	467	387	199	323
CACCAG	2331	854	922	235	334	176	205	254
CACCAT	2663	980	927	305	379	192	248	262
CACCCA	3107	1060	1057	520	465	628	111	409
CACCCC	3571	1310	1242	622	705	730	259	552
CACCCG	2334	860	922	233	336	434	150	282
CACCCT	2751	1062	1053	488	550	133	302	428
CACCGA	2064	683	707	314	317	90	118	205
CACCGC	1620	485	503	281	275	162	205	230
CACCGG	2071	644	707	324	296	146	139	269
CACCGT	2056	845	769	389	473	341	135	366
CACCTA	2533	909	899	350	538	268	79	312
CACCTC	2119	785	753	264	288	213	115	217
CACCTG	2260	918	915	405	513	225	118	337
CACCTT	2597	920	883	454	491	94	133	321
CACGAA	2351	845	755	389	272	273	152	277
CACGAC	1810	674	625	276	221	417	141	176
CACGAG	1730	594	659	345	188	479	117	219
CACGAT	2018	692	725	393	392	341	94	295
CACGCA	1836	639	596	418	328	297	68	319
CACGCC	1556	538	516	250	166	366	102	193
CACGCG	982	334	317	148	149	179	38	137
CACGCT	1595	559	548	189	134	164	151	176
CACGGA	2083	701	647	169	333	193	169	187
CACGGC	1530	509	472	108	153	97	51	106
CACGGG	1958	657	701	300	279	762	83	247
CACGGT	1979	675	712	219	249	327	80	212
CACGTA	2256	876	802	333	318	247	303	228
CACGTC	1686	657	651	230	192	389	97	171
CACGTG	1808	652	800	232	211	110	99	181
CACGTT	2298	877	817	184	247	111	260	179
CACTAA	2772	873	852	404	399	476	234	289
CACTAC	2434	864	856	432	368	142	201	297
CACTAG	1924	664	653	204	196	153	142	153
CACTAT	2455	873	779	242	312	195	181	328
CACTCA	2218	777	760	458	331	364	150	323
CACTCC	2362	882	795	440	369	508	248	332
CACTCG	1730	655	709	243	295	425	188	271
CACTCT	2114	726	765	263	332	215	181	216
CACTGA	2254	763	742	300	238	213	163	245
CACTGC	1843	669	545	227	200	122	141	164
CACTGG	2061	721	741	346	190	126	131	137
CACTGT	2325	879	806	235	285	345	107	174
CACTTA	2571	872	768	278	295	79	117	199
CACTTC	2232	833	752	252	238	425	121	217
CACTTG	2177	815	894	300	356	452	184	282
CACTTT	2670	980	952	159	311	158	126	231
CAGAAA	2600	804	738	237	342	549	188	236
CAGAAC	2396	823	733	399	392	357	164	346
CAGAAG	1910	629	722	337	342	156	154	315
CAGAAT	2388	869	811	233	294	67	333	185
CAGACA	2150	751	817	301	409	347	55	344
CAGACC	2212	821	783	211	296	142	129	188
CAGACG	1827	618	667	225	271	78	159	213
CAGACT	2144	776	793	326	281	125	155	263
CAGAGA	1843	671	624	337	398	230	51	303
CAGAGC	1509	503	516	147	175	87	126	117
CAGAGG	1837	684	719	296	290	65	189	199
CAGAGT	1948	689	670	167	231	129	78	161
CAGATA	2348	828	733	298	375	94	124	255
CAGATC	1836	645	648	204	254	60	44	183
CAGATG	2090	783	793	218	258	198	255	196
CAGATT	2252	848	811	181	331	192	160	194
CAGCAA	2218	713	692	426	345	152	132	310
CAGCAC	2029	676	672	385	341	374	160	248
CAGCAG	1853	682	624	197	192	493	140	181
CAGCAT	2214	777	802	284	363	149	83	274
CAGCCA	1611	515	566	257	362	270	60	290
CAGCCC	2194	760	733	237	331	237	80	221
CAGCCG	1424	407	461	285	350	202	146	231
CAGCCT	1971	663	718	238	229	76	250	210
CAGCGA	1517	480	508	220	203	79	95	155
CAGCGC	1035	322	345	143	245	115	44	148
CAGCGG	1519	544	615	262	221	147	81	183
CAGCGT	1670	619	614	372	408	271	179	285
CAGCTA	1966	723	716	178	154	73	85	118
CAGCTC	1791	628	615	104	89	85	198	64
CAGCTG	1805	670	651	338	201	529	82	240
CAGCTT	2131	709	663	259	281	146	119	168
CAGGAA	2189	756	713	315	277	716	61	219
CAGGAC	1968	644	616	335	341	419	219	330
CAGGAG	1776	641	708	306	176	287	102	142
CAGGAT	2107	727	692	222	280	171	57	251
CAGGCA	1998	594	624	274	294	188	87	167
CAGGCC	1681	499	527	276	279	305	56	217
CAGGCG	1277	433	430	235	295	568	113	218
CAGGCT	1855	585	620	425	290	86	61	247
CAGGGA	2115	778	729	213	262	423	86	202
CAGGGC	1747	558	541	279	281	437	113	282
CAGGGG	2283	831	821	256	245	864	42	275
CAGGGT	2326	871	811	346	331	379	69	289
CAGGTA	2357	877	786	160	169	71	69	86
CAGGTC	2024	633	678	428	442	127	84	362
CAGGTG	2059	736	872	264	282	79	103	185
CAGGTT	2546	910	883	261	305	93	203	219
CAGTAA	2545	852	805	160	180	293	238	131
CAGTAC	2362	852	889	320	263	137	246	208
CAGTAG	2039	755	735	251	163	87	91	194
CAGTAT	2518	840	907	431	581	605	75	434
CAGTCA	2100	748	769	266	236	87	119	222
CAGTCC	2217	809	790	234	296	197	175	192
CAGTCG	1681	625	626	293	263	90	192	190
CAGTCT	2170	759	819	229	235	174	431	191
CAGTGA	2055	751	692	315	349	397	182	288
CAGTGC	1782	643	688	153	126	65	164	92
CAGTGG	1996	817	818	482	423	325	243	352
CAGTGT	2248	888	860	266	311	99	58	328
CAGTTA	2503	920	833	271	391	73	140	242
CAGTTC	2241	797	889	110	110	39	74	104
CAGTTG	2321	845	946	353	235	275	318	153
CAGTTT	2713	1025	963	287	349	153	175	225
CATAAA	3337	1140	1005	311	446	639	129	354
CATAAC	2836	985	961	370	527	173	252	309
CATAAG	2399	872	837	356	460	409	128	324
CATAAT	2825	979	907	222	300	242	101	202
CATACA	2890	1084	1024	272	281	334	231	175
CATACC	2778	1018	1002	293	408	90	230	271
CATACG	2276	867	890	298	341	205	38	253
CATACT	2623	1008	931	383	346	190	113	283
CATAGA	2305	839	724	272	405	390	119	270
CATAGC	1941	684	629	157	212	112	27	199
CATAGG	2181	758	808	227	192	353	212	173
CATAGT	2426	864	761	136	120	100	86	104
CATATA	2841	947	864	250	290	207	93	212
CATATC	2528	824	844	325	272	74	134	241
CATATG	2515	937	903	638	432	277	123	392
CATATT	2854	1060	988	172	172	178	59	177
CATCAA	2466	898	796	180	276	105	217	168
CATCAC	2248	814	776	294	362	107	111	202
CATCAG	1999	728	788	218	294	172	74	188
CATCAT	2439	896	857	284	275	313	164	345
CATCCA	2379	835	829	290	476	583	79	388
CATCCC	2609	918	827	360	371	329	163	338
CATCCG	2006	737	834	305	313	353	118	270
CATCCT	2349	918	859	309	377	133	91	331
CATCGA	1884	725	686	239	256	339	80	170
CATCGC	1498	542	555	193	232	220	40	176
CATCGG	1824	661	723	415	356	478	134	311
CATCGT	2074	773	817	308	559	431	302	312
CATCTA	2285	890	758	280	254	133	276	199
CATCTC	1975	713	747	219	222	192	151	219
CATCTG	2119	870	851	349	305	192	111	234
CATCTT	2506	915	865	168	244	244	140	184
CATGAA	2581	889	792	188	228	211	245	162
CATGAC	2132	844	834	438	432	279	46	306
CATGAG	1910	745	713	237	152	151	89	127
CATGAT	2242	866	846	291	120	282	220	138
CATGCA	2250	790	849	332	364	124	187	327
CATGCC	1904	688	709	411	508	340	54	367
CATGCG	1636	594	670	191	206	276	136	148
CATGCT	2030	783	866	149	230	340	240	148
CATGGA	2222	835	770	254	312	80	68	250
CATGGC	1886	649	632	150	155	242	89	150
CATGGG	2222	827	938	147	206	599	58	173
CATGGT	2393	910	921	216	261	913	157	260
CATGTA	2742	940	906	290	258	202	126	218
CATGTC	2119	816	842	332	528	523	253	432
CATGTG	2389	922	908	536	371	183	150	217
CATGTT	2706	1108	1003	189	129	127	95	105
CATTAA	2892	971	892	334	408	101	131	327
CATTAC	2723	953	988	275	358	62	196	273
CATTAG	2340	832	808	198	173	347	119	147
CATTAT	2862	1032	954	247	304	521	125	240
CATTCA	2367	896	870	241	398	94	324	267
CATTCC	2382	806	794	380	485	317	262	328
CATTCG	2119	799	776	231	269	249	181	182
CATTCT	2371	889	872	332	347	195	134	321
CATTGA	2193	849	753	329	311	210	61	320
CATTGC	1901	697	648	232	197	191	118	172
CATTGG	2321	893	879	214	240	484	53	260
CATTGT	2659	992	1031	484	556	340	166	398
CATTTA	2875	1010	963	307	263	142	121	280
CATTTC	2517	858	873	230	387	270	363	268
CATTTG	2686	963	1024	255	340	923	169	289
CATTTT	3080	1028	1003	261	368	157	153	278
CCAAAA	3670	1155	1049	447	571	396	177	401
CCAAAC	3149	1140	1074	664	543	468	200	428
CCAAAG	2587	867	886	260	367	449	271	295
CCAAAT	3117	1080	975	240	368	198	175	305
CCAACA	3024	1131	1084	384	427	210	138	286
CCAACC	3205	1126	1158	551	437	567	186	332
CCAACG	2194	900	928	337	327	472	128	241
CCAACT	2514	944	918	344	366	203	210	318
CCAAGA	2328	814	769	224	236	128	126	160
CCAAGC	1710	589	533	399	352	209	61	261
CCAAGG	2117	750	824	254	296	248	54	186
CCAAGT	2396	850	833	252	206	119	65	170
CCAATA	2812	968	868	320	484	234	123	289
CCAATC	2504	810	849	306	278	124	167	228
CCAATG	2476	1000	968	541	521	506	318	327
CCAATT	2782	995	933	312	251	150	161	155
CCACAA	2879	951	853	258	392	673	85	306
CCACAC	2632	900	933	714	701	257	158	490
CCACAG	2093	734	779	228	229	214	165	232
CCACAT	2484	912	862	302	258	211	97	211
CCACCA	2496	924	925	457	495	336	204	414
CCACCC	3233	1199	1142	621	678	641	225	529
CCACCG	1887	672	760	270	278	711	162	264
CCACCT	2317	898	852	295	508	220	90	316
CCACGA	1858	644	661	229	236	116	127	195
CCACGC	1353	507	434	303	185	186	55	181
CCACGG	1772	622	691	291	278	719	104	213
CCACGT	1841	670	699	226	256	181	54	207
CCACTA	2181	733	667	299	253	396	189	279
CCACTC	1972	727	701	458	384	310	181	341
CCACTG	1836	701	720	305	308	228	129	245
CCACTT	2182	791	726	256	286	170	252	257
CCAGAA	2491	783	769	365	461	349	230	387
CCAGAC	2277	783	860	319	350	108	166	233
CCAGAG	1910	706	742	241	156	141	76	139
CCAGAT	2242	796	771	365	342	208	83	201
CCAGCA	2194	752	729	430	319	475	122	259
CCAGCC	2057	620	690	423	452	268	78	385
CCAGCG	1454	504	571	228	292	425	119	245
CCAGCT	1996	714	643	151	191	93	51	116
CCAGGA	2026	664	644	217	228	129	135	202
CCAGGC	1776	480	532	314	275	104	38	160
CCAGGG	2090	758	744	267	380	608	31	291
CCAGGT	2176	712	734	243	307	101	71	188
CCAGTA	2324	833	879	183	234	370	167	191
CCAGTC	2053	736	760	187	286	95	140	197
CCAGTG	2151	754	855	254	359	503	183	268
CCAGTT	2522	930	866	344	387	154	149	211
CCATAA	2769	994	901	450	489	323	156	362
CCATAC	2739	996	973	430	516	307	151	325
CCATAG	2194	786	786	215	199	206	123	147
CCATAT	2651	995	930	288	307	207	135	242
CCATCA	2308	794	833	187	242	192	170	168
CCATCC	2484	969	930	377	472	403	157	284
CCATCG	1846	639	889	199	255	108	166	205
CCATCT	2238	859	808	104	209	92	108	152
CCATGA	2294	827	802	307	326	261	257	269
CCATGC	2061	627	714	341	318	124	92	290
CCATGG	2181	818	855	211	229	342	140	176
CCATGT	2478	974	890	415	264	113	185	167
CCATTA	2693	912	856	185	250	78	124	233
CCATTC	2311	809	863	155	251	308	56	189
CCATTG	2355	890	942	387	313	188	156	273
CCATTT	2848	947	932	286	490	606	306	325
CCCAAA	3555	1171	1076	517	587	330	137	442
CCCAAC	3248	1174	1129	575	464	313	105	412
CCCAAG	2323	845	831	341	289	227	118	243
CCCAAT	2924	1016	983	325	291	484	191	260
CCCACA	3146	1101	1039	429	568	231	147	338
CCCACC	3305	1282	1158	688	660	543	207	560
CCCACG	2034	760	874	378	391	361	182	291
CCCACT	2412	912	854	325	290	277	184	280
CCCAGA	2558	866	917	270	319	125	133	250
CCCAGC	2202	720	687	383	339	384	64	307
CCCAGG	2292	764	792	279	288	390	91	232
CCCAGT	2502	899	948	209	301	403	156	257
CCCATA	2937	1026	954	403	403	130	116	284
CCCATC	2477	906	970	375	426	361	155	281
CCCATG	2536	1000	991	506	395	391	288	361
CCCATT	2706	924	1000	193	219	424	138	157
CCCCAA	3468	1176	1190	573	516	408	173	421
CCCCAC	3334	1246	1117	900	888	571	336	634
CCCCAG	2751	1016	1084	267	365	541	82	363
CCCCAT	3056	1166	1118	300	378	512	138	338
CCCCCA	3820	1454	1408	740	691	825	212	554
CCCCCC	4914	1844	2019	1386	1194	842	380	956
CCCCCG	2988	1075	1276	407	508	420	174	452
CCCCCT	3374	1233	1297	542	569	367	160	438
CCCCGA	2584	923	964	444	318	241	110	230
CCCCGC	2177	740	800	497	413	284	213	343
CCCCGG	2472	710	827	406	316	314	94	314
CCCCGT	2503	948	1014	614	537	278	125	480
CCCCTA	2963	1049	974	323	317	377	193	270
CCCCTC	2805	1001	1018	439	422	172	266	322
CCCCTG	2649	1032	1137	421	506	314	266	410
CCCCTT	2801	997	1072	315	377	113	124	218
CCCGAA	2601	849	818	340	298	200	91	221
CCCGAC	2166	831	804	539	338	437	96	340
CCCGAG	1873	678	771	354	282	502	74	200
CCCGAT	2324	851	862	301	321	89	113	279
CCCGCA	2140	736	737	321	330	280	116	198
CCCGCC	1886	664	687	379	455	275	259	340
CCCGCG	1189	404	458	155	202	265	92	166
CCCGCT	1926	649	740	331	384	253	94	274
CCCGGA	2195	734	690	438	575	408	112	481
CCCGGC	1828	502	497	228	286	146	88	212
CCCGGG	2164	662	750	269	238	239	165	187
CCCGGT	2244	674	762	256	337	292	120	270
CCCGTA	2466	972	963	236	360	602	148	334
CCCGTC	2012	688	767	523	419	209	136	364
CCCGTG	2110	833	845	374	277	265	235	210
CCCGTT	2437	865	969	193	244	219	81	228
CCCTAA	2855	946	917	308	335	571	293	259
CCCTAC	2770	957	995	409	423	256	129	305
CCCTAG	2202	803	875	168	203	480	264	222
CCCTAT	2636	954	882	329	342	174	165	300
CCCTCA	2436	903	892	390	389	124	217	314
CCCTCC	2809	1056	1038	456	857	240	299	518
CCCTCG	2035	710	831	195	242	201	118	217
CCCTCT	2267	801	827	262	390	387	107	341
CCCTGA	2357	883	855	498	430	102	202	316
CCCTGC	2087	749	722	297	391	137	133	272
CCCTGG	2371	795	900	280	331	243	367	327
CCCTGT	2568	975	937	406	480	88	269	441
CCCTTA	2708	907	953	241	231	68	76	235
CCCTTC	2470	864	878	307	347	169	332	282
CCCTTG	2347	887	972	399	305	314	139	229
CCCTTT	2780	975	956	405	457	312	89	305
CCGAAA	2401	817	726	308	358	197	105	266
CCGAAC	2315	781	773	331	313	184	77	228
CCGAAG	1951	695	711	96	190	385	212	132
CCGAAT	2233	828	815	314	301	107	86	183
CCGACA	1804	655	616	261	250	135	54	187
CCGACC	2109	814	828	404	363	463	56	283
CCGACG	1463	553	595	199	126	152	220	106
CCGACT	1922	716	682	273	247	169	63	187
CCGAGA	1772	599	592	379	306	64	132	239
CCGAGC	1495	436	500	174	229	98	39	143
CCGAGG	1749	607	645	328	262	183	106	175
CCGAGT	1772	621	659	252	213	186	121	172
CCGATA	2125	791	726	270	294	37	61	187
CCGATC	1813	625	601	334	236	101	90	241
CCGATG	1912	728	787	233	229	361	181	233
CCGATT	2128	789	738	368	497	174	229	383
CCGCAA	1992	721	667	178	172	302	54	161
CCGCAC	1984	645	675	348	290	292	138	234
CCGCAG	1649	612	607	144	165	99	108	137
CCGCAT	2058	729	701	184	224	110	142	129
CCGCCA	1296	430	406	185	199	206	84	174
CCGCCC	2055	732	712	361	448	230	313	332
CCGCCG	1235	387	420	170	220	252	78	188
CCGCCT	1702	604	606	202	259	135	144	187
CCGCGA	1228	419	421	107	157	54	47	133
CCGCGC	846	226	271	161	122	85	45	90
CCGCGG	1353	450	432	125	169	274	202	109
CCGCGT	1291	480	432	117	166	108	55	131
CCGCTA	1725	593	536	223	258	75	243	164
CCGCTC	1720	553	582	171	165	225	73	138
CCGCTG	1725	549	641	212	193	296	112	153
CCGCTT	2009	717	650	241	299	73	76	241
CCGGAA	2105	690	654	378	327	201	44	253
CCGGAC	2013	682	673	401	420	250	188	336
CCGGAG	1716	614	672	189	305	294	77	249
CCGGAT	2030	730	664	247	230	363	213	243
CCGGCA	1803	513	501	231	220	240	110	168
CCGGCC	1708	523	577	382	294	130	225	267
CCGGCG	1242	382	402	169	228	173	55	177
CCGGCT	1894	598	537	233	269	190	86	191
CCGGGA	1977	677	695	361	312	281	44	272
CCGGGC	1686	556	574	225	208	215	161	191
CCGGGG	2272	767	914	282	293	245	90	214
CCGGGT	2189	739	796	220	218	486	107	194
CCGGTA	2151	754	746	230	247	398	71	195
CCGGTC	1827	581	605	202	258	234	142	170
CCGGTG	2038	732	799	424	496	520	184	393
CCGGTT	2342	854	846	309	387	450	188	355
CCGTAA	2318	851	832	252	300	221	95	223
CCGTAC	2199	870	912	435	515	926	219	393
CCGTAG	1873	731	803	297	250	178	62	261
CCGTAT	2460	939	900	199	257	540	167	213
CCGTCA	1920	633	699	275	283	232	92	194
CCGTCC	2070	768	850	426	384	363	90	246
CCGTCG	1435	525	553	336	293	412	89	316
CCGTCT	1990	738	747	463	326	140	62	226
CCGTGA	1907	727	665	179	174	90	161	131
CCGTGC	1686	574	545	304	217	213	109	178
CCGTGG	2076	770	847	323	271	176	74	284
CCGTGT	2142	807	802	254	257	371	108	232
CCGTTA	2461	914	848	188	341	83	165	259
CCGTTC	2157	788	874	198	302	189	161	195
CCGTTG	2156	849	850	317	362	195	118	292
CCGTTT	2637	916	916	204	286	303	138	183
CCTAAA	2901	948	862	422	416	377	56	333
CCTAAC	2593	883	899	426	397	263	75	314
CCTAAG	2154	782	759	248	209	278	246	166
CCTAAT	2652	836	867	206	158	357	250	152
CCTACA	2551	941	900	349	427	479	182	326
CCTACC	2554	994	996	379	420	287	128	288
CCTACG	1955	786	826	120	150	92	82	95
CCTACT	2368	857	800	224	197	568	107	200
CCTAGA	2016	705	712	171	233	374	91	210
CCTAGC	1847	630	544	207	219	75	33	156
CCTAGG	1975	662	765	137	185	496	110	173
CCTAGT	2165	727	795	97	93	237	214	110
CCTATA	2458	859	844	197	235	181	97	210
CCTATC	2284	803	805	308	291	213	117	186
CCTATG	2318	898	896	339	470	87	313	375
CCTATT	2585	915	832	403	283	68	66	271
CCTCAA	2178	841	736	384	285	165	67	260
CCTCAC	2273	802	727	505	341	224	66	295
CCTCAG	1857	695	756	341	386	74	128	324
CCTCAT	2267	818	773	183	275	95	250	232
CCTCCA	2257	862	790	476	610	204	193	438
CCTCCC	2709	1070	1055	383	545	249	195	444
CCTCCG	1956	648	792	233	238	137	55	137
CCTCCT	2205	845	860	234	336	235	121	236
CCTCGA	1785	645	606	166	172	105	68	127
CCTCGC	1427	502	525	231	194	85	112	129
CCTCGG	1866	647	686	220	202	298	461	160
CCTCGT	1925	702	766	341	354	361	127	279
CCTCTA	2080	712	748	170	209	250	53	158
CCTCTC	1855	652	711	187	195	113	106	152
CCTCTG	1921	758	734	300	391	222	223	300
CCTCTT	2235	822	788	161	208	95	245	176
CCTGAA	2330	821	802	318	268	273	105	249
CCTGAC	2132	768	801	342	242	80	71	214
CCTGAG	1872	682	748	228	174	51	33	125
CCTGAT	2227	815	799	313	346	76	462	193
CCTGCA	1986	701	691	242	218	197	242	150
CCTGCC	1812	672	685	241	221	248	164	167
CCTGCG	1588	536	564	252	295	68	91	217
CCTGCT	2028	672	670	164	212	70	188	179
CCTGGA	2105	745	770	199	190	57	229	167
CCTGGC	1874	550	620	190	128	98	35	127
CCTGGG	2224	796	878	278	306	290	180	290
CCTGGT	2408	846	868	310	380	206	193	350
CCTGTA	2519	935	867	219	217	91	37	208
CCTGTC	2091	782	699	354	353	197	31	230
CCTGTG	2320	912	890	249	330	71	81	286
CCTGTT	2662	1018	924	285	535	64	122	374
CCTTAA	2605	855	857	310	342	281	211	281
CCTTAC	2569	971	974	279	380	98	163	238
CCTTAG	2160	796	803	212	291	48	84	188
CCTTAT	2683	953	900	326	266	106	230	160
CCTTCA	2302	841	807	175	253	461	81	263
CCTTCC	2461	860	860	295	354	157	243	270
CCTTCG	2001	725	794	177	211	339	209	205
CCTTCT	2239	842	842	149	254	142	252	161
CCTTGA	2249	832	763	243	228	172	237	147
CCTTGC	1937	655	639	118	131	70	115	57
CCTTGG	2181	780	884	284	182	100	47	189
CCTTGT	2535	923	942	545	425	318	120	333
CCTTTA	2628	937	884	392	472	181	192	357
CCTTTC	2368	864	789	406	359	135	221	283
CCTTTG	2462	947	953	225	309	186	106	235
CCTTTT	2834	1010	1016	280	372	85	136	309
CGAAAA	2726	910	797	454	505	365	98	439
CGAAAC	2400	817	749	272	202	284	131	181
CGAAAG	1972	723	812	299	327	206	47	272
CGAAAT	2273	885	751	260	320	107	78	231
CGAACA	2377	862	826	315	404	189	144	273
CGAACC	2242	807	776	271	303	176	104	253
CGAACG	1898	702	776	187	177	96	71	119
CGAACT	2152	732	774	314	342	81	181	231
CGAAGA	1980	686	653	130	230	133	58	135
CGAAGC	1614	572	553	113	70	369	67	78
CGAAGG	1843	648	715	208	200	245	437	200
CGAAGT	1892	705	690	196	151	49	176	139
CGAATA	2449	884	830	336	319	59	158	240
CGAATC	1909	736	664	266	284	62	66	172
CGAATG	2099	820	787	406	274	99	116	211
CGAATT	2095	751	739	224	195	277	75	153
CGACAA	1943	741	677	113	159	213	127	116
CGACAC	1417	538	525	155	132	98	89	139
CGACAG	1618	579	592	253	216	93	227	211
CGACAT	1871	686	704	267	140	303	41	165
CGACCA	1989	692	737	161	177	452	156	138
CGACCC	2264	798	852	348	331	448	212	356
CGACCG	1456	594	623	217	204	358	53	160
CGACCT	1870	752	702	268	239	357	117	165
CGACGA	1510	573	542	76	95	158	121	78
CGACGC	1150	388	360	104	139	117	46	105
CGACGG	1637	518	586	83	144	99	246	88
CGACGT	1663	642	651	238	223	100	51	122
CGACTA	1931	783	659	78	90	68	263	49
CGACTC	1590	591	577	273	240	160	136	161
CGACTG	1791	706	675	205	135	107	61	89
CGACTT	1998	738	704	320	307	491	40	214
CGAGAA	1852	633	564	398	189	107	83	184
CGAGAC	1592	608	543	435	516	57	40	345
CGAGAG	1522	515	567	173	198	123	99	122
CGAGAT	1746	647	634	322	239	486	170	222
CGAGCA	1578	566	590	157	175	489	115	180
CGAGCC	1192	421	425	140	113	109	61	99
CGAGCG	1064	449	446	279	226	310	62	204
CGAGCT	1574	545	508	311	327	114	128	293
CGAGGA	1755	608	587	227	197	70	42	143
CGAGGC	1418	399	457	308	240	143	136	210
CGAGGG	1865	627	686	161	189	210	119	157
CGAGGT	1789	631	618	428	313	216	227	273
CGAGTA	1948	705	657	133	96	249	116	91
CGAGTC	1470	537	569	254	215	169	238	169
CGAGTG	1655	661	720	210	238	208	145	158
CGAGTT	1992	729	731	209	183	74	137	186
CGATAA	2253	832	754	439	550	144	106	273
CGATAC	2078	748	793	283	203	56	89	128
CGATAG	1823	679	662	340	302	55	119	217
CGATAT	2155	811	731	208	173	80	62	138
CGATCA	1782	629	613	163	258	347	48	202
CGATCC	1735	571	558	236	246	214	36	208
CGATCG	1496	498	598	135	91	64	121	124
CGATCT	1769	667	612	185	164	44	262	184
CGATGA	1837	678	659	152	141	421	251	137
CGATGC	1624	595	611	331	334	360	79	298
CGATGG	1876	673	728	241	289	338	92	252
CGATGT	2076	909	783	178	209	310	110	209
CGATTA	2216	789	719	279	334	225	193	265
CGATTC	1742	636	642	350	412	440	128	346
CGATTG	1957	755	784	328	380	66	256	290
CGATTT	2254	783	728	269	319	377	117	225
CGCAAA	2186	759	700	236	281	125	127	204
CGCAAC	1693	637	639	270	210	193	176	170
CGCAAG	1639	565	609	107	88	183	43	80
CGCAAT	2059	777	700	305	362	488	124	319
CGCACA	1900	673	645	280	245	158	221	176
CGCACC	1866	641	654	372	379	394	137	304
CGCACG	1449	496	488	182	201	237	198	177
CGCACT	1877	599	650	228	353	337	91	218
CGCAGA	1587	579	522	118	159	93	127	157
CGCAGC	1367	426	426	168	143	92	96	145
CGCAGG	1622	563	590	235	169	100	165	175
CGCAGT	1730	662	636	213	206	83	103	144
CGCATA	2183	765	682	251	250	53	228	219
CGCATC	1647	647	554	212	354	74	153	191
CGCATG	1813	721	716	263	332	146	136	240
CGCATT	2138	771	748	174	214	108	107	182
CGCCAA	1514	518	502	264	241	133	98	165
CGCCAC	817	267	252	232	177	305	47	185
CGCCAG	1321	491	472	126	115	188	60	103
CGCCAT	1438	522	509	228	198	418	62	214
CGCCCA	1727	637	587	255	314	487	182	258
CGCCCC	2010	731	669	367	352	344	171	253
CGCCCG	1406	472	549	180	276	175	86	186
CGCCCT	1798	669	649	233	304	170	339	247
CGCCGA	1192	427	378	151	150	257	44	138
CGCCGC	950	284	270	102	105	202	111	90
CGCCGG	1418	379	456	201	167	176	109	126
CGCCGT	1364	479	465	170	136	78	71	137
CGCCTA	1616	558	569	224	197	188	100	159
CGCCTC	1333	494	461	219	140	140	149	152
CGCCTG	1617	537	587	187	202	72	128	150
CGCCTT	1962	745	661	360	370	98	121	308
CGCGAA	1385	465	452	115	96	97	42	73
CGCGAC	845	349	288	96	93	76	38	80
CGCGAG	1113	375	437	149	191	110	54	178
CGCGAT	1300	501	490	111	113	105	87	111
CGCGCA	929	293	292	114	134	117	62	120
CGCGCC	681	208	190	168	192	143	44	121
CGCGCG	664	199	211	160	124	173	92	120
CGCGCT	940	286	277	198	164	96	76	129
CGCGGA	1245	419	385	270	270	175	137	203
CGCGGC	991	290	239	240	214	141	49	130
CGCGGG	1530	507	532	276	273	244	89	206
CGCGGT	1508	544	497	193	227	227	69	206
CGCGTA	1397	559	526	79	136	115	186	113
CGCGTC	832	327	295	134	111	230	60	113
CGCGTG	1350	452	405	169	245	335	73	164
CGCGTT	1571	587	489	106	145	78	121	120
CGCTAA	1930	656	554	180	229	90	286	204
CGCTAC	1559	553	521	236	215	139	129	198
CGCTAG	1542	489	575	135	96	501	138	113
CGCTAT	1968	723	687	142	192	74	112	104
CGCTCA	1543	553	550	147	226	136	89	146
CGCTCC	1581	569	506	248	206	425	192	208
CGCTCG	1253	496	509	137	132	257	161	124
CGCTCT	1665	566	578	198	258	87	82	260
CGCTGA	1519	599	593	285	276	264	102	255
CGCTGC	1360	398	400	213	246	177	38	166
CGCTGG	1629	574	570	208	204	286	96	159
CGCTGT	1893	630	634	258	241	107	220	150
CGCTTA	2030	685	628	271	292	214	80	233
CGCTTC	1706	648	561	156	235	91	64	243
CGCTTG	1564	576	580	82	127	124	144	150
CGCTTT	2344	710	706	173	114	161	64	104
CGGAAA	2258	720	698	308	312	122	100	166
CGGAAC	2005	740	706	311	363	234	83	244
CGGAAG	1833	621	647	148	175	96	131	142
CGGAAT	2188	750	755	383	413	165	142	335
CGGACA	1951	754	621	424	459	298	314	302
CGGACC	1957	761	690	193	178	294	158	156
CGGACG	1523	538	658	547	241	370	63	198
CGGACT	1960	738	708	392	368	233	96	267
CGGAGA	1735	621	558	197	316	113	164	204
CGGAGC	1423	474	545	387	377	781	103	233
CGGAGG	1774	638	670	293	328	219	149	271
CGGAGT	1825	662	653	167	239	224	52	142
CGGATA	2091	744	709	103	166	75	368	129
CGGATC	1518	521	482	283	175	71	75	170
CGGATG	1863	727	680	186	155	393	285	165
CGGATT	2113	795	721	172	180	67	246	156
CGGCAA	1830	596	538	138	166	124	78	145
CGGCAC	1472	511	441	228	214	77	45	150
CGGCAG	1488	463	495	123	182	140	147	120
CGGCAT	1916	655	695	269	224	318	38	198
CGGCCA	1503	468	477	244	280	126	120	235
CGGCCC	1728	603	581	320	370	235	173	268
CGGCCG	1258	362	407	124	146	102	64	138
CGGCCT	1796	603	622	269	223	138	131	177
CGGCGA	1236	436	404	122	130	66	75	98
CGGCGC	868	279	249	115	124	95	96	88
CGGCGG	1245	447	459	218	220	202	93	202
CGGCGT	1489	503	532	195	257	166	93	191
CGGCTA	1782	610	635	282	264	120	138	199
CGGCTC	1364	500	474	169	265	75	39	207
CGGCTG	1568	500	522	225	155	133	117	210
CGGCTT	1988	720	620	123	211	294	205	189
CGGGAA	1994	746	706	160	232	126	41	186
CGGGAC	1819	659	730	296	218	111	150	195
CGGGAG	1878	638	715	271	327	954	169	220
CGGGAT	2099	775	704	373	390	557	293	317
CGGGCA	1810	613	603	501	286	760	145	285
CGGGCC	1463	488	511	200	135	206	296	213
CGGGCG	1340	544	501	373	375	713	120	289
CGGGCT	1662	678	617	380	248	179	234	245
CGGGGA	2086	778	785	514	396	181	174	279
CGGGGC	1798	644	616	495	423	221	182	328
CGGGGG	2723	1006	985	568	433	397	284	347
CGGGGT	2529	962	945	585	572	603	162	448
CGGGTA	2284	864	873	229	168	248	131	160
CGGGTC	1830	640	697	282	318	268	80	245
CGGGTG	2153	847	868	398	397	303	478	387
CGGGTT	2577	977	938	259	465	187	232	266
CGGTAA	2300	834	728	285	305	570	135	237
CGGTAC	1940	750	799	322	213	91	193	195
CGGTAG	1878	739	710	152	230	242	99	133
CGGTAT	2308	823	808	234	253	649	229	201
CGGTCA	1854	674	623	366	282	706	365	234
CGGTCC	1940	675	677	300	289	207	271	279
CGGTCG	1430	490	523	106	107	226	113	80
CGGTCT	1923	726	635	148	271	112	72	152
CGGTGA	1865	699	683	135	164	217	172	144
CGGTGC	1603	623	619	438	353	115	108	335
CGGTGG	2067	797	897	299	322	717	156	272
CGGTGT	2290	854	843	196	294	195	217	222
CGGTTA	2304	920	769	500	411	486	84	392
CGGTTC	1890	697	721	321	318	284	125	290
CGGTTG	2213	827	851	401	361	410	232	268
CGGTTT	2510	948	902	300	339	334	105	282
CGTAAA	2648	844	820	320	321	163	119	239
CGTAAC	2282	828	811	186	240	89	165	200
CGTAAG	2128	830	778	168	268	94	195	186
CGTAAT	2472	955	867	241	307	198	55	174
CGTACA	2362	897	858	389	390	960	509	332
CGTACC	2263	885	863	250	334	444	130	316
CGTACG	1768	783	763	272	288	630	60	196
CGTACT	2263	953	899	492	385	171	75	255
CGTAGA	1852	738	686	208	240	256	259	169
CGTAGC	1736	610	589	439	247	65	117	292
CGTAGG	1943	707	779	244	265	551	234	252
CGTAGT	2058	779	737	235	196	69	70	167
CGTATA	2460	942	848	375	576	214	207	355
CGTATC	2104	824	777	324	385	337	200	302
CGTATG	2345	956	898	127	126	113	94	133
CGTATT	2646	1043	915	444	435	281	298	269
CGTCAA	2057	738	744	241	260	391	89	190
CGTCAC	1641	618	614	132	154	100	213	116
CGTCAG	1667	680	664	373	474	300	71	295
CGTCAT	2025	724	760	118	153	309	55	161
CGTCCA	1866	719	665	389	323	488	184	245
CGTCCC	2034	823	837	328	347	150	100	237
CGTCCG	1687	632	673	88	127	133	101	101
CGTCCT	1908	778	695	286	202	304	68	178
CGTCGA	1201	515	436	154	172	318	27	174
CGTCGC	1141	381	369	153	171	67	157	116
CGTCGG	1570	559	613	421	329	605	220	283
CGTCGT	1517	659	558	388	263	99	204	173
CGTCTA	1882	693	720	268	181	67	36	148
CGTCTC	1653	635	611	246	326	57	36	269
CGTCTG	1794	736	713	234	232	275	105	149
CGTCTT	2239	835	747	262	249	195	121	180
CGTGAA	1978	706	703	106	85	96	46	92
CGTGAC	1673	686	633	235	137	94	41	155
CGTGAG	1719	623	614	498	438	265	209	393
CGTGAT	1965	702	689	235	184	267	162	166
CGTGCA	1770	630	701	135	135	228	189	111
CGTGCC	1411	495	530	280	108	107	71	103
CGTGCG	1393	520	519	222	243	224	142	195
CGTGCT	1763	666	610	344	376	301	106	343
CGTGGA	1966	697	661	360	368	109	258	238
CGTGGC	1625	580	585	163	197	120	159	182
CGTGGG	2307	889	842	279	243	873	336	273
CGTGGT	2326	910	779	424	402	457	90	277
CGTGTA	2319	891	868	384	336	328	101	244
CGTGTC	1728	670	670	381	360	694	50	286
CGTGTG	2213	855	904	242	334	198	447	235
CGTGTT	2620	969	964	376	390	770	252	332
CGTTAA	2486	859	822	293	512	105	126	311
CGTTAC	2267	894	803	159	177	33	97	152
CGTTAG	2110	798	782	170	164	145	37	133
CGTTAT	2661	956	976	236	324	80	93	227
CGTTCA	2187	824	793	374	417	588	280	271
CGTTCC	2088	723	751	217	271	91	105	169
CGTTCG	1864	684	787	216	420	87	248	290
CGTTCT	2155	854	796	278	278	84	98	241
CGTTGA	1993	828	678	329	344	295	103	261
CGTTGC	1725	656	619	253	232	571	63	235
CGTTGG	2335	910	827	117	186	135	116	155
CGTTGT	2474	902	870	458	474	230	416	301
CGTTTA	2568	982	929	198	275	147	57	177
CGTTTC	2235	781	771	317	299	321	53	258
CGTTTG	2556	943	952	308	279	113	176	162
CGTTTT	2939	1075	1000	231	414	451	99	238
CTAAAA	3150	952	923	634	484	210	159	400
CTAAAC	2911	994	952	245	404	305	115	261
CTAAAG	2149	815	752	256	221	92	145	220
CTAAAT	2801	965	893	277	345	151	117	248
CTAACA	2807	965	897	354	417	393	127	358
CTAACC	2675	932	986	542	411	415	93	321
CTAACG	2058	797	810	284	346	266	87	237
CTAACT	2547	860	849	286	321	83	61	212
CTAAGA	2167	770	660	251	219	46	290	153
CTAAGC	1971	660	581	121	124	76	109	86
CTAAGG	1988	769	700	218	273	557	180	210
CTAAGT	2277	815	746	168	227	148	143	201
CTAATA	2732	819	889	319	309	61	179	259
CTAATC	2397	794	806	414	385	376	258	365
CTAATG	2457	881	944	212	169	67	263	104
CTAATT	2678	876	792	240	260	114	138	136
CTACAA	2631	913	864	397	356	169	317	332
CTACAC	2570	914	921	475	385	149	93	292
CTACAG	2031	783	803	187	258	314	83	173
CTACAT	2542	869	869	471	459	236	166	291
CTACCA	2393	852	893	405	305	286	157	243
CTACCC	2753	1001	995	254	257	139	196	219
CTACCG	1846	695	779	152	195	273	205	143
CTACCT	2259	883	857	208	324	139	93	157
CTACGA	1992	802	682	66	99	35	85	85
CTACGC	1613	531	520	97	82	74	130	63
CTACGG	1860	686	703	207	172	64	163	149
CTACGT	2217	808	792	198	116	48	122	121
CTACTA	2398	848	768	191	162	147	122	112
CTACTC	2076	749	796	274	196	115	126	252
CTACTG	2072	770	886	328	268	511	255	293
CTACTT	2430	859	890	229	351	251	92	277
CTAGAA	2190	767	649	228	200	67	207	176
CTAGAC	2054	728	709	240	184	199	187	214
CTAGAG	1739	568	614	226	189	69	96	126
CTAGAT	2045	759	668	162	257	530	34	155
CTAGCA	1972	683	674	203	181	74	288	155
CTAGCC	1728	611	573	236	202	156	43	217
CTAGCG	1334	460	494	112	99	59	122	88
CTAGCT	1915	703	674	231	255	164	82	184
CTAGGA	1885	680	590	462	289	231	111	300
CTAGGC	1651	521	528	229	266	310	40	164
CTAGGG	1964	663	744	343	183	383	52	210
CTAGGT	2083	719	769	194	246	337	63	242
CTAGTA	2332	716	740	148	169	48	142	121
CTAGTC	1866	625	619	214	230	410	94	195
CTAGTG	2114	712	775	159	112	135	247	126
CTAGTT	2309	797	771	153	151	72	235	123
CTATAA	2688	875	817	287	267	218	116	268
CTATAC	2600	969	938	288	230	86	103	181
CTATAG	2047	736	753	182	189	187	28	151
CTATAT	2467	882	790	446	368	292	46	339
CTATCA	2198	816	761	156	338	584	313	268
CTATCC	2343	851	744	253	201	242	60	143
CTATCG	1882	652	714	168	204	69	143	150
CTATCT	2121	793	767	217	173	57	184	183
CTATGA	2138	814	779	118	142	298	216	151
CTATGC	1960	767	726	185	171	120	137	175
CTATGG	2098	840	867	145	137	117	117	180
CTATGT	2519	934	932	271	288	77	75	235
CTATTA	2481	860	795	188	161	78	127	165
CTATTC	2312	849	784	351	199	68	182	204
CTATTG	2304	860	818	95	92	153	92	89
CTATTT	2721	1020	933	423	445	68	145	370
CTCAAA	2375	747	772	346	287	127	216	221
CTCAAC	2112	793	739	348	258	146	147	291
CTCAAG	1751	698	661	242	261	100	271	216
CTCAAT	2269	824	796	257	288	302	47	294
CTCACA	2148	817	787	327	290	125	179	252
CTCACC	2159	797	726	321	299	100	225	205
CTCACG	1559	612	676	179	187	311	98	160
CTCACT	2001	768	730	209	225	251	98	193
CTCAGA	1747	607	587	230	241	35	245	176
CTCAGC	1602	534	538	117	138	62	98	133
CTCAGG	1790	700	663	252	281	91	51	268
CTCAGT	1953	749	763	154	139	56	309	134
CTCATA	2190	809	720	389	439	48	78	363
CTCATC	1896	699	632	218	259	263	159	274
CTCATG	1990	765	764	212	219	559	210	213
CTCATT	2367	871	795	156	291	112	199	223
CTCCAA	2251	846	763	307	326	245	183	268
CTCCAC	2028	761	725	421	362	319	83	302
CTCCAG	1864	726	733	222	223	255	248	183
CTCCAT	2179	844	802	424	418	144	258	277
CTCCCA	2394	824	876	295	256	188	98	198
CTCCCC	2821	1101	1018	418	453	296	162	426
CTCCCG	1961	686	751	303	386	278	134	341
CTCCCT	2270	905	823	237	332	243	197	311
CTCCGA	1748	670	609	189	212	49	46	152
CTCCGC	1561	477	520	230	133	85	179	104
CTCCGG	1850	607	644	183	213	140	56	199
CTCCGT	2026	756	753	221	207	215	84	143
CTCCTA	2102	738	765	225	146	75	35	160
CTCCTC	1876	748	709	384	380	207	251	287
CTCCTG	1988	760	829	243	227	97	326	193
CTCCTT	2294	865	836	270	576	311	264	311
CTCGAA	1771	633	639	130	165	31	75	160
CTCGAC	1606	548	582	117	101	67	144	81
CTCGAG	1461	547	580	201	128	68	128	122
CTCGAT	1779	704	591	269	222	306	31	246
CTCGCA	1596	582	549	178	176	100	236	139
CTCGCC	1418	477	509	226	135	70	118	128
CTCGCG	999	352	379	133	129	86	52	87
CTCGCT	1529	557	554	294	225	251	50	167
CTCGGA	1712	646	589	112	151	520	433	136
CTCGGC	1415	484	472	105	179	91	82	130
CTCGGG	1855	671	673	512	297	309	262	326
CTCGGT	1900	646	705	153	160	285	301	139
CTCGTA	1918	781	730	334	415	342	173	235
CTCGTC	1583	668	607	163	141	75	63	127
CTCGTG	1833	626	731	414	456	667	251	384
CTCGTT	2182	860	806	222	305	94	138	222
CTCTAA	2045	737	730	171	299	164	71	207
CTCTAC	2015	740	746	289	134	224	77	191
CTCTAG	1760	649	702	316	215	110	63	128
CTCTAT	2150	779	791	195	225	99	39	177
CTCTCA	1767	647	640	177	207	235	187	167
CTCTCC	1954	693	716	177	211	176	130	114
CTCTCG	1490	571	603	137	141	78	72	128
CTCTCT	1928	672	695	248	207	115	253	163
CTCTGA	1768	658	611	187	280	81	104	232
CTCTGC	1701	590	567	222	210	157	53	154
CTCTGG	1924	780	845	369	398	671	149	311
CTCTGT	2072	849	790	430	487	505	215	361
CTCTTA	2118	807	710	407	402	104	56	322
CTCTTC	1988	778	726	249	206	182	197	202
CTCTTG	2066	797	807	180	239	384	117	190
CTCTTT	2524	901	849	296	320	108	176	207
CTGAAA	2407	855	753	393	297	208	171	251
CTGAAC	2323	838	786	246	210	364	42	206
CTGAAG	1920	689	733	187	194	58	90	151
CTGAAT	2296	810	797	252	260	242	170	183
CTGACA	2012	700	722	401	237	272	123	223
CTGACC	2111	838	771	290	265	108	105	275
CTGACG	1664	571	603	214	238	46	19	157
CTGACT	2029	773	722	365	394	72	152	297
CTGAGA	1755	603	547	218	128	184	64	104
CTGAGC	1590	575	531	113	107	352	169	149
CTGAGG	1751	644	678	212	175	90	48	213
CTGAGT	1890	657	657	187	115	30	237	84
CTGATA	2251	754	787	179	193	51	216	181
CTGATC	1902	625	615	277	246	194	100	193
CTGATG	2041	769	825	180	256	167	192	163
CTGATT	2240	813	766	421	312	51	264	208
CTGCAA	1969	664	663	183	243	204	131	180
CTGCAC	1942	584	574	236	157	56	77	168
CTGCAG	1728	519	580	98	131	56	35	109
CTGCAT	1960	766	704	215	236	95	121	176
CTGCCA	1598	522	523	155	127	110	45	91
CTGCCC	2006	715	701	221	196	232	91	153
CTGCCG	1303	426	464	144	169	70	68	170
CTGCCT	1796	635	670	222	190	152	200	159
CTGCGA	1514	488	511	193	241	60	77	114
CTGCGC	1092	377	321	131	103	79	52	102
CTGCGG	1569	519	544	177	151	89	146	136
CTGCGT	1745	604	614	200	220	60	72	225
CTGCTA	1959	598	626	153	256	162	115	150
CTGCTC	1724	615	623	194	175	63	144	143
CTGCTG	1852	611	633	244	221	117	255	210
CTGCTT	2054	726	717	290	403	103	134	283
CTGGAA	2156	790	719	246	181	77	93	179
CTGGAC	1989	654	788	154	137	63	77	120
CTGGAG	1847	627	697	250	150	51	174	189
CTGGAT	2159	754	742	191	204	63	214	123
CTGGCA	1947	611	658	190	167	255	153	179
CTGGCC	1714	595	609	221	156	146	130	177
CTGGCG	1378	492	458	160	218	167	95	150
CTGGCT	1908	657	670	189	220	403	100	233
CTGGGA	2063	774	778	329	377	1035	226	342
CTGGGC	1554	618	546	180	124	377	119	108
CTGGGG	2526	883	894	634	514	170	173	435
CTGGGT	2419	875	894	361	347	145	212	231
CTGGTA	2459	917	827	275	220	89	428	203
CTGGTC	1989	731	767	413	339	141	111	316
CTGGTG	2214	864	900	275	258	284	345	225
CTGGTT	2693	975	931	367	494	400	104	357
CTGTAA	2444	921	812	206	248	78	59	230
CTGTAC	2329	843	796	224	173	51	101	164
CTGTAG	2047	807	775	209	198	250	42	165
CTGTAT	2512	935	851	427	407	158	121	203
CTGTCA	2016	755	682	290	286	328	61	248
CTGTCC	2135	813	754	195	260	62	32	157
CTGTCG	1497	615	606	150	182	152	58	77
CTGTCT	2069	773	726	292	167	173	92	158
CTGTGA	2059	765	736	197	184	135	63	191
CTGTGC	1810	668	622	520	333	533	119	312
CTGTGG	2237	851	847	284	349	301	170	282
CTGTGT	2535	892	939	314	303	87	55	225
CTGTTA	2494	911	851	447	411	220	178	267
CTGTTC	2228	854	854	273	301	51	114	291
CTGTTG	2366	945	896	356	397	264	194	253
CTGTTT	2928	1040	976	525	685	96	246	449
CTTAAA	2855	860	827	323	272	191	79	231
CTTAAC	2597	950	901	370	378	105	248	299
CTTAAG	2180	775	784	240	234	214	63	189
CTTAAT	2666	893	855	304	346	327	202	269
CTTACA	2628	839	875	239	424	288	76	236
CTTACC	2422	920	898	268	258	221	154	216
CTTACG	2078	831	824	144	229	89	47	168
CTTACT	2464	932	834	212	244	234	183	211
CTTAGA	2023	712	630	161	239	46	62	162
CTTAGC	1836	667	655	219	180	48	182	194
CTTAGG	1991	744	725	385	356	182	246	200
CTTAGT	2278	805	801	100	77	53	161	65
CTTATA	2600	898	827	525	292	72	64	256
CTTATC	2260	852	800	253	271	156	68	203
[truncated: 2,098 more rows]
