# Supplementary material for: Identification of functional cis-regulatory elements by sequential enrichment from a randomized synthetic DNA library
Source: BMC Plant Biol. 2013 Oct 18;13:164. doi: 10.1186/1471-2229-13-164 (PMC3923269; doi:10.1186/1471-2229-13-164)
Supplement: Additional file 6 — Frequencies of seven nucleotide long permutations in the sub-libraries from which the immunoprecipitated sample originated. [file 1471-2229-13-164-S6.xls]

## Sheet: normalized
Seven nucleotide long permutations
Sequence Identifier		Main Library	Sublibrary 1	Sublibrary 2	ChIP Sample4	Ratio	ChIP Sample5	Ratio	ChIP Sample6	Ratio	ChIP Sample7	Ratio	ChIP Sample8	Ratio
		Sample1	Sample2	Sample3		S4/S3		S5/S3		S6/S3		S7/S2		S8/S3
		Number of non-redundant sequences	645835	234498	227334	82834		84627		71701		42234		66654
			Normalized Freq.	Normalized Freq.	Normalized Freq.	Normalized Freq.		Normalized Freq.		Normalized Freq.		Normalized Freq.		Normalized Freq.
	AAAAAAA	0.00630347	0.00434119	0.00349706	0.00743656	2.12652	0.00937053	2.67955	0.0103485	2.95921	0.0063456	1.46172	0.00567108	1.62167
	AAAAAAC	0.00322219	0.00245205	0.00225659	0.00370621	1.64239	0.00417125	1.84847	0.00365406	1.61928	0.00260454	1.06219	0.00297056	1.31639
	AAAAAAG	0.00266941	0.00218339	0.00194428	0.00253519	1.30393	0.00350952	1.80505	0.00299856	1.54225	0.00175214	0.802488	0.00253548	1.30408
	AAAAAAT	0.00300386	0.00223456	0.00189149	0.00325953	1.72326	0.00459664	2.43017	0.00326355	1.72539	0.00310177	1.38809	0.00274552	1.45151
	AAAAACA	0.00298064	0.00252454	0.00216862	0.00331989	1.53088	0.0039231	1.80903	0.003933	1.8136	0.00279396	1.10672	0.00309059	1.42514
	AAAAACC	0.00228232	0.00174842	0.0018607	0.00251105	1.34952	0.00287142	1.5432	0.00475586	2.55595	0.00187053	1.06984	0.00205539	1.10463
	AAAAACG	0.00155148	0.0013305	0.0014736	0.00138832	0.942126	0.00147707	1.00235	0.00121337	0.823405	0.00146801	1.10335	0.00124524	0.845029
	AAAAACT	0.00174193	0.00143711	0.00131085	0.00348891	2.66157	0.00330864	2.52405	0.00454666	3.46849	0.00123124	0.856743	0.00283554	2.16314
	AAAAAGA	0.00254399	0.00212369	0.00176392	0.00288529	1.63572	0.00339135	1.92262	0.00277541	1.57343	0.00127859	0.602062	0.00273052	1.54798
	AAAAAGC	0.00145548	0.00128359	0.00100733	0.00149697	1.48608	0.00230423	2.28747	0.00129705	1.28762	0.00123124	0.95921	0.00219042	2.17448
	AAAAAGG	0.00149574	0.00114713	0.00119208	0.00103822	0.870933	0.00197337	1.6554	0.00132495	1.11146	0.000781361	0.681143	0.00132025	1.10752
	AAAAAGT	0.00162271	0.00141153	0.0014824	0.00144868	0.977253	0.00128801	0.868864	0.00230122	1.55236	0.00123124	0.872273	0.00117022	0.78941
	AAAAATA	0.00300231	0.00208104	0.0018431	0.00303016	1.64405	0.00404126	2.19264	0.00276147	1.49827	0.00324383	1.55875	0.00267051	1.44892
	AAAAATC	0.00149729	0.00125801	0.00106891	0.00181085	1.69411	0.00295414	2.76369	0.000920489	0.861146	0.00101814	0.809326	0.00222042	2.07727
	AAAAATG	0.001776	0.00165033	0.00150879	0.000953715	0.632104	0.00131164	0.869329	0.00177124	1.17395	0.00265189	1.60688	0.00117022	0.775602
	AAAAATT	0.00181935	0.00129212	0.00123167	0.00182292	1.48004	0.00190247	1.54463	0.0017294	1.40412	0.00248615	1.92408	0.00163531	1.32772
	AAAACAA	0.00271741	0.00210663	0.00196187	0.00359756	1.83374	0.0033559	1.71056	0.00267779	1.36491	0.00243879	1.15768	0.00240046	1.22355
	AAAACAC	0.00183638	0.00174842	0.0014956	0.00275249	1.8404	0.0021388	1.43006	0.00171546	1.14701	0.00134962	0.771912	0.00216041	1.44451
	AAAACAG	0.00156542	0.00145417	0.00142961	0.00194365	1.35956	0.00232786	1.62831	0.00181308	1.26823	0.00232041	1.59569	0.00198038	1.38525
	AAAACAT	0.00170477	0.00150961	0.00140762	0.00165391	1.17497	0.00319047	2.26657	0.00290094	2.06088	0.00113653	0.752861	0.00247547	1.75862
	AAAACCA	0.0018627	0.00161195	0.00170674	0.0019195	1.12466	0.00241058	1.41239	0.0041422	2.42697	0.00310177	1.92423	0.00184535	1.08121
	AAAACCC	0.00196025	0.00173136	0.00166715	0.00155733	0.934128	0.00225696	1.35378	0.00143652	0.861663	0.0011602	0.670111	0.00166532	0.9989
	AAAACCG	0.00130064	0.00106184	0.00114809	0.00179878	1.56676	0.00210335	1.83204	0.00362617	3.15844	0.000520907	0.490569	0.00207039	1.80334
	AAAACCT	0.00140593	0.00124948	0.00124047	0.00127967	1.0316	0.0014298	1.15263	0.0019665	1.58529	0.00059194	0.47375	0.00133525	1.07641
	AAAACGA	0.00145858	0.00147549	0.00139003	0.00159355	1.14642	0.00126437	0.909604	0.00129705	0.933115	0.00059194	0.401181	0.00135026	0.97139
	AAAACGC	0.000964643	0.000899794	0.0007434	0.00237825	3.19915	0.00163069	2.19355	0.00160388	2.1575	0.0015864	1.76307	0.00154529	2.07869
	AAAACGG	0.00107458	0.000852886	0.000985334	0.000265591	0.269544	0.000354497	0.359773	0.000404457	0.410477	0.000710328	0.832853	0.000300057	0.304523
	AAAACGT	0.00116438	0.00123242	0.00113929	0.000941642	0.826515	0.000945325	0.829747	0.000850755	0.74674	0.00184685	1.49856	0.000870165	0.763777
	AAAACTA	0.00169703	0.00141153	0.00104692	0.0012676	1.21079	0.0016425	1.56889	0.000683394	0.652767	0.000757683	0.536783	0.00145528	1.39006
	AAAACTC	0.00112103	0.000955232	0.000972138	0.00211266	2.17321	0.00155979	1.60449	0.00384932	3.95964	0.00229673	2.40437	0.00187536	1.92911
	AAAACTG	0.00130529	0.00118551	0.00123607	0.000857136	0.693438	0.000850792	0.688306	0.000557872	0.451329	0.00104181	0.878789	0.00109521	0.886043
	AAAACTT	0.00119535	0.00102346	0.0010953	0.000820919	0.749489	0.00107531	0.981742	0.000850755	0.776729	0.000899749	0.879122	0.000675128	0.616384
	AAAAGAA	0.00230399	0.00175694	0.00142522	0.00284907	1.99905	0.00269418	1.89036	0.00198045	1.38958	0.00123124	0.700782	0.00250548	1.75796
	AAAAGAC	0.00153909	0.00132624	0.00120528	0.00150904	1.25203	0.00158342	1.31374	0.00177124	1.46958	0.0015864	1.19617	0.0010502	0.871336
	AAAAGAG	0.00129445	0.00123242	0.00117888	0.00152111	1.2903	0.00187883	1.59374	0.000808915	0.686171	0.000662973	0.537944	0.00196537	1.66715
	AAAAGAT	0.00150348	0.00133903	0.0011173	0.00199194	1.78281	0.00245784	2.19981	0.00230122	2.05963	0.000947104	0.707306	0.00130525	1.16822
	AAAAGCA	0.00132542	0.0011514	0.00102492	0.00105029	1.02475	0.00140617	1.37198	0.00061366	0.598737	0.000899749	0.781442	0.00109521	1.06858
	AAAAGCC	0.00120774	0.000997876	0.000967739	0.00149697	1.54687	0.00158342	1.6362	0.00178519	1.8447	0.000876071	0.877936	0.00141027	1.45728
	AAAAGCG	0.000684385	0.000652458	0.000611435	0.000350098	0.572584	0.00034268	0.560452	0.000237096	0.387769	0.000426197	0.653218	0.000345066	0.564353
	AAAAGCT	0.00106219	0.00104905	0.000976537	0.00136417	1.39695	0.00160705	1.64566	0.00128311	1.31394	0.00165743	1.57994	0.00178534	1.82824
	AAAAGGA	0.00144154	0.00110449	0.0011085	0.0011348	1.02372	0.00152434	1.37513	0.00117153	1.05686	0.000662973	0.600254	0.00160531	1.44818
	AAAAGGC	0.000896514	0.000592756	0.000576245	0.00115894	2.0112	0.00124074	2.15315	0.000320777	0.556667	0.000970782	1.63774	0.000855162	1.48403
	AAAAGGG	0.00104051	0.000865679	0.000967739	0.000832991	0.86076	0.00120529	1.24547	0.00203623	2.10411	0.000473552	0.54703	0.000825157	0.852665
	AAAAGGT	0.00107458	0.00107037	0.000941346	0.00119516	1.26963	0.0013589	1.44358	0.00142257	1.51121	0.000686651	0.641507	0.000855162	0.908446
	AAAAGTA	0.00162735	0.00147123	0.00132404	0.00112273	0.847954	0.00109894	0.829988	0.00193861	1.46416	0.00175214	1.19094	0.00129025	0.974474
	AAAAGTC	0.00101264	0.00103199	0.000818179	0.00127967	1.56404	0.00193792	2.36857	0.000446298	0.545477	0.000426197	0.412985	0.00186035	2.27377
	AAAAGTG	0.0011009	0.00117698	0.0011305	0.00072434	0.640728	0.00111076	0.98254	0.000906542	0.801899	0.00168111	1.42832	0.0010352	0.915702
	AAAAGTT	0.00117367	0.000912588	0.00113489	0.0014849	1.3084	0.0015716	1.3848	0.00126916	1.11831	0.0011602	1.27133	0.00139527	1.22942
	AAAATAA	0.00301935	0.00193605	0.0018651	0.00325953	1.74765	0.00380493	2.04007	0.00248253	1.33105	0.00284131	1.46758	0.00298557	1.60076
	AAAATAC	0.00179612	0.00163328	0.00133284	0.00247483	1.85681	0.00189065	1.41851	0.00203623	1.52774	0.00127859	0.782838	0.00139527	1.04684
	AAAATAG	0.00160877	0.00133903	0.00128445	0.00111066	0.864691	0.00158342	1.23276	0.00069734	0.542908	0.00210731	1.57376	0.00115522	0.899386
	AAAATAT	0.00160103	0.00144138	0.00108211	0.00115894	1.07101	0.00198518	1.83455	0.002622	2.42305	0.000662973	0.459958	0.00112521	1.03983
	AAAATCA	0.00143071	0.00117698	0.00125806	0.00111066	0.882831	0.00100441	0.798378	0.000753128	0.598642	0.000710328	0.603516	0.00123023	0.977881
	AAAATCC	0.00128051	0.0010789	0.00107771	0.000832991	0.772928	0.000921692	0.855232	0.000585766	0.543529	0.00142066	1.31676	0.000600114	0.556842
	AAAATCG	0.00101884	0.000899794	0.00101613	0.00125552	1.2356	0.00167795	1.65132	0.000376564	0.370588	0.0013733	1.52624	0.0010502	1.03353
	AAAATCT	0.00104361	0.0010789	0.00100293	0.00124345	1.23982	0.0015716	1.56701	0.000557872	0.556243	0.00111285	1.03146	0.00123023	1.22664
	AAAATGA	0.00175277	0.00153519	0.00129325	0.00117102	0.905483	0.00121711	0.941121	0.00100417	0.776469	0.00187053	1.21843	0.00094518	0.730855
	AAAATGC	0.00114116	0.00104905	0.000936947	0.000603617	0.644238	0.00125256	1.33685	0.00150626	1.60762	0.00134962	1.28652	0.000855162	0.912711
	AAAATGG	0.00116748	0.00113007	0.00122727	0.000519111	0.42298	0.000838976	0.683612	0.000529979	0.431836	0.000828716	0.733329	0.000570108	0.464534
	AAAATGT	0.0012449	0.00121963	0.0011261	0.000591545	0.525305	0.00079171	0.703057	0.00096233	0.854571	0.00134962	1.10659	0.000675128	0.59953
	AAAATTA	0.00168	0.00119404	0.00135044	0.00147283	1.09063	0.00160705	1.19002	0.00112969	0.836538	0.00139698	1.16996	0.00124524	0.9221
	AAAATTC	0.00115819	0.00101067	0.000967739	0.00197986	2.04586	0.00121711	1.25768	0.00161783	1.67176	0.00203627	2.01478	0.0010652	1.10071
	AAAATTG	0.00122632	0.0011386	0.00114369	0.000905425	0.791669	0.000744443	0.650913	0.000543925	0.475588	0.000520907	0.457497	0.000465088	0.406655
	AAAATTT	0.00127742	0.00103626	0.000954543	0.00102615	1.07502	0.00105167	1.10176	0.000641553	0.672105	0.000781361	0.754023	0.000975185	1.02163
	AAACAAA	0.0024867	0.0020256	0.00182551	0.00288529	1.58054	0.00359223	1.9678	0.002622	1.43631	0.00367003	1.81182	0.00246047	1.34783
	AAACAAC	0.00187045	0.0015821	0.00161876	0.00193157	1.19324	0.00194973	1.20446	0.00135284	0.835724	0.00189421	1.19727	0.00228043	1.40875
	AAACAAG	0.00145393	0.00124521	0.00129765	0.00231789	1.78622	0.00236331	1.82122	0.000878649	0.677108	0.00132595	1.06483	0.00237045	1.82673
	AAACAAT	0.00173109	0.00140726	0.0014736	0.00232996	1.58113	0.0022097	1.49952	0.000669447	0.454293	0.00198892	1.41333	0.00154529	1.04865
	AAACACA	0.00164903	0.00160343	0.0014912	0.00189536	1.27103	0.00217425	1.45805	0.000990223	0.664045	0.0013733	0.85648	0.00207039	1.38841
	AAACACC	0.00149264	0.00151814	0.00142522	0.00166598	1.16893	0.00165432	1.16075	0.00115758	0.812217	0.000994459	0.655053	0.00166532	1.16847
	AAACACG	0.00112877	0.00116845	0.00124486	0.00125552	1.00856	0.00116984	0.939732	0.00216176	1.73654	0.000757683	0.64845	0.00121523	0.976195
	AAACACT	0.00133161	0.00124095	0.00114369	0.00210059	1.83667	0.00252874	2.21104	0.000906542	0.792646	0.00104181	0.839531	0.00189036	1.65286
	AAACAGA	0.00134554	0.00128359	0.0011217	0.00245068	2.1848	0.00209153	1.86461	0.000711287	0.634117	0.00198892	1.54949	0.00229544	2.04639
	AAACAGC	0.000964643	0.000921117	0.000875364	0.001002	1.14467	0.00118166	1.3499	0.00121337	1.38613	0.00111285	1.20815	0.000720137	0.822671
	AAACAGG	0.00105445	0.00093391	0.0011041	0.000639834	0.579506	0.00072081	0.652847	0.000432351	0.391586	0.000331486	0.354945	0.000600114	0.543531
	AAACAGT	0.00112722	0.00125374	0.00108211	0.000760557	0.702848	0.00127619	1.17935	0.000948383	0.876421	0.000355164	0.283283	0.00084016	0.77641
	AAACATA	0.00167535	0.00149255	0.0014912	0.00185914	1.24674	0.00197337	1.32334	0.0028591	1.91731	0.00108917	0.729738	0.00136526	0.915545
	AAACATC	0.00118451	0.0011514	0.00101173	0.000591545	0.584688	0.000945325	0.934367	0.000627606	0.620332	0.00423829	3.681	0.000780148	0.771105
	AAACATG	0.00116438	0.00126654	0.00121407	0.00103822	0.855156	0.00159524	1.31395	0.00202229	1.66571	0.000994459	0.785181	0.00153029	1.26046
	AAACATT	0.00132077	0.00131344	0.000945745	0.00162977	1.72326	0.00230423	2.43642	0.00034867	0.368672	0.000781361	0.594895	0.00249047	2.63335
	AAACCAA	0.00178219	0.00151814	0.00145601	0.00188328	1.29346	0.00190247	1.30663	0.00379353	2.60543	0.00535114	3.52481	0.0015603	1.07163
	AAACCAC	0.00130529	0.0012111	0.00125366	0.00241447	1.92593	0.00229241	1.82857	0.00451877	3.60445	0.00215466	1.7791	0.00267051	2.13017
	AAACCAG	0.00121548	0.00118125	0.00135483	0.000639834	0.47226	0.00100441	0.741351	0.00129705	0.957351	0.00059194	0.501115	0.00108021	0.797297
	AAACCAT	0.00132851	0.00122389	0.00130645	0.000615689	0.47127	0.000744443	0.569822	0.00103206	0.789977	0.00499597	4.08204	0.000480091	0.367478
	AAACCCA	0.00181625	0.0015821	0.0014956	0.0011348	0.75876	0.00183157	1.22464	0.00118548	0.792646	0.00236776	1.49659	0.00154529	1.03323
	AAACCCC	0.00177445	0.00162901	0.00167155	0.00172634	1.03278	0.00271781	1.62592	0.000948383	0.567368	0.00144433	0.886632	0.00214541	1.28348
	AAACCCG	0.00118142	0.00104052	0.00135483	0.00162977	1.20293	0.00200882	1.4827	0.000808915	0.597058	0.000449875	0.432355	0.00136526	1.00769
	AAACCCT	0.00126038	0.00136888	0.00121407	0.00149697	1.23302	0.00204426	1.68381	0.000683394	0.562893	0.000615618	0.449723	0.00190536	1.5694
	AAACCGA	0.00111174	0.00104479	0.000945745	0.000663979	0.702069	0.00114621	1.21196	0.000836808	0.884814	0.000355164	0.33994	0.00114022	1.20563
	AAACCGC	0.000772643	0.000707895	0.000690614	0.000832991	1.20616	0.000519929	0.75285	0.000488138	0.706818	0.00059194	0.836197	0.0005251	0.760338
	AAACCGG	0.000997159	0.000733482	0.000884162	0.00129174	1.46098	0.00181975	2.05816	0.000627606	0.709832	0.000260454	0.355092	0.00127524	1.44232
	AAACCGT	0.001008	0.000989347	0.0011129	0.00197986	1.77901	0.00180793	1.62452	0.00751733	6.75472	0.00059194	0.598314	0.00198038	1.77947
	AAACCTA	0.00133161	0.00120257	0.00121847	0.000977859	0.80253	0.000921692	0.756433	0.000627606	0.515077	0.000426197	0.354405	0.000960182	0.788022
	AAACCTC	0.00099561	0.000938174	0.000985334	0.00153319	1.55601	0.00132345	1.34315	0.000516032	0.523712	0.00127859	1.36285	0.00153029	1.55307
	AAACCTG	0.00103122	0.000968025	0.00118768	0.00169013	1.42305	0.00189065	1.59188	0.0015481	1.30346	0.000426197	0.440275	0.00154529	1.3011
	AAACCTT	0.00110245	0.00111302	0.00100293	0.000603617	0.601854	0.00072081	0.718705	0.000599713	0.597961	0.000520907	0.468014	0.0005251	0.523566
	AAACGAA	0.00148954	0.00138594	0.00129325	0.00158148	1.22287	0.0015716	1.21523	0.00164572	1.27255	0.000899749	0.649198	0.00138026	1.06728
	AAACGAC	0.000942965	0.000840092	0.00096334	0.00072434	0.751905	0.00075626	0.785039	0.00326355	3.38775	0.000994459	1.18375	0.000975185	1.0123
	AAACGAG	0.000953804	0.000959496	0.000857769	0.000470821	0.548891	0.000661727	0.771452	0.000683394	0.796711	0.000449875	0.468865	0.000405077	0.472245
	AAACGAT	0.00102193	0.00104479	0.00102052	0.000458749	0.449522	0.000803526	0.787365	0.000432351	0.423656	0.000568263	0.543904	0.000720137	0.705653
	AAACGCA	0.00103897	0.00106184	0.000848971	0.00103822	1.22292	0.00172522	2.03213	0.000502085	0.591404	0.00142066	1.33792	0.00154529	1.8202
	AAACGCC	0.000706063	0.000746275	0.000787388	0.00178671	2.26916	0.00124074	1.57577	0.00096233	1.22218	0.00246247	3.29968	0.00118523	1.50526
	AAACGCG	0.000495483	0.000588491	0.000699411	0.000832991	1.19099	0.00075626	1.08128	0.000529979	0.757749	0.00059194	1.00586	0.000510097	0.729323
	AAACGCT	0.000891869	0.0010192	0.000862168	0.000627762	0.72812	0.000626278	0.726399	0.000725234	0.841175	0.00236776	2.32316	0.000615117	0.713454
	AAACGGA	0.00107767	0.000904059	0.000870965	0.000712268	0.817791	0.000460846	0.529121	0.00034867	0.400326	0.000307809	0.340474	0.000540103	0.62012
	AAACGGC	0.000684385	0.000452029	0.000541054	0.000953715	1.7627	0.000531745	0.982795	0.000529979	0.97953	0.00049723	1.09999	0.000540103	0.998241
	AAACGGG	0.000899611	0.000810241	0.000747798	0.000301808	0.403596	0.00034268	0.458252	0.000920489	1.23093	0.000449875	0.555235	0.000375071	0.501567
	AAACGGT	0.000966191	0.000869943	0.000782989	0.000470821	0.601313	0.000437213	0.558389	0.00361222	4.61338	0.000781361	0.898174	0.000675128	0.862245
	AAACGTA	0.00116284	0.0011514	0.00115689	0.000543255	0.469583	0.000425396	0.367707	0.00142257	1.22966	0.000757683	0.658056	0.000645123	0.557636
	AAACGTC	0.000786579	0.000955232	0.0007434	0.00197986	2.66326	0.00114621	1.54184	0.000195255	0.262652	0.000734006	0.768406	0.00135026	1.81633
	AAACGTG	0.000901159	0.000980819	0.00103812	0.00125552	1.20942	0.00124074	1.19518	0.000781021	0.752342	0.00144433	1.47258	0.000645123	0.621433
	AAACGTT	0.00104516	0.00107037	0.000950144	0.00072434	0.762348	0.00151252	1.59188	0.000711287	0.74861	0.0013733	1.28301	0.00129025	1.35795
	AAACTAA	0.001632	0.0013305	0.00123607	0.00160562	1.29898	0.00154797	1.25233	0.000739181	0.59801	0.000757683	0.569472	0.00151529	1.22589
	AAACTAC	0.00127587	0.0011514	0.00107331	0.00077263	0.719856	0.000460846	0.429369	0.00263595	2.4559	0.000520907	0.452414	0.000690131	0.642993
	AAACTAG	0.00108387	0.000899794	0.000976537	0.000350098	0.35851	0.000366313	0.375115	0.000418404	0.428457	0.000449875	0.499975	0.000510097	0.522353
	AAACTAT	0.00118296	0.00115566	0.000950144	0.00108651	1.14352	0.00161887	1.70381	0.00214781	2.26051	0.000213098	0.184395	0.00163531	1.72112
	AAACTCA	0.00109935	0.000908323	0.000822578	0.00036217	0.440287	0.000638094	0.775725	0.000502085	0.61038	0.000852394	0.938426	0.000360068	0.437732
	AAACTCC	0.00108542	0.000993612	0.000932549	0.00120723	1.29455	0.000909875	0.975687	0.000557872	0.598223	0.000544585	0.548086	0.000810154	0.868753
	AAACTCG	0.000812901	0.000891266	0.000897358	0.000579472	0.645754	0.000827159	0.921772	0.000320777	0.357468	0.00236776	2.65663	0.000780148	0.869383
	AAACTCT	0.000825288	0.00085715	0.00077859	0.00210059	2.69794	0.00193792	2.48901	0.00419799	5.39178	0.000355164	0.414355	0.00204039	2.62062
	AAACTGA	0.00113187	0.00114287	0.00106891	0.00125552	1.17458	0.000980774	0.917545	0.000334723	0.313144	0.00106549	0.932298	0.000975185	0.912316
	AAACTGC	0.00088103	0.00078039	0.000637828	0.000338025	0.529963	0.000330864	0.518735	0.000264989	0.415456	0.000757683	0.970903	0.000390074	0.611566
	AAACTGG	0.000963094	0.00100214	0.00103372	0.00144868	1.40142	0.00100441	0.971643	0.000167362	0.161902	0.00139698	1.39399	0.00153029	1.48037
	AAACTGT	0.00105135	0.00115566	0.00102492	0.000615689	0.600717	0.000921692	0.899278	0.00213386	2.08197	0.00149169	1.29077	0.000795151	0.775815
	AAACTTA	0.00125574	0.00106611	0.000985334	0.00132796	1.34772	0.00153615	1.55902	0.000753128	0.764337	0.000449875	0.421979	0.00145528	1.47694
	AAACTTC	0.000910449	0.000652458	0.000769792	0.000820919	1.06642	0.000708994	0.921019	0.0006555	0.851528	0.00161008	2.46771	0.00042008	0.545705
	AAACTTG	0.000862449	0.000985083	0.00100293	0.000241447	0.240741	0.000449029	0.447718	0.000209202	0.208591	0.000307809	0.31247	0.000375071	0.373976
	AAACTTT	0.00103432	0.000985083	0.000998531	0.000543255	0.544055	0.000673544	0.674535	0.000223149	0.223477	0.00149169	1.51428	0.000570108	0.570947
	AAAGAAA	0.00223587	0.00156505	0.00135483	0.00243861	1.79993	0.00285961	2.11067	0.00207807	1.53382	0.00168111	1.07416	0.00199538	1.47278
	AAAGAAC	0.00140129	0.0012708	0.0010997	0.00175049	1.59178	0.00170158	1.54731	0.00100417	0.913128	0.000662973	0.521697	0.00141027	1.28241
	AAAGAAG	0.00117832	0.00107464	0.000958941	0.00123138	1.2841	0.00103986	1.08438	0.00108785	1.13443	0.0017995	1.67452	0.00112521	1.17339
	AAAGAAT	0.00138425	0.00130918	0.000945745	0.0012676	1.34031	0.00124074	1.31192	0.000585766	0.61937	0.000734006	0.560661	0.00132025	1.39599
	AAAGACA	0.00135948	0.0011983	0.00117008	0.00175049	1.49604	0.0019261	1.64612	0.0017573	1.50186	0.00059194	0.493981	0.00147028	1.25656
	AAAGACC	0.00109316	0.0012111	0.00101613	0.00129174	1.27124	0.00134709	1.32571	0.00370985	3.65097	0.00125491	1.03618	0.00175533	1.72748
	AAAGACG	0.000935223	0.000942439	0.000884162	0.000482893	0.54616	0.000803526	0.9088	0.00121337	1.37234	0.00111285	1.18082	0.000660125	0.746612
	AAAGACT	0.00107458	0.000891266	0.000901757	0.000808847	0.896967	0.000614461	0.681404	0.000404457	0.448522	0.00217834	2.4441	0.000570108	0.63222
	AAAGAGA	0.00116438	0.0011386	0.000950144	0.00092957	0.978347	0.00126437	1.33072	0.000739181	0.777967	0.00111285	0.97738	0.000825157	0.868455
	AAAGAGC	0.000802062	0.000716424	0.00059384	0.000845064	1.42305	0.000933508	1.57199	0.00030683	0.516688	0.000236776	0.330497	0.000825157	1.38953
	AAAGAGG	0.000927481	0.000848621	0.000782989	0.000482893	0.616731	0.000768076	0.980954	0.000460245	0.587805	0.0025335	2.98544	0.000585111	0.747279
	AAAGAGT	0.000955352	0.000891266	0.00088856	0.000398387	0.448351	0.00034268	0.385658	0.00186887	2.10326	0.000520907	0.584458	0.000720137	0.810453
	AAAGATA	0.00150658	0.00133903	0.00106011	0.0013521	1.27543	0.00129982	1.22611	0.00213386	2.01286	0.00139698	1.04328	0.0010652	1.0048
	AAAGATC	0.000876385	0.000793184	0.000804983	0.000881281	1.09478	0.000744443	0.924794	0.00034867	0.43314	0.000189421	0.238811	0.000720137	0.894599
	AAAGATG	0.000966191	0.00104052	0.000998531	0.00119516	1.19692	0.000945325	0.946716	0.000808915	0.810105	0.000923427	0.887466	0.00121523	1.21702
	AAAGATT	0.00103432	0.00102773	0.00096334	0.00185914	1.92989	0.000708994	0.735974	0.0017573	1.82417	0.00123124	1.19802	0.000615117	0.638525
	AAAGCAA	0.00120774	0.00112581	0.00104252	0.000700196	0.671638	0.00129982	1.24681	0.000711287	0.682277	0.000828716	0.736107	0.000900171	0.863458
	AAAGCAC	0.000987868	0.00097229	0.000730203	0.00127967	1.75248	0.000862609	1.18133	0.000529979	0.725796	0.000568263	0.584458	0.00115522	1.58205
	AAAGCAG	0.000850062	0.000724953	0.000804983	0.000398387	0.494901	0.000484479	0.60185	0.000320777	0.398489	0.000402519	0.555235	0.00031506	0.391387
	AAAGCAT	0.00103277	0.0010192	0.000862168	0.000543255	0.630104	0.00113439	1.31574	0.000794968	0.922057	0.000449875	0.4414	0.000510097	0.591645
	AAAGCCA	0.000946062	0.000810241	0.000804983	0.00077263	0.959809	0.00121711	1.51196	0.00140863	1.74988	0.000923427	1.13969	0.000930177	1.15552
	AAAGCCC	0.00112413	0.00109169	0.000796185	0.00146075	1.83469	0.00166613	2.09265	0.00118548	1.48895	0.0011602	1.06275	0.0010652	1.33788
	AAAGCCG	0.000758708	0.000605549	0.000686215	0.00114687	1.6713	0.000933508	1.36037	0.000641553	0.934916	0.000118388	0.195505	0.00102019	1.4867
	AAAGCCT	0.000882578	0.00108743	0.00101613	0.00101408	0.997983	0.000921692	0.907064	0.000571819	0.562744	0.000426197	0.391931	0.000960182	0.944944
	AAAGCGA	0.000685934	0.00071216	0.000598239	0.00020523	0.343057	0.000177248	0.296284	9.76276e-05	0.163192	0.000355164	0.498714	0.000285054	0.476489
	AAAGCGC	0.00035458	0.000307039	0.000285923	0.000241447	0.844447	0.000189065	0.661245	0.00030683	1.07312	0.000426197	1.38809	0.000150029	0.524717
	AAAGCGG	0.000645676	0.000690837	0.000585042	0.001002	1.7127	0.000850792	1.45424	0.000264989	0.45294	0.000307809	0.445559	0.00073514	1.25656
	AAAGCGT	0.000746321	0.000678044	0.000545453	0.000193157	0.354123	0.000449029	0.823223	0.000362617	0.6648	0.000781361	1.15237	0.00031506	0.577611
	AAAGCTA	0.00104826	0.00102346	0.00092815	0.000651906	0.702372	0.000602645	0.649297	0.000781021	0.841482	0.00130227	1.27241	0.000870165	0.937527
	AAAGCTC	0.00083303	0.000724953	0.000734602	0.00161769	2.20214	0.00132345	1.80159	0.0006555	0.89232	0.00151537	2.0903	0.0015903	2.16485
	AAAGCTG	0.000808256	0.000938174	0.000976537	0.00235411	2.41067	0.0018552	1.89977	0.00387721	3.97037	0.000734006	0.782377	0.00220542	2.25841
	AAAGCTT	0.000896514	0.000776126	0.000739001	0.000748485	1.01283	0.00101622	1.37513	0.000251043	0.339705	0.000331486	0.427104	0.000810154	1.09628
	AAAGGAA	0.001248	0.00124521	0.00102932	0.00155733	1.51297	0.0022806	2.21563	0.001311	1.27365	0.00132595	1.06483	0.00202538	1.96769
	AAAGGAC	0.000955352	0.000814506	0.000989733	0.00129174	1.30514	0.00160705	1.62372	0.0017573	1.77553	0.00324383	3.98258	0.00216041	2.18282
	AAAGGAG	0.000826837	0.000720688	0.000818179	0.00077263	0.944328	0.000874425	1.06875	0.00124127	1.51711	0.000449875	0.624229	0.00073514	0.898507
	AAAGGAT	0.00102967	0.000899794	0.00092815	0.000869208	0.936496	0.00132345	1.42591	0.000390511	0.420741	0.000378842	0.421031	0.00109521	1.17999
	AAAGGCA	0.000893417	0.000742011	0.000659822	0.00130381	1.97601	0.00112257	1.70133	0.000739181	1.12027	0.000142066	0.19146	0.000825157	1.25057
	AAAGGCC	0.000698321	0.000494674	0.000607036	0.000301808	0.497183	0.000992591	1.63514	0.000278936	0.459505	0.00146801	2.96764	0.000765145	1.26046
	AAAGGCG	0.000391741	0.000447765	0.000426685	0.000386315	0.905386	0.000354497	0.830816	0.000292883	0.686415	0.000734006	1.63927	0.000285054	0.668067
	AAAGGCT	0.000822191	0.000788919	0.000760995	0.00237825	3.12519	0.00163069	2.14283	0.000264989	0.348214	0.000734006	0.930394	0.00171032	2.24749
	AAAGGGA	0.000946062	0.000793184	0.000796185	0.00154526	1.94083	0.000850792	1.06859	0.00164572	2.06701	0.000378842	0.477622	0.0010352	1.3002
	AAAGGGC	0.000699869	0.000571433	0.000536655	0.00092957	1.73215	0.00034268	0.638548	0.000460245	0.857617	0.0011602	2.03034	0.000600114	1.11825
	AAAGGGG	0.000805159	0.00071216	0.00096334	0.0011348	1.17798	0.00215061	2.23246	0.00209202	2.17163	0.00059194	0.83119	0.00150029	1.55738
	AAAGGGT	0.000851611	0.000848621	0.000919352	0.0019195	2.08789	0.00153615	1.67091	0.0015202	1.65356	0.00139698	1.64617	0.00120023	1.30552
	AAAGGTA	0.00109006	0.00108316	0.00101173	0.00167805	1.6586	0.00144162	1.42491	0.00125521	1.24066	0.00277028	2.55758	0.00189036	1.86845
	AAAGGTC	0.000778837	0.000810241	0.000804983	0.000169013	0.209958	0.00121711	1.51196	0.000209202	0.259884	0.000260454	0.321452	0.000540103	0.670949
	AAAGGTG	0.000831482	0.000844357	0.00092815	0.00146075	1.57383	0.00140617	1.51503	0.000599713	0.646138	0.000331486	0.39259	0.00102019	1.09917
	AAAGGTT	0.000859353	0.000929645	0.000848971	0.000494966	0.583018	0.000543562	0.640259	0.000320777	0.377842	0.000639295	0.687677	0.000645123	0.759888
	AAAGTAA	0.00150967	0.00148402	0.00117888	0.00138832	1.17766	0.0016425	1.39327	0.0010739	0.910951	0.00184685	1.24449	0.00144027	1.22173
	AAAGTAC	0.00112877	0.00114713	0.00103372	0.00152111	1.47149	0.000933508	0.903056	0.000948383	0.917445	0.00049723	0.433455	0.00151529	1.46586
	AAAGTAG	0.000944514	0.000844357	0.00100733	0.000651906	0.647164	0.00137072	1.36075	0.000362617	0.359979	0.000236776	0.280422	0.00118523	1.1766
	AAAGTAT	0.00116438	0.00104479	0.00106451	0.000507038	0.47631	0.000496296	0.466218	0.000529979	0.49786	0.00303073	2.90082	0.000570108	0.535558
	AAAGTCA	0.000879482	0.000959496	0.000809382	0.000941642	1.16341	0.00114621	1.41615	0.00347275	4.29063	0.000355164	0.370157	0.00121523	1.50143
	AAAGTCC	0.000925933	0.000959496	0.000826977	0.000386315	0.467141	0.000437213	0.528688	0.000627606	0.758916	0.000876071	0.913053	0.000285054	0.344694
	AAAGTCG	0.000692127	0.000742011	0.000734602	0.00107444	1.46261	0.0017843	2.42894	0.000167362	0.227826	0.000213098	0.287191	0.00198038	2.69585
	AAAGTCT	0.000808256	0.000848621	0.000809382	0.000965787	1.19324	0.00120529	1.48915	0.000153415	0.189546	0.00293602	3.45976	0.00126024	1.55704
	AAAGTGA	0.0010498	0.000925381	0.000976537	0.000470821	0.482134	0.000649911	0.665526	0.000599713	0.614122	0.000449875	0.486151	0.000495094	0.50699
	AAAGTGC	0.000690579	0.000669515	0.000677417	0.000289736	0.427707	0.000200882	0.29654	0.0030404	4.48823	0.00357532	5.34016	0.000510097	0.753002
	AAAGTGG	0.000839224	0.000865679	0.000760995	0.000591545	0.777331	0.00118166	1.55278	0.000516032	0.678102	0.00241512	2.78985	0.00115522	1.51804
	AAAGTGT	0.000925933	0.00110449	0.000791787	0.000700196	0.884324	0.00105167	1.32823	0.000237096	0.299444	0.000544585	0.493066	0.000885168	1.11794
	AAAGTTA	0.00110245	0.000968025	0.000879763	0.000989932	1.12523	0.00103986	1.18197	0.00096233	1.09385	0.00189421	1.95678	0.00162031	1.84176
	AAAGTTC	0.000783482	0.000891266	0.000787388	0.00118309	1.50255	0.00134709	1.71083	0.000502085	0.637659	0.00101814	1.14235	0.00102019	1.29567
	AAAGTTG	0.000946062	0.000916852	0.00108651	0.000977859	0.900003	0.000732627	0.674295	0.00237096	2.18218	0.000615618	0.671447	0.000720137	0.6628
	AAAGTTT	0.00100026	0.000993612	0.00102492	0.000482893	0.471151	0.000508112	0.495756	0.00117153	1.14304	0.000639295	0.643406	0.000390074	0.380588
	AAATAAA	0.0028738	0.00218765	0.00193108	0.00301808	1.5629	0.00352133	1.82351	0.00380748	1.97168	0.00198892	0.909157	0.00273052	1.41399
	AAATAAC	0.00183019	0.00143711	0.0014824	0.00234203	1.57989	0.00224515	1.51453	0.00211991	1.43006	0.00127859	0.889694	0.00184535	1.24484
	AAATAAG	0.00145083	0.00112154	0.000994132	0.000893353	0.898626	0.00148889	1.49767	0.000725234	0.729515	0.000923427	0.823352	0.0010502	1.0564
	AAATAAT	0.00173419	0.00141153	0.00120967	0.00159355	1.31734	0.00264691	2.18812	0.00138073	1.14141	0.00220202	1.56003	0.00225043	1.86036
	AAATACA	0.00163974	0.00153946	0.00144721	0.00155733	1.07609	0.00181975	1.25742	0.00103206	0.71314	0.00194156	1.2612	0.00126024	0.870806
	AAATACC	0.00145548	0.00140726	0.00120528	0.00138832	1.15187	0.00132345	1.09805	0.000739181	0.613288	0.00125491	0.891741	0.0010502	0.871336
	AAATACG	0.00113342	0.00103626	0.00108211	0.00101408	0.93713	0.000827159	0.764396	0.00206413	1.90751	0.000899749	0.868269	0.000570108	0.52685
	AAATACT	0.00123716	0.0012708	0.00103812	0.0022696	2.18626	0.00168977	1.62772	0.000669447	0.644864	0.000568263	0.447169	0.00190536	1.8354
	AAATAGA	0.00139974	0.00113434	0.00113929	0.00072434	0.635781	0.000909875	0.798631	0.000460245	0.403974	0.0013733	1.21066	0.000600114	0.526743
	AAATAGC	0.00102038	0.000810241	0.000870965	0.00101408	1.16431	0.00109894	1.26175	0.000460245	0.528431	0.000236776	0.292229	0.000780148	0.895728
	AAATAGG	0.000964643	0.000968025	0.000848971	0.0017022	2.00501	0.00122892	1.44754	0.000864702	1.01853	0.000473552	0.489194	0.00112521	1.32539
	AAATAGT	0.00112413	0.00107464	0.00101613	0.000688123	0.677203	0.00128801	1.26756	0.000278936	0.274509	0.000805039	0.749127	0.000900171	0.885885
	AAATATA	0.00163509	0.00126654	0.0011085	0.000989932	0.893036	0.00101622	0.916755	0.00184098	1.66078	0.000947104	0.747791	0.000795151	0.717321
	AAATATC	0.00116903	0.000997876	0.000967739	0.000676051	0.698588	0.00129982	1.34315	0.00391905	4.0497	0.000449875	0.450832	0.000555105	0.573611
	AAATATG	0.00111484	0.00126227	0.00116569	0.00201608	1.72952	0.00112257	0.963015	0.00410036	3.51755	7.10328e-05	0.0562738	0.00150029	1.28704
	AAATATT	0.00129445	0.00108316	0.000958941	0.00117102	1.22116	0.000850792	0.88722	0.000488138	0.509039	0.00123124	1.1367	0.00073514	0.766616
	AAATCAA	0.00135484	0.00121536	0.00114369	0.00125552	1.09778	0.00124074	1.08485	0.000794968	0.695089	0.000662973	0.545494	0.000975185	0.852665
	AAATCAC	0.00103277	0.000844357	0.00103372	0.000627762	0.607283	0.000567195	0.548692	0.000432351	0.418247	0.00331486	3.9259	0.000465088	0.449917
	AAATCAG	0.000884127	0.000908323	0.00107771	0.000796774	0.739322	0.00115802	1.07452	0.000251043	0.232941	0.000236776	0.260674	0.00138026	1.28074
	AAATCAT	0.00107767	0.000989347	0.000892959	0.000410459	0.459662	0.000779893	0.87338	0.000641553	0.718457	0.000355164	0.358988	0.000675128	0.756057
	AAATCCA	0.00120464	0.00107464	0.00105132	0.00102615	0.976061	0.00114621	1.09026	0.00161783	1.53886	0.00234408	2.18128	0.000900171	0.856232
	AAATCCC	0.00115664	0.00110022	0.00109091	0.00107444	0.984904	0.000744443	0.682408	0.000543925	0.4986	0.000473552	0.430415	0.000600114	0.550106
	AAATCCG	0.000898062	0.000882737	0.000897358	0.000977859	1.08971	0.000543562	0.605736	0.000334723	0.37301	0.0011602	1.31432	0.000465088	0.518286
	AAATCCT	0.000970836	0.000968025	0.000901757	0.000350098	0.38824	0.000673544	0.746924	0.000278936	0.309325	0.000828716	0.856089	0.0005251	0.582307
	AAATCGA	0.000907352	0.000882737	0.000800584	0.000374242	0.467462	0.000472662	0.590397	0.00034867	0.43552	0.000284131	0.321875	0.000285054	0.356058
	AAATCGC	0.000645676	0.000550111	0.000589441	0.00105029	1.78185	0.00140617	2.3856	0.00030683	0.520544	0.00177582	3.22811	0.000915174	1.55261
	AAATCGG	0.000780385	0.000669515	0.000870965	0.000760557	0.873235	0.000779893	0.895435	0.000432351	0.496404	0.00177582	2.6524	0.000705134	0.809601
	AAATCGT	0.000930578	0.000869943	0.000950144	0.000832991	0.8767	0.0014298	1.50483	0.00129705	1.36511	0.00215466	2.47678	0.00100519	1.05794
	AAATCTA	0.00104516	0.000976554	0.000813781	0.000676051	0.830753	0.000626278	0.76959	0.000529979	0.651255	0.00139698	1.43052	0.00084016	1.03242
	AAATCTC	0.000802062	0.000869943	0.000796185	0.000760557	0.955252	0.000460846	0.578817	0.00323566	4.06395	0.000662973	0.762087	0.000930177	1.16829
	AAATCTG	0.000831482	0.000716424	0.000804983	0.000857136	1.06479	0.00126437	1.57068	0.00034867	0.43314	0.000473552	0.660994	0.00165031	2.05012
	AAATCTT	0.000967739	0.000887001	0.000866566	0.00142454	1.64389	0.0016425	1.89541	0.00119943	1.38411	0.000473552	0.53388	0.00108021	1.24653
	AAATGAA	0.00156542	0.00140726	0.00118768	0.00125552	1.05712	0.00119347	1.00488	0.00112969	0.951175	0.000970782	0.689838	0.00139527	1.17478
	AAATGAC	0.00130219	0.00112581	0.000954543	0.000531183	0.556479	0.000484479	0.507551	0.000822862	0.862048	0.000449875	0.399601	0.0005251	0.550106
	AAATGAG	0.000930578	0.000938174	0.000919352	0.000301808	0.328284	0.000909875	0.989692	0.000808915	0.879875	0.00049723	0.529997	0.000645123	0.701714
	AAATGAT	0.00120929	0.00109169	0.00106451	0.00117102	1.10005	0.00155979	1.46526	0.000320777	0.301336	0.000970782	0.889244	0.000960182	0.901992
	AAATGCA	0.00108387	0.00106611	0.000914953	0.00211266	2.30903	0.00102804	1.1236	0.000753128	0.823132	0.000378842	0.35535	0.000750143	0.81987
	AAATGCC	0.000908901	0.00085715	0.000848971	0.000736413	0.867418	0.00100441	1.18309	0.000237096	0.279274	0.00182318	2.12702	0.000510097	0.600841
	AAATGCG	0.000682837	0.000707895	0.000818179	0.000422532	0.516429	0.00100441	1.22761	0.00108785	1.3296	0.00111285	1.57205	0.000615117	0.751812
	AAATGCT	0.000902707	0.000997876	0.00101613	0.00107444	1.05739	0.00179612	1.76761	0.000404457	0.398039	0.00170479	1.70842	0.00111021	1.09259
	AAATGGA	0.00113032	0.00105331	0.000994132	0.000325953	0.327877	0.000354497	0.356589	0.00061366	0.617282	0.000331486	0.314708	0.00031506	0.31692
	AAATGGC	0.000792772	0.000720688	0.000708209	0.000241447	0.340926	0.000472662	0.667405	0.000237096	0.334782	0.000686651	0.95277	0.000165031	0.233026
	AAATGGG	0.000910449	0.000929645	0.00105572	0.000482893	0.457409	0.00109894	1.04094	0.00034867	0.330269	0.000923427	0.993311	0.000675128	0.639498
	AAATGGT	0.000966191	0.00089553	0.00108651	0.000458749	0.422224	0.000460846	0.424154	0.000753128	0.693164	0.000236776	0.264398	0.00084016	0.773267
	AAATGTA	0.001344	0.0011514	0.00124926	0.00129174	1.034	0.00109894	0.879671	0.00274752	2.19931	0.000544585	0.472978	0.0015903	1.27299
	AAATGTC	0.000910449	0.000852886	0.000879763	0.000494966	0.562613	0.000567195	0.644713	0.000404457	0.459735	0.000852394	0.999423	0.000480091	0.545705
	AAATGTG	0.000969288	0.00107464	0.000989733	0.000941642	0.95141	0.0017134	1.73117	0.00061366	0.620025	0.000260454	0.242365	0.00130525	1.31879
	AAATGTT	0.00106838	0.00108316	0.00113489	0.000338025	0.297848	0.00034268	0.301949	0.000251043	0.221203	0.00108917	1.00554	0.000465088	0.409808
	AAATTAA	0.00185496	0.00117272	0.00121847	0.000953715	0.782714	0.00112257	0.921296	0.00128311	1.05305	0.00049723	0.423998	0.00109521	0.898838
	AAATTAC	0.00125729	0.00107037	0.00100733	0.00105029	1.04265	0.000697177	0.692105	0.000683394	0.678422	0.00120756	1.12817	0.000705134	0.700004
	AAATTAG	0.00106993	0.000959496	0.0010997	0.00111066	1.00996	0.000874425	0.795147	0.00118548	1.078	0.000639295	0.666282	0.000855162	0.77763
	AAATTAT	0.00117367	0.00100641	0.000945745	0.000893353	0.944602	0.00134709	1.42437	0.000278936	0.294938	0.000331486	0.329377	0.000720137	0.761449
	AAATTCA	0.00103897	0.00102773	0.000840173	0.000760557	0.905238	0.000555378	0.661028	0.00124127	1.47739	0.000118388	0.115194	0.000615117	0.732131
	AAATTCC	0.00107148	0.000950968	0.000923751	0.00117102	1.26768	0.000508112	0.550053	0.000432351	0.468039	0.000449875	0.47307	0.000720137	0.779579
	AAATTCG	0.000935223	0.000865679	0.000787388	0.000869208	1.10391	0.000779893	0.990481	0.00225938	2.86947	0.00049723	0.574381	0.000885168	1.12418
	AAATTCT	0.000924385	0.000852886	0.000787388	0.000953715	1.21124	0.000945325	1.20058	0.000404457	0.51367	0.00184685	2.16542	0.000660125	0.838374
	AAATTGA	0.00116438	0.00109169	0.00105132	0.000398387	0.378941	0.000519929	0.49455	0.00111574	1.06128	0.000805039	0.737422	0.000360068	0.342493
	AAATTGC	0.000851611	0.000865679	0.000708209	0.000639834	0.903453	0.000401763	0.567294	0.000460245	0.649871	0.000378842	0.437624	0.000435083	0.614342
	AAATTGG	0.000956901	0.000929645	0.000923751	0.000603617	0.653441	0.00041358	0.447718	0.000529979	0.573725	0.00049723	0.53486	0.000450086	0.487237
	AAATTGT	0.00107458	0.00111728	0.0011173	0.000470821	0.421392	0.000638094	0.571104	0.00030683	0.274617	0.000378842	0.339075	0.00063012	0.563967
	AAATTTA	0.00123096	0.00106184	0.000976537	0.000917498	0.939542	0.000779893	0.798631	0.000794968	0.814069	0.000781361	0.735854	0.000690131	0.706713
	AAATTTC	0.000888772	0.000797448	0.000875364	0.000543255	0.620605	0.000768076	0.877437	0.00510453	5.83132	0.000734006	0.920443	0.000930177	1.06262
	AAATTTG	0.00099561	0.00110022	0.00102492	0.00036217	0.353363	0.000354497	0.345876	0.00104601	1.02057	0.00156272	1.42037	0.000390074	0.380588
	AAATTTT	0.00110245	0.00085715	0.000994132	0.000893353	0.898626	0.000921692	0.927132	0.000167362	0.16835	0.000378842	0.441978	0.00102019	1.02622
	AACAAAA	0.00235664	0.00174415	0.00168914	0.00232996	1.37937	0.00360405	2.13365	0.00225938	1.33759	0.00198892	1.14034	0.00232544	1.3767
	AACAAAC	0.00165212	0.00144991	0.00139003	0.00281285	2.0236	0.00276507	1.98923	0.00122732	0.882947	0.00241512	1.66571	0.00238545	1.71612
	AACAAAG	0.001296	0.0011514	0.00123167	0.0017022	1.38203	0.00159524	1.29518	0.00347275	2.81955	0.000852394	0.740313	0.00187536	1.52262
	AACAAAT	0.00152825	0.00145843	0.00115689	0.000905425	0.782639	0.00124074	1.07248	0.00245464	2.12176	0.00106549	0.730573	0.00115522	0.998558
	AACAACA	0.0015329	0.0014627	0.00145161	0.0011348	0.781753	0.00186702	1.28617	0.0015202	1.04725	0.00142066	0.971257	0.00127524	0.878503
	AACAACC	0.00127896	0.00132197	0.00126686	0.00164184	1.29599	0.00166613	1.31517	0.00122732	0.968789	0.000947104	0.716432	0.00151529	1.1961
	AACAACG	0.00105755	0.0011386	0.00120088	0.0019195	1.59842	0.00146525	1.22015	0.000446298	0.371643	0.0020126	1.7676	0.0015603	1.2993
	AACAACT	0.00108851	0.0011514	0.000985334	0.00167805	1.70303	0.00147707	1.49905	0.000990223	1.00496	0.00163375	1.41893	0.00201038	2.0403
	AACAAGA	0.00121858	0.00105758	0.00103372	0.0013521	1.30799	0.00161887	1.56606	0.000850755	0.823002	0.000426197	0.402993	0.00102019	0.986914
	AACAAGC	0.000865546	0.000686573	0.000734602	0.00134003	1.82416	0.00127619	1.73725	0.000418404	0.569566	0.000378842	0.551786	0.00108021	1.47046
	AACAAGG	0.00099561	0.000887001	0.00101613	0.00140039	1.37817	0.0014298	1.40711	0.00177124	1.74313	0.000923427	1.04107	0.00150029	1.47648
	AACAAGT	0.00113806	0.00116845	0.00105572	0.000905425	0.857641	0.000862609	0.817085	0.00069734	0.660538	0.000639295	0.547129	0.000900171	0.852665
	AACAATA	0.00158554	0.00136035	0.00129765	0.00138832	1.06987	0.00219788	1.69374	0.00149231	1.15001	0.00250983	1.84498	0.0015603	1.2024
	AACAATC	0.00107922	0.000997876	0.00101613	0.00105029	1.03363	0.00100441	0.988467	0.00125521	1.23529	0.000568263	0.569472	0.00109521	1.07783
	AACAATG	0.00117677	0.00117272	0.00126686	0.00143661	1.13399	0.0015716	1.24055	0.000781021	0.616502	0.00134962	1.15085	0.00073514	0.580286
	AACAATT	0.001296	0.00097229	0.000972138	0.00036217	0.37255	0.000626278	0.644227	0.000404457	0.416049	0.00139698	1.43679	0.0005251	0.540149
	AACACAA	0.00152206	0.0013902	0.00129765	0.00123138	0.948929	0.00186702	1.43877	0.00115758	0.892062	0.00125491	0.902683	0.00135026	1.04054
	AACACAC	0.00126348	0.0015224	0.00132404	0.00160562	1.21267	0.00257601	1.94556	0.000920489	0.695211	0.00101814	0.668771	0.00151529	1.14444
	AACACAG	0.00100026	0.00107037	0.00123167	0.00108651	0.882146	0.00146525	1.18965	0.000557872	0.45294	0.00059194	0.553023	0.00153029	1.24245
	AACACAT	0.00115355	0.00126227	0.00109091	0.000712268	0.652914	0.000909875	0.834055	0.00069734	0.639231	0.000426197	0.337643	0.00121523	1.11396
	AACACCA	0.00128051	0.00144138	0.00125806	0.00154526	1.22829	0.00122892	0.976838	0.00224544	1.78484	0.00163375	1.13347	0.00135026	1.07328
	AACACCC	0.00137032	0.00137315	0.00129765	0.00169013	1.30245	0.00126437	0.974355	0.0006555	0.505144	0.000734006	0.534543	0.00126024	0.97117
	AACACCG	0.000924385	0.00103626	0.00101173	0.00144868	1.43189	0.00152434	1.50667	0.000808915	0.799538	0.000449875	0.434134	0.00162031	1.60153
	AACACCT	0.00102038	0.00119404	0.00117448	0.00208851	1.77824	0.00172522	1.46892	0.000753128	0.641242	0.000686651	0.575065	0.00144027	1.2263
	AACACGA	0.00102813	0.00108316	0.00101613	0.000579472	0.570276	0.000697177	0.686113	0.000627606	0.617646	0.000639295	0.590211	0.000510097	0.502002
	AACACGC	0.000651869	0.000707895	0.000690614	0.000760557	1.10128	0.00041358	0.598858	0.00216176	3.13019	0.000449875	0.63551	0.000465088	0.673442
	AACACGG	0.000845417	0.000840092	0.000800584	0.000229374	0.286509	0.000437213	0.546117	0.000599713	0.749094	0.000449875	0.535506	0.000300057	0.374798
	AACACGT	0.000950707	0.00108316	0.000994132	0.000748485	0.752903	0.000732627	0.736951	0.000237096	0.238495	0.000686651	0.63393	0.000825157	0.830027
	AACACTA	0.00122013	0.00106611	0.00117448	0.0015694	1.33625	0.00203245	1.7305	0.000599713	0.510618	0.00101814	0.955004	0.00115522	0.983598
	AACACTC	0.00093832	0.000912588	0.000835775	0.00117102	1.40112	0.00111076	1.32901	0.00200834	2.40297	0.000307809	0.337292	0.00145528	1.74123
	AACACTG	0.000994062	0.000929645	0.000989733	0.000325953	0.329334	0.000472662	0.477565	0.000808915	0.817306	0.00189421	2.03756	0.000390074	0.39412
	AACACTT	0.00104516	0.00093391	0.000985334	0.000784702	0.796381	0.000815343	0.827478	0.000334723	0.339705	0.00208363	2.23108	0.000660125	0.669951
	AACAGAA	0.00121703	0.00101493	0.000967739	0.001002	1.03541	0.00108712	1.12336	0.000753128	0.778234	0.00232041	2.28626	0.000915174	0.945682
	AACAGAC	0.000915094	0.000742011	0.000875364	0.00214888	2.45484	0.00222151	2.53782	0.000794968	0.908157	0.00104181	1.40404	0.00192036	2.19379
	AACAGAG	0.000767998	0.000899794	0.000945745	0.00136417	1.44243	0.00108712	1.14949	0.001311	1.38621	0.00198892	2.21041	0.00153029	1.61808
	AACAGAT	0.000967739	0.00101067	0.000923751	0.00144868	1.56826	0.00229241	2.48163	0.00104601	1.13235	0.000757683	0.749685	0.00175533	1.90022
	AACAGCA	0.000904256	0.000963761	0.00085337	0.000470821	0.55172	0.000519929	0.609265	0.00122732	1.4382	0.000876071	0.909013	0.000360068	0.421937
	AACAGCC	0.00058374	0.000592756	0.000571846	0.00036217	0.633335	0.000602645	1.05386	0.000334723	0.585338	0.000307809	0.519285	0.000390074	0.682132
	AACAGCG	0.00058374	0.000554376	0.00070381	0.000494966	0.703266	0.000354497	0.503682	0.000251043	0.356691	0.000757683	1.36673	0.000345066	0.490282
	AACAGCT	0.000774192	0.000891266	0.000870965	0.000941642	1.08115	0.00108712	1.24818	0.000390511	0.448365	0.000923427	1.03608	0.000795151	0.912954
	AACAGGA	0.000930578	0.000767597	0.000862168	0.00171427	1.98833	0.00165432	1.91879	0.00121337	1.40735	0.000402519	0.524389	0.00244546	2.83641
	AACAGGC	0.000702966	0.000554376	0.000576245	0.00105029	1.82265	0.00107531	1.86606	0.000264989	0.459856	0.000284131	0.512525	0.00094518	1.64024
	AACAGGG	0.000831482	0.000746275	0.000884162	0.000301808	0.34135	0.000449029	0.507859	0.000850755	0.962217	0.000710328	0.951832	0.000270051	0.305432
	AACAGGT	0.000904256	0.000844357	0.000884162	0.000350098	0.395966	0.000614461	0.694965	0.000320777	0.362803	0.000378842	0.448675	0.000465088	0.526022
	AACAGTA	0.00104826	0.0010789	0.00106011	0.000700196	0.660491	0.00132345	1.24841	0.00223149	2.10495	0.00134962	1.25092	0.00118523	1.11802
	AACAGTC	0.000837675	0.000682309	0.000866566	0.00169013	1.95037	0.00184338	2.12723	0.00199439	2.30149	0.00142066	2.08213	0.00142527	1.64473
	AACAGTG	0.000758708	0.00101067	0.00085337	0.000277664	0.325373	0.00068536	0.803122	0.000362617	0.424924	0.000307809	0.304559	0.000540103	0.632906
	AACAGTT	0.000994062	0.00113434	0.000994132	0.000603617	0.60718	0.000519929	0.522998	0.000195255	0.196408	0.000662973	0.584458	0.000480091	0.482925
	AACATAA	0.001488	0.00127506	0.00123167	0.00178671	1.45064	0.00254056	2.0627	0.00357038	2.89882	0.0015864	1.24417	0.00180034	1.46171
	AACATAC	0.00119845	0.00117698	0.00119648	0.00118309	0.98881	0.0015716	1.31352	0.00234306	1.9583	0.00149169	1.26738	0.00153029	1.279
	AACATAG	0.00103742	0.000968025	0.000954543	0.000591545	0.619715	0.000957141	1.00272	0.000474191	0.496773	0.000355164	0.366895	0.000330063	0.345781
	AACATAT	0.00119845	0.00113007	0.00102932	0.000736413	0.715434	0.000543562	0.528077	0.000599713	0.582629	0.000378842	0.335236	0.000480091	0.466415
	AACATCA	0.00099561	0.00107464	0.00103372	0.000663979	0.642319	0.00125256	1.2117	0.000683394	0.6611	0.000473552	0.440663	0.00111021	1.07399
	AACATCC	0.000992514	0.000968025	0.000796185	0.000845064	1.06139	0.000779893	0.979537	0.000781021	0.980954	0.000473552	0.489194	0.000750143	0.942171
	AACATCG	0.000791224	0.000976554	0.000870965	0.000784702	0.900957	0.000768076	0.881868	0.000292883	0.336274	0.00364635	3.7339	0.000720137	0.826826
	AACATCT	0.000885675	0.000959496	0.00088856	0.00123138	1.38581	0.00105167	1.18357	0.00030683	0.345311	0.00123124	1.28321	0.000900171	1.01307
	AACATGA	0.00102813	0.00115566	0.000998531	0.00127967	1.28155	0.00205608	2.05911	0.00121337	1.21516	0.00132595	1.14735	0.00126024	1.26209
	AACATGC	0.000879482	0.000840092	0.000857769	0.000820919	0.95704	0.00101622	1.18473	0.00224544	2.61776	0.00234408	2.79027	0.00147028	1.71407
	AACATGG	0.000949159	0.000925381	0.000910555	0.000169013	0.185615	0.00034268	0.376342	0.000390511	0.428871	0.000236776	0.255869	0.000570108	0.626111
	AACATGT	0.0010049	0.0010789	0.0010953	0.000676051	0.617226	0.00102804	0.938589	0.00193861	1.76992	0.00108917	1.00952	0.00180034	1.64369
	AACATTA	0.00120464	0.00130492	0.00105132	0.000531183	0.505255	0.00137072	1.30381	0.000627606	0.596972	0.000355164	0.272174	0.00121523	1.15591
	AACATTC	0.000956901	0.000908323	0.00100293	0.00136417	1.36019	0.00265873	2.65096	0.000223149	0.222497	0.00049723	0.547415	0.00253548	2.52808
	AACATTG	0.000927481	0.00110449	0.00105572	0.000700196	0.663243	0.000898059	0.850663	0.000167362	0.158529	0.000544585	0.493066	0.000780148	0.738976
	AACATTT	0.00106684	0.000993612	0.00108651	0.00140039	1.28889	0.00139435	1.28334	0.00061366	0.5648	0.00108917	1.09617	0.00120023	1.10467
	AACCAAA	0.00171561	0.00156931	0.00133284	0.00193157	1.44922	0.00244603	1.8352	0.00179914	1.34985	0.00544585	3.47022	0.00183035	1.37327
	AACCAAC	0.00136258	0.00134756	0.00129325	0.000977859	0.756125	0.00125256	0.968532	0.0030404	2.35098	0.00262821	1.95035	0.00148528	1.14849
	AACCAAG	0.00106374	0.00107464	0.00121407	0.00212473	1.75009	0.00129982	1.07063	0.000488138	0.402067	0.00108917	1.01352	0.00102019	0.840307
	AACCAAT	0.00125574	0.00119404	0.00114809	0.000676051	0.588848	0.000874425	0.761635	0.000376564	0.327991	0.00153904	1.28894	0.000660125	0.574977
	AACCACA	0.00121548	0.00103626	0.00115689	0.00194365	1.68006	0.0020679	1.78747	0.00467218	4.03858	0.000710328	0.685475	0.00283554	2.45101
	AACCACC	0.00100955	0.00110449	0.00114809	0.00114687	0.998939	0.00120529	1.04982	0.00136679	1.19049	0.00156272	1.41488	0.000975185	0.849398
	AACCACG	0.000769546	0.00078039	0.000875364	0.00124345	1.4205	0.00131164	1.49839	0.00221754	2.53328	0.00118388	1.51704	0.00141027	1.61106
	AACCACT	0.000964643	0.000921117	0.000919352	0.000543255	0.590911	0.000519929	0.565538	0.000292883	0.318575	0.00409623	4.44702	0.000480091	0.522206
	AACCAGA	0.0011458	0.000946703	0.0010953	0.00103822	0.947883	0.000579011	0.52863	0.000934436	0.853129	0.000686651	0.725307	0.00114022	1.041
	AACCAGC	0.000987868	0.000793184	0.00077859	0.000965787	1.24043	0.000933508	1.19897	0.00396089	5.08726	0.000615618	0.776135	0.00118523	1.52227
	AACCAGG	0.000955352	0.000844357	0.00104252	0.000277664	0.266339	0.00034268	0.328704	0.000404457	0.387962	0.000189421	0.224337	0.000555105	0.532466
	AACCAGT	0.000975481	0.00102773	0.0011041	0.000229374	0.207747	0.000319047	0.288965	0.000278936	0.252636	0.00236776	2.30388	0.000390074	0.353295
	AACCATA	0.00126503	0.00118978	0.00121407	0.00123138	1.01425	0.00183157	1.50861	0.00124127	1.0224	0.00241512	2.02989	0.00166532	1.37168
	AACCATC	0.00104051	0.00101067	0.000958941	0.000338025	0.352499	0.000590828	0.616125	0.000432351	0.450863	0.00175214	1.73365	0.0005251	0.547583
	AACCATG	0.00106374	0.00110022	0.00117448	0.00036217	0.308365	0.000649911	0.553359	0.0006555	0.558118	0.00312544	2.84074	0.000375071	0.31935
	AACCATT	0.00115045	0.000968025	0.00102052	0.000325953	0.319398	0.000661727	0.648419	0.000139468	0.136663	0.00198892	2.05461	0.000615117	0.602746
	AACCCAA	0.00151896	0.00141579	0.00140322	0.000869208	0.619438	0.00141799	1.01052	0.0015202	1.08337	0.00118388	0.836197	0.00136526	0.972946
	AACCCAC	0.00132232	0.0013433	0.00127566	0.000905425	0.709772	0.00119347	0.935575	0.000948383	0.743447	0.00267557	1.9918	0.00109521	0.858545
	AACCCAG	0.0012418	0.00105758	0.00123607	0.000482893	0.390669	0.000697177	0.564029	0.000446298	0.361063	0.00113653	1.07465	0.000690131	0.558328
	AACCCAT	0.00122167	0.0012708	0.00128005	0.000555328	0.433831	0.00103986	0.812354	0.000794968	0.621042	0.00438036	3.44693	0.000975185	0.761831
	AACCCCA	0.00155767	0.0013902	0.00168914	0.00108651	0.643231	0.00134709	0.797497	0.00142257	0.842186	0.000734006	0.527984	0.00168032	0.994775
	AACCCCC	0.00170167	0.00173136	0.00181231	0.00325953	1.79855	0.00281234	1.5518	0.000948383	0.5233	0.00118388	0.683787	0.0020854	1.15068
	AACCCCG	0.001104	0.00119404	0.00143841	0.00077263	0.537141	0.00103986	0.72292	0.000822862	0.572062	0.000923427	0.773363	0.000870165	0.604949
	AACCCCT	0.00127432	0.00127506	0.00137683	0.00127967	0.929431	0.00131164	0.952652	0.000446298	0.324149	0.00300706	2.35836	0.000975185	0.708284
	AACCCGA	0.00102503	0.00102346	0.00085337	0.000676051	0.792213	0.000567195	0.664653	0.000767074	0.898877	0.000355164	0.347022	0.000615117	0.720809
	AACCCGC	0.000809804	0.00071216	0.000782989	0.000905425	1.15637	0.000579011	0.739489	0.000641553	0.819364	0.00049723	0.6982	0.0005251	0.670635
	AACCCGG	0.000935223	0.000660986	0.000919352	0.000688123	0.748487	0.000886242	0.963985	0.000251043	0.273065	0.000307809	0.465681	0.000555105	0.603801
	AACCCGT	0.000989417	0.000976554	0.00114369	0.00214888	1.87889	0.00145344	1.27083	0.00101812	0.890202	0.00049723	0.509168	0.00180034	1.57415
	AACCCTA	0.00111174	0.00113434	0.00125806	0.000663979	0.527779	0.00079171	0.629309	0.000669447	0.532126	0.00059194	0.521838	0.000540103	0.429314
	AACCCTC	0.000973933	0.000959496	0.000994132	0.000820919	0.825765	0.00161887	1.62842	0.000739181	0.743544	0.00165743	1.7274	0.0010652	1.07149
	AACCCTG	0.000984772	0.00097229	0.00106011	0.00107444	1.01351	0.000803526	0.757962	0.000739181	0.697265	0.000662973	0.681868	0.00120023	1.13217
	AACCCTT	0.00108696	0.000899794	0.00106451	0.00101408	0.95262	0.00145344	1.36535	0.000585766	0.550267	0.000805039	0.894692	0.00124524	1.16977
	AACCGAA	0.0010529	0.00089553	0.000954543	0.000615689	0.64501	0.000850792	0.891309	0.000990223	1.03738	0.000568263	0.634554	0.00073514	0.770149
	AACCGAC	0.000684385	0.000631135	0.000725804	0.000470821	0.648689	0.000531745	0.732629	0.000557872	0.768626	0.000426197	0.675286	0.000750143	1.03353
	AACCGAG	0.000695224	0.000707895	0.000791787	0.00077263	0.975805	0.000543562	0.6865	0.000292883	0.369901	0.000236776	0.334479	0.000765145	0.966353
	AACCGAT	0.000853159	0.00089553	0.000831376	0.000338025	0.406586	0.000862609	1.03757	0.000181308	0.218082	0.000142066	0.158639	0.000900171	1.08275
	AACCGCA	0.000803611	0.000899794	0.000813781	0.000712268	0.875258	0.000401763	0.493699	0.000502085	0.616978	0.000544585	0.605233	0.000390074	0.479336
	AACCGCC	0.000418063	0.000417914	0.000387096	0.000627762	1.62172	0.000874425	2.25894	0.00061366	1.58529	0.000615618	1.47307	0.000870165	2.24793
	AACCGCG	0.000466063	0.00048188	0.000439881	0.000422532	0.960558	0.00068536	1.55806	0.000278936	0.634117	0.000331486	0.687902	0.00063012	1.43248
	AACCGCT	0.000671998	0.000648193	0.000809382	0.000688123	0.850184	0.000508112	0.627778	0.000418404	0.516943	0.000899749	1.38809	0.00100519	1.24192
	AACCGGA	0.000863998	0.000840092	0.000835775	0.000989932	1.18445	0.000968958	1.15935	0.000669447	0.800989	0.00132595	1.57833	0.00084016	1.00525
	AACCGGC	0.000673547	0.000486145	0.000492667	0.000603617	1.2252	0.000543562	1.1033	0.000474191	0.962499	0.000544585	1.12021	0.000750143	1.52262
	AACCGGG	0.000794321	0.00078039	0.000717007	0.00105029	1.46483	0.00114621	1.5986	0.000376564	0.525189	0.000284131	0.364089	0.000750143	1.04621
	AACCGGT	0.00083303	0.000861415	0.000813781	0.000760557	0.934597	0.00120529	1.4811	0.00195255	2.39936	0.00120756	1.40183	0.000765145	0.940235
	AACCGTA	0.0010049	0.00103199	0.00106891	0.0013521	1.26493	0.00203245	1.90142	0.00906542	8.48098	0.000781361	0.757139	0.00183035	1.71235
	AACCGTC	0.000664256	0.00071216	0.000721406	0.00254726	3.53097	0.0015007	2.08025	0.00398879	5.52919	0.00113653	1.59589	0.00136526	1.8925
	AACCGTG	0.000772643	0.000882737	0.00088856	0.00129174	1.45374	0.000803526	0.904301	0.00432351	4.86575	0.000449875	0.509636	0.000750143	0.844222
	AACCGTT	0.000942965	0.00102346	0.000901757	0.000422532	0.468565	0.000874425	0.969691	0.00156204	1.73222	0.000615618	0.601505	0.00111021	1.23116
	AACCTAA	0.00127742	0.00102773	0.00108651	0.000953715	0.87778	0.00100441	0.924437	0.000711287	0.654655	0.000662973	0.645086	0.00111021	1.02182
	AACCTAC	0.00113187	0.00112581	0.000967739	0.000639834	0.661164	0.000732627	0.75705	0.000906542	0.936763	0.000449875	0.399601	0.000690131	0.713138
	AACCTAG	0.000942965	0.000874208	0.00092815	0.00020523	0.221117	0.000141799	0.152776	0.000334723	0.360635	0.000284131	0.325016	0.000195037	0.210135
	AACCTAT	0.00102813	0.000942439	0.00103812	0.00143661	1.38386	0.000543562	0.523602	0.000404457	0.389606	9.47104e-05	0.100495	0.000780148	0.751501
	AACCTCA	0.000969288	0.00104052	0.000910555	0.000338025	0.37123	0.000744443	0.817571	0.000502085	0.551406	0.00234408	2.2528	0.000555105	0.609635
	AACCTCC	0.000831482	0.000801713	0.000857769	0.00159355	1.85778	0.00108712	1.26739	0.000529979	0.617857	0.000734006	0.915547	0.00114022	1.32928
	AACCTCG	0.000685934	0.00071216	0.000822578	0.000265591	0.322877	0.000602645	0.732629	0.000223149	0.27128	0.000426197	0.598457	0.000225043	0.273582
	AACCTCT	0.00081445	0.000750539	0.000747798	0.000591545	0.791048	0.00068536	0.916504	0.000334723	0.447612	0.000213098	0.283927	0.000585111	0.782445
	AACCTGA	0.00099561	0.000929645	0.00102492	0.00117102	1.14254	0.00112257	1.09527	0.00142257	1.38798	0.00142066	1.52817	0.00108021	1.05394
	AACCTGC	0.000812901	0.000754804	0.000739001	0.000796774	1.07818	0.00068536	0.927415	0.00119943	1.62304	0.00461713	6.117	0.000855162	1.15719
	AACCTGG	0.000859353	0.000784655	0.000901757	0.000374242	0.415015	0.000319047	0.353806	0.000209202	0.231994	0.000236776	0.301758	0.000255048	0.282835
	AACCTGT	0.000933675	0.000950968	0.000994132	0.000784702	0.789334	0.00158342	1.59277	0.000334723	0.336699	0.000284131	0.298781	0.00120023	1.20731
	AACCTTA	0.00116129	0.000942439	0.000980936	0.000688123	0.701497	0.000957141	0.975743	0.000990223	1.00947	0.00049723	0.527599	0.000810154	0.825899
	AACCTTC	0.000831482	0.000840092	0.000919352	0.000422532	0.459597	0.000295414	0.321328	0.000404457	0.439937	0.00184685	2.19839	0.000375071	0.407973
	AACCTTG	0.000879482	0.000938174	0.000994132	0.000760557	0.765047	0.00103986	1.046	0.000195255	0.196408	0.00118388	1.2619	0.000540103	0.543291
	AACCTTT	0.000939869	0.0011386	0.000826977	0.000301808	0.364954	0.000519929	0.62871	0.000223149	0.269837	0.000165743	0.145567	0.000540103	0.653105
	AACGAAA	0.00128516	0.00104052	0.0011173	0.00189536	1.69637	0.00230423	2.06232	0.00269173	2.40914	0.000994459	0.955733	0.00160531	1.43677
	AACGAAC	0.00107922	0.00113007	0.000976537	0.00196779	2.01507	0.00138254	1.41576	0.000557872	0.571276	0.00108917	0.963804	0.00151529	1.5517
	AACGAAG	0.000904256	0.000993612	0.000972138	0.0013521	1.39085	0.000437213	0.449744	0.000264989	0.272584	0.00177582	1.78724	0.000915174	0.941403
	AACGAAT	0.00111793	0.00102773	0.000967739	0.00146075	1.50945	0.000921692	0.952418	0.000278936	0.288235	0.000544585	0.529892	0.00102019	1.0542
	AACGACA	0.000942965	0.000844357	0.000901757	0.0005674	0.629216	0.000614461	0.681404	0.00430956	4.77907	0.00310177	3.67353	0.000720137	0.798593
	AACGACC	0.000939869	0.000912588	0.000884162	0.000736413	0.832894	0.00072081	0.815247	0.00202229	2.28724	0.00184685	2.02375	0.00084016	0.950233
	AACGACG	0.000749417	0.000733482	0.000901757	0.000217302	0.240976	0.000200882	0.222767	0.000404457	0.448522	0.00381209	5.19726	0.000150029	0.166374
	AACGACT	0.000783482	0.000938174	0.000884162	0.00129174	1.46098	0.00148889	1.68395	0.00294278	3.32832	0.000994459	1.05999	0.00139527	1.57807
	AACGAGA	0.000781933	0.000865679	0.000712608	0.000627762	0.880935	0.000626278	0.878853	0.000404457	0.567574	0.000307809	0.355569	0.000465088	0.652657
	AACGAGC	0.000605418	0.00055864	0.000549852	0.00138832	2.5249	0.000909875	1.65476	0.000334723	0.608752	0.000378842	0.67815	0.00144027	2.61939
	AACGAGG	0.000754063	0.00055864	0.000765394	0.000289736	0.378545	0.000460846	0.602103	0.00069734	0.911087	0.0011602	2.07683	0.000270051	0.352827
	AACGAGT	0.000752514	0.000793184	0.000721406	0.000338025	0.468565	0.000354497	0.491397	0.000460245	0.637983	0.000449875	0.567176	9.00171e-05	0.12478
	AACGATA	0.000990965	0.00108743	0.000910555	0.00195572	2.14783	0.000968958	1.06414	0.000502085	0.551406	0.00149169	1.37176	0.00115522	1.2687
	AACGATC	0.000729288	0.000605549	0.000686215	0.000422532	0.615743	0.000531745	0.774896	0.000446298	0.650376	0.0013733	2.26786	0.000990188	1.44297
	AACGATG	0.000863998	0.000955232	0.000923751	0.00105029	1.13699	0.000708994	0.767516	0.0022036	2.38549	0.00355164	3.71809	0.000795151	0.860785
	AACGATT	0.00082374	0.000882737	0.000791787	0.000494966	0.625125	0.000579011	0.731272	0.000390511	0.493202	0.000236776	0.26823	0.000495094	0.625287
	AACGCAA	0.000998707	0.000985083	0.000958941	0.00101408	1.0575	0.00145344	1.51567	0.000543925	0.567214	0.000189421	0.192289	0.00120023	1.25162
	AACGCAC	0.000862449	0.000929645	0.000752197	0.00187121	2.48766	0.0017134	2.27786	0.000627606	0.834364	0.000473552	0.50939	0.00163531	2.17405
	AACGCAG	0.000733934	0.000695102	0.000717007	0.000820919	1.14493	0.000732627	1.02179	0.000195255	0.27232	0.00127859	1.83943	0.000705134	0.983441
	AACGCAT	0.000840772	0.00081877	0.000848971	0.00253519	2.98619	0.00340317	4.00858	0.000502085	0.591404	0.000165743	0.202429	0.00294056	3.46367
	AACGCCA	0.000662708	0.000643929	0.000673019	0.000615689	0.914818	0.000827159	1.22903	0.000753128	1.11903	0.00168111	2.61071	0.000555105	0.8248
	AACGCCC	0.000812901	0.00081877	0.00092815	0.00125552	1.35272	0.00183157	1.97335	0.000767074	0.826455	0.000947104	1.15674	0.000930177	1.00218
	AACGCCG	0.000569805	0.000426443	0.000576245	0.000193157	0.3352	0.000200882	0.348605	0.000320777	0.556667	0.000544585	1.27704	0.000300057	0.520711
	AACGCCT	0.000698321	0.000797448	0.000725804	0.00142454	1.9627	0.00138254	1.90484	0.000753128	1.03765	0.000662973	0.831368	0.00147028	2.02572
	AACGCGA	0.000515612	0.000562905	0.00040909	0.000108651	0.265592	0.000259964	0.63547	0.000167362	0.409108	0.00123124	2.18729	0.000225043	0.550106
	AACGCGC	0.000274064	0.000230279	0.000237536	0.000434604	1.82964	0.000472662	1.98986	0.000237096	0.998147	0.000142066	0.616928	0.00031506	1.32637
	AACGCGG	0.000472257	0.000430707	0.000646626	0.00120723	1.86697	0.00119347	1.84569	0.000794968	1.22941	0.000213098	0.494764	0.00063012	0.974474
	AACGCGT	0.00046916	0.000533054	0.000501465	0.000374242	0.746299	0.000779893	1.55523	0.000334723	0.667491	0.000662973	1.24373	0.00111021	2.21394
	AACGCTA	0.000820643	0.000831564	0.000870965	0.000531183	0.609878	0.000389946	0.447718	0.000446298	0.512418	0.00248615	2.98973	0.00063012	0.723473
	AACGCTC	0.000616256	0.000750539	0.000673019	0.00127967	1.90139	0.00118166	1.75576	0.00292883	4.35178	0.000426197	0.567854	0.00151529	2.25148
	AACGCTG	0.000769546	0.000805977	0.000985334	0.000579472	0.588097	0.000519929	0.527667	0.000892596	0.905881	0.000402519	0.499418	0.000510097	0.517689
	AACGCTT	0.000781933	0.000814506	0.000695013	0.000494966	0.712168	0.000531745	0.765087	0.00167362	2.40804	0.000213098	0.261629	0.000825157	1.18725
	AACGGAA	0.000952256	0.000878472	0.000835775	0.000519111	0.621113	0.000484479	0.579677	0.000516032	0.617429	0.000615618	0.700782	0.000405077	0.484672
	AACGGAC	0.000783482	0.000823035	0.000774191	0.00219717	2.83801	0.000602645	0.778418	0.00189677	2.45	0.000284131	0.345224	0.00084016	1.08521
	AACGGAG	0.000743224	0.000707895	0.000818179	0.000446676	0.54594	0.000508112	0.621028	0.000209202	0.255692	0.000260454	0.367927	0.000615117	0.751812
	AACGGAT	0.000792772	0.000784655	0.000752197	0.000253519	0.337038	0.000283597	0.377025	0.000599713	0.797281	0.00239144	3.04776	0.000240046	0.319126
	AACGGCA	0.000740127	0.00059702	0.00062903	0.00108651	1.72728	0.000543562	0.864126	0.000557872	0.886876	0.000757683	1.26911	0.000375071	0.596269
	AACGGCC	0.000558966	0.000469087	0.000387096	0.000869208	2.24546	0.000543562	1.40421	0.000571819	1.4772	0.000449875	0.959042	0.00073514	1.89912
	AACGGCG	0.000484644	0.000439236	0.000466274	9.65787e-05	0.207129	0.000319047	0.684248	0.000125521	0.2692	0.000781361	1.77891	0.000120023	0.257408
	AACGGCT	0.000620902	0.000579962	0.000563048	0.000229374	0.40738	0.000319047	0.566643	0.0021757	3.86415	0.000686651	1.18396	0.000345066	0.612853
	AACGGGA	0.000769546	0.000797448	0.000870965	0.0012676	1.45539	0.00113439	1.30245	0.00205018	2.35392	0.000142066	0.17815	0.0010652	1.22301
	AACGGGC	0.000637934	0.000545847	0.000554251	0.000338025	0.609878	0.000212698	0.383758	0.000627606	1.13235	0.000710328	1.30133	0.000375071	0.676718
	AACGGGG	0.00082374	0.000716424	0.000813781	0.00101408	1.24613	0.000508112	0.624385	0.000362617	0.445596	0.000449875	0.627944	0.000585111	0.719004
	AACGGGT	0.000845417	0.000810241	0.000835775	0.000579472	0.693335	0.00152434	1.82386	0.002622	3.13721	0.0015864	1.95793	0.00145528	1.74123
	AACGGTA	0.000898062	0.000724953	0.000756596	0.000313881	0.414859	0.000401763	0.531014	0.000571819	0.755779	0.000426197	0.587896	0.000300057	0.396588
	AACGGTC	0.000685934	0.000695102	0.000607036	0.000253519	0.417634	0.000330864	0.545048	0.00350065	5.76679	0.000118388	0.170318	0.000480091	0.790877
	AACGGTG	0.000774192	0.000801713	0.000875364	0.000519111	0.593022	0.000389946	0.445468	0.000362617	0.414247	0.000378842	0.472541	0.000675128	0.771254
	AACGGTT	0.000859353	0.000938174	0.000796185	0.000265591	0.33358	0.000803526	1.00922	0.000808915	1.01599	0.000994459	1.05999	0.000510097	0.640676
	AACGTAA	0.00113342	0.00108743	0.00105572	0.000808847	0.76616	0.000862609	0.817085	0.000390511	0.369901	0.000686651	0.631444	0.000795151	0.753187
	AACGTAC	0.00102967	0.00112154	0.00103812	0.00111066	1.06987	0.000886242	0.853699	0.00344486	3.31836	0.000331486	0.295562	0.00135026	1.30067
	AACGTAG	0.000733934	0.000916852	0.000989733	0.000881281	0.890422	0.000319047	0.322357	0.000195255	0.197281	0.000213098	0.232424	0.000810154	0.818558
	AACGTAT	0.000927481	0.00105758	0.00104692	0.000796774	0.761067	0.000803526	0.767516	0.00270568	2.58443	0.000639295	0.60449	0.000615117	0.58755
	AACGTCA	0.000769546	0.000788919	0.000813781	0.000531183	0.652735	0.000531745	0.653426	0.000195255	0.239936	0.000331486	0.420178	0.000615117	0.755876
	AACGTCC	0.00068903	0.000724953	0.000822578	0.0015694	1.90791	0.000815343	0.991204	0.00160388	1.94982	0.0015864	2.18828	0.000885168	1.07609
	AACGTCG	0.000562063	0.0006354	0.000739001	0.000289736	0.392065	0.000212698	0.287818	0.000195255	0.264215	0.004333	6.81933	0.000150029	0.203015
	AACGTCT	0.00071845	0.000912588	0.000747798	0.000615689	0.823336	0.000590828	0.79009	0.00034867	0.466262	0.000899749	0.985932	0.000615117	0.82257
	AACGTGA	0.000795869	0.000805977	0.000884162	0.000507038	0.573468	0.000401763	0.4544	0.000627606	0.709832	0.000213098	0.264398	0.000600114	0.678738
	AACGTGC	0.000675095	0.000754804	0.000760995	0.00115894	1.52293	0.000862609	1.13353	0.000571819	0.75141	0.000331486	0.439169	0.000975185	1.28146
	AACGTGG	0.000778837	0.000916852	0.000800584	0.000989932	1.23651	0.000649911	0.811796	0.0015481	1.93371	0.000284131	0.309899	0.000810154	1.01195
	AACGTGT	0.000797417	0.000874208	0.000831376	0.00167805	2.01841	0.0018552	2.23148	0.000432351	0.520043	0.000544585	0.622947	0.00121523	1.46171
	AACGTTA	0.000966191	0.00103199	0.000919352	0.000253519	0.275758	0.000590828	0.642657	0.00115758	1.25913	0.000331486	0.32121	0.000480091	0.522206
	AACGTTC	0.000750966	0.000916852	0.000717007	0.000760557	1.06074	0.00147707	2.06005	0.000446298	0.622446	0.00144433	1.57532	0.00130525	1.82041
	AACGTTG	0.000865546	0.000959496	0.000950144	0.000507038	0.533644	0.000472662	0.497464	0.000167362	0.176144	0.00142066	1.48063	0.000270051	0.284222
	AACGTTT	0.000922836	0.00110022	0.000950144	0.000688123	0.724231	0.00174885	1.84062	0.000334723	0.352287	0.000118388	0.107604	0.00115522	1.21584
	AACTAAA	0.00146632	0.0013433	0.00130645	0.00136417	1.04419	0.00133527	1.02206	0.00135284	1.03551	0.000994459	0.740313	0.00124524	0.953147
	AACTAAC	0.00118142	0.00117272	0.00109091	0.000784702	0.719312	0.000661727	0.606585	0.00096233	0.882138	0.000165743	0.141333	0.000465088	0.426332
	AACTAAG	0.00101419	0.00089553	0.00105132	0.00125552	1.19424	0.000909875	0.865463	0.000390511	0.371449	0.000260454	0.290837	0.00114022	1.08456
	AACTAAT	0.00115355	0.000904059	0.00106011	0.00103822	0.979348	0.000827159	0.780255	0.00034867	0.328899	0.000781361	0.864281	0.00100519	0.948191
	AACTACA	0.00124645	0.00112581	0.00102492	0.00115894	1.13076	0.00075626	0.737869	0.0022036	2.15001	0.00134962	1.1988	0.000915174	0.892919
	AACTACC	0.000955352	0.00081877	0.00105132	0.000639834	0.608602	0.000366313	0.348433	0.000641553	0.610238	0.000142066	0.173511	0.00031506	0.299681
	AACTACG	0.000896514	0.00085715	0.000866566	0.000217302	0.250762	0.000307231	0.354538	0.000125521	0.144849	0.000449875	0.524849	0.000180034	0.207756
	AACTACT	0.000939869	0.000963761	0.000892959	0.000519111	0.581337	0.000744443	0.833681	0.00030683	0.34361	0.000331486	0.343951	0.000765145	0.856865
	AACTAGA	0.00097703	0.00078039	0.000826977	0.000579472	0.700711	0.000626278	0.75731	0.000557872	0.674592	0.000781361	1.00124	0.0010652	1.28807
	AACTAGC	0.00078503	0.000754804	0.000615834	0.00107444	1.74469	0.000744443	1.20884	0.000683394	1.1097	0.000355164	0.470538	0.000765145	1.24245
	AACTAGG	0.000831482	0.00078039	0.000782989	0.00020523	0.262111	0.000259964	0.332015	0.000446298	0.569993	0.000402519	0.515792	0.000330063	0.421542
	AACTAGT	0.000812901	0.000788919	0.000717007	0.00112273	1.56585	0.000980774	1.36787	9.76276e-05	0.13616	0.00153904	1.95083	0.00117022	1.63209
	AACTATA	0.00109006	0.00108743	0.000945745	0.000832991	0.880778	0.00106349	1.1245	0.00276147	2.91989	0.000189421	0.174191	0.00153029	1.61808
	AACTATC	0.000888772	0.000823035	0.000760995	0.000193157	0.253822	0.000732627	0.962722	0.000488138	0.641448	0.000473552	0.575373	0.000480091	0.630873
	AACTATG	0.000927481	0.000955232	0.00106011	0.000676051	0.637715	0.000980774	0.925159	0.00214781	2.02602	0.000165743	0.173511	0.00094518	0.891583
	AACTATT	0.00098632	0.00097229	0.000818179	0.00092957	1.13614	0.00152434	1.86308	0.000264989	0.323877	0.000449875	0.462696	0.00180034	2.20042
	AACTCAA	0.000994062	0.00085715	0.000866566	0.000712268	0.821943	0.000744443	0.859072	0.000683394	0.788622	0.000236776	0.276236	0.000615117	0.709832
	AACTCAC	0.000868643	0.000887001	0.000725804	0.000845064	1.16431	0.000945325	1.30245	0.000209202	0.288235	0.000781361	0.880902	0.000915174	1.26091
	AACTCAG	0.00077574	0.000742011	0.000756596	0.000422532	0.558464	0.000661727	0.874611	0.000404457	0.534575	0.000213098	0.287191	0.00094518	1.24925
	AACTCAT	0.000952256	0.000848621	0.000892959	0.000615689	0.689493	0.000649911	0.727817	0.000376564	0.421703	0.000331486	0.390618	0.000510097	0.571243
	AACTCCA	0.000911998	0.0010192	0.000857769	0.00105029	1.22445	0.000874425	1.01942	0.000794968	0.926786	0.00106549	1.04542	0.00084016	0.979471
	AACTCCC	0.001056	0.00112581	0.000923751	0.000857136	0.927886	0.000555378	0.601221	0.000418404	0.45294	0.000426197	0.378569	0.000660125	0.714614
	AACTCCG	0.000738579	0.000771862	0.000826977	0.000434604	0.525534	0.000768076	0.928776	0.00034867	0.42162	7.10328e-05	0.0920279	0.00063012	0.761956
	AACTCCT	0.000867095	0.000823035	0.000910555	0.00138832	1.5247	0.00339135	3.72449	0.00198045	2.17499	0.000260454	0.316455	0.00219042	2.40558
	AACTCGA	0.000707611	0.000746275	0.000651024	0.000386315	0.593395	0.000449029	0.689727	0.000125521	0.192806	4.73552e-05	0.0634554	0.000645123	0.990934
	AACTCGC	0.000582192	0.000618342	0.000580643	0.000857136	1.47618	0.000744443	1.2821	0.000264989	0.456372	0.000615618	0.995594	0.000570108	0.981856
	AACTCGG	0.000647224	0.000515996	0.000712608	0.000241447	0.338821	0.000389946	0.54721	0.000516032	0.724146	0.00130227	2.5238	0.000570108	0.800031
	AACTCGT	0.000735482	0.000831564	0.000791787	0.000555328	0.70136	0.000850792	1.07452	0.000237096	0.299444	0.000355164	0.427104	0.00102019	1.28847
	AACTCTA	0.000831482	0.000921117	0.000870965	0.00232996	2.67515	0.000933508	1.07181	0.000488138	0.560457	0.00106549	1.15674	0.00169532	1.94649
	AACTCTC	0.000690579	0.000631135	0.000695013	0.000301808	0.434249	0.000283597	0.408046	0.000334723	0.481608	0.000189421	0.300127	0.000360068	0.518075
	AACTCTG	0.000721547	0.000754804	0.000747798	0.00288529	3.85838	0.00231605	3.09715	0.0041422	5.5392	0.000994459	1.31751	0.00271552	3.63135
	AACTCTT	0.000786579	0.00081877	0.000734602	0.00072434	0.986031	0.000827159	1.126	0.000529979	0.72145	0.000213098	0.260266	0.000975185	1.3275
	AACTGAA	0.00106684	0.00103626	0.000932549	0.000555328	0.595494	0.000307231	0.329453	0.00112969	1.2114	0.000544585	0.525531	0.000345066	0.370024
	AACTGAC	0.000865546	0.000805977	0.000866566	0.00127967	1.47671	0.00128801	1.48633	0.000334723	0.386264	0.000757683	0.940081	0.00129025	1.48892
	AACTGAG	0.000760256	0.000844357	0.000787388	0.00105029	1.3339	0.000661727	0.840409	8.36808e-05	0.106277	0.000118388	0.140211	0.000990188	1.25756
	AACTGAT	0.000839224	0.000805977	0.000910555	0.00072434	0.795494	0.000933508	1.02521	0.000362617	0.398238	0.000639295	0.793193	0.000585111	0.642588
	AACTGCA	0.00087174	0.000831564	0.000695013	0.000458749	0.660058	0.000200882	0.289033	0.000237096	0.341139	0.00132595	1.59452	0.000450086	0.647593
	AACTGCC	0.000571353	0.000473352	0.000545453	0.000313881	0.57545	0.000319047	0.584921	0.000223149	0.409108	0.000307809	0.650275	0.000360068	0.660127
	AACTGCG	0.000569805	0.000588491	0.000686215	0.00072434	1.05556	0.000744443	1.08485	8.36808e-05	0.121946	0.000520907	0.885157	0.000780148	1.13689
	AACTGCT	0.000761804	0.000784655	0.000910555	0.00112273	1.23302	0.00186702	2.05042	0.000292883	0.321653	0.00217834	2.77618	0.00184535	2.02662
	AACTGGA	0.000825288	0.000784655	0.000936947	0.000301808	0.322119	0.000200882	0.2144	9.76276e-05	0.104198	0.00049723	0.633692	0.000540103	0.576449
	AACTGGC	0.000667353	0.000584227	0.000686215	0.000350098	0.510187	0.000401763	0.585477	9.76276e-05	0.14227	0.00144433	2.47221	0.0010352	1.50856
	AACTGGG	0.000802062	0.00081877	0.000958941	0.00036217	0.377677	0.000921692	0.961155	9.76276e-05	0.101808	0.00191789	2.3424	0.000765145	0.797906
	AACTGGT	0.000898062	0.000887001	0.000796185	0.000325953	0.409394	0.000827159	1.0389	4.18404e-05	0.0525511	0.00362267	4.08418	0.000855162	1.07407
	AACTGTA	0.000942965	0.00114287	0.000884162	0.000507038	0.573468	0.000519929	0.588047	0.00230122	2.60272	0.000236776	0.207177	0.0005251	0.593896
	AACTGTC	0.000781933	0.000848621	0.000769792	0.000688123	0.893907	0.000874425	1.13592	0.00158994	2.06541	0.00125491	1.47877	0.000750143	0.974474
	AACTGTG	0.000882578	0.000908323	0.0010953	0.000760557	0.69438	0.00180793	1.65062	0.000167362	0.152799	0.000118388	0.130337	0.00133525	1.21907
	AACTGTT	0.000950707	0.00100214	0.000958941	0.000881281	0.919014	0.00109894	1.14599	0.000167362	0.174528	0.00196524	1.96104	0.000765145	0.797906
	AACTTAA	0.00109316	0.00101493	0.00105572	0.000627762	0.594631	0.000602645	0.57084	0.00122732	1.16255	0.000213098	0.209963	0.00063012	0.596865
	AACTTAC	0.00104516	0.000865679	0.000950144	0.000784702	0.825877	0.00124074	1.30584	0.000278936	0.293573	0.000378842	0.437624	0.00118523	1.24742
	AACTTAG	0.000786579	0.000759068	0.000901757	0.000579472	0.642604	0.000177248	0.196559	6.9734e-05	0.0773313	4.73552e-05	0.062386	0.000345066	0.382659
	AACTTAT	0.00101729	0.0010192	0.000941346	0.00036217	0.384736	0.000283597	0.301268	0.000292883	0.311132	0.000165743	0.162621	0.000285054	0.302815
	AACTTCA	0.000911998	0.000801713	0.000822578	0.000712268	0.865897	0.000354497	0.430958	0.000139468	0.16955	0.000639295	0.797412	0.000375071	0.45597
	AACTTCC	0.000859353	0.000652458	0.000712608	0.000325953	0.457409	0.000484479	0.679868	0.000292883	0.411002	0.000355164	0.544348	0.00031506	0.442122
	AACTTCG	0.000757159	0.000626871	0.000870965	0.001835	2.10685	0.00119347	1.37029	0.000209202	0.240196	0.000923427	1.47307	0.000600114	0.689022
	AACTTCT	0.000808256	0.000686573	0.000835775	0.00184707	2.21001	0.00137072	1.64006	0.00158994	1.90235	0.00123124	1.79331	0.00108021	1.29246
	AACTTGA	0.00089032	0.000869943	0.000835775	0.00147283	1.76223	0.00140617	1.68248	0.000153415	0.18356	0.000189421	0.217739	0.00132025	1.57967
	AACTTGC	0.000721547	0.000793184	0.000598239	0.00102615	1.71528	0.000389946	0.651824	0.000195255	0.326384	0.000142066	0.179108	0.000645123	1.07837
	AACTTGG	0.000806708	0.000835828	0.000906156	0.00092957	1.02584	0.000874425	0.964984	0.000418404	0.461735	0.000142066	0.16997	0.00102019	1.12585
	AACTTGT	0.000953804	0.000925381	0.000923751	0.000820919	0.88868	0.000898059	0.972187	0.000278936	0.30196	0.000165743	0.179108	0.000660125	0.714614
	AACTTTA	0.00100645	0.00100641	0.000989733	0.000338025	0.341532	0.000543562	0.5492	0.000237096	0.239555	0.000260454	0.258796	0.000270051	0.272853
	AACTTTC	0.000789675	0.000763333	0.000831376	0.0015694	1.88772	0.000661727	0.795942	0.000181308	0.218082	0.000710328	0.930562	0.00084016	1.01057
	AACTTTG	0.000863998	0.000976554	0.00104692	0.00161769	1.5452	0.00105167	1.00454	0.000181308	0.173183	0.00134962	1.38203	0.000975185	0.931482
	AACTTTT	0.00100955	0.000916852	0.00088856	0.00167805	1.88851	0.00147707	1.66232	9.76276e-05	0.109872	0.000236776	0.258249	0.00144027	1.62091
	AAGAAAA	0.00216928	0.00166739	0.00127126	0.00218509	1.71884	0.00270599	2.1286	0.0022036	1.7334	0.00191789	1.15023	0.00204039	1.60502
	AAGAAAC	0.00128051	0.00108743	0.00106011	0.000712268	0.671878	0.00144162	1.35987	0.000808915	0.763045	0.00132595	1.21934	0.000720137	0.679301
	AAGAAAG	0.001152	0.00097229	0.000936947	0.000603617	0.644238	0.00107531	1.14767	0.00100417	1.07175	0.00120756	1.24197	0.00108021	1.1529
	AAGAAAT	0.00131613	0.00111302	0.000994132	0.00120723	1.21436	0.00154797	1.55711	0.00105996	1.06621	0.00262821	2.36134	0.000960182	0.96585
	AAGAACA	0.00135329	0.00117698	0.00114809	0.0019195	1.67191	0.00194973	1.69824	0.00121337	1.05686	0.000710328	0.603516	0.00166532	1.45051
	AAGAACC	0.0011009	0.000968025	0.000870965	0.000989932	1.13659	0.00100441	1.15321	0.000641553	0.7366	0.000402519	0.415815	0.000885168	1.01631
	AAGAACG	0.00089032	0.000921117	0.000941346	0.00036217	0.384736	0.00075626	0.803381	0.00118548	1.25934	0.000615618	0.668339	0.000660125	0.701257
	AAGAACT	0.000987868	0.000989347	0.000941346	0.000663979	0.70535	0.000508112	0.539772	0.000502085	0.533369	0.00130227	1.31629	0.000465088	0.494067
	AAGAAGA	0.00104671	0.000912588	0.000914953	0.000917498	1.00278	0.00105167	1.14943	0.0006555	0.71643	0.000473552	0.518911	0.000795151	0.869062
	AAGAAGC	0.000710708	0.000626871	0.000505864	0.000615689	1.21711	0.000425396	0.840931	0.000251043	0.496265	0.00210731	3.36163	0.000480091	0.949053
	AAGAAGG	0.000836127	0.000746275	0.000774191	0.00092957	1.2007	0.000626278	0.808944	0.0015481	1.99963	0.000284131	0.380733	0.00111021	1.43403
	AAGAAGT	0.000918191	0.000801713	0.000822578	0.000350098	0.42561	0.00034268	0.416593	0.000725234	0.88166	0.00049723	0.620209	0.000135026	0.164149
	AAGAATA	0.00130064	0.00122816	0.000976537	0.00132796	1.35986	0.00122892	1.25845	0.00061366	0.628404	0.000710328	0.57837	0.00139527	1.42879
	AAGAATC	0.000879482	0.000848621	0.000602638	0.00077263	1.28208	0.000543562	0.901971	0.000460245	0.763717	0.000615618	0.725433	0.000855162	1.41903
	AAGAATG	0.00105909	0.00117698	0.000958941	0.0014849	1.54848	0.000803526	0.83793	0.00337513	3.51964	0.000805039	0.683985	0.00153029	1.59581
	AAGAATT	0.000973933	0.000989347	0.000686215	0.000446676	0.650928	0.000508112	0.740456	0.000278936	0.406485	0.000852394	0.861572	0.000795151	1.15875
	AAGACAA	0.00124645	0.00108743	0.000967739	0.00131588	1.35975	0.000862609	0.891365	0.00124127	1.28265	0.000402519	0.370157	0.000870165	0.899173
	AAGACAC	0.000862449	0.000797448	0.000756596	0.000676051	0.893543	0.000590828	0.780903	0.000460245	0.60831	0.000307809	0.385992	0.000435083	0.575053
	AAGACAG	0.000834578	0.000767597	0.000967739	0.000325953	0.336819	0.000460846	0.476209	0.00145047	1.49882	0.000615618	0.802006	0.000240046	0.248048
	AAGACAT	0.00092903	0.000852886	0.000936947	0.00117102	1.24982	0.0016425	1.75304	0.00193861	2.06907	0.000544585	0.63852	0.00147028	1.56922
	AAGACCA	0.00100026	0.00100641	0.000989733	0.00154526	1.56129	0.0017843	1.80281	0.000641553	0.648208	0.000544585	0.541119	0.00198038	2.00092
	AAGACCC	0.00110245	0.000989347	0.00102052	0.000688123	0.674284	0.000649911	0.63684	0.00121337	1.18897	0.00059194	0.598314	0.000795151	0.779159
	AAGACCG	0.000726192	0.000669515	0.000809382	0.000603617	0.745775	0.000732627	0.905168	0.00329145	4.06662	0.00049723	0.742671	0.00084016	1.03803
	AAGACCT	0.000803611	0.00106611	0.000848971	0.000869208	1.02384	0.00075626	0.890796	0.000474191	0.558548	0.000378842	0.35535	0.00117022	1.3784
	AAGACGA	0.000774192	0.000938174	0.000664221	0.000229374	0.345328	0.000437213	0.658234	0.00258016	3.88449	0.000307809	0.328093	0.000570108	0.858311
	AAGACGC	0.000580644	0.000562905	0.000466274	0.000350098	0.750841	0.000590828	1.26713	0.000362617	0.77769	0.000378842	0.673012	0.000450086	0.965281
	AAGACGG	0.000690579	0.000571433	0.000536655	0.000181085	0.337433	0.000165432	0.308265	0.000446298	0.831628	0.00322015	5.63522	0.000135026	0.251606
	AAGACGT	0.000819095	0.000703631	0.000892959	0.000289736	0.324467	0.000307231	0.344059	0.000488138	0.546652	0.00544585	7.73964	0.000225043	0.252019
	AAGACTA	0.000990965	0.000959496	0.00088856	0.000651906	0.733666	0.000555378	0.625032	0.000418404	0.470879	0.000355164	0.370157	0.000555105	0.624724
	AAGACTC	0.000698321	0.000703631	0.000655423	0.000350098	0.534155	0.000295414	0.450722	0.00249648	3.80896	0.000213098	0.302856	0.000195037	0.297574
	AAGACTG	0.000764901	0.00093391	0.0010953	0.000482893	0.440876	0.000129982	0.118672	0.000237096	0.216466	0.00367003	3.92975	0.000240046	0.219159
	AAGACTT	0.000868643	0.000767597	0.000769792	0.00077263	1.00369	0.000437213	0.567962	0.000278936	0.362352	0.000757683	0.987085	0.000555105	0.721111
	AAGAGAA	0.00101884	0.000976554	0.000765394	0.00127967	1.67191	0.00138254	1.80631	0.000292883	0.382657	0.000189421	0.193969	0.00124524	1.62692
	AAGAGAC	0.000777288	0.000899794	0.000686215	0.000869208	1.26667	0.00075626	1.10207	0.000376564	0.548755	0.000165743	0.184201	0.000885168	1.28993
	AAGAGAG	0.000710708	0.000690837	0.000708209	0.000615689	0.869361	0.000602645	0.850942	0.00118548	1.67391	0.000544585	0.788297	0.000510097	0.720263
	AAGAGAT	0.000778837	0.000771862	0.000813781	0.00312674	3.84223	0.0022097	2.71535	0.000264989	0.325627	0.000781361	1.01231	0.00114022	1.40114
	AAGAGCA	0.000758708	0.000865679	0.000615834	0.000482893	0.784129	0.000638094	1.03615	0.000181308	0.294411	0.000189421	0.218812	0.000465088	0.755217
	AAGAGCC	0.000524902	0.000554376	0.000492667	0.000350098	0.710617	0.00041358	0.839471	0.000195255	0.396323	9.47104e-05	0.170842	0.000345066	0.700403
	AAGAGCG	0.000452128	0.000511731	0.000439881	0.000144868	0.329334	0.000236331	0.537261	0.000237096	0.538999	0.000260454	0.508966	0.000165031	0.375172
	AAGAGCT	0.000712256	0.000750539	0.000532257	0.00190743	3.58367	0.00205608	3.86295	0.00128311	2.41069	0.000142066	0.189285	0.00138026	2.59323
	AAGAGGA	0.000856256	0.000754804	0.000765394	0.000748485	0.977908	0.000673544	0.879997	0.000264989	0.346213	0.000805039	1.06655	0.000765145	0.999676
	AAGAGGC	0.00057445	0.000464823	0.00048387	0.000386315	0.798386	0.000354497	0.732629	0.000237096	0.489999	0.000378842	0.815024	0.000510097	1.0542
	AAGAGGG	0.000687482	0.000652458	0.000712608	0.0014849	2.08375	0.000602645	0.845689	0.0006555	0.919861	0.00419094	6.42331	0.00109521	1.5369
	AAGAGGT	0.000695224	0.000746275	0.000633429	0.00121931	1.92493	0.000886242	1.39912	0.000474191	0.74861	0.00108917	1.45948	0.000765145	1.20794
	AAGAGTA	0.000908901	0.000814506	0.000809382	0.000470821	0.581705	0.000389946	0.481783	0.00271963	3.36013	0.000284131	0.348839	0.00094518	1.16778
	AAGAGTC	0.000687482	0.000605549	0.00059384	0.000543255	0.914818	0.000567195	0.955131	0.000278936	0.469716	0.000118388	0.195505	0.000435083	0.73266
	AAGAGTG	0.00067045	0.000810241	0.000831376	0.000700196	0.842213	0.00100441	1.20813	0.000251043	0.30196	0.00049723	0.613681	0.000915174	1.10079
	AAGAGTT	0.000806708	0.000814506	0.000756596	0.000144868	0.191473	0.000153615	0.203035	0.000251043	0.331805	0.000165743	0.203489	7.50143e-05	0.099147
	AAGATAA	0.00137342	0.00123668	0.000989733	0.00204023	2.06139	0.00173703	1.75505	0.0011018	1.11323	0.000734006	0.593527	0.00141027	1.4249
	AAGATAC	0.000975481	0.000955232	0.000835775	0.000881281	1.05445	0.000661727	0.791753	0.0023849	2.85353	0.0017995	1.88383	0.00063012	0.753935
	AAGATAG	0.000891869	0.000810241	0.000835775	0.000712268	0.852225	0.00124074	1.48454	0.0006555	0.784302	0.000260454	0.321452	0.00114022	1.36426
	AAGATAT	0.000933675	0.000827299	0.000769792	0.0005674	0.737082	0.000661727	0.859618	0.00119943	1.55812	0.000260454	0.314824	0.000555105	0.721111
	AAGATCA	0.000877933	0.000891266	0.000739001	0.000977859	1.32322	0.00139435	1.88681	0.000488138	0.660538	0.000378842	0.42506	0.000780148	1.05568
	AAGATCC	0.000788127	0.000618342	0.000686215	0.000313881	0.457409	0.000401763	0.585477	0.000529979	0.772322	4.73552e-05	0.0765842	0.000270051	0.393537
	AAGATCG	0.000695224	0.000567169	0.000646626	0.000458749	0.70945	0.000555378	0.858887	0.000209202	0.323529	0.000378842	0.667952	0.000300057	0.464035
	AAGATCT	0.000675095	0.000665251	0.000655423	0.000193157	0.294706	0.000259964	0.396636	0.000111574	0.170233	0.000757683	1.13894	0.000225043	0.343355
	AAGATGA	0.000946062	0.00101493	0.000875364	0.001002	1.14467	0.000567195	0.647953	0.000446298	0.509843	0.00134962	1.32976	0.00109521	1.25115
	AAGATGC	0.000710708	0.000656722	0.000576245	0.00114687	1.99025	0.000708994	1.23037	0.000822862	1.42797	0.000970782	1.47822	0.00073514	1.27574
	AAGATGG	0.000743224	0.000921117	0.000774191	0.000736413	0.951202	0.00151252	1.95368	0.00686183	8.86322	0.00220202	2.3906	0.00154529	1.99601
	AAGATGT	0.000859353	0.000844357	0.000822578	0.00020523	0.249496	0.000259964	0.316036	0.0006555	0.796885	0.000402519	0.476717	0.00010502	0.127672
	AAGATTA	0.00102503	0.00103626	0.000941346	0.00077263	0.820771	0.000968958	1.02933	0.00153415	1.62974	0.0011602	1.11961	0.000960182	1.02001
	AAGATTC	0.000706063	0.000759068	0.000681816	0.000953715	1.39879	0.000248148	0.363951	0.0011018	1.61597	0.00208363	2.74498	0.000255048	0.374072
	AAGATTG	0.000789675	0.000878472	0.00092815	0.000193157	0.20811	0.000638094	0.687491	0.000292883	0.315556	0.000662973	0.754689	0.000720137	0.775884
	AAGATTT	0.000836127	0.000754804	0.000914953	0.000603617	0.659724	0.000484479	0.529512	0.000292883	0.320107	0.000355164	0.470538	0.000225043	0.245961
	AAGCAAA	0.0011938	0.000938174	0.000901757	0.000820919	0.910355	0.00102804	1.14004	0.000585766	0.649583	0.00059194	0.630949	0.000705134	0.781956
	AAGCAAC	0.000942965	0.000682309	0.000892959	0.000760557	0.851727	0.000531745	0.595487	0.00210597	2.35841	0.00161008	2.35975	0.00100519	1.12569
	AAGCAAG	0.000808256	0.000665251	0.000747798	0.000700196	0.936343	0.000744443	0.995513	0.000237096	0.317058	0.000355164	0.53388	0.000975185	1.30408
	AAGCAAT	0.00091974	0.000968025	0.00092815	0.0012676	1.36572	0.00068536	0.738416	0.000460245	0.495873	0.000615618	0.635952	0.000780148	0.840541
	AAGCACA	0.000932127	0.00104905	0.000848971	0.000700196	0.824758	0.000649911	0.765528	0.000390511	0.459981	0.000378842	0.361129	0.000660125	0.777559
	AAGCACC	0.000831482	0.000874208	0.000756596	0.000905425	1.19671	0.000921692	1.21821	0.00108785	1.43782	0.000520907	0.595862	0.000540103	0.713859
	AAGCACG	0.000651869	0.000588491	0.000734602	0.000905425	1.23254	0.00079171	1.07774	0.000878649	1.19609	0.000236776	0.402344	0.0010652	1.45004
	AAGCACT	0.000857804	0.000891266	0.000717007	0.000482893	0.673485	0.000319047	0.444971	0.000195255	0.27232	0.000213098	0.239096	0.000285054	0.397561
	AAGCAGA	0.000729288	0.000678044	0.000563048	0.000507038	0.900524	0.000508112	0.902431	0.000251043	0.445863	0.000947104	1.39682	0.000255048	0.452978
	AAGCAGC	0.000492386	0.000541582	0.00048387	0.000953715	1.97102	0.000590828	1.22105	0.000460245	0.951175	0.000307809	0.568351	0.000615117	1.27125
	AAGCAGG	0.000685934	0.000490409	0.000686215	0.000313881	0.457409	0.000283597	0.413278	0.000167362	0.243891	0.000307809	0.627657	0.000300057	0.437264
	AAGCAGT	0.000746321	0.000737746	0.000760995	0.000627762	0.824922	0.000543562	0.714278	0.000209202	0.274906	0.00153904	2.08614	0.00063012	0.828021
	AAGCATA	0.0010018	0.000963761	0.000945745	0.000688123	0.727599	0.000531745	0.56225	0.000334723	0.353926	0.00146801	1.52321	0.000570108	0.602814
	AAGCATC	0.000741676	0.0006354	0.000642227	0.000458749	0.71431	0.000319047	0.496783	0.000153415	0.23888	0.000473552	0.745282	0.000150029	0.233607
	AAGCATG	0.000749417	0.000891266	0.000870965	0.000615689	0.706904	0.00102804	1.18035	0.000808915	0.928757	0.000378842	0.42506	0.000660125	0.757924
	AAGCATT	0.000893417	0.000861415	0.000659822	0.000350098	0.530594	0.000496296	0.752166	0.000125521	0.190235	0.00134962	1.56675	0.000570108	0.864033
	AAGCCAA	0.000851611	0.000729217	0.000800584	0.000507038	0.633335	0.00068536	0.856075	0.00069734	0.871039	0.000520907	0.714338	0.00031506	0.393537
	AAGCCAC	0.000385547	0.000319832	0.000382697	0.000458749	1.19873	0.000271781	0.710173	0.000516032	1.34841	0.000260454	0.814345	0.000270051	0.705653
	AAGCCAG	0.00062245	0.000575698	0.000677417	0.000796774	1.17619	0.000909875	1.34315	0.0006555	0.967646	0.000213098	0.370157	0.00121523	1.79392
	AAGCCAT	0.000710708	0.00052026	0.000624632	0.000241447	0.386543	0.000460846	0.737788	0.00198045	3.17058	0.00184685	3.54986	0.000465088	0.74458
	AAGCCCA	0.000913546	0.00110449	0.000818179	0.00106237	1.29845	0.00128801	1.57423	0.00069734	0.852307	0.00108917	0.986132	0.00094518	1.15522
	AAGCCCC	0.00103432	0.00097229	0.000985334	0.000507038	0.514585	0.000614461	0.623607	0.000460245	0.467095	0.000236776	0.243524	0.000435083	0.441558
	AAGCCCG	0.000707611	0.000733482	0.00066862	0.000941642	1.40834	0.00154797	2.31517	0.00412825	6.17429	0.000284131	0.387373	0.00139527	2.08678
	AAGCCCT	0.000815998	0.000827299	0.000690614	0.000917498	1.32852	0.00075626	1.09505	0.000390511	0.565454	0.000639295	0.77275	0.00129025	1.86826
	AAGCCGA	0.000585289	0.000464823	0.000488268	0.00092957	1.90381	0.000980774	2.00868	0.000362617	0.742659	0.000307809	0.662207	0.00111021	2.27377
	AAGCCGC	0.000408773	0.000417914	0.000263929	0.000132796	0.50315	0.000189065	0.716348	0.000264989	1.00402	0.000544585	1.3031	7.50143e-05	0.284222
	AAGCCGG	0.000571353	0.000430707	0.000541054	0.00036217	0.669379	0.000354497	0.655197	0.000362617	0.670205	0.000142066	0.329843	0.000540103	0.998241
	AAGCCGT	0.000630192	0.000550111	0.000541054	0.000398387	0.736317	0.00041358	0.764396	0.000767074	1.41774	0.000994459	1.80774	0.000435083	0.804139
	AAGCCTA	0.000822191	0.000823035	0.000747798	0.00195572	2.6153	0.00115802	1.54858	0.00230122	3.07733	0.000260454	0.316455	0.00132025	1.76552
	AAGCCTC	0.000579095	0.000695102	0.000677417	0.000386315	0.570276	0.000295414	0.436089	0.0010739	1.58529	0.000378842	0.545016	0.000225043	0.332207
	AAGCCTG	0.000665805	0.000742011	0.000796185	0.000953715	1.19786	0.000992591	1.24668	0.000334723	0.420409	0.000426197	0.574381	0.00102019	1.28135
	AAGCCTT	0.000854707	0.000840092	0.000813781	0.0005674	0.697239	0.000803526	0.987399	0.000195255	0.239936	0.000828716	0.986458	0.000690131	0.848056
	AAGCGAA	0.000767998	0.000788919	0.000637828	0.000277664	0.435327	0.000697177	1.09305	0.000292883	0.459188	0.000189421	0.240102	0.000885168	1.38778
	AAGCGAC	0.000436644	0.000409385	0.000365102	0.000338025	0.925839	0.000259964	0.712033	0.000404457	1.10779	0.000189421	0.462696	0.000810154	2.21898
	AAGCGAG	0.000462967	0.000498938	0.000576245	0.000169013	0.2933	0.000236331	0.410123	0.00030683	0.532464	0.000331486	0.664384	0.000465088	0.807102
	AAGCGAT	0.000642579	0.000626871	0.000651024	0.000398387	0.611939	0.000330864	0.50822	0.000111574	0.171383	0.0011602	1.85078	0.000405077	0.622215
	AAGCGCA	0.000424257	0.000388063	0.00044428	0.000217302	0.48911	0.000224515	0.505345	0.000292883	0.65923	0.000236776	0.610148	0.000225043	0.506533
	AAGCGCC	0.000270967	0.000200428	0.000202345	0.000289736	1.43189	0.000165432	0.817571	0.000334723	1.65422	0.000331486	1.65389	0.000165031	0.815592
	AAGCGCG	0.000236903	0.000247337	0.000246334	0.000265591	1.07818	0.000177248	0.719546	0.000292883	1.18897	9.47104e-05	0.382921	0.000300057	1.21809
	AAGCGCT	0.000422709	0.000417914	0.000457477	0.000482893	1.05556	0.000531745	1.16234	0.000209202	0.457296	0.000213098	0.50991	0.00063012	1.37738
	AAGCGGA	0.000594579	0.000622607	0.000466274	0.000736413	1.57935	0.000283597	0.60822	0.000223149	0.478579	0.000165743	0.266209	0.000450086	0.965281
	AAGCGGC	0.000322064	0.000315568	0.000347506	0.000132796	0.382139	0.000153615	0.44205	0.00178519	5.13715	0.00151537	4.80203	0.000195037	0.561248
	AAGCGGG	0.000560515	0.000622607	0.000655423	0.00127967	1.95243	0.00144162	2.19953	0.000390511	0.595814	0.000236776	0.380298	0.0010652	1.62521
	AAGCGGT	0.000597676	0.000626871	0.000541054	0.000289736	0.535503	0.000224515	0.414958	0.000237096	0.438211	0.000307809	0.491024	0.000165031	0.305018
	AAGCGTA	0.000738579	0.000665251	0.000611435	0.00015694	0.256675	0.000425396	0.695734	0.00061366	1.00364	0.000805039	1.21013	0.000390074	0.637965
	AAGCGTC	0.000435096	0.000460558	0.000378298	0.000579472	1.53179	0.000567195	1.49933	0.000292883	0.774212	0.00149169	3.23887	0.0005251	1.38806
	AAGCGTG	0.000554321	0.000575698	0.00059384	0.00092957	1.56535	0.00126437	2.12915	0.00309619	5.21385	0.000852394	1.48063	0.00111021	1.86955
	AAGCGTT	0.000696772	0.000776126	0.000822578	0.000494966	0.601725	0.000248148	0.301671	0.000195255	0.23737	0.000165743	0.213552	0.000270051	0.328299
	AAGCTAA	0.000888772	0.000742011	0.000848971	0.00109858	1.29402	0.000827159	0.974308	0.00112969	1.33066	0.000331486	0.446741	0.00118523	1.39607
	AAGCTAC	0.000746321	0.000729217	0.00070381	0.000301808	0.428821	0.000389946	0.554051	0.00270568	3.84433	0.000213098	0.292229	0.000390074	0.554232
	AAGCTAG	0.000654966	0.000652458	0.000769792	0.000181085	0.235239	0.000189065	0.245605	0.00177124	2.30094	0.000970782	1.48788	0.000225043	0.292342
	AAGCTAT	0.000781933	0.000776126	0.000822578	0.000808847	0.983307	0.000626278	0.761359	0.0006555	0.796885	0.00059194	0.762686	0.00100519	1.222
	AAGCTCA	0.000713805	0.000729217	0.000826977	0.000386315	0.467141	0.000259964	0.314355	0.000362617	0.438485	0.000473552	0.649398	0.000450086	0.544254
	AAGCTCC	0.000712256	0.000660986	0.000545453	0.00136417	2.50099	0.000496296	0.909878	0.000711287	1.30403	0.00127859	1.93437	0.00109521	2.00789
	AAGCTCG	0.000492386	0.000515996	0.000646626	0.000917498	1.4189	0.000567195	0.877161	0.000209202	0.323529	0.000284131	0.550646	0.000600114	0.92807
	AAGCTCT	0.000658063	0.000614078	0.000571846	0.000639834	1.11889	0.00129982	2.27303	0.000195255	0.341447	0.000757683	1.23386	0.00121523	2.1251
	AAGCTGA	0.000761804	0.000686573	0.000747798	0.000494966	0.661897	0.000508112	0.679477	0.000251043	0.335709	0.000662973	0.965626	0.0005251	0.702194
	AAGCTGC	0.000552773	0.000490409	0.000602638	0.000229374	0.380618	0.000366313	0.60785	0.000460245	0.763717	0.000307809	0.627657	0.000285054	0.473011
	AAGCTGG	0.000681289	0.000669515	0.000615834	0.00127967	2.07794	0.000638094	1.03615	0.000725234	1.17765	0.000165743	0.247557	0.00108021	1.75405
	AAGCTGT	0.000730837	0.000776126	0.000760995	0.000736413	0.967697	0.000838976	1.10247	0.000167362	0.219925	0.000781361	1.00674	0.000765145	1.00545
	AAGCTTA	0.000809804	0.000742011	0.000809382	0.00108651	1.3424	0.00121711	1.50375	0.000251043	0.310166	0.00059194	0.797752	0.000675128	0.834128
	AAGCTTC	0.000667353	0.000601284	0.000558649	0.000458749	0.821175	0.000189065	0.338432	6.9734e-05	0.124826	0.000710328	1.18135	0.00021004	0.375978
	AAGCTTG	0.000579095	0.000609813	0.000620233	0.000434604	0.700711	0.000732627	1.18121	0.000376564	0.607133	0.000994459	1.63076	0.000435083	0.701483
	AAGCTTT	0.000723095	0.000737746	0.000752197	0.000217302	0.28889	0.000153615	0.204222	0.000125521	0.166873	0.000355164	0.481418	0.00021004	0.279235
	AAGGAAA	0.00129445	0.00103626	0.000954543	0.0011348	1.18884	0.00153615	1.60931	0.00132495	1.38804	0.00104181	1.00536	0.00136526	1.43028
	AAGGAAC	0.000902707	0.00101493	0.000800584	0.000591545	0.738891	0.00186702	2.33207	0.0017294	2.16018	0.000923427	0.909839	0.00135026	1.68659
	AAGGAAG	0.000829933	0.000729217	0.000848971	0.000700196	0.824758	0.00138254	1.62849	0.000753128	0.887106	0.000899749	1.23386	0.0010652	1.2547
	AAGGAAT	0.000975481	0.000831564	0.000985334	0.000639834	0.649357	0.000555378	0.563645	0.00122732	1.24559	0.000331486	0.39863	0.000435083	0.441558
	AAGGACA	0.000921288	0.00081877	0.00105132	0.00146075	1.38945	0.0017134	1.62977	0.00331934	3.15732	0.000757683	0.925392	0.00198038	1.88371
	AAGGACC	0.000850062	0.000690837	0.000800584	0.000700196	0.874606	0.000649911	0.811796	0.000334723	0.418099	0.00229673	3.32456	0.00094518	1.18061
	AAGGACG	0.000654966	0.000690837	0.000646626	0.00119516	1.8483	0.00079171	1.22437	0.000502085	0.776469	0.00324383	4.69551	0.00141027	2.18096
	AAGGACT	0.000781933	0.000729217	0.000848971	0.0012676	1.4931	0.00173703	2.04605	0.00132495	1.56065	0.000947104	1.2988	0.00175533	2.0676
	AAGGAGA	0.00073703	0.00071216	0.000690614	0.00176256	2.55217	0.0014298	2.07034	0.00209202	3.02922	0.000568263	0.797943	0.00171032	2.47653
	AAGGAGC	0.000514063	0.000498938	0.000492667	0.000350098	0.710617	0.000638094	1.29518	0.000502085	1.01912	0.000710328	1.42368	0.000750143	1.52262
	AAGGAGG	0.00061316	0.000669515	0.000752197	0.00189536	2.51976	0.000484479	0.644085	0.000557872	0.741657	0.000639295	0.954863	0.00084016	1.11694
	AAGGAGT	0.000682837	0.000729217	0.000695013	0.000241447	0.347399	0.000389946	0.561064	0.000404457	0.581943	0.000189421	0.259759	0.000135026	0.194278
	AAGGATA	0.000963094	0.000976554	0.000866566	0.00173842	2.0061	0.00137072	1.58178	0.000334723	0.386264	0.00153904	1.57599	0.00118523	1.36773
	AAGGATC	0.000579095	0.000541582	0.000457477	0.000313881	0.686113	0.000248148	0.542427	0.000125521	0.274377	0.000165743	0.306035	0.000165031	0.360743
	AAGGATG	0.000795869	0.000797448	0.000945745	0.000712268	0.753129	0.000732627	0.774656	0.000516032	0.545635	0.000260454	0.326609	0.000930177	0.983539
	AAGGATT	0.000805159	0.000763333	0.000862168	0.000845064	0.980162	0.00102804	1.19239	0.000195255	0.22647	0.000520907	0.682412	0.00094518	1.09628
	AAGGCAA	0.000860901	0.000891266	0.000717007	0.000470821	0.656648	0.000850792	1.18659	0.00034867	0.486286	0.000544585	0.611024	0.000360068	0.502183
	AAGGCAC	0.00066116	0.000622607	0.000589441	0.000820919	1.39271	0.000508112	0.862023	0.000376564	0.638849	0.000118388	0.190149	0.000465088	0.789033
	AAGGCAG	0.000602321	0.000643929	0.000607036	0.000132796	0.218761	0.000307231	0.506116	0.00126916	2.09075	0.000355164	0.551558	0.000240046	0.395439
	AAGGCAT	0.000794321	0.000716424	0.000664221	0.000422532	0.636131	0.000366313	0.551493	0.00174335	2.62466	0.000307809	0.429646	0.000495094	0.745376
	AAGGCCA	0.000752514	0.000656722	0.000567447	0.000965787	1.70199	0.00133527	2.35312	0.000362617	0.639032	0.000402519	0.612922	0.00132025	2.32665
	AAGGCCC	0.000781933	0.000639664	0.00059384	0.000338025	0.56922	0.000543562	0.915334	0.00034867	0.587145	0.000236776	0.370157	0.000450086	0.757924
	AAGGCCG	0.000476902	0.000366741	0.000365102	0.000253519	0.69438	0.000496296	1.35934	0.000251043	0.687596	0.000142066	0.387373	0.000330063	0.90403
	AAGGCCT	0.000701418	0.000643929	0.000791787	0.000241447	0.304939	0.000957141	1.20884	0.000334723	0.422744	0.000213098	0.330935	0.000690131	0.871613
	AAGGCGA	0.000484644	0.000447765	0.000356304	0.000386315	1.08423	0.000259964	0.729614	0.000209202	0.587145	0.000307809	0.687434	0.000225043	0.631603
	AAGGCGC	0.000247741	0.000277188	0.000197947	0.000217302	1.09778	0.000212698	1.07452	0.000223149	1.12732	0.000378842	1.36673	0.000180034	0.909509
	AAGGCGG	0.000391741	0.000345419	0.000461875	0.000422532	0.914818	0.000248148	0.537261	0.000237096	0.513333	0.000402519	1.16531	0.000180034	0.389789
	AAGGCGT	0.000486192	0.000571433	0.000554251	0.000434604	0.784129	0.000319047	0.575637	0.00334723	6.03921	0.00421461	7.37551	0.000690131	1.24516
	AAGGCTA	0.000788127	0.000767597	0.000664221	0.00336818	5.07088	0.00198518	2.98874	0.000153415	0.23097	0.000639295	0.832853	0.00222042	3.3429
	AAGGCTC	0.000571353	0.000554376	0.00062903	0.00125552	1.99597	0.00102804	1.63433	0.000892596	1.419	0.00049723	0.896918	0.000825157	1.31179
	AAGGCTG	0.00066116	0.000592756	0.000633429	0.00072434	1.14352	0.000567195	0.895435	0.000683394	1.07888	0.00217834	3.67494	0.00073514	1.16057
	AAGGCTT	0.000747869	0.000848621	0.000734602	0.0011348	1.54478	0.00106349	1.44771	0.000334723	0.455653	0.0011602	1.36716	0.000405077	0.551424
	AAGGGAA	0.000874836	0.000835828	0.000774191	0.000386315	0.498991	0.000567195	0.732629	0.00108785	1.40514	0.000284131	0.33994	0.000600114	0.77515
	AAGGGAC	0.000743224	0.000699366	0.000747798	0.000712268	0.952487	0.000992591	1.32735	0.00248253	3.31979	0.000686651	0.981818	0.00121523	1.62508
	AAGGGAG	0.000667353	0.000652458	0.000673019	0.00185914	2.76239	0.00165432	2.45806	0.00170151	2.52818	0.000544585	0.834667	0.00135026	2.00627
	AAGGGAT	0.00081445	0.000660986	0.000708209	0.0005674	0.801176	0.000472662	0.667405	0.000376564	0.531713	0.000331486	0.501503	0.000780148	1.10158
	AAGGGCA	0.000760256	0.000707895	0.000699411	0.000482893	0.690428	0.00037813	0.54064	0.000739181	1.05686	0.000710328	1.00344	0.000510097	0.729323
	AAGGGCC	0.000551224	0.000533054	0.000475072	0.000313881	0.660702	0.000224515	0.472591	0.00101812	2.14308	0.00165743	3.10932	0.000375071	0.789504
	AAGGGCG	0.000475354	0.000477616	0.000536655	0.000253519	0.472406	0.000153615	0.286246	0.000153415	0.285872	0.000402519	0.842768	0.000255048	0.475256
	AAGGGCT	0.000653418	0.000626871	0.00066862	0.00115894	1.73334	0.000590828	0.883653	0.000320777	0.479759	0.000970782	1.54861	0.00108021	1.61557
	AAGGGGA	0.000761804	0.000776126	0.000844572	0.000543255	0.643231	0.000649911	0.769515	0.000529979	0.627511	0.000402519	0.518626	0.000615117	0.728318
	AAGGGGC	0.000575999	0.000490409	0.000571846	0.000531183	0.928892	0.000779893	1.36382	0.000334723	0.585338	0.000426197	0.869064	0.000450086	0.787075
	AAGGGGG	0.000764901	0.000882737	0.000914953	0.000820919	0.897225	0.000968958	1.05902	0.000920489	1.00605	0.00120756	1.36797	0.000855162	0.934651
	AAGGGGT	0.000774192	0.000814506	0.00085337	0.000422532	0.495133	0.000555378	0.650806	0.000376564	0.441267	0.000331486	0.406979	0.000450086	0.527421
	AAGGGTA	0.000918191	0.000848621	0.000910555	0.000410459	0.45078	0.000579011	0.635889	0.000390511	0.428871	0.000402519	0.474321	0.000645123	0.708494
	AAGGGTC	0.000682837	0.000686573	0.00062903	0.001002	1.59293	0.000543562	0.864126	0.00034867	0.554298	0.000118388	0.172433	0.000360068	0.572418
	AAGGGTG	0.000749417	0.000865679	0.000734602	0.000579472	0.788825	0.000389946	0.530827	0.00145047	1.9745	0.00130227	1.50433	0.000645123	0.878193
	AAGGGTT	0.000856256	0.000912588	0.000950144	0.00144868	1.5247	0.000921692	0.970055	0.0006555	0.689895	0.000734006	0.804313	0.000900171	0.947405
	AAGGTAA	0.00106838	0.000959496	0.000906156	0.000398387	0.439645	0.000508112	0.560734	0.00270568	2.98589	0.000449875	0.468865	0.000285054	0.314575
	AAGGTAC	0.000865546	0.000759068	0.000906156	0.000603617	0.666129	0.000957141	1.05627	0.000725234	0.800341	0.000189421	0.249544	0.00084016	0.927169
	AAGGTAG	0.000693676	0.000904059	0.000800584	0.000893353	1.11588	0.00118166	1.47599	0.00225938	2.82217	0.000236776	0.261903	0.00109521	1.36801
	AAGGTAT	0.000857804	0.000950968	0.000730203	0.00149697	2.05007	0.00139435	1.90954	0.00121337	1.66169	0.00291235	3.06251	0.00171032	2.34226
	AAGGTCA	0.000746321	0.000784655	0.000734602	0.000253519	0.345111	0.000236331	0.321713	0.000334723	0.455653	0.000662973	0.844923	0.000225043	0.306347
	AAGGTCC	0.000710708	0.000695102	0.000725804	0.000591545	0.815019	0.000543562	0.748909	0.000195255	0.269019	0.000544585	0.783461	0.000720137	0.992191
	AAGGTCG	0.000569805	0.000609813	0.00062903	0.000422532	0.671719	0.00037813	0.601131	8.36808e-05	0.133031	9.47104e-05	0.155311	0.000225043	0.357761
	AAGGTCT	0.000685934	0.000754804	0.000747798	0.000241447	0.322877	0.00148889	1.99103	0.000153415	0.205155	0.000331486	0.439169	0.000855162	1.14357
	AAGGTGA	0.000763353	0.000784655	0.000571846	0.00077263	1.35112	0.000779893	1.36382	0.000278936	0.487782	0.000284131	0.36211	0.000600114	1.04943
	AAGGTGC	0.000560515	0.000626871	0.000611435	0.000651906	1.06619	0.00115802	1.89394	0.00034867	0.570249	0.000331486	0.528795	0.00111021	1.81575
	AAGGTGG	0.000758708	0.000823035	0.00070381	0.000458749	0.651808	0.00079171	1.12489	0.000264989	0.376507	0.000970782	1.17952	0.000510097	0.724765
	AAGGTGT	0.000817546	0.000878472	0.000879763	0.00103822	1.18011	0.000980774	1.11482	0.000237096	0.2695	0.00123124	1.40156	0.000795151	0.903824
	AAGGTTA	0.000860901	0.00089553	0.000923751	0.00109858	1.18926	0.000980774	1.06173	0.000488138	0.528431	0.00303073	3.38429	0.000975185	1.05568
	AAGGTTC	0.000642579	0.000720688	0.000699411	0.000603617	0.863035	0.000661727	0.94612	0.000111574	0.159526	0.00111285	1.54415	0.00117022	1.67315
	AAGGTTG	0.000726192	0.000989347	0.000919352	0.000615689	0.669699	0.000460846	0.501272	0.000251043	0.273065	0.000213098	0.215393	0.000450086	0.489568
	AAGGTTT	0.000884127	0.00089553	0.000870965	0.000253519	0.291078	0.000224515	0.257777	6.9734e-05	0.0800652	0.000662973	0.740313	0.000225043	0.258383
	AAGTAAA	0.00150348	0.00127933	0.0011085	0.00182292	1.64449	0.0016425	1.48173	0.000864702	0.780064	0.00059194	0.462696	0.00160531	1.44818
	AAGTAAC	0.00105445	0.00102773	0.00092815	0.000639834	0.689365	0.000815343	0.87846	0.00121337	1.3073	0.00120756	1.17498	0.000615117	0.662734
	AAGTAAG	0.000918191	0.000912588	0.000897358	0.00101408	1.13007	0.000815343	0.908603	0.000251043	0.279757	0.000260454	0.285401	0.000990188	1.10345
	AAGTAAT	0.00112722	0.000968025	0.000848971	0.000748485	0.881638	0.000543562	0.640259	0.00108785	1.28138	0.000426197	0.440275	0.000660125	0.777559
	AAGTACA	0.00105445	0.00112154	0.00101613	0.00118309	1.16431	0.00119347	1.17453	0.00147836	1.4549	0.00210731	1.87893	0.00124524	1.22547
	AAGTACC	0.000907352	0.000985083	0.00101173	0.00149697	1.47962	0.000649911	0.642377	0.000502085	0.496265	0.000331486	0.336506	0.000915174	0.904566
	AAGTACG	0.000791224	0.000767597	0.00104252	0.000977859	0.937978	0.00041358	0.396712	0.000292883	0.280938	0.000213098	0.277618	0.000810154	0.777112
	AAGTACT	0.000930578	0.00100641	0.000809382	0.000289736	0.357972	0.00034268	0.423385	0.000167362	0.206777	0.000118388	0.117635	0.000225043	0.278043
	AAGTAGA	0.000930578	0.00085715	0.000950144	0.000325953	0.343057	0.000496296	0.522337	0.000292883	0.308251	0.000189421	0.220989	0.000345066	0.363172
	AAGTAGC	0.00067045	0.000609813	0.000725804	0.00137625	1.89617	0.000945325	1.30245	0.000251043	0.345882	0.00101814	1.66959	0.00063012	0.868167
	AAGTAGG	0.000735482	0.000695102	0.000747798	0.000579472	0.774904	0.00125256	1.67499	0.000446298	0.596816	0.000355164	0.510953	0.00168032	2.24702
	AAGTAGT	0.000809804	0.00078039	0.000796185	0.000289736	0.363905	0.000673544	0.845964	0.000516032	0.64813	0.00196524	2.51828	0.00042008	0.527616
	AAGTATA	0.00119225	0.0010192	0.00102052	0.000531183	0.5205	0.000850792	0.833681	0.0006555	0.642316	0.000449875	0.4414	0.00084016	0.823262
	AAGTATC	0.00081445	0.00081877	0.000708209	0.000374242	0.528435	0.000519929	0.734146	0.000362617	0.51202	0.00108917	1.33025	0.000600114	0.847368
	AAGTATG	0.000885675	0.000844357	0.000976537	0.000253519	0.25961	0.000283597	0.290411	0.00034867	0.357048	0.000189421	0.224337	0.000285054	0.291903
	AAGTATT	0.000949159	0.000950968	0.000818179	0.0012676	1.54929	0.000886242	1.08319	0.000725234	0.8864	0.000473552	0.497969	0.000810154	0.990191
	AAGTCAA	0.000908901	0.000827299	0.000804983	0.000458749	0.569886	0.000259964	0.322944	0.000195255	0.242558	0.000189421	0.228963	0.000240046	0.2982
	AAGTCAC	0.000721547	0.000784655	0.000681816	0.000796774	1.16861	0.000531745	0.779895	0.000195255	0.286375	0.000213098	0.271582	0.000705134	1.0342
	AAGTCAG	0.000642579	0.000678044	0.000844572	0.000338025	0.400233	0.000118166	0.139912	0.000223149	0.264215	0.000165743	0.244443	0.000135026	0.159875
	AAGTCAT	0.00077574	0.000814506	0.000782989	0.00020523	0.262111	0.000496296	0.633847	0.00364012	4.649	0.000284131	0.348839	0.000660125	0.843084
	AAGTCCA	0.000800514	0.000844357	0.000897358	0.00105029	1.17043	0.000626278	0.697913	0.000543925	0.606141	0.000899749	1.0656	0.000495094	0.551724
	AAGTCCC	0.000904256	0.000942439	0.000862168	0.000398387	0.462076	0.000200882	0.232996	0.000334723	0.388235	0.000402519	0.427104	0.00021004	0.243618
	AAGTCCG	0.000667353	0.000584227	0.000664221	0.000181085	0.272628	0.000118166	0.177901	0.000181308	0.272964	0.000260454	0.445809	0.000195037	0.293633
	AAGTCCT	0.000723095	0.000759068	0.000870965	0.00220924	2.53654	0.00280052	3.21543	0.000334723	0.384313	0.000378842	0.499088	0.00195037	2.23932
	AAGTCGA	0.000575999	0.00048188	0.00070381	0.00092957	1.32077	0.000567195	0.805892	0.000167362	0.237794	0.000118388	0.245679	0.000495094	0.703448
	AAGTCGC	0.000447483	0.000439236	0.000439881	0.000289736	0.658669	0.000449029	1.0208	6.9734e-05	0.158529	0.00213098	4.85157	0.000570108	1.29605
	AAGTCGG	0.000658063	0.000592756	0.000567447	0.000519111	0.914818	0.00034268	0.603898	2.78936e-05	0.0491563	0.000118388	0.199725	0.000390074	0.687419
	AAGTCGT	0.000675095	0.00071216	0.000717007	0.00140039	1.95311	0.00124074	1.73044	0.000251043	0.350126	0.00156272	2.19434	0.00100519	1.40193
	AAGTCTA	0.000828385	0.000776126	0.000914953	0.000881281	0.963197	0.000933508	1.02028	8.36808e-05	0.0914591	0.000331486	0.427104	0.000660125	0.721485
	AAGTCTC	0.000597676	0.000716424	0.000637828	0.000277664	0.435327	0.000153615	0.240841	0.000320777	0.50292	0.000805039	1.12369	0.000180034	0.282261
	AAGTCTG	0.000732385	0.000716424	0.000796185	9.65787e-05	0.121302	0.000153615	0.192939	0.000195255	0.245238	0.00314912	4.39561	0.000180034	0.226121
	AAGTCTT	0.000786579	0.000831564	0.000717007	0.000289736	0.404091	0.000212698	0.296647	0.000125521	0.175063	0.000923427	1.11047	0.000195037	0.272016
	AAGTGAA	0.00104826	0.000776126	0.000826977	0.000965787	1.16785	0.00072081	0.87162	0.000529979	0.640863	0.00187053	2.41009	0.000915174	1.10665
	AAGTGAC	0.000701418	0.000788919	0.000686215	0.000869208	1.26667	0.00107531	1.56701	0.00034867	0.508106	0.000165743	0.210089	0.000645123	0.940117
	AAGTGAG	0.000690579	0.000690837	0.000725804	0.000591545	0.815019	0.00106349	1.46526	0.00191071	2.63255	0.000260454	0.377012	0.000975185	1.34359
	AAGTGAT	0.000798966	0.000823035	0.000769792	0.000796774	1.03505	0.000862609	1.12057	0.000376564	0.489176	0.000118388	0.143843	0.00117022	1.52018
	AAGTGCA	0.000716901	0.000823035	0.000659822	0.00112273	1.70156	0.00146525	2.22068	0.00157599	2.38851	0.00336222	4.08515	0.00124524	1.88723
	AAGTGCC	0.00052645	0.000622607	0.000563048	0.000217302	0.385939	0.000271781	0.482696	0.00203623	3.61645	0.00059194	0.950745	0.000510097	0.905956
	AAGTGCG	0.00046916	0.000618342	0.00062903	0.000277664	0.441415	0.000555378	0.882912	0.00034867	0.554298	0.00130227	2.10606	0.000450086	0.715523
	AAGTGCT	0.00071845	0.000720688	0.000765394	0.000579472	0.75709	0.000590828	0.771927	0.000111574	0.145774	0.00222569	3.08829	0.000795151	1.03888
	AAGTGGA	0.000797417	0.000759068	0.000690614	0.000338025	0.489457	0.000460846	0.667299	0.0006555	0.949156	0.000852394	1.12295	0.000510097	0.738614
	AAGTGGC	0.000558966	0.000588491	0.00051906	0.000482893	0.930323	0.000212698	0.409775	0.000209202	0.40304	0.00305441	5.19024	0.000195037	0.37575
	AAGTGGG	0.00077574	0.000716424	0.000857769	0.000338025	0.394075	0.000626278	0.730124	0.000320777	0.373966	0.00134962	1.88383	0.000720137	0.839547
	AAGTGGT	0.000777288	0.000810241	0.000774191	0.0019195	2.47936	0.000957141	1.23631	0.000223149	0.288235	0.00113653	1.4027	0.0010652	1.37589
	AAGTGTA	0.000893417	0.000946703	0.00085337	0.00200401	2.34835	0.00109894	1.28777	0.000334723	0.392237	0.00241512	2.55108	0.00136526	1.59984
	AAGTGTC	0.000647224	0.000823035	0.000734602	0.000555328	0.755957	0.000886242	1.20642	0.000125521	0.17087	0.000355164	0.43153	0.000810154	1.10285
	AAGTGTG	0.000817546	0.000938174	0.000954543	0.00119516	1.25208	0.0015716	1.64645	0.00267779	2.80531	0.00125491	1.33761	0.00150029	1.57173
	AAGTGTT	0.000853159	0.000908323	0.000954543	0.000555328	0.581773	0.000579011	0.606585	0.000195255	0.204554	0.000355164	0.391011	0.000615117	0.64441
	AAGTTAA	0.00104361	0.000887001	0.000980936	0.00134003	1.36607	0.00120529	1.22871	0.000167362	0.170614	0.00175214	1.97536	0.00123023	1.25414
	AAGTTAC	0.000874836	0.000869943	0.000822578	0.00108651	1.32086	0.000838976	1.01993	9.76276e-05	0.118685	0.000236776	0.272174	0.00162031	1.96979
	AAGTTAG	0.000769546	0.000844357	0.000712608	0.00127967	1.79575	0.000732627	1.02809	0.000334723	0.469716	0.000236776	0.280422	0.000990188	1.38953
	AAGTTAT	0.000936772	0.000904059	0.000870965	0.000953715	1.09501	0.00147707	1.6959	0.000320777	0.3683	0.000568263	0.628568	0.00138026	1.58475
	AAGTTCA	0.000755611	0.000831564	0.000831376	0.000241447	0.290418	0.000330864	0.397971	0.000125521	0.15098	0.000473552	0.569472	0.00021004	0.252641
	AAGTTCC	0.000685934	0.000754804	0.000760995	0.00166598	2.18922	0.00141799	1.86333	0.000209202	0.274906	0.00241512	3.19966	0.00132025	1.7349
	AAGTTCG	0.000654966	0.000784655	0.000906156	0.000845064	0.932581	0.000449029	0.495532	0.000153415	0.169303	0.000307809	0.392286	0.000450086	0.496698
	AAGTTCT	0.000774192	0.000656722	0.000787388	0.00117102	1.48722	0.00137072	1.74085	0.000223149	0.283404	0.000118388	0.180271	0.00148528	1.88634
	AAGTTGA	0.000873288	0.000823035	0.000945745	0.000688123	0.727599	0.000567195	0.599733	0.000167362	0.176963	0.000355164	0.43153	0.000375071	0.396588
	AAGTTGC	0.000693676	0.000554376	0.000554251	0.00102615	1.85142	0.00144162	2.60103	0.00258016	4.65522	0.00059194	1.06776	0.00132025	2.38205
	AAGTTGG	0.000772643	0.000874208	0.000774191	0.000410459	0.530178	0.000401763	0.518945	0.000320777	0.414338	0.000473552	0.541693	0.0005251	0.678256
	AAGTTGT	0.000803611	0.000929645	0.000901757	0.00165391	1.8341	0.0016425	1.82145	0.000111574	0.12373	0.00262821	2.82711	0.000900171	0.998241
	AAGTTTA	0.000966191	0.00106184	0.000892959	0.000253519	0.283909	0.00041358	0.463156	0.000334723	0.374847	0.000213098	0.200687	0.000255048	0.285622
	AAGTTTC	0.000767998	0.000865679	0.000782989	0.00141246	1.80394	0.000732627	0.93568	0.000529979	0.676866	0.00151537	1.75049	0.000915174	1.16882
	AAGTTTG	0.00081445	0.000963761	0.000879763	0.000881281	1.00173	0.000484479	0.550693	0.0048256	5.48511	0.00246247	2.55506	0.000585111	0.665078
	AAGTTTT	0.000930578	0.000908323	0.000950144	0.000845064	0.889406	0.00100441	1.05711	0.000237096	0.249537	0.000355164	0.391011	0.00108021	1.13689
	AATAAAA	0.00274373	0.00213221	0.00167595	0.0022696	1.35422	0.00294232	1.75562	0.00207807	1.23994	0.0020126	0.9439	0.00199538	1.1906
	AATAAAC	0.00185806	0.00141579	0.00146041	0.00138832	0.950639	0.00140617	0.962863	0.000669447	0.458398	0.00059194	0.418099	0.00130525	0.893757
	AATAAAG	0.00152825	0.00135182	0.00135044	0.000941642	0.697288	0.00128801	0.95377	0.00160388	1.18768	0.000734006	0.542974	0.0010652	0.788784
	AATAAAT	0.00178683	0.00140726	0.00113929	0.000941642	0.826515	0.00125256	1.09941	0.000753128	0.661048	0.00139698	0.992693	0.00084016	0.73744
	AATAACA	0.00156232	0.00151814	0.00141202	0.000845064	0.598479	0.000909875	0.644379	0.00146441	1.03711	0.00111285	0.733035	0.000825157	0.584381
	AATAACC	0.00146632	0.00115566	0.00123167	0.00187121	1.51925	0.00174885	1.4199	0.00237096	1.925	0.00170479	1.47516	0.00160531	1.30336
	AATAACG	0.00112567	0.00105331	0.00107771	0.000555328	0.515285	0.000555378	0.515332	0.000390511	0.362352	0.000449875	0.427104	0.000495094	0.459395
	AATAACT	0.00115355	0.00113434	0.00114369	0.00272835	2.38556	0.00259964	2.27303	0.00096233	0.841424	0.000615618	0.542711	0.00217541	1.9021
	AATAAGA	0.00124955	0.00100641	0.000985334	0.000700196	0.710617	0.00140617	1.4271	0.000641553	0.651102	0.00134962	1.34103	0.000810154	0.822212
	AATAAGC	0.000915094	0.000682309	0.000730203	0.0005674	0.777044	0.00041358	0.56639	0.000237096	0.324698	0.000710328	1.04107	0.00042008	0.575292
	AATAAGG	0.00107303	0.000938174	0.000901757	0.000325953	0.361465	0.00102804	1.14004	0.000418404	0.463988	0.000260454	0.277618	0.000585111	0.648857
	AATAAGT	0.00105445	0.000985083	0.000901757	0.000217302	0.240976	0.000354497	0.393118	0.000292883	0.324791	0.000473552	0.480723	0.000255048	0.282835
	AATAATA	0.00168774	0.00110022	0.00113489	0.00108651	0.957367	0.00134709	1.18697	0.00105996	0.93397	0.00168111	1.52797	0.00135026	1.18976
	AATAATC	0.0011009	0.00101067	0.000901757	0.0021368	2.3696	0.0019261	2.13594	0.000892596	0.989841	0.00130227	1.28852	0.00181534	2.01312
	AATAATG	0.00120774	0.00121536	0.00105132	0.000398387	0.378941	0.000744443	0.708106	0.000446298	0.424513	0.00101814	0.837723	0.000825157	0.784879
	AATAATT	0.00120619	0.00105758	0.00104692	0.000651906	0.622691	0.000992591	0.948108	0.00069734	0.666089	0.00168111	1.58958	0.000705134	0.673533
	AATACAA	0.00151896	0.00137315	0.0011217	0.00143661	1.28074	0.0014298	1.27468	0.000683394	0.609249	0.000852394	0.62076	0.000975185	0.869383
	AATACAC	0.00123406	0.00123242	0.0010997	0.000688123	0.625735	0.000519929	0.47279	0.000488138	0.443882	0.000876071	0.710855	0.000405077	0.368351
	AATACAG	0.00102967	0.000950968	0.00107771	0.000422532	0.392065	0.00121711	1.12934	0.000920489	0.854116	0.000520907	0.547766	0.000570108	0.529
	AATACAT	0.00118142	0.00127506	0.0011261	0.0005674	0.503864	0.000567195	0.503682	0.000571819	0.507789	0.00187053	1.46701	0.000600114	0.532915
	AATACCA	0.00123251	0.00126227	0.00124926	0.000845064	0.67645	0.000992591	0.794541	0.000781021	0.625185	0.00220202	1.74449	0.000645123	0.516402
	AATACCC	0.00129445	0.00132624	0.00114809	0.0012676	1.10409	0.00124074	1.0807	0.000571819	0.498061	0.000615618	0.464184	0.0015603	1.35904
	AATACCG	0.000913546	0.00100641	0.00102492	0.000663979	0.647832	0.00116984	1.14139	0.000543925	0.530699	0.00106549	1.05871	0.000960182	0.936833
	AATACCT	0.0010049	0.00112154	0.000994132	0.00146075	1.46938	0.00119347	1.20052	0.000334723	0.336699	0.000165743	0.147781	0.00129025	1.29786
	AATACGA	0.00100335	0.000925381	0.00092815	0.00036217	0.390207	0.000307231	0.331014	0.000362617	0.390688	0.00104181	1.12582	0.000390074	0.420271
	AATACGC	0.000729288	0.000776126	0.000686215	0.000507038	0.738891	0.000389946	0.568257	0.00174335	2.54053	0.000899749	1.15928	0.000495094	0.721485
	AATACGG	0.000882578	0.000797448	0.000774191	0.00105029	1.35663	0.00190247	2.45736	0.00203623	2.63014	0.00134962	1.69243	0.000810154	1.04645
	AATACGT	0.000930578	0.00113007	0.000906156	0.00172634	1.90513	0.00107531	1.18667	0.00299856	3.3091	0.00142066	1.25714	0.00150029	1.65566
	AATACTA	0.00113496	0.00104052	0.000844572	0.000796774	0.943406	0.00128801	1.52504	0.000320777	0.379809	0.000189421	0.182044	0.000915174	1.08359
	AATACTC	0.00087174	0.00112581	0.000906156	0.00185914	2.05168	0.00113439	1.25187	0.000264989	0.292432	0.000284131	0.25238	0.00118523	1.30797
	AATACTG	0.00101419	0.000997876	0.00105572	0.000531183	0.50315	0.000768076	0.727541	0.000278936	0.264215	0.000828716	0.83048	0.000990188	0.937931
	AATACTT	0.00097703	0.00104052	0.000976537	0.000784702	0.803556	0.00125256	1.28265	0.00160388	1.64242	0.000473552	0.455111	0.00115522	1.18298
	AATAGAA	0.00130219	0.00104479	0.000958941	0.00137625	1.43517	0.00180793	1.88534	0.000432351	0.450863	0.000662973	0.634554	0.00142527	1.4863
	AATAGAC	0.000944514	0.00097229	0.00096334	0.00169013	1.75444	0.000980774	1.0181	0.000264989	0.275073	0.00239144	2.45959	0.00063012	0.654099
	AATAGAG	0.000834578	0.000767597	0.000835775	0.0005674	0.678891	0.000472662	0.565538	0.000292883	0.350433	0.00149169	1.94332	0.000390074	0.466722
	AATAGAT	0.0010018	0.00104905	0.000844572	0.000591545	0.700407	0.00125256	1.48306	0.000599713	0.710079	0.000473552	0.451411	0.00084016	0.994775
	AATAGCA	0.000949159	0.000929645	0.000782989	0.000796774	1.01761	0.00107531	1.37334	0.000543925	0.694678	0.000307809	0.331104	0.000975185	1.24547
	AATAGCC	0.000721547	0.000656722	0.000620233	0.000796774	1.28464	0.000945325	1.52415	0.000808915	1.30421	7.10328e-05	0.108163	0.00123023	1.9835
	AATAGCG	0.000628644	0.000601284	0.000589441	0.000265591	0.450582	0.000153615	0.260612	0.000181308	0.307594	0.000284131	0.472541	0.000180034	0.305432
	AATAGCT	0.00081445	0.000891266	0.000782989	0.00131588	1.68059	0.00168977	2.1581	0.000251043	0.320621	0.000189421	0.21253	0.00133525	1.70533
	AATAGGA	0.000963094	0.000827299	0.000708209	0.00243861	3.44335	0.00137072	1.93547	0.000264989	0.374168	0.000331486	0.400685	0.00117022	1.65237
	AATAGGC	0.000681289	0.000541582	0.000549852	0.000507038	0.922136	0.000508112	0.924089	0.00061366	1.11605	0.000236776	0.437193	0.000780148	1.41883
	AATAGGG	0.000786579	0.000643929	0.000813781	0.000808847	0.993937	0.000555378	0.682467	0.00451877	5.55281	0.00108917	1.69144	0.000615117	0.755876
	AATAGGT	0.000856256	0.000955232	0.0007434	0.000132796	0.178633	0.000212698	0.286115	0.00034867	0.469021	0.000284131	0.297447	0.000255048	0.343084
	AATAGTA	0.00104051	0.00101067	0.000884162	0.000784702	0.88751	0.00126437	1.43002	0.000418404	0.473221	0.000686651	0.679402	0.000990188	1.11992
	AATAGTC	0.000811353	0.000665251	0.000756596	0.000760557	1.00524	0.000827159	1.09326	0.000223149	0.294938	0.000165743	0.249144	0.000720137	0.951812
	AATAGTG	0.00106993	0.000950968	0.0007434	0.00072434	0.974362	0.00122892	1.65311	0.000502085	0.675391	0.00113653	1.19512	0.000720137	0.968708
	AATAGTT	0.000935223	0.000938174	0.00104692	0.000820919	0.784129	0.000449029	0.428906	0.0028312	2.70432	0.000876071	0.933805	0.000570108	0.544559
	AATATAA	0.00160722	0.00136888	0.00100293	0.000820919	0.818521	0.00151252	1.5081	0.00167362	1.66873	0.000639295	0.46702	0.000810154	0.807787
	AATATAC	0.00119071	0.00102346	0.00104692	0.000543255	0.518909	0.000555378	0.530489	0.00191071	1.82508	0.00156272	1.5269	0.000660125	0.630542
	AATATAG	0.00103587	0.000742011	0.000765394	0.000748485	0.977908	0.000602645	0.787365	0.00218965	2.86081	0.000213098	0.287191	0.000690131	0.901668
	AATATAT	0.00112413	0.00100641	0.000796185	0.000603617	0.758136	0.00068536	0.860805	0.00195255	2.45238	0.000284131	0.282323	0.000555105	0.697206
	AATATCA	0.00102348	0.000904059	0.000862168	0.000820919	0.952157	0.00263509	3.05636	0.00383537	4.44852	0.000426197	0.471426	0.00162031	1.87934
	AATATCC	0.00106219	0.000904059	0.000919352	0.00036217	0.393941	0.000579011	0.629804	0.000725234	0.788853	0.000449875	0.497616	0.0005251	0.571163
	AATATCG	0.000817546	0.00085715	0.000950144	0.000446676	0.470115	0.000389946	0.410408	0.00269173	2.83297	0.00049723	0.580096	0.000390074	0.410542
	AATATCT	0.000964643	0.000878472	0.000919352	0.000579472	0.630305	0.00152434	1.65805	0.000292883	0.318575	0.000307809	0.350391	0.000900171	0.979136
	AATATGA	0.0010978	0.000989347	0.000892959	0.00143661	1.60882	0.00118166	1.3233	0.00203623	2.28032	7.10328e-05	0.0717976	0.00111021	1.24329
	AATATGC	0.000898062	0.000797448	0.00085337	0.00189536	2.22103	0.00144162	1.68933	0.00449087	5.26251	0.000118388	0.148459	0.00144027	1.68775
	AATATGG	0.00083303	0.000950968	0.000994132	0.00072434	0.728616	0.000496296	0.499225	0.000822862	0.827719	0.000236776	0.248984	0.000615117	0.618748
	AATATGT	0.00101264	0.00103199	0.00106891	0.00165391	1.54728	0.00198518	1.8572	0.000418404	0.39143	0.000473552	0.458872	0.00187536	1.75445
	AATATTA	0.00119071	0.00102773	0.000884162	0.00106237	1.20155	0.000567195	0.641506	0.0006555	0.74138	0.000426197	0.414698	0.0005251	0.593896
	AATATTC	0.000989417	0.000887001	0.000884162	0.000748485	0.846548	0.000909875	1.02908	0.000278936	0.315481	0.000355164	0.40041	0.00117022	1.32354
	AATATTG	0.000953804	0.00101067	0.000892959	0.000301808	0.337987	0.000212698	0.238195	0.000264989	0.296754	0.000213098	0.210849	0.000225043	0.252019
	AATATTT	0.00108542	0.000993612	0.000813781	0.00130381	1.60217	0.00141799	1.74247	0.00125521	1.54245	0.000236776	0.238298	0.00204039	2.50729
	AATCAAA	0.00127896	0.00104052	0.000818179	0.00127967	1.56404	0.00146525	1.79087	0.00069734	0.852307	0.00286499	2.75342	0.0010352	1.26524
	AATCAAC	0.00101884	0.000980819	0.000914953	0.00222131	2.42779	0.00160705	1.75643	0.00239885	2.62183	0.000781361	0.796642	0.0021154	2.31203
	AATCAAG	0.000829933	0.000942439	0.000972138	0.000289736	0.29804	0.000177248	0.182328	0.000237096	0.243891	0.000449875	0.477351	0.000255048	0.262358
	AATCAAT	0.00110245	0.000968025	0.000980936	0.000434604	0.443051	0.000484479	0.493895	0.000292883	0.298575	0.000994459	1.02731	0.000300057	0.305889
	AATCACA	0.00108542	0.000942439	0.0011305	0.000917498	0.811589	0.000768076	0.679416	0.000557872	0.493476	0.000544585	0.577847	0.000780148	0.690094
	AATCACC	0.000901159	0.000861415	0.000923751	0.000820919	0.88868	0.000909875	0.984979	0.000320777	0.347254	0.00172847	2.00654	0.000795151	0.860785
	AATCACG	0.000692127	0.000643929	0.000923751	0.00105029	1.13699	0.000945325	1.02335	0.00167362	1.81176	0.00319648	4.96402	0.00112521	1.21809
	AATCACT	0.000837675	0.000908323	0.000840173	0.00246276	2.93125	0.00181975	2.16592	0.000808915	0.962795	0.000970782	1.06876	0.00198038	2.3571
	AATCAGA	0.000834578	0.000643929	0.000848971	0.000470821	0.554579	0.00102804	1.21093	0.000251043	0.295702	0.000686651	1.06635	0.00073514	0.865918
	AATCAGC	0.000713805	0.000733482	0.000607036	0.000398387	0.656282	0.000248148	0.408786	0.000237096	0.390579	0.000284131	0.387373	0.000255048	0.420154
	AATCAGG	0.000772643	0.000733482	0.000870965	0.00253519	2.91078	0.0017843	2.04865	0.000167362	0.192157	0.000142066	0.193687	0.00171032	1.96371
	AATCAGT	0.000839224	0.000767597	0.000884162	0.000555328	0.628084	0.000803526	0.9088	0.000292883	0.331255	0.000899749	1.17216	0.000750143	0.848422
	AATCATA	0.00105135	0.000925381	0.000831376	0.00111066	1.33592	0.00138254	1.66295	0.000292883	0.352287	0.00198892	2.1493	0.000855162	1.02861
	AATCATC	0.000826837	0.000767597	0.000686215	0.000169013	0.246297	0.000236331	0.344398	0.000264989	0.386161	0.00227305	2.96125	0.00010502	0.153042
	AATCATG	0.00082374	0.000882737	0.000976537	0.000410459	0.420322	0.000708994	0.726029	0.000362617	0.37133	0.000284131	0.321875	0.000660125	0.675986
	AATCATT	0.000922836	0.000980819	0.000809382	0.000144868	0.178986	0.000307231	0.379587	0.000376564	0.465249	0.00108917	1.11047	0.000255048	0.315115
	AATCCAA	0.00112258	0.00110022	0.00096334	0.00106237	1.10279	0.00129982	1.34929	0.000571819	0.59358	0.000473552	0.430415	0.00132025	1.37049
	AATCCAC	0.00091974	0.00078039	0.000818179	0.00164184	2.0067	0.00133527	1.632	0.000599713	0.732984	0.00378842	4.85451	0.00124524	1.52196
	AATCCAG	0.000853159	0.000690837	0.000787388	0.00072434	0.919928	0.000779893	0.990481	0.000418404	0.531383	0.000307809	0.445559	0.000705134	0.895536
	AATCCAT	0.000944514	0.00103626	0.000998531	0.000639834	0.640775	0.00068536	0.686369	0.00114364	1.14532	0.0020126	1.94218	0.000450086	0.450748
	AATCCCA	0.00104206	0.000985083	0.000958941	0.0013521	1.40999	0.00144162	1.50335	0.00128311	1.33804	0.00049723	0.504759	0.00135026	1.40807
	AATCCCC	0.00113187	0.00106184	0.00115249	0.000845064	0.733251	0.000614461	0.53316	0.000599713	0.520363	0.000781361	0.735854	0.000750143	0.650889
	AATCCCG	0.00076645	0.000805977	0.000813781	0.000265591	0.326367	0.000401763	0.493699	0.000446298	0.548425	0.00229673	2.84962	0.0005251	0.64526
	AATCCCT	0.000899611	0.000874208	0.000945745	0.000398387	0.421242	0.000555378	0.587239	0.000502085	0.530888	0.00049723	0.568777	0.000435083	0.460042
	AATCCGA	0.000840772	0.00078039	0.000642227	0.000434604	0.676714	0.000673544	1.04876	0.000976276	1.52014	0.000378842	0.485451	0.0005251	0.817623
	AATCCGC	0.000658063	0.000665251	0.000527858	0.000482893	0.914818	0.000460846	0.873049	0.00165967	3.14416	0.000307809	0.462696	0.000660125	1.25057
	AATCCGG	0.000653418	0.000724953	0.000717007	0.00105029	1.46483	0.00079171	1.10419	0.0017294	2.41198	0.000331486	0.457252	0.000975185	1.36008
	AATCCGT	0.000845417	0.000827299	0.000945745	0.000458749	0.485066	0.000732627	0.774656	0.000362617	0.383419	0.00175214	2.11791	0.000600114	0.634541
	AATCCTA	0.000983223	0.000963761	0.000796185	0.00134003	1.68306	0.000933508	1.17248	0.00341697	4.29167	0.000876071	0.909013	0.00138026	1.73359
	AATCCTC	0.000747869	0.000605549	0.000712608	0.000289736	0.406586	0.000283597	0.397971	0.000418404	0.587145	0.000544585	0.899324	0.000225043	0.315802
	AATCCTG	0.000811353	0.000925381	0.00102052	0.000615689	0.603306	0.000531745	0.521051	0.00178519	1.74929	0.00208363	2.25164	0.00084016	0.823262
	AATCCTT	0.000877933	0.00107464	0.000875364	0.000289736	0.330989	0.000460846	0.526462	0.000292883	0.334584	0.000757683	0.70506	0.000240046	0.274224
	AATCGAA	0.000811353	0.000899794	0.000673019	0.000700196	1.04038	0.000602645	0.895435	0.000167362	0.248673	0.000355164	0.394717	0.000615117	0.913967
	AATCGAC	0.000707611	0.000729217	0.000673019	0.000229374	0.340814	0.00075626	1.12368	0.000181308	0.269396	0.000118388	0.162349	0.000450086	0.668756
	AATCGAG	0.000600773	0.000720688	0.000673019	0.000603617	0.89688	0.000283597	0.421381	5.57872e-05	0.0828911	0.00151537	2.10267	0.000495094	0.735632
	AATCGAT	0.00082374	0.000737746	0.000826977	0.000639834	0.773702	0.000673544	0.814465	0.000292883	0.354161	0.000142066	0.192567	0.000885168	1.07037
	AATCGCA	0.000723095	0.000656722	0.000712608	0.00092957	1.30446	0.00172522	2.42099	0.000557872	0.78286	0.0013733	2.09115	0.00084016	1.17899
	AATCGCC	0.000538837	0.000515996	0.000492667	0.000277664	0.563593	0.000283597	0.575637	0.000557872	1.13235	0.00125491	2.43202	0.000510097	1.03538
	AATCGCG	0.000450579	0.000494674	0.000492667	0.000977859	1.98483	0.00174885	3.54976	8.36808e-05	0.169853	0.000213098	0.430786	0.00136526	2.77116
	AATCGCT	0.000713805	0.000669515	0.00066862	0.0014849	2.22084	0.0022806	3.4109	0.000460245	0.68835	7.10328e-05	0.106096	0.00219042	3.27603
	AATCGGA	0.000741676	0.000609813	0.000721406	0.000434604	0.602441	0.000543562	0.753476	0.000195255	0.27066	0.000260454	0.427104	0.000540103	0.748681
	AATCGGC	0.000549676	0.000434972	0.000510262	0.000132796	0.26025	0.000212698	0.416841	0.000209202	0.409989	0.000686651	1.57861	0.000150029	0.294022
	AATCGGG	0.000690579	0.00071216	0.000712608	0.000446676	0.626819	0.00037813	0.530628	0.000125521	0.176144	0.00156272	2.19434	0.000375071	0.526336
	AATCGGT	0.000733934	0.000784655	0.000642227	0.00144868	2.25571	0.00179612	2.7967	0.00034867	0.542908	0.000118388	0.150879	0.00112521	1.75205
	AATCGTA	0.000904256	0.000899794	0.000796185	0.000808847	1.0159	0.000933508	1.17248	0.00138073	1.73419	0.00111285	1.23678	0.000930177	1.16829
	AATCGTC	0.000752514	0.000695102	0.000651024	0.000845064	1.29805	0.0020679	3.17638	0.000264989	0.407034	0.000236776	0.340635	0.00133525	2.051
	AATCGTG	0.000701418	0.000793184	0.00092815	0.000748485	0.806427	0.000401763	0.432864	0.000502085	0.540953	0.00466449	5.88072	0.000450086	0.484928
	AATCGTT	0.000884127	0.000938174	0.000875364	0.000350098	0.399945	0.00107531	1.22841	0.000948383	1.08342	0.000236776	0.25238	0.000690131	0.788393
	AATCTAA	0.00092903	0.000908323	0.000782989	0.000422532	0.53964	0.000661727	0.84513	0.000432351	0.55218	0.000355164	0.391011	0.000555105	0.708957
	AATCTAC	0.000884127	0.000827299	0.00102052	0.000627762	0.615136	0.000708994	0.694734	0.000404457	0.396323	0.00146801	1.77446	0.000705134	0.690952
	AATCTAG	0.00077574	0.000707895	0.000686215	0.000676051	0.985188	0.00101622	1.48091	0.000278936	0.406485	0.00123124	1.73929	0.000915174	1.33365
	AATCTAT	0.000846966	0.000908323	0.000791787	0.000217302	0.274445	0.000141799	0.179087	0.00030683	0.387516	0.000142066	0.156404	0.000240046	0.30317
	AATCTCA	0.000797417	0.000678044	0.000730203	0.00132796	1.81861	0.00111076	1.52116	0.00205018	2.80769	0.000284131	0.419045	0.00112521	1.54096
	AATCTCC	0.000808256	0.000865679	0.000708209	0.000736413	1.03982	0.000531745	0.750831	0.0030404	4.29309	0.000426197	0.492327	0.00123023	1.73711
	AATCTCG	0.000639482	0.000678044	0.000620233	0.00020523	0.330891	0.000236331	0.381036	0.000376564	0.607133	0.00172847	2.54919	0.000300057	0.483781
	AATCTCT	0.000758708	0.000669515	0.000681816	0.000398387	0.584303	0.000330864	0.485268	0.000390511	0.572751	7.10328e-05	0.106096	0.000195037	0.286055
	AATCTGA	0.000780385	0.000720688	0.000673019	0.00092957	1.3812	0.000838976	1.24659	0.000627606	0.932525	0.000236776	0.328541	0.00148528	2.2069
	AATCTGC	0.000647224	0.00071216	0.000695013	0.000301808	0.434249	0.000189065	0.272031	0.000362617	0.521742	0.000378842	0.531962	0.000225043	0.323797
	AATCTGG	0.000726192	0.000660986	0.00088856	0.000712268	0.801598	0.000980774	1.10378	0.000195255	0.219743	0.000355164	0.537324	0.00109521	1.23256
	AATCTGT	0.00083303	0.000827299	0.00092815	0.000422532	0.455241	0.000815343	0.87846	8.36808e-05	0.0901588	0.000331486	0.400685	0.000405077	0.436435
	AATCTTA	0.000952256	0.000810241	0.00077859	0.000555328	0.713248	0.000768076	0.986496	0.000404457	0.519474	0.000284131	0.350675	0.000555105	0.712962
	AATCTTC	0.000867095	0.000776126	0.000739001	0.00166598	2.25437	0.00146525	1.98275	0.000139468	0.188725	0.000189421	0.244059	0.000930177	1.2587
	AATCTTG	0.000757159	0.000695102	0.000787388	0.000615689	0.781939	0.000850792	1.08053	0.00121337	1.54101	0.00191789	2.75914	0.000585111	0.743104
	AATCTTT	0.00089032	0.000921117	0.000866566	0.001002	1.15629	0.00119347	1.37724	0.000376564	0.434547	0.000520907	0.565517	0.00124524	1.43698
	AATGAAA	0.00154064	0.00130492	0.00102052	0.000977859	0.958193	0.000768076	0.752629	0.000892596	0.874644	0.00196524	1.50603	0.000870165	0.852665
	AATGAAC	0.00111174	0.00107037	0.0010997	0.00131588	1.19658	0.000590828	0.537261	0.000432351	0.393152	0.000899749	0.840595	0.0005251	0.477492
	AATGAAG	0.000992514	0.000938174	0.000941346	0.0005674	0.602754	0.00100441	1.06699	0.00030683	0.325948	0.000402519	0.429045	0.000810154	0.860633
	AATGAAT	0.00111638	0.000980819	0.00100293	0.00131588	1.31204	0.00068536	0.683358	0.000794968	0.792646	0.00123124	1.25531	0.00094518	0.942419
	AATGACA	0.00109626	0.00106184	0.000950144	0.000651906	0.686113	0.000732627	0.771069	0.000725234	0.763289	0.000473552	0.445972	0.000720137	0.757924
	AATGACC	0.000984772	0.000942439	0.000967739	0.000422532	0.436617	0.000992591	1.02568	0.00193861	2.00323	0.000284131	0.301485	0.00042008	0.434084
	AATGACG	0.000789675	0.00071216	0.000879763	0.000386315	0.439112	0.000555378	0.631282	0.000111574	0.126823	0.000876071	1.23016	0.000555105	0.630972
	AATGACT	0.000916643	0.000980819	0.000760995	0.000313881	0.412461	0.000389946	0.512417	0.000460245	0.604793	0.00049723	0.506954	0.000390074	0.512584
	AATGAGA	0.00083303	0.000938174	0.000681816	0.000217302	0.318711	0.000602645	0.883881	0.000432351	0.634117	0.000284131	0.302856	0.000375071	0.550106
	AATGAGC	0.000662708	0.000609813	0.000730203	0.000193157	0.264526	0.000248148	0.339834	0.000167362	0.229199	7.10328e-05	0.116483	0.00021004	0.287646
	AATGAGG	0.000741676	0.000746275	0.000809382	0.000241447	0.29831	0.000271781	0.335788	0.00158994	1.96438	0.000142066	0.190366	0.000480091	0.593158
	AATGAGT	0.000755611	0.000784655	0.000787388	0.000301808	0.383303	0.000673544	0.855416	0.00125521	1.59415	0.000449875	0.573341	0.000330063	0.419187
	AATGATA	0.0011489	0.00116419	0.000958941	0.000736413	0.767943	0.000649911	0.677738	0.000446298	0.465407	0.0013733	1.17962	0.000480091	0.500647
	AATGATC	0.000780385	0.000742011	0.000809382	0.00092957	1.14849	0.000248148	0.306589	9.76276e-05	0.12062	0.000284131	0.382921	0.000465088	0.574622
	AATGATG	0.00089032	0.000882737	0.00102052	0.000700196	0.686113	0.000366313	0.358946	0.000571819	0.560319	0.000473552	0.536459	0.000405077	0.39693
	AATGATT	0.000899611	0.000887001	0.000791787	0.000579472	0.731854	0.000590828	0.746196	0.000167362	0.211372	0.00146801	1.65503	0.000540103	0.682132
	AATGCAA	0.000973933	0.00100641	0.000848971	0.00036217	0.426599	0.000460846	0.542829	0.000529979	0.62426	0.000449875	0.447011	0.000435083	0.512482
	AATGCAC	0.000812901	0.000912588	0.000813781	0.00189536	2.32908	0.00131164	1.61178	0.00147836	1.81666	7.10328e-05	0.0778367	0.00121523	1.49332
	AATGCAG	0.000752514	0.000648193	0.000769792	0.000217302	0.282287	0.000673544	0.874968	0.000502085	0.652234	0.000828716	1.2785	0.000705134	0.916005
	AATGCAT	0.000978578	0.00106611	0.00100733	0.00206437	2.04935	0.000874425	0.868064	0.000808915	0.80303	0.000260454	0.244303	0.000750143	0.744685
	AATGCCA	0.000757159	0.000946703	0.000717007	0.00115894	1.61636	0.000649911	0.906422	0.000334723	0.466834	0.000189421	0.200085	0.000720137	1.00437
	AATGCCC	0.000918191	0.00101493	0.00088856	0.00138832	1.56244	0.00196155	2.20756	0.000488138	0.549359	0.00168111	1.65637	0.00169532	1.90794
	AATGCCG	0.00066116	0.000601284	0.000712608	0.000289736	0.406586	0.000484479	0.679868	0.000237096	0.332716	0.000781361	1.29949	0.00021004	0.294748
	AATGCCT	0.000811353	0.000784655	0.000782989	0.00117102	1.49557	0.00109894	1.40352	0.00246858	3.15277	0.00125491	1.59932	0.00135026	1.72449
	AATGCGA	0.000675095	0.000707895	0.000505864	0.000676051	1.33643	0.00238695	4.71855	0.00125521	2.48133	0.000378842	0.535166	0.00114022	2.254
	AATGCGC	0.000416515	0.000592756	0.000466274	0.000386315	0.828514	0.000283597	0.60822	0.000739181	1.58529	0.000118388	0.199725	0.000165031	0.353936
	AATGCGG	0.000724643	0.000690837	0.000681816	0.00125552	1.84144	0.0016425	2.40901	0.000181308	0.26592	0.000142066	0.205643	0.00120023	1.76034
	AATGCGT	0.000662708	0.00081877	0.000826977	0.000289736	0.350356	0.000295414	0.357222	0.000334723	0.404755	0.000662973	0.809718	0.00021004	0.253985
	AATGCTA	0.000867095	0.000908323	0.000866566	0.00120723	1.39312	0.0017134	1.97723	0.000529979	0.611585	0.000213098	0.234606	0.00181534	2.09487
	AATGCTC	0.000735482	0.000737746	0.000730203	0.000313881	0.429854	0.000307231	0.420747	0.00288699	3.95368	0.000568263	0.770268	0.000255048	0.349284
	AATGCTG	0.000732385	0.000861415	0.000765394	0.00020523	0.268136	0.000389946	0.509472	0.000529979	0.692426	0.000260454	0.302356	0.000390074	0.509639
	AATGCTT	0.000859353	0.000904059	0.000866566	0.00194365	2.24293	0.00265873	3.06812	0.000153415	0.177038	0.00175214	1.93808	0.00145528	1.67936
	AATGGAA	0.0011009	0.00085715	0.000967739	0.00107444	1.11026	0.00144162	1.48968	0.000278936	0.288235	0.000355164	0.414355	0.000765145	0.790653
	AATGGAC	0.00081445	0.000950968	0.000734602	0.000808847	1.10107	0.000909875	1.2386	0.000167362	0.227826	0.00059194	0.622461	0.000990188	1.34792
	AATGGAG	0.000786579	0.000844357	0.000804983	0.000338025	0.419916	0.000330864	0.411019	0.000181308	0.225233	0.000236776	0.280422	0.000270051	0.335475
	AATGGAT	0.00083303	0.000959496	0.000804983	0.000374242	0.464907	0.000661727	0.822039	0.000488138	0.606396	0.00184685	1.92482	0.000510097	0.633674
	AATGGCA	0.000769546	0.000793184	0.000769792	0.000410459	0.533208	0.000508112	0.660064	0.000167362	0.217411	0.000520907	0.65673	0.00042008	0.545705
	AATGGCC	0.000664256	0.000678044	0.000659822	0.000301808	0.457409	0.000236331	0.358174	0.000251043	0.38047	0.000876071	1.29206	0.00031506	0.477492
	AATGGCG	0.000518708	0.000498938	0.000585042	0.00015694	0.268255	0.000212698	0.36356	0.000223149	0.381424	7.10328e-05	0.142368	0.000150029	0.25644
	AATGGCT	0.000772643	0.000682309	0.000752197	0.000193157	0.256791	0.000484479	0.644085	0.00171546	2.2806	0.00187053	2.74147	0.000405077	0.538525
	AATGGGA	0.000846966	0.000938174	0.000822578	0.000676051	0.821868	0.00131164	1.59455	0.000320777	0.389965	0.00250983	2.67522	0.0010502	1.27672
	AATGGGC	0.000681289	0.000541582	0.000563048	0.000181085	0.321616	0.000177248	0.314801	0.000209202	0.371553	0.000189421	0.349754	0.000165031	0.293103
	AATGGGG	0.000850062	0.000805977	0.000972138	0.000808847	0.832029	0.00103986	1.06966	0.000850755	0.875138	0.000118388	0.146888	0.000825157	0.848806
	AATGGGT	0.00088103	0.000942439	0.00092815	0.00132796	1.43076	0.00106349	1.14582	0.00030683	0.330582	0.000568263	0.60297	0.000690131	0.743556
	AATGGTA	0.00097703	0.00102346	0.000835775	0.000869208	1.04	0.00114621	1.37143	0.00235701	2.82015	0.00232041	2.26721	0.00183035	2.19
	AATGGTC	0.000778837	0.00071216	0.000840173	0.00119516	1.42252	0.000697177	0.829801	0.000404457	0.481397	0.000307809	0.432219	0.000705134	0.839272
	AATGGTG	0.00078503	0.000852886	0.00103372	0.000386315	0.373713	0.000508112	0.491537	0.00396089	3.83168	0.000236776	0.277618	0.00063012	0.609564
	AATGGTT	0.000946062	0.00104479	0.000862168	0.000313881	0.36406	0.000590828	0.685282	0.000292883	0.339705	0.000142066	0.135976	0.000270051	0.313224
	AATGTAA	0.00121393	0.00111728	0.00106891	0.00164184	1.53599	0.0019261	1.80193	0.000711287	0.665431	0.000378842	0.339075	0.0015903	1.48778
	AATGTAC	0.000997159	0.00106611	0.00122287	0.00265591	2.17187	0.00138254	1.13057	0.00184098	1.50546	0.000355164	0.333141	0.00160531	1.31274
	AATGTAG	0.000891869	0.000848621	0.000985334	0.000639834	0.649357	0.000815343	0.827478	0.000990223	1.00496	0.00118388	1.39506	0.000885168	0.898343
	AATGTAT	0.000969288	0.00100641	0.00104692	0.00231789	2.21401	0.00160705	1.53503	0.00539741	5.15553	0.00194156	1.92921	0.00255048	2.43618
	AATGTCA	0.000820643	0.000848621	0.000813781	0.000688123	0.845588	0.000921692	1.1326	0.000209202	0.257074	0.000544585	0.641729	0.0010502	1.29052
	AATGTCC	0.000828385	0.000869943	0.00092815	0.00105029	1.1316	0.00107531	1.15855	0.000460245	0.495873	0.00104181	1.19757	0.00145528	1.56793
	AATGTCG	0.000726192	0.000695102	0.00066862	0.000905425	1.35417	0.000508112	0.759942	0.00193861	2.89942	0.000260454	0.374699	0.000900171	1.34631
	AATGTCT	0.000792772	0.000844357	0.000818179	0.000591545	0.723001	0.000271781	0.332178	0.000460245	0.562523	0.000165743	0.196295	0.000555105	0.678464
	AATGTGA	0.000918191	0.000912588	0.000765394	0.00119516	1.5615	0.00148889	1.94526	0.000376564	0.491987	0.000378842	0.415129	0.00147028	1.92095
	AATGTGC	0.000665805	0.000861415	0.00062903	0.00036217	0.575759	0.000957141	1.52161	0.0015202	2.41674	0.000236776	0.274869	0.000795151	1.26409
	AATGTGG	0.000822191	0.000865679	0.000954543	0.00121931	1.27737	0.00121711	1.27507	0.000125521	0.131499	0.00146801	1.69579	0.00108021	1.13165
	AATGTGT	0.000953804	0.00100214	0.00100733	0.000591545	0.587241	0.00166613	1.65401	0.000278936	0.276907	0.000307809	0.307151	0.00127524	1.26596
	AATGTTA	0.00103122	0.00109169	0.00104692	0.00114687	1.09547	0.000827159	0.79009	0.000627606	0.59948	0.000757683	0.694044	0.000870165	0.831169
	AATGTTC	0.000876385	0.000878472	0.000941346	0.000313881	0.333438	0.000259964	0.276162	0.000181308	0.192606	0.000142066	0.161719	0.000330063	0.350628
	AATGTTG	0.000870191	0.00097229	0.000976537	0.00184707	1.89145	0.000980774	1.00434	0.000334723	0.342766	0.00146801	1.50985	0.00139527	1.42879
	AATGTTT	0.00100955	0.00104479	0.000941346	0.00072434	0.769473	0.00129982	1.38081	0.000251043	0.266685	0.00196524	1.881	0.00108021	1.14751
	AATTAAA	0.00180851	0.00124095	0.00114369	0.00150904	1.31945	0.00155979	1.36382	0.00132495	1.15848	0.000520907	0.419765	0.00144027	1.25932
	AATTAAC	0.00133471	0.00115992	0.00113929	0.000845064	0.741744	0.000862609	0.757144	0.000376564	0.330524	0.00153904	1.32685	0.000540103	0.474068
	AATTAAG	0.00109471	0.000938174	0.000901757	0.000422532	0.468565	0.000484479	0.537261	0.000376564	0.417589	0.00168111	1.7919	0.000450086	0.499121
	AATTAAT	0.00122013	0.00100214	0.000994132	0.000289736	0.291446	0.000519929	0.522998	0.0010739	1.08024	0.000734006	0.732438	0.000600114	0.603656
	AATTACA	0.00116748	0.00113434	0.000980936	0.00155733	1.5876	0.00163069	1.66238	0.000474191	0.483407	0.000852394	0.751446	0.00130525	1.33062
	AATTACC	0.00111638	0.00101493	0.0011261	0.00169013	1.50087	0.00160705	1.4271	0.000836808	0.743105	0.000355164	0.349938	0.00115522	1.02586
	AATTACG	0.000885675	0.000904059	0.000844572	0.000507038	0.600349	0.000543562	0.643594	0.000181308	0.214675	0.00106549	1.17857	0.000390074	0.46186
	AATTACT	0.000981675	0.000985083	0.00088856	0.00125552	1.41299	0.000803526	0.904301	0.000181308	0.204047	0.000236776	0.240362	0.000885168	0.996182
	AATTAGA	0.000967739	0.000946703	0.000782989	0.00077263	0.98677	0.0013589	1.73553	0.000669447	0.854989	0.000568263	0.600254	0.000795151	1.01553
	AATTAGC	0.000794321	0.000737746	0.000681816	0.00185914	2.72675	0.000992591	1.4558	0.000557872	0.818215	0.000781361	1.05912	0.000930177	1.36426
	AATTAGG	0.000839224	0.000810241	0.000822578	0.000977859	1.18877	0.000886242	1.0774	9.76276e-05	0.118685	0.00142066	1.75337	0.000720137	0.875463
	AATTAGT	0.000848514	0.000997876	0.000892959	0.000169013	0.189273	0.000200882	0.224962	0.000139468	0.156186	0.00049723	0.498288	9.00171e-05	0.100808
	AATTATA	0.00112567	0.00101493	0.000897358	0.00130381	1.45295	0.00127619	1.42216	0.000529979	0.590599	0.000402519	0.396597	0.000915174	1.01985
	AATTATC	0.000994062	0.000827299	0.000919352	0.00176256	1.91718	0.00120529	1.31102	0.000167362	0.182043	0.000236776	0.286204	0.00117022	1.27288
	AATTATG	0.00102967	0.000959496	0.00105572	0.000917498	0.869077	0.00119347	1.13049	0.000237096	0.224583	0.000236776	0.246771	0.000825157	0.781609
	AATTATT	0.00114116	0.00106611	0.000945745	0.000663979	0.702069	0.00068536	0.724678	0.000264989	0.280191	0.000236776	0.222094	0.000795151	0.840767
	AATTCAA	0.000972385	0.000899794	0.000822578	0.00114687	1.39424	0.00101622	1.23541	0.00147836	1.79723	0.000355164	0.394717	0.000795151	0.966657
	AATTCAC	0.000836127	0.000746275	0.000756596	0.00196779	2.60085	0.000992591	1.31192	0.00030683	0.40554	0.000331486	0.444188	0.000765145	1.0113
	AATTCAG	0.000747869	0.0006354	0.000804983	0.000410459	0.509898	0.000437213	0.543133	0.00126916	1.57663	0.000189421	0.298113	0.00042008	0.521849
	AATTCAT	0.000859353	0.000899794	0.000826977	0.000953715	1.15325	0.000496296	0.600132	0.000850755	1.02875	0.00149169	1.65781	0.000615117	0.743814
	AATTCCA	0.00100026	0.000963761	0.000844572	0.00164184	1.94399	0.00141799	1.67894	0.00290094	3.4348	0.000331486	0.343951	0.00129025	1.52769
	AATTCCC	0.00104826	0.000916852	0.000844572	0.000374242	0.443115	0.000519929	0.615612	0.000432351	0.511917	0.00104181	1.1363	0.000390074	0.46186
	AATTCCG	0.000684385	0.000665251	0.000884162	0.000603617	0.6827	0.000259964	0.294024	0.000125521	0.141966	0.000236776	0.35592	0.000375071	0.424211
	AATTCCT	0.000806708	0.000746275	0.000774191	0.00092957	1.2007	0.000992591	1.2821	0.000474191	0.612499	0.000331486	0.444188	0.00147028	1.89912
	AATTCGA	0.000747869	0.000678044	0.000677417	0.00127967	1.88904	0.00173703	2.5642	0.000460245	0.679411	0.000757683	1.11745	0.00180034	2.65766
	AATTCGC	0.00062245	0.000618342	0.000558649	0.000313881	0.561856	0.000165432	0.296128	0.000181308	0.324548	0.000615618	0.995594	0.000645123	1.15479
	AATTCGG	0.000794321	0.000652458	0.000615834	0.000639834	1.03897	0.00141799	2.30255	0.000237096	0.384999	0.000142066	0.217739	0.000690131	1.12064
	AATTCGT	0.000819095	0.000929645	0.000769792	0.000325953	0.42343	0.000484479	0.629363	0.000292883	0.38047	0.000378842	0.407512	0.000540103	0.701621
	AATTCTA	0.000845417	0.000729217	0.00066862	0.00121931	1.82362	0.00205608	3.07511	0.00100417	1.50186	0.00125491	1.7209	0.00147028	2.19898
	AATTCTC	0.000772643	0.000716424	0.00066862	0.000808847	1.20973	0.000248148	0.371134	0.00030683	0.4589	0.00203627	2.84228	0.000360068	0.538525
	AATTCTG	0.000769546	0.000835828	0.000941346	0.000615689	0.654052	0.000768076	0.815934	0.000264989	0.2815	0.000331486	0.396597	0.000765145	0.81282
	AATTCTT	0.000848514	0.00097229	0.000655423	0.000374242	0.570994	0.00041358	0.631011	0.000278936	0.425582	0.00104181	1.07151	0.000465088	0.7096
	AATTGAA	0.00106219	0.00089553	0.000914953	0.000736413	0.804864	0.000768076	0.839471	0.00163178	1.78345	0.00120756	1.34843	0.000585111	0.639498
	AATTGAC	0.000859353	0.000904059	0.000980936	0.000386315	0.393823	0.00034268	0.34934	0.000181308	0.184832	0.00111285	1.23095	0.00010502	0.107061
	AATTGAG	0.00072774	0.000887001	0.000831376	0.000193157	0.232335	0.000354497	0.426398	0.00034867	0.419389	0.000520907	0.587268	0.000225043	0.270687
	AATTGAT	0.000879482	0.000887001	0.000818179	0.000688123	0.841042	0.000366313	0.447718	0.00299856	3.66492	0.00125491	1.41478	0.000450086	0.550106
	AATTGCA	0.000876385	0.000754804	0.000822578	0.00120723	1.46762	0.00139435	1.6951	0.000376564	0.457785	0.000213098	0.282323	0.00124524	1.51382
	AATTGCC	0.000630192	0.00078039	0.0007434	0.000241447	0.324787	0.000283597	0.381487	0.00174335	2.34511	0.000236776	0.303407	0.000405077	0.544898
	AATTGCG	0.000630192	0.000682309	0.000585042	0.000289736	0.49524	0.000283597	0.484747	0.000153415	0.262229	0.000970782	1.42279	0.000405077	0.692389
	AATTGCT	0.000817546	0.000784655	0.000844572	0.000470821	0.557467	0.000708994	0.839471	0.00185493	2.19629	0.000473552	0.603516	0.00063012	0.746081
	AATTGGA	0.00087174	0.000840092	0.000765394	0.000615689	0.804409	0.000189065	0.247017	0.000543925	0.710648	0.00213098	2.53661	0.000375071	0.490037
	AATTGGC	0.000760256	0.000652458	0.000514661	0.00036217	0.703706	0.000153615	0.298478	0.000111574	0.216792	0.000426197	0.653218	0.000375071	0.728773
	AATTGGG	0.000829933	0.000827299	0.00102492	0.000470821	0.459372	0.000460846	0.449639	0.000529979	0.517091	0.000426197	0.515167	0.000285054	0.278122
	AATTGGT	0.000907352	0.000985083	0.000818179	0.000217302	0.265592	0.000141799	0.17331	0.00030683	0.375015	0.000852394	0.865301	0.000195037	0.238379
	AATTGTA	0.00102038	0.00113434	0.000906156	0.000820919	0.905936	0.00101622	1.12147	0.00199439	2.20094	0.000378842	0.333976	0.00100519	1.10929
	AATTGTC	0.000812901	0.000703631	0.000809382	8.45064e-05	0.104409	0.000141799	0.175194	0.000292883	0.36186	0.000213098	0.302856	0.00010502	0.129753
	AATTGTG	0.000894965	0.000959496	0.00104252	0.00015694	0.15054	0.000425396	0.408046	0.000488138	0.46823	0.000734006	0.764991	0.000345066	0.330992
	AATTGTT	0.00097703	0.0010192	0.00107331	0.000688123	0.641122	0.000602645	0.561482	0.00191071	1.7802	0.000284131	0.278779	0.00063012	0.58708
	AATTTAA	0.00125574	0.00113434	0.00105572	0.000748485	0.708984	0.00112257	1.06333	0.000683394	0.647327	0.000284131	0.250482	0.000810154	0.767398
	AATTTAC	0.00103277	0.00100641	0.000866566	0.000832991	0.961255	0.000496296	0.572715	0.000195255	0.225321	9.47104e-05	0.0941076	0.000885168	1.02147
	AATTTAG	0.000840772	0.000904059	0.000945745	0.00188328	1.99132	0.00103986	1.09951	0.000251043	0.265444	7.10328e-05	0.078571	0.00117022	1.23736
	AATTTAT	0.00106064	0.000976554	0.000835775	0.000627762	0.751113	0.000425396	0.508984	0.000543925	0.650804	0.000520907	0.533414	0.000540103	0.64623
	AATTTCA	0.000987868	0.000835828	0.000791787	0.000603617	0.762348	0.000555378	0.701424	0.000264989	0.334673	0.000449875	0.538238	0.000345066	0.435806
	AATTTCC	0.00084232	0.000801713	0.000840173	0.000350098	0.416697	0.000567195	0.675093	0.00442114	5.26217	0.000355164	0.443007	0.00084016	0.999984
	AATTTCG	0.000780385	0.000695102	0.00085337	0.000386315	0.452693	0.000177248	0.207704	0.000334723	0.392237	0.000165743	0.238445	0.000375071	0.439518
	AATTTCT	0.000764901	0.000763333	0.000897358	0.000639834	0.71302	0.000850792	0.948108	0.00114364	1.27445	0.000118388	0.155094	0.00102019	1.13689
	AATTTGA	0.00093832	0.00089553	0.000910555	0.000313881	0.344714	0.00034268	0.376342	0.000237096	0.260386	0.000260454	0.290837	0.000255048	0.280102
	AATTTGC	0.000797417	0.000746275	0.000791787	0.000301808	0.381174	0.000189065	0.238783	0.000195255	0.246601	0.00111285	1.4912	0.000180034	0.227377
	AATTTGG	0.000941417	0.000955232	0.000831376	0.000241447	0.290418	0.000200882	0.241625	0.000195255	0.234858	0.00111285	1.165	0.000330063	0.397008
	AATTTGT	0.000952256	0.00109596	0.000967739	0.000712268	0.736012	0.00101622	1.0501	0.000404457	0.417941	0.00170479	1.55552	0.000480091	0.496096
	AATTTTA	0.00107613	0.00089553	0.000844572	0.000953715	1.12923	0.000803526	0.9514	0.000153415	0.181648	0.000213098	0.237958	0.00094518	1.11912
	AATTTTC	0.000887224	0.000746275	0.000809382	0.000132796	0.164071	0.000189065	0.233592	0.000292883	0.36186	0.000189421	0.253822	0.000405077	0.500477
	AATTTTG	0.000956901	0.000942439	0.0011041	0.00121931	1.10434	0.000626278	0.567228	0.000125521	0.113686	0.000165743	0.175866	0.0010652	0.964768
	AATTTTT	0.00102348	0.000746275	0.000972138	0.000989932	1.0183	0.00138254	1.42216	0.000139468	0.143465	0.000284131	0.380733	0.0010652	1.09573
	ACAAAAA	0.00208412	0.00166739	0.00157917	0.00216095	1.3684	0.00311957	1.97544	0.00263595	1.66919	0.00227305	1.36324	0.00217541	1.37756
	ACAAAAC	0.00167535	0.00150534	0.00135483	0.00196779	1.45242	0.00189065	1.39548	0.00157599	1.16323	0.00156272	1.03812	0.00160531	1.18487
	ACAAAAG	0.00135638	0.00121963	0.00118328	0.00114687	0.969231	0.00197337	1.66771	0.000725234	0.612901	0.000473552	0.388276	0.00144027	1.21719
	ACAAAAT	0.00150193	0.00134756	0.00133284	0.000905425	0.67932	0.00112257	0.842241	0.000543925	0.408095	0.000947104	0.702829	0.000960182	0.720403
	ACAAACA	0.00154374	0.00144991	0.00133284	0.00176256	1.32241	0.00176067	1.32099	0.00203623	1.52774	0.00146801	1.01249	0.00163531	1.22694
	ACAAACC	0.00140129	0.00132624	0.00126246	0.00125552	0.994506	0.00134709	1.06703	0.00260805	2.06585	0.000402519	0.303505	0.00124524	0.986358
	ACAAACG	0.00103432	0.00102346	0.0011085	0.00101408	0.914818	0.000980774	0.884775	0.000529979	0.478104	0.00187053	1.82765	0.000825157	0.74439
	ACAAACT	0.00116129	0.00110022	0.00106011	0.00185914	1.75372	0.00154797	1.46019	0.000543925	0.513082	0.000662973	0.602581	0.00163531	1.54258
	ACAAAGA	0.00122167	0.00107037	0.00104252	0.00102615	0.984297	0.000838976	0.804758	0.000934436	0.896325	0.0015864	1.4821	0.00112521	1.07932
	ACAAAGC	0.00097703	0.000823035	0.000725804	0.00112273	1.54687	0.00111076	1.53038	0.00103206	1.42196	0.000449875	0.546605	0.0010502	1.44695
	ACAAAGG	0.00102813	0.00085715	0.00107771	0.00150904	1.40023	0.00215061	1.99554	0.00161783	1.50117	0.00345693	4.03305	0.00124524	1.15545
	ACAAAGT	0.0010018	0.000993612	0.000998531	0.00161769	1.62007	0.00144162	1.44374	0.00481165	4.81873	0.000449875	0.452767	0.00195037	1.95324
	ACAAATA	0.00155303	0.00126227	0.00121847	0.00140039	1.1493	0.00140617	1.15404	0.00129705	1.06449	0.000828716	0.656528	0.00109521	0.898838
	ACAAATC	0.00113651	0.00107037	0.0010997	0.000470821	0.428135	0.000543562	0.49428	0.00331934	3.0184	0.000284131	0.265451	0.000870165	0.791273
	ACAAATG	0.0011458	0.0011983	0.00119648	0.000555328	0.464135	0.000992591	0.829594	0.000627606	0.524545	0.000876071	0.731093	0.00129025	1.07837
	ACAAATT	0.00120619	0.0010789	0.00104692	0.000482893	0.461253	0.000614461	0.586924	0.00235701	2.25138	0.00101814	0.94368	0.000870165	0.831169
	ACAACAA	0.00146167	0.00113007	0.00116129	0.00108651	0.935609	0.0013589	1.17017	0.00132495	1.14093	0.000781361	0.691425	0.000960182	0.826826
	ACAACAC	0.00120464	0.00139447	0.00119208	0.00216095	1.81276	0.00103986	0.872306	0.0024128	2.02403	0.000947104	0.679187	0.00118523	0.994251
	ACAACAG	0.000944514	0.000976554	0.00101613	0.000603617	0.594037	0.0013589	1.33734	0.000362617	0.356862	0.000994459	1.01834	0.000960182	0.944944
	ACAACAT	0.00114271	0.00117272	0.00108651	0.00134003	1.23334	0.00237513	2.18602	0.000669447	0.616146	0.000615618	0.52495	0.00220542	2.02982
	ACAACCA	0.00109935	0.0010789	0.00104252	0.00136417	1.30854	0.00138254	1.32615	0.0011018	1.05686	0.00210731	1.9532	0.00121523	1.16567
	ACAACCC	0.00133935	0.00137741	0.00136803	0.00277664	2.02966	0.00176067	1.28701	0.00205018	1.49864	0.00182318	1.32363	0.0021154	1.54631
	ACAACCG	0.000763353	0.000733482	0.000875364	0.000603617	0.689561	0.000673544	0.769444	0.000864702	0.98782	0.0015864	2.16283	0.000615117	0.702698
	ACAACCT	0.00100026	0.00108316	0.000972138	0.00189536	1.94968	0.00218606	2.24872	0.00263595	2.71149	0.000473552	0.437193	0.00273052	2.80878
	ACAACGA	0.000966191	0.00104479	0.000831376	0.00101408	1.21976	0.000850792	1.02335	0.00061366	0.738125	0.000615618	0.589229	0.00138026	1.66021
	ACAACGC	0.000696772	0.000682309	0.000760995	0.00214888	2.82377	0.00219788	2.88817	0.00298462	3.92199	0.000284131	0.416426	0.00222042	2.91779
	ACAACGG	0.000803611	0.000763333	0.000800584	0.001835	2.29207	0.00119347	1.49075	0.00069734	0.871039	0.000639295	0.837505	0.00133525	1.66785
	ACAACGT	0.000898062	0.00100641	0.00102932	0.000965787	0.938274	0.000886242	0.860995	0.00117153	1.13816	0.00163375	1.62336	0.000780148	0.757924
	ACAACTA	0.00109471	0.00107037	0.00096334	0.000700196	0.726841	0.00112257	1.16529	0.000488138	0.506714	0.00262821	2.45542	0.00136526	1.41721
	ACAACTC	0.000882578	0.000993612	0.000884162	0.00129174	1.46098	0.00148889	1.68395	0.000725234	0.82025	0.0020126	2.02554	0.0021154	2.39255
	ACAACTG	0.000936772	0.000950968	0.00108211	0.00103822	0.959443	0.00131164	1.21211	0.000209202	0.193328	0.00250983	2.63923	0.00111021	1.02597
	ACAACTT	0.000984772	0.00089553	0.000897358	0.00235411	2.62337	0.00115802	1.29048	0.000557872	0.621683	0.00118388	1.32199	0.00141027	1.57158
	ACAAGAA	0.00113651	0.000869943	0.00092815	0.00141246	1.52181	0.00120529	1.29859	0.00096233	1.03683	0.000757683	0.870957	0.00138026	1.48711
	ACAAGAC	0.000913546	0.000925381	0.000725804	0.00167805	2.31199	0.00122892	1.69319	0.00245464	3.38196	0.0045461	4.91268	0.00138026	1.9017
	ACAAGAG	0.000805159	0.000835828	0.000914953	0.000748485	0.818058	0.00079171	0.8653	0.000181308	0.198161	0.000213098	0.254955	0.000975185	1.06583
	ACAAGAT	0.000983223	0.000823035	0.000919352	0.00132796	1.44445	0.00165432	1.79944	0.000376564	0.409597	0.000331486	0.402761	0.00115522	1.25656
	ACAAGCA	0.000918191	0.00081877	0.000818179	0.00177463	2.169	0.000933508	1.14096	0.00034867	0.426154	0.000544585	0.665125	0.00102019	1.24691
	ACAAGCC	0.000634837	0.000639664	0.000589441	0.00218509	3.70706	0.00186702	3.16744	0.000976276	1.65627	0.000852394	1.33256	0.0020854	3.53792
	ACAAGCG	0.000501676	0.000571433	0.000637828	0.000543255	0.851727	0.000389946	0.611366	0.000195255	0.306125	0.000165743	0.290048	0.000330063	0.517479
	ACAAGCT	0.000798966	0.000720688	0.000800584	0.000555328	0.693653	0.000519929	0.649437	0.000362617	0.45294	0.000402519	0.558521	0.000675128	0.843295
	ACAAGGA	0.000839224	0.000759068	0.000914953	0.000591545	0.64653	0.000460846	0.503682	0.00156204	1.70724	0.000615618	0.811018	0.000780148	0.852665
	ACAAGGC	0.000730837	0.000639664	0.000598239	0.00150904	2.52247	0.00100441	1.67894	0.000474191	0.792646	0.000426197	0.666282	0.00084016	1.40439
	ACAAGGG	0.000792772	0.00085715	0.000725804	0.00112273	1.54687	0.000850792	1.17221	0.00111574	1.53725	0.000165743	0.193365	0.000825157	1.13689
	ACAAGGT	0.000856256	0.000797448	0.000870965	0.0005674	0.651461	0.00118166	1.35672	0.00298462	3.42679	0.000947104	1.18767	0.000885168	1.01631
	ACAAGTA	0.00111019	0.00111302	0.000954543	0.000313881	0.328828	0.000283597	0.297103	0.0006555	0.686716	0.000544585	0.489288	0.000225043	0.23576
	ACAAGTC	0.000777288	0.000797448	0.000848971	0.000603617	0.710998	0.000129982	0.153106	0.000362617	0.427125	0.000307809	0.385992	0.000345066	0.406451
	ACAAGTG	0.000848514	0.000861415	0.00085337	0.0005674	0.664893	0.000827159	0.969286	0.000432351	0.50664	0.00213098	2.47382	0.000915174	1.07242
	ACAAGTT	0.00091974	0.000801713	0.00101613	0.00164184	1.61578	0.000968958	0.95358	0.00410036	4.03529	0.00215466	2.68757	0.00115522	1.13689
	ACAATAA	0.00154838	0.00121963	0.00107771	0.00129174	1.1986	0.00172522	1.60082	0.000948383	0.879999	0.00239144	1.9608	0.00124524	1.15545
	ACAATAC	0.0011938	0.00112581	0.00126246	0.00264384	2.0942	0.00261146	2.06855	0.00251043	1.98852	0.00153904	1.36706	0.00273052	2.16286
	ACAATAG	0.000964643	0.000997876	0.000923751	0.00092957	1.0063	0.000567195	0.614013	0.00034867	0.37745	0.000876071	0.877936	0.000510097	0.552202
	ACAATAT	0.00114271	0.0011983	0.00088856	0.000917498	1.03257	0.00107531	1.21017	0.0028312	3.18628	0.000449875	0.375426	0.00123023	1.38452
	ACAATCA	0.00100335	0.000997876	0.000998531	0.00092957	0.930938	0.000590828	0.591697	0.000822862	0.824072	0.000639295	0.640656	0.000465088	0.465773
	ACAATCC	0.00102503	0.00100641	0.00102052	0.00130381	1.27759	0.00112257	1.1	0.000753128	0.737981	0.00172847	1.71746	0.000930177	0.911469
	ACAATCG	0.000754063	0.000776126	0.000857769	0.000784702	0.914818	0.00068536	0.799004	0.000292883	0.341447	0.000260454	0.335582	0.00100519	1.17187
	ACAATCT	0.000904256	0.000904059	0.000857769	0.000325953	0.380001	0.00068536	0.799004	0.000432351	0.504041	0.000473552	0.523807	0.000390074	0.454754
	ACAATGA	0.00101729	0.000997876	0.000985334	0.000338025	0.343057	0.000732627	0.743531	0.00034867	0.35386	0.00234408	2.34907	0.000510097	0.517689
	ACAATGC	0.000882578	0.000908323	0.000787388	0.00158148	2.00851	0.0016425	2.08601	0.000641553	0.814787	0.00059194	0.651684	0.000780148	0.990806
	ACAATGG	0.00092903	0.00104905	0.000958941	0.000289736	0.302142	0.000437213	0.455933	0.000237096	0.247247	0.00213098	2.03135	0.00021004	0.219033
	ACAATGT	0.00100335	0.00102773	0.00120967	0.000169013	0.139718	0.000460846	0.380967	0.000418404	0.345882	0.000355164	0.345582	0.000495094	0.409279
	ACAATTA	0.00117522	0.00103626	0.000950144	0.000760557	0.800465	0.000543562	0.572084	0.000362617	0.381644	0.000402519	0.388436	0.000465088	0.489493
	ACAATTC	0.000963094	0.000861415	0.000892959	0.000325953	0.365026	0.000732627	0.820448	0.000557872	0.624745	0.000236776	0.274869	0.000405077	0.453634
	ACAATTG	0.00102193	0.000882737	0.00100733	0.000338025	0.335566	0.000319047	0.316726	0.00121337	1.20454	0.00194156	2.19948	0.000270051	0.268087
	ACAATTT	0.00105135	0.000997876	0.000897358	0.000712268	0.793739	0.00101622	1.13246	0.000488138	0.543973	0.00156272	1.56605	0.00100519	1.12017
	ACACAAA	0.00164748	0.00125374	0.00113929	0.00158148	1.38812	0.0021388	1.8773	0.001311	1.15071	0.00106549	0.84985	0.00195037	1.71191
	ACACAAC	0.00115355	0.00115566	0.0011305	0.000869208	0.768874	0.00134709	1.19159	0.000585766	0.51815	0.00059194	0.51221	0.00160531	1.42
	ACACAAG	0.00106064	0.000963761	0.00115689	0.00117102	1.01221	0.000732627	0.633274	0.000641553	0.554551	0.00272292	2.82531	0.000570108	0.492795
	ACACAAT	0.00118296	0.00127933	0.0011129	0.000374242	0.336277	0.000508112	0.456566	0.000334723	0.300767	0.00182318	1.4251	0.00031506	0.283098
	ACACACA	0.00118606	0.00141579	0.00131085	0.00114687	0.874909	0.00126437	0.964546	0.000460245	0.351105	0.000449875	0.317755	0.00126024	0.961394
	ACACACC	0.00120774	0.00122816	0.00120088	0.00189536	1.57831	0.00160705	1.33823	0.000529979	0.441327	0.00059194	0.481975	0.00172533	1.43672
	ACACACG	0.000921288	0.00101493	0.00101613	0.000989932	0.974221	0.00107531	1.05824	0.000516032	0.507842	0.000781361	0.769864	0.000765145	0.753002
	ACACACT	0.000987868	0.00112154	0.00102052	0.000905425	0.887215	0.00184338	1.80631	0.000418404	0.409989	0.000852394	0.760018	0.000825157	0.808561
	ACACAGA	0.000989417	0.0011386	0.000914953	0.00109858	1.2007	0.00146525	1.60145	0.00126916	1.38713	0.00049723	0.436702	0.00138026	1.50856
	ACACAGC	0.000738579	0.000656722	0.000690614	0.00072434	1.04884	0.000579011	0.838401	0.000292883	0.424091	0.00059194	0.901356	0.000570108	0.82551
	ACACAGG	0.000870191	0.000874208	0.00088856	0.00114687	1.29071	0.00131164	1.47614	0.000543925	0.612142	0.00049723	0.568777	0.00135026	1.5196
	ACACAGT	0.000921288	0.000963761	0.000892959	0.00225753	2.52814	0.000768076	0.860147	0.000404457	0.45294	0.000236776	0.245679	0.00108021	1.20969
	ACACATA	0.00120774	0.00118978	0.00101173	0.0005674	0.560823	0.000732627	0.724135	0.0006555	0.647902	0.000426197	0.358216	0.000645123	0.637645
	ACACATC	0.000865546	0.00102773	0.000809382	0.00165391	2.04342	0.00151252	1.86873	0.000627606	0.775414	0.000449875	0.437737	0.000885168	1.09363
	ACACATG	0.000958449	0.00109596	0.00115249	0.000591545	0.513276	0.000850792	0.738221	0.00061366	0.532464	0.00172847	1.57713	0.00120023	1.04142
	ACACATT	0.00106838	0.000925381	0.000870965	0.000917498	1.05343	0.000768076	0.881868	0.00465823	5.34836	0.000284131	0.307042	0.00108021	1.24024
	ACACCAA	0.00133471	0.00113434	0.00119208	0.00208851	1.75199	0.00151252	1.26881	0.000599713	0.503081	0.00269925	2.37958	0.0015903	1.33406
	ACACCAC	0.00102658	0.00107464	0.00108651	0.00184707	1.70001	0.000992591	0.913561	0.000711287	0.654655	0.00224937	2.09315	0.000825157	0.759458
	ACACCAG	0.000959998	0.00110875	0.00108211	0.000748485	0.691691	0.0014298	1.32131	0.00096233	0.88931	0.000970782	0.875563	0.00175533	1.62214
	ACACCAT	0.00107303	0.00132624	0.000945745	0.000410459	0.434006	0.000661727	0.699689	0.00030683	0.324432	0.00059194	0.44633	0.000720137	0.761449
	ACACCCA	0.00128361	0.00129212	0.00125806	0.00194365	1.54495	0.00148889	1.18348	0.000711287	0.565384	0.000876071	0.67801	0.00132025	1.04943
	ACACCCC	0.00143225	0.00156078	0.00133724	0.00159355	1.19167	0.00155979	1.16642	0.00147836	1.10553	0.000805039	0.515792	0.00129025	0.964857
	ACACCCG	0.000953804	0.000899794	0.00121847	0.000688123	0.564743	0.00112257	0.921296	0.000460245	0.377723	0.000899749	0.99995	0.00145528	1.19435
	ACACCCT	0.00100645	0.00123242	0.00114369	0.0021368	1.86834	0.00168977	1.47747	0.000516032	0.451198	0.00343325	2.78578	0.0020854	1.82339
	ACACCGA	0.000910449	0.000776126	0.000730203	0.00123138	1.68635	0.00132345	1.81245	0.000264989	0.362898	0.00196524	2.53212	0.00108021	1.47932
	ACACCGC	0.000627095	0.000571433	0.000532257	0.000531183	0.997983	0.000449029	0.843633	0.000390511	0.733689	0.000639295	1.11876	0.000495094	0.930179
	ACACCGG	0.000870191	0.00067378	0.00088856	0.00147283	1.65754	0.00138254	1.55593	0.000334723	0.376703	0.000994459	1.47594	0.00142527	1.60402
	ACACCGT	0.000863998	0.000997876	0.000835775	0.001002	1.19889	0.000980774	1.17349	0.00147836	1.76885	0.00125491	1.25758	0.00141027	1.68738
	ACACCTA	0.00101574	0.00102773	0.00113929	0.00159355	1.39872	0.0022806	2.00176	0.000446298	0.391732	0.00049723	0.483815	0.00163531	1.43537
	ACACCTC	0.000831482	0.000797448	0.000857769	0.000808847	0.942966	0.00079171	0.922987	0.000264989	0.308929	0.000520907	0.653218	0.00127524	1.4867
	ACACCTG	0.000910449	0.00102346	0.0011041	0.00103822	0.94033	0.00106349	0.963217	0.000669447	0.606327	0.000473552	0.462696	0.000990188	0.896826
	ACACCTT	0.000964643	0.000993612	0.000958941	0.00185914	1.93874	0.00127619	1.33083	0.000237096	0.247247	0.000852394	0.857874	0.00109521	1.1421
	ACACGAA	0.000989417	0.00101493	0.000958941	0.0029698	3.09695	0.00163069	1.70051	0.00239885	2.50156	0.000710328	0.699876	0.0020854	2.17469
	ACACGAC	0.000758708	0.000767597	0.000787388	0.000374242	0.475296	0.000460846	0.585285	0.000878649	1.1159	0.0013733	1.78909	0.000285054	0.362025
	ACACGAG	0.000743224	0.000763333	0.000734602	0.00130381	1.77486	0.000319047	0.434313	0.000264989	0.360725	0.000828716	1.08566	0.000450086	0.612693
	ACACGAT	0.000805159	0.000724953	0.000734602	0.00101408	1.38044	0.000803526	1.09383	0.00129705	1.76565	0.000449875	0.620557	0.0005251	0.714809
	ACACGCA	0.000749417	0.000720688	0.000721406	0.00117102	1.62324	0.00128801	1.78541	0.00234306	3.24791	0.000260454	0.361396	0.00154529	2.14206
	ACACGCC	0.000630192	0.000579962	0.000580643	0.000615689	1.06036	0.000496296	0.854734	0.00280331	4.82793	0.00118388	2.04131	0.000615117	1.05937
	ACACGCG	0.00035458	0.000422178	0.000365102	0.000277664	0.760511	0.000224515	0.614937	0.000320777	0.878595	0.000260454	0.616928	0.000390074	1.0684
	ACACGCT	0.000664256	0.000567169	0.000734602	0.000531183	0.723089	0.000590828	0.804283	0.000181308	0.246812	0.00118388	2.08735	0.0010352	1.40919
	ACACGGA	0.000837675	0.00089553	0.000774191	0.000398387	0.514585	0.000425396	0.549472	0.000390511	0.504411	0.00144433	1.61283	0.0005251	0.678256
	ACACGGC	0.000575999	0.000550111	0.000541054	0.000169013	0.312377	0.00037813	0.698876	0.000292883	0.541319	0.000568263	1.033	0.000270051	0.499121
	ACACGGG	0.000712256	0.000720688	0.000695013	0.000543255	0.781648	0.000366313	0.52706	0.000822862	1.18395	0.000307809	0.427104	0.00042008	0.60442
	ACACGGT	0.000780385	0.00078039	0.000690614	0.000265591	0.384573	0.000567195	0.821291	0.000739181	1.07032	0.000236776	0.303407	0.000540103	0.782062
	ACACGTA	0.00089032	0.00101067	0.000870965	0.000253519	0.291078	0.00037813	0.43415	0.000376564	0.432352	0.000378842	0.374842	0.00031506	0.361736
	ACACGTC	0.00061316	0.000703631	0.000681816	0.000712268	1.04466	0.000366313	0.537261	0.0017573	2.57738	0.000236776	0.336506	0.000600114	0.88017
	ACACGTG	0.00071845	0.000810241	0.000910555	0.00184707	2.02851	0.00131164	1.44048	0.000223149	0.245069	0.000544585	0.672127	0.00180034	1.97719
	ACACGTT	0.000828385	0.000959496	0.000857769	0.000229374	0.267408	0.000319047	0.37195	0.000460245	0.53656	0.00205995	2.14691	0.000240046	0.279849
	ACACTAA	0.00112258	0.000921117	0.00115689	0.00189536	1.63832	0.00205608	1.77725	0.000725234	0.626883	0.00175214	1.90219	0.00135026	1.16715
	ACACTAC	0.00102503	0.000921117	0.00102932	0.00166598	1.61852	0.00154797	1.50387	0.000474191	0.460683	0.00059194	0.642633	0.00114022	1.10774
	ACACTAG	0.000780385	0.000899794	0.000840173	0.000663979	0.790287	0.000697177	0.829801	0.000292883	0.348598	0.000923427	1.02626	0.000510097	0.607133
	ACACTAT	0.00094761	0.000985083	0.000813781	0.000470821	0.57856	0.000460846	0.566302	0.00132495	1.62814	0.000260454	0.264398	0.000780148	0.958671
	ACACTCA	0.000854707	0.000848621	0.000862168	0.000470821	0.54609	0.000389946	0.452286	0.000390511	0.45294	0.000331486	0.390618	0.000405077	0.469836
	ACACTCC	0.000921288	0.000921117	0.000884162	0.00142454	1.61117	0.000992591	1.12264	0.00153415	1.73515	0.000378842	0.411285	0.00114022	1.2896
	ACACTCG	0.000713805	0.000848621	0.000791787	0.000941642	1.18926	0.000968958	1.22376	0.000223149	0.28183	0.000236776	0.279013	0.00109521	1.38321
	ACACTCT	0.000797417	0.000831564	0.000954543	0.000784702	0.822071	0.00125256	1.3122	0.00171546	1.79715	0.000544585	0.654893	0.0010652	1.11593
	ACACTGA	0.000915094	0.000763333	0.0007434	0.000663979	0.893165	0.000673544	0.906032	0.000237096	0.318934	0.00255718	3.35002	0.00063012	0.847619
	ACACTGC	0.000712256	0.000720688	0.000598239	0.000313881	0.524675	0.00041358	0.691329	0.000390511	0.652767	0.00153904	2.13552	0.000255048	0.426332
	ACACTGG	0.00071845	0.00085715	0.000826977	0.00134003	1.62039	0.00072081	0.87162	0.000278936	0.337296	0.00049723	0.580096	0.000450086	0.544254
	ACACTGT	0.000860901	0.00085715	0.000866566	0.00120723	1.39312	0.00152434	1.75905	0.00112969	1.30364	0.00165743	1.93365	0.0010652	1.22922
	ACACTTA	0.00101729	0.000912588	0.000914953	0.000519111	0.567363	0.000803526	0.878215	0.000251043	0.274377	0.000165743	0.181619	0.000375071	0.409935
	ACACTTC	0.00081445	0.000797448	0.000840173	0.000325953	0.387959	0.000614461	0.73135	0.000264989	0.315398	0.000449875	0.564143	0.000645123	0.767844
	ACACTTG	0.000863998	0.000874208	0.00118328	0.00105029	0.887611	0.00072081	0.609162	0.000320777	0.271091	0.00139698	1.59799	0.000885168	0.748063
	ACACTTT	0.000980127	0.00097229	0.000989733	0.000700196	0.707459	0.000708994	0.716348	0.00030683	0.310013	0.000970782	0.998449	0.000435083	0.439596
	ACAGAAA	0.00111793	0.000946703	0.000809382	0.000893353	1.10375	0.000945325	1.16796	0.00543925	6.72026	0.000852394	0.900381	0.000825157	1.01949
	ACAGAAC	0.00101884	0.00101067	0.000892959	0.00167805	1.87921	0.00124074	1.38947	0.00324961	3.63914	0.00127859	1.26509	0.00180034	2.01615
	ACAGAAG	0.000780385	0.000609813	0.000826977	0.000519111	0.627721	0.000732627	0.885909	0.000223149	0.269837	0.000568263	0.931863	0.000795151	0.961515
	ACAGAAT	0.000990965	0.000959496	0.000945745	0.000507038	0.536126	0.000768076	0.812139	0.000278936	0.294938	0.0017995	1.87546	0.00063012	0.666268
	ACAGACA	0.000817546	0.000831564	0.000862168	0.00173842	2.01633	0.00190247	2.20661	0.00150626	1.74706	0.000284131	0.341683	0.00166532	1.93155
	ACAGACC	0.000932127	0.000916852	0.000870965	0.000422532	0.485131	0.000508112	0.58339	0.000557872	0.640522	0.000568263	0.619797	0.0005251	0.602894
	ACAGACG	0.000687482	0.000639664	0.00070381	0.000869208	1.235	0.00100441	1.4271	0.000209202	0.297242	0.000686651	1.07345	0.00109521	1.55611
	ACAGACT	0.00081445	0.000823035	0.00085337	0.000313881	0.367813	0.000295414	0.346173	0.000125521	0.147089	0.000355164	0.43153	0.000390074	0.457098
	ACAGAGA	0.000747869	0.000678044	0.0007434	0.000977859	1.31539	0.00111076	1.49416	0.00221754	2.98297	0.00049723	0.733329	0.00094518	1.27143
	ACAGAGC	0.00058374	0.000567169	0.000514661	0.000857136	1.66544	0.000874425	1.69903	0.000209202	0.406485	0.00194156	3.42325	0.000870165	1.69075
	ACAGAGG	0.000658063	0.000767597	0.000857769	0.000748485	0.872595	0.000366313	0.427054	0.000376564	0.439004	0.000378842	0.493542	0.000900171	1.04943
	ACAGAGT	0.000699869	0.000737746	0.000800584	0.000253519	0.316668	0.000189065	0.236159	0.000934436	1.16719	0.000402519	0.545607	0.000165031	0.206139
	ACAGATA	0.000936772	0.0010789	0.000831376	0.000832991	1.00194	0.00112257	1.35026	0.000683394	0.822003	0.00101814	0.94368	0.00108021	1.2993
	ACAGATC	0.000704514	0.000678044	0.000646626	0.000965787	1.49358	0.000827159	1.27919	0.000181308	0.280392	0.000260454	0.384125	0.000675128	1.04408
	ACAGATG	0.000837675	0.000878472	0.000980936	0.000832991	0.84918	0.00138254	1.40941	0.000934436	0.952597	0.00146801	1.6711	0.00115522	1.17767
	ACAGATT	0.000812901	0.000916852	0.000862168	0.000651906	0.756125	0.00119347	1.38427	0.000362617	0.420588	0.000473552	0.516498	0.000870165	1.00928
	ACAGCAA	0.000915094	0.00071216	0.000730203	0.00036217	0.495985	0.000437213	0.598755	0.000529979	0.725796	0.000734006	1.03068	0.000300057	0.410923
	ACAGCAC	0.000819095	0.000793184	0.00077859	0.000905425	1.1629	0.00144162	1.85158	0.000808915	1.03895	0.000615618	0.776135	0.000825157	1.05981
	ACAGCAG	0.000757159	0.000771862	0.000681816	0.00015694	0.23018	0.000307231	0.450606	0.000264989	0.388652	0.000307809	0.398788	0.000135026	0.198038
	ACAGCAT	0.000788127	0.000827299	0.000840173	0.00124345	1.47999	0.000697177	0.829801	0.000906542	1.07899	0.000260454	0.314824	0.000750143	0.892842
	ACAGCCA	0.00047845	0.000469087	0.000571846	0.000579472	1.01334	0.00111076	1.94241	0.000502085	0.878008	0.000213098	0.454283	0.000975185	1.70533
	ACAGCCC	0.000856256	0.000840092	0.000756596	0.000676051	0.893543	0.00114621	1.51495	0.000753128	0.995416	0.00049723	0.591875	0.000810154	1.07079
	ACAGCCG	0.000404128	0.000345419	0.000356304	0.000253519	0.711525	0.000295414	0.829107	0.000278936	0.78286	0.00049723	1.4395	0.00031506	0.884245
	ACAGCCT	0.00066116	0.000665251	0.00062903	0.000603617	0.959599	0.000496296	0.788985	0.000209202	0.332579	0.000142066	0.213552	0.0010352	1.6457
	ACAGCGA	0.000577547	0.000528789	0.000585042	0.000458749	0.784129	0.000567195	0.969494	0.000432351	0.739008	0.0011602	2.19407	0.000570108	0.974474
	ACAGCGC	0.000388644	0.000366741	0.0003695	0.000313881	0.849473	0.000460846	1.24721	0.00030683	0.830391	0.000260454	0.710184	0.000465088	1.2587
	ACAGCGG	0.000532644	0.000460558	0.00062903	0.00173842	2.76364	0.00131164	2.08517	0.000529979	0.842533	0.000520907	1.13103	0.00153029	2.43278
	ACAGCGT	0.000582192	0.000626871	0.000686215	0.000494966	0.721298	0.000827159	1.20539	0.00030683	0.447134	0.000426197	0.67988	0.000750143	1.09316
	ACAGCTA	0.000723095	0.000887001	0.000840173	0.000639834	0.76155	0.000437213	0.520384	0.000264989	0.315398	0.00127859	1.44148	0.000465088	0.553562
	ACAGCTC	0.000682837	0.000724953	0.00070381	0.000265591	0.377362	0.000319047	0.453314	0.000237096	0.336874	0.000852394	1.17579	0.00021004	0.298433
	ACAGCTG	0.000724643	0.000686573	0.000787388	0.000639834	0.812603	0.00041358	0.525255	0.000585766	0.743936	0.000378842	0.551786	0.000570108	0.72405
	ACAGCTT	0.000808256	0.000788919	0.0007434	0.00125552	1.68889	0.00116984	1.57363	0.000209202	0.281413	0.000118388	0.150064	0.000765145	1.02925
	ACAGGAA	0.000884127	0.000733482	0.000774191	0.00161769	2.08953	0.00106349	1.37368	0.00249648	3.22463	0.000307809	0.419654	0.000825157	1.06583
	ACAGGAC	0.000802062	0.000746275	0.000730203	0.00103822	1.42182	0.000992591	1.35934	0.00061366	0.840396	0.000710328	0.951832	0.00177034	2.42444
	ACAGGAG	0.000630192	0.000609813	0.000695013	0.000386315	0.555839	0.000389946	0.561064	0.000585766	0.842813	0.000734006	1.20366	0.000285054	0.410142
	ACAGGAT	0.000828385	0.000720688	0.00070381	0.000905425	1.28646	0.000874425	1.24242	0.000850755	1.20878	0.000142066	0.197125	0.00117022	1.6627
	ACAGGCA	0.000743224	0.000648193	0.000730203	0.00109858	1.50449	0.000933508	1.27842	0.00119943	1.64259	0.000852394	1.31503	0.000855162	1.17113
	ACAGGCC	0.000623998	0.000537318	0.000576245	0.00147283	2.5559	0.00109894	1.90707	0.000711287	1.23435	0.000378842	0.70506	0.00111021	1.92663
	ACAGGCG	0.000453676	0.000430707	0.000470673	0.000820919	1.74414	0.00113439	2.41014	0.00158994	3.378	0.00149169	3.46335	0.0010502	2.23127
	ACAGGCT	0.000681289	0.000609813	0.000642227	0.00166598	2.59407	0.00107531	1.67434	0.000111574	0.173731	0.000236776	0.388276	0.00168032	2.6164
	ACAGGGA	0.000834578	0.000656722	0.00070381	0.000193157	0.274445	0.000212698	0.302209	0.0015202	2.15996	0.000828716	1.2619	0.000285054	0.405016
	ACAGGGC	0.000633289	0.000515996	0.000589441	0.000712268	1.20838	0.000661727	1.12264	0.000753128	1.2777	0.000284131	0.550646	0.000810154	1.37444
	ACAGGGG	0.000749417	0.000887001	0.000813781	0.000470821	0.57856	0.000389946	0.479179	0.00527189	6.47827	0.000142066	0.160164	0.00042008	0.516208
	ACAGGGT	0.000781933	0.000869943	0.000892959	0.000350098	0.392065	0.000401763	0.449923	0.000571819	0.640364	0.000260454	0.299391	0.000300057	0.336025
	ACAGGTA	0.000840772	0.000950968	0.000804983	0.000144868	0.179964	0.000236331	0.293585	0.000251043	0.311861	0.000378842	0.398375	0.000180034	0.22365
	ACAGGTC	0.000690579	0.000588491	0.000664221	0.000712268	1.07234	0.00120529	1.81459	0.000418404	0.629917	0.000449875	0.764454	0.00171032	2.57493
	ACAGGTG	0.00073703	0.00078039	0.000989733	0.00144868	1.46371	0.00139435	1.40882	0.00034867	0.352287	0.000473552	0.606814	0.00118523	1.19752
	ACAGGTT	0.000933675	0.000993612	0.000875364	0.000965787	1.1033	0.000827159	0.944932	0.00030683	0.350517	0.00130227	1.31064	0.000795151	0.908366
	ACAGTAA	0.0010529	0.000989347	0.000870965	0.00092957	1.06729	0.000768076	0.881868	0.000460245	0.528431	0.0017995	1.81887	0.000795151	0.912954
	ACAGTAC	0.000949159	0.000950968	0.000932549	0.000543255	0.582549	0.000732627	0.785618	0.000725234	0.77769	0.000355164	0.373477	0.000870165	0.933105
	ACAGTAG	0.000692127	0.000729217	0.000796185	0.000289736	0.363905	0.000177248	0.222622	0.000390511	0.490477	7.10328e-05	0.0974097	0.000240046	0.301495
	ACAGTAT	0.000902707	0.00089553	0.00102492	0.000796774	0.777399	0.000898059	0.87622	0.000557872	0.544306	0.000165743	0.185078	0.00115522	1.12713
	ACAGTCA	0.000760256	0.000707895	0.000787388	0.000639834	0.812603	0.000968958	1.2306	0.000585766	0.743936	0.000852394	1.20412	0.000765145	0.971752
	ACAGTCC	0.000850062	0.000742011	0.000857769	0.00108651	1.26667	0.00163069	1.90108	0.00177124	2.06494	0.000378842	0.510561	0.00126024	1.46921
	ACAGTCG	0.000639482	0.000733482	0.000576245	0.000374242	0.649451	0.000389946	0.676703	0.000376564	0.653479	0.000284131	0.387373	0.000165031	0.286391
	ACAGTCT	0.000836127	0.000695102	0.000958941	0.00134003	1.3974	0.00102804	1.07206	0.00167362	1.74528	0.00184685	2.65695	0.00127524	1.32984
	ACAGTGA	0.000800514	0.000788919	0.000734602	0.000241447	0.328677	0.000519929	0.707769	0.00030683	0.417682	0.000236776	0.300127	0.000570108	0.776078
	ACAGTGC	0.000641031	0.000733482	0.000712608	0.000494966	0.694584	0.000543562	0.762778	0.000320777	0.450145	0.000355164	0.484217	0.000330063	0.463176
	ACAGTGG	0.000617805	0.000793184	0.000884162	0.00121931	1.37905	0.00166613	1.88442	0.000571819	0.646736	0.000331486	0.417919	0.00141027	1.59503
	ACAGTGT	0.000786579	0.000968025	0.000765394	0.00160562	2.09777	0.00166613	2.17683	0.000181308	0.236883	0.000189421	0.195678	0.0026255	3.43026
	ACAGTTA	0.000922836	0.000844357	0.000804983	0.000796774	0.989803	0.00107531	1.33581	0.000557872	0.693024	0.000828716	0.981476	0.00100519	1.24871
	ACAGTTC	0.000774192	0.000788919	0.00085337	0.000169013	0.198053	0.000283597	0.332326	6.9734e-05	0.0817161	0.000520907	0.66028	0.000345066	0.404356
	ACAGTTG	0.000859353	0.000955232	0.00106891	0.000676051	0.632466	0.000673544	0.630121	0.00242674	2.27029	0.000662973	0.694044	0.00063012	0.589496
	ACAGTTT	0.00100026	0.00108743	0.000932549	0.000338025	0.362475	0.000590828	0.633563	0.000264989	0.284156	0.000118388	0.10887	0.0005251	0.56308
	ACATAAA	0.00143535	0.00137741	0.00116569	0.00142454	1.22206	0.00166613	1.42932	0.00472797	4.05595	0.00111285	0.807927	0.00169532	1.45436
	ACATAAC	0.00109626	0.00100214	0.00106011	0.00214888	2.02702	0.00285961	2.69745	0.000488138	0.460458	0.00229673	2.29182	0.00195037	1.83977
	ACATAAG	0.000932127	0.000950968	0.00101613	0.000712268	0.700964	0.00183157	1.8025	0.00264989	2.60784	0.00208363	2.19106	0.00153029	1.506
	ACATAAT	0.00113187	0.000946703	0.000989733	0.000603617	0.609878	0.000626278	0.632774	0.000320777	0.324104	0.00106549	1.12548	0.00073514	0.742766
	ACATACA	0.00112567	0.00117272	0.0011217	0.000615689	0.548891	0.00075626	0.67421	0.000739181	0.658984	0.000615618	0.52495	0.000510097	0.454754
	ACATACC	0.00111638	0.00105331	0.0010997	0.000857136	0.779425	0.00121711	1.10676	0.000334723	0.304376	0.000852394	0.80925	0.00135026	1.22784
	ACATACG	0.000857804	0.00102773	0.00101173	0.0005674	0.560823	0.000779893	0.770853	0.000529979	0.523836	0.000118388	0.115194	0.00042008	0.415211
	ACATACT	0.000952256	0.000968025	0.000998531	0.000422532	0.423154	0.000366313	0.366852	0.000125521	0.125706	0.000947104	0.978388	0.000375071	0.375623
	ACATAGA	0.000898062	0.000942439	0.000734602	0.000446676	0.608052	0.00100441	1.36728	0.00061366	0.835363	0.00118388	1.25619	0.000375071	0.510578
	ACATAGC	0.000709159	0.000695102	0.0007434	0.000579472	0.77949	0.000508112	0.683498	0.000139468	0.187608	0.000165743	0.238445	0.000255048	0.343084
	ACATAGG	0.000829933	0.000759068	0.000831376	0.000555328	0.667962	0.000602645	0.724876	0.000376564	0.45294	0.000449875	0.592667	0.000570108	0.685741
	ACATAGT	0.00094761	0.000848621	0.000831376	8.45064e-05	0.101646	0.000236331	0.284265	9.76276e-05	0.117429	0.000284131	0.334815	0.000150029	0.180458
	ACATATA	0.00112103	0.00108743	0.00100293	0.000265591	0.264816	0.000354497	0.353461	0.00034867	0.347652	0.000402519	0.370157	0.000330063	0.329099
	ACATATC	0.00100026	0.000724953	0.000892959	0.00120723	1.35195	0.000933508	1.04541	0.000376564	0.421703	0.00120756	1.66571	0.000915174	1.02488
	ACATATG	0.000905804	0.000950968	0.000941346	0.00072434	0.769473	0.000330864	0.351479	0.000111574	0.118526	9.47104e-05	0.0995937	0.000165031	0.175314
	ACATATT	0.00106838	0.00102773	0.00105132	0.00036217	0.344492	0.00041358	0.393392	0.000334723	0.318385	0.000165743	0.161272	0.000360068	0.342493
	ACATCAA	0.000898062	0.000942439	0.000809382	0.000760557	0.939677	0.000980774	1.21176	0.0006555	0.809877	0.00208363	2.21089	0.000765145	0.945345
	ACATCAC	0.000819095	0.000844357	0.00088856	0.00092957	1.04615	0.000886242	0.997391	0.000237096	0.266831	0.000568263	0.673012	0.000660125	0.742916
	ACATCAG	0.000792772	0.000750539	0.000813781	0.00117102	1.43898	0.00200882	2.4685	0.000488138	0.59984	0.000449875	0.599402	0.0015603	1.91734
	ACATCAT	0.000857804	0.000997876	0.00088856	0.000398387	0.448351	0.000909875	1.02399	0.000223149	0.251135	0.00153904	1.54232	0.00124524	1.40141
	ACATCCA	0.000860901	0.000823035	0.000892959	0.00176256	1.97384	0.00223333	2.50104	0.00264989	2.96754	0.000260454	0.316455	0.00201038	2.25137
	ACATCCC	0.00100955	0.000929645	0.000857769	0.00117102	1.36519	0.00116984	1.36382	0.00122732	1.43083	0.000378842	0.407512	0.00193537	2.25628
	ACATCCG	0.000707611	0.000750539	0.000760995	0.000350098	0.460053	0.000319047	0.41925	0.000181308	0.238252	0.000213098	0.283927	0.000300057	0.394296
	ACATCCT	0.000902707	0.000908323	0.000875364	0.00130381	1.48945	0.00115802	1.3229	0.000153415	0.175258	0.000307809	0.338876	0.00165031	1.88529
	ACATCGA	0.000706063	0.000882737	0.000695013	0.00112273	1.61541	0.0014298	2.05723	0.00394695	5.67896	0.000189421	0.214584	0.00102019	1.46788
	ACATCGC	0.000571353	0.000567169	0.00062903	0.000241447	0.38384	0.000295414	0.469634	0.000390511	0.620814	0.000307809	0.542711	0.000255048	0.405463
	ACATCGG	0.000651869	0.00067378	0.000774191	0.00164184	2.12071	0.000980774	1.26684	0.000529979	0.684558	0.000260454	0.386556	0.000990188	1.279
	ACATCGT	0.000741676	0.000865679	0.0007434	0.000265591	0.357266	0.000319047	0.429173	0.000209202	0.281413	0.00355164	4.10272	0.000330063	0.443991
	ACATCTA	0.000874836	0.000929645	0.000897358	0.000808847	0.901364	0.00075626	0.842763	0.00111574	1.24337	0.00111285	1.19707	0.000900171	1.00313
	ACATCTC	0.000754063	0.000631135	0.000752197	0.00165391	2.19877	0.00146525	1.94796	0.0015202	2.02102	0.000662973	1.05044	0.00130525	1.73525
	ACATCTG	0.00083303	0.000874208	0.00107331	0.0012676	1.18101	0.00106349	0.99085	0.000362617	0.337849	0.000236776	0.270846	0.00063012	0.58708
	ACATCTT	0.000899611	0.000852886	0.000835775	0.00138832	1.66112	0.00122892	1.4704	0.000153415	0.18356	0.000710328	0.832853	0.00108021	1.29246
	ACATGAA	0.00109006	0.00107037	0.000932549	0.000651906	0.699059	0.00115802	1.24178	0.00189677	2.03396	0.00139698	1.30513	0.000930177	0.997457
	ACATGAC	0.000834578	0.00085715	0.000901757	0.00164184	1.82071	0.00159524	1.76903	0.00308224	3.41804	0.000236776	0.276236	0.00115522	1.28108
	ACATGAG	0.000761804	0.000754804	0.000730203	0.000676051	0.925839	0.00120529	1.65062	0.00061366	0.840396	0.000331486	0.439169	0.000780148	1.0684
	ACATGAT	0.00087174	0.00104479	0.000936947	0.00117102	1.24982	0.00041358	0.441412	0.000209202	0.223281	0.0011602	1.11047	0.000540103	0.576449
	ACATGCA	0.000851611	0.000912588	0.000954543	0.0014849	1.55561	0.00138254	1.44838	0.000781021	0.818215	0.0011602	1.27133	0.00174033	1.82321
	ACATGCC	0.000716901	0.000827299	0.000734602	0.00189536	2.58011	0.00258783	3.52276	0.00228728	3.11363	0.000355164	0.429306	0.00237045	3.22685
	ACATGCG	0.000602321	0.000579962	0.000739001	0.000289736	0.392065	0.000319047	0.431728	0.000543925	0.736028	0.00208363	3.5927	0.000330063	0.446634
	ACATGCT	0.000763353	0.000844357	0.00088856	0.000857136	0.964634	0.00124074	1.39635	0.000195255	0.219743	0.00258086	3.0566	0.000810154	0.91176
	ACATGGA	0.000885675	0.000878472	0.000791787	0.000832991	1.05204	0.000886242	1.11929	0.000139468	0.176144	9.47104e-05	0.107813	0.000990188	1.25057
	ACATGGC	0.000699869	0.000648193	0.000690614	0.000325953	0.471976	0.000236331	0.342205	0.00112969	1.63578	0.00123124	1.89949	0.000240046	0.347583
	ACATGGG	0.000834578	0.000793184	0.00100733	0.000338025	0.335566	0.000401763	0.39884	0.0021757	2.15987	0.000426197	0.537324	0.000690131	0.68511
	ACATGGT	0.000843869	0.00093391	0.000967739	0.00111066	1.14768	0.00108712	1.12336	0.000292883	0.302647	0.000331486	0.354945	0.0010502	1.08521
	ACATGTA	0.000989417	0.000916852	0.000906156	0.0005674	0.626162	0.000626278	0.691137	0.000320777	0.353997	0.000426197	0.464848	0.000825157	0.910613
	ACATGTC	0.000836127	0.00089553	0.000866566	0.000712268	0.821943	0.00140617	1.62269	0.00443508	5.118	0.00246247	2.74974	0.00186035	2.14681
	ACATGTG	0.000859353	0.000942439	0.000910555	0.000229374	0.251906	0.000200882	0.220614	0.00030683	0.33697	0.00106549	1.13057	0.000360068	0.395439
	ACATGTT	0.000936772	0.00112581	0.000989733	0.00114687	1.15877	0.000366313	0.370113	0.000571819	0.577751	0.000805039	0.715076	0.000690131	0.69729
	ACATTAA	0.0010529	0.000989347	0.000967739	0.000893353	0.923134	0.00132345	1.36757	0.000557872	0.57647	0.000165743	0.167528	0.00114022	1.17823
	ACATTAC	0.00101884	0.0010789	0.00101613	0.00107444	1.05739	0.000898059	0.883806	0.000418404	0.411764	0.00127859	1.18509	0.000675128	0.664414
	ACATTAG	0.00091974	0.000929645	0.000954543	0.000494966	0.518537	0.000472662	0.495172	0.00408641	4.28102	0.000331486	0.356573	0.000750143	0.785866
	ACATTAT	0.00103277	0.00113434	0.000994132	0.00036217	0.364308	0.00079171	0.796383	0.000543925	0.547136	0.000307809	0.271356	0.000645123	0.648931
	ACATTCA	0.000829933	0.000904059	0.000919352	0.000615689	0.669699	0.00174885	1.90226	0.00030683	0.333746	0.000189421	0.209523	0.00141027	1.53398
	ACATTCC	0.000911998	0.00100641	0.000840173	0.000313881	0.37359	0.000649911	0.773544	0.00034867	0.414998	0.00305441	3.03497	0.000360068	0.428564
	ACATTCG	0.000797417	0.000788919	0.000818179	0.000820919	1.00335	0.00160705	1.96418	0.00069734	0.852307	0.000355164	0.450191	0.000990188	1.21023
	ACATTCT	0.000863998	0.000844357	0.000936947	0.000941642	1.00501	0.00113439	1.21073	0.000516032	0.550759	0.000449875	0.532801	0.0010352	1.10486
	ACATTGA	0.000803611	0.000921117	0.000862168	0.000796774	0.924152	0.00102804	1.19239	0.000153415	0.177941	0.000284131	0.308464	0.0010352	1.20069
	ACATTGC	0.00071845	0.000737746	0.000646626	0.000808847	1.25087	0.000531745	0.822339	0.00103206	1.59608	0.000757683	1.02702	0.000615117	0.951272
	ACATTGG	0.000786579	0.000938174	0.000857769	0.000289736	0.337779	0.000945325	1.10207	0.00542531	6.32491	0.000378842	0.403807	0.00102019	1.18936
	ACATTGT	0.000970836	0.00105758	0.00107771	0.001002	0.929753	0.00129982	1.2061	0.00133889	1.24235	0.000734006	0.694044	0.00124524	1.15545
	ACATTTA	0.00109161	0.00110875	0.000985334	0.00108651	1.10268	0.00075626	0.767516	0.00108785	1.10404	0.000449875	0.405749	0.000900171	0.913569
	ACATTTC	0.000924385	0.000767597	0.000897358	0.00111066	1.23769	0.00137072	1.52751	0.00101812	1.13457	0.0015864	2.06671	0.00130525	1.45455
	ACATTTG	0.000953804	0.00105758	0.00115249	0.00109858	0.953226	0.00163069	1.41492	0.00483954	4.19921	0.000899749	0.850763	0.00141027	1.22367
	ACATTTT	0.00109006	0.000980819	0.000936947	0.000905425	0.966357	0.00113439	1.21073	0.000418404	0.446561	0.000213098	0.217266	0.00114022	1.21695
	ACCAAAA	0.00154064	0.001403	0.00125806	0.00164184	1.30505	0.0018552	1.47465	0.00157599	1.25271	0.00101814	0.725687	0.00139527	1.10906
	ACCAAAC	0.00129445	0.00138594	0.00134604	0.00272835	2.02695	0.00241058	1.79087	0.00200834	1.49204	0.00232041	1.67425	0.0020854	1.54929
	ACCAAAG	0.00111019	0.000993612	0.00107331	0.000470821	0.438663	0.000708994	0.660567	0.00103206	0.96157	0.00312544	3.14554	0.000915174	0.852665
	ACCAAAT	0.00133161	0.00123668	0.00100733	0.000422532	0.419458	0.000980774	0.973639	0.000516032	0.512278	0.000923427	0.746696	0.000990188	0.982984
	ACCAACA	0.00123561	0.00130065	0.00105572	0.000579472	0.548891	0.00068536	0.649191	0.000836808	0.792646	0.00106549	0.819199	0.00063012	0.596865
	ACCAACC	0.00126658	0.00120683	0.00126686	0.000965787	0.762348	0.000992591	0.783506	0.00248253	1.9596	0.000568263	0.470871	0.000870165	0.686869
	ACCAACG	0.000936772	0.00104052	0.00120088	0.00127967	1.06561	0.000768076	0.639597	0.00245464	2.04404	0.00125491	1.20604	0.00112521	0.936994
	ACCAACT	0.000978578	0.00105331	0.0011129	0.000700196	0.629163	0.00068536	0.615833	0.00030683	0.275703	0.00229673	2.18048	0.000720137	0.647081
	ACCAAGA	0.00094761	0.000997876	0.000822578	0.000543255	0.66043	0.000649911	0.79009	0.00030683	0.37301	0.00149169	1.49486	0.000435083	0.528926
	ACCAAGC	0.000699869	0.000724953	0.000642227	0.000627762	0.977476	0.000567195	0.883169	0.000278936	0.434326	0.000284131	0.391931	0.000450086	0.70082
	ACCAAGG	0.00089032	0.000763333	0.000985334	0.000977859	0.992414	0.00107531	1.09131	0.000920489	0.93419	0.000402519	0.527318	0.000780148	0.79176
	ACCAAGT	0.000978578	0.000989347	0.000989733	0.00120723	1.21976	0.000531745	0.537261	0.000334723	0.338196	0.000260454	0.263258	0.000720137	0.727607
	ACCAATA	0.00117832	0.00105331	0.000980936	0.000507038	0.516892	0.00181975	1.85512	0.0006555	0.66824	0.000734006	0.696854	0.000885168	0.902371
	ACCAATC	0.00103277	0.000827299	0.00088856	0.000881281	0.991807	0.000779893	0.877704	0.000390511	0.439487	0.000402519	0.486546	0.000540103	0.60784
	ACCAATG	0.000970836	0.00116419	0.0010953	0.000531183	0.484964	0.00114621	1.04647	0.000767074	0.70033	0.000615618	0.528795	0.000960182	0.876635
	ACCAATT	0.00108077	0.00105758	0.0010953	0.000615689	0.562117	0.000590828	0.539419	0.000990223	0.904062	0.00168111	1.58958	0.000435083	0.397225
	ACCACAA	0.00125884	0.00106611	0.00105132	0.000627762	0.597119	0.00111076	1.05654	0.00391905	3.72776	0.00059194	0.555235	0.00094518	0.899044
	ACCACAC	0.00101574	0.000955232	0.00115249	0.00357341	3.1006	0.00374585	3.25022	0.000822862	0.713986	0.000947104	0.991491	0.00343565	2.98107
	ACCACAG	0.000798966	0.000827299	0.000941346	0.0012676	1.34658	0.00133527	1.41847	0.00136679	1.45195	0.000923427	1.11619	0.00190536	2.02408
	ACCACAT	0.00102193	0.00103626	0.00104252	0.00201608	1.93385	0.00127619	1.22414	0.000460245	0.441474	0.000189421	0.182793	0.00135026	1.29519
	ACCACCA	0.000905804	0.000955232	0.00100733	0.000845064	0.838916	0.000980774	0.973639	0.000711287	0.706112	0.00146801	1.53681	0.000870165	0.863835
	ACCACCC	0.00126348	0.00126227	0.00135923	0.00202815	1.49213	0.00226878	1.66916	0.00320777	2.35998	0.00101814	0.806592	0.00195037	1.4349
	ACCACCG	0.000620902	0.000660986	0.000831376	0.000663979	0.79865	0.00072081	0.867009	0.00198045	2.38213	0.00059194	0.895541	0.000675128	0.812061
	ACCACCT	0.000859353	0.000908323	0.000765394	0.000917498	1.19873	0.000803526	1.04982	0.000418404	0.546652	0.00049723	0.547415	0.00084016	1.09768
	ACCACGA	0.000752514	0.000690837	0.000791787	0.000712268	0.899571	0.000708994	0.895435	0.000292883	0.369901	0.000544585	0.788297	0.000765145	0.966353
	ACCACGC	0.000579095	0.000648193	0.000497066	0.000845064	1.7001	0.000590828	1.18863	0.000446298	0.897864	0.000260454	0.401815	0.000930177	1.87133
	ACCACGG	0.00067045	0.000639664	0.000862168	0.00181085	2.10035	0.00134709	1.56244	0.00511848	5.93676	0.000781361	1.22152	0.00120023	1.39211
	ACCACGT	0.000716901	0.000754804	0.000822578	0.000639834	0.77784	0.000661727	0.804455	0.000209202	0.254325	0.000355164	0.470538	0.000660125	0.802508
	ACCACTA	0.000894965	0.000784655	0.000919352	0.0005674	0.617174	0.000472662	0.514126	0.000432351	0.470278	0.00198892	2.53477	0.000480091	0.522206
	ACCACTC	0.000848514	0.000814506	0.000730203	0.000688123	0.942372	0.000543562	0.744398	0.00030683	0.420198	0.00049723	0.610468	0.000810154	1.10949
	ACCACTG	0.000735482	0.000707895	0.000756596	0.000627762	0.829718	0.000768076	1.01517	0.000390511	0.516141	0.000544585	0.769302	0.000495094	0.65437
	ACCACTT	0.000829933	0.000827299	0.000862168	0.000651906	0.756125	0.00103986	1.2061	0.00146441	1.69853	0.0033859	4.09271	0.00120023	1.39211
	ACCAGAA	0.00102658	0.000946703	0.000875364	0.000748485	0.855056	0.000945325	1.07992	0.000502085	0.573573	0.00191789	2.02586	0.00123023	1.4054
	ACCAGAC	0.000874836	0.000840092	0.00104252	0.000820919	0.787438	0.000945325	0.90677	0.000446298	0.428096	0.000378842	0.450952	0.000645123	0.618811
	ACCAGAG	0.000798966	0.000720688	0.000914953	0.000277664	0.303473	0.000200882	0.219554	0.000725234	0.792646	0.000284131	0.39425	0.000405077	0.44273
	ACCAGAT	0.000888772	0.000916852	0.000818179	0.000579472	0.708246	0.00075626	0.92432	0.000251043	0.306831	0.000189421	0.206599	0.000405077	0.495096
	ACCAGCA	0.000907352	0.000865679	0.000791787	0.00118309	1.4942	0.000980774	1.23869	0.000627606	0.792646	0.000994459	1.14876	0.000885168	1.11794
	ACCAGCC	0.00083303	0.000695102	0.000607036	0.00178671	2.94333	0.00137072	2.25805	0.000585766	0.96496	0.000260454	0.374699	0.00204039	3.36123
	ACCAGCG	0.000569805	0.000515996	0.000739001	0.000410459	0.555425	0.000933508	1.2632	0.0036959	5.00122	0.000402519	0.780082	0.00127524	1.72563
	ACCAGCT	0.000851611	0.000746275	0.000739001	0.000434604	0.588097	0.000649911	0.879445	0.00030683	0.415195	0.000473552	0.634554	0.000540103	0.730855
	ACCAGGA	0.000761804	0.000737746	0.000730203	0.000325953	0.446387	0.000508112	0.69585	0.000362617	0.496597	0.00208363	2.82432	0.000435083	0.595838
	ACCAGGC	0.000724643	0.000439236	0.000554251	0.000410459	0.740567	0.000449029	0.810156	0.000139468	0.251634	0.000260454	0.59297	0.00031506	0.568443
	ACCAGGG	0.00083303	0.000793184	0.000804983	0.000832991	1.03479	0.00145344	1.80555	0.00361222	4.48733	0.000118388	0.149257	0.00126024	1.56555
	ACCAGGT	0.000791224	0.000639664	0.000756596	0.000193157	0.255298	0.000579011	0.765285	0.000543925	0.718911	0.000284131	0.444188	0.000450086	0.594882
	ACCAGTA	0.000918191	0.000852886	0.000967739	0.000144868	0.149697	0.000271781	0.280841	0.00264989	2.73823	0.00277028	3.24813	0.000435083	0.449587
	ACCAGTC	0.000741676	0.000805977	0.000835775	0.00020523	0.245556	0.00037813	0.45243	0.00034867	0.417182	0.000757683	0.940081	0.000285054	0.341066
	ACCAGTG	0.000857804	0.000814506	0.000870965	0.000301808	0.346522	0.000779893	0.895435	0.000753128	0.864705	0.000662973	0.813957	0.000615117	0.706247
	ACCAGTT	0.000933675	0.000925381	0.000901757	0.000494966	0.548891	0.000283597	0.314494	0.000278936	0.309325	0.00156272	1.68873	0.000165031	0.183011
	ACCATAA	0.00111174	0.00110875	0.00106891	0.00172634	1.61505	0.00301322	2.81896	0.0028591	2.67477	0.00217834	1.96468	0.00231044	2.16149
	ACCATAC	0.00111793	0.00103199	0.00116569	0.00121931	1.046	0.00283597	2.43288	0.000683394	0.586259	0.00243879	2.36319	0.0021304	1.8276
	ACCATAG	0.000856256	0.00081877	0.000796185	0.000591545	0.742973	0.000697177	0.875647	0.000251043	0.315307	0.000426197	0.520533	0.000660125	0.82911
	ACCATAT	0.00103742	0.00105758	0.00100293	0.000470821	0.469446	0.000957141	0.954345	0.00156204	1.55748	0.000947104	0.895541	0.00112521	1.12193
	ACCATCA	0.000949159	0.00089553	0.000809382	0.000386315	0.477296	0.000531745	0.656977	0.000502085	0.620332	0.000378842	0.423036	0.000585111	0.722911
	ACCATCC	0.000921288	0.00120683	0.00105132	0.000881281	0.838264	0.00119347	1.13522	0.0006555	0.623504	0.000923427	0.765165	0.000570108	0.54228
	ACCATCG	0.00068903	0.000716424	0.000985334	0.000591545	0.600349	0.00079171	0.803493	0.000209202	0.212316	0.00132595	1.85078	0.00063012	0.639498
	ACCATCT	0.000882578	0.000831564	0.000862168	0.000108651	0.126021	0.000236331	0.274113	0.000278936	0.323529	0.000307809	0.370157	0.000270051	0.313224
	ACCATGA	0.000887224	0.000831564	0.000932549	0.000905425	0.970915	0.00116984	1.25445	0.000446298	0.478579	0.00250983	3.0182	0.000765145	0.820488
	ACCATGC	0.000802062	0.000686573	0.000686215	0.000446676	0.650928	0.000744443	1.08485	0.000264989	0.386161	0.00120756	1.75882	0.000600114	0.874528
	ACCATGG	0.000857804	0.000844357	0.00104692	0.000289736	0.276752	0.000779893	0.744942	0.000488138	0.466262	0.000449875	0.532801	0.00031506	0.30094
	ACCATGT	0.00101574	0.00102346	0.00102932	0.000193157	0.187655	0.000319047	0.309958	0.000432351	0.420035	0.00177582	1.73511	0.000135026	0.131179
	ACCATTA	0.00102348	0.000968025	0.000945745	0.000700196	0.740364	0.000768076	0.812139	0.000362617	0.383419	0.00125491	1.29636	0.000615117	0.650405
	ACCATTC	0.000876385	0.00081877	0.000875364	0.000313881	0.358572	0.00132345	1.51189	0.000237096	0.270854	0.000520907	0.636207	0.00102019	1.16545
	ACCATTG	0.000939869	0.00102773	0.000923751	0.000796774	0.862542	0.000945325	1.02335	0.000516032	0.558627	0.000236776	0.230388	0.000870165	0.941991
	ACCATTT	0.00102658	0.00093391	0.00103812	0.000953715	0.918694	0.00184338	1.77569	0.000292883	0.282128	0.00215466	2.30714	0.00120023	1.15616
	ACCCAAA	0.00145548	0.00123668	0.00120528	0.0020523	1.70276	0.00198518	1.64708	0.00146441	1.215	0.00104181	0.842426	0.00300057	2.48953
	ACCCAAC	0.00129909	0.00138167	0.00129325	0.00167805	1.29755	0.0015716	1.21523	0.00069734	0.539215	0.00059194	0.428422	0.00190536	1.47331
	ACCCAAG	0.000990965	0.0010192	0.000954543	0.000519111	0.543832	0.000484479	0.507551	0.000571819	0.59905	0.000449875	0.4414	0.000375071	0.392933
	ACCCAAT	0.00118451	0.000963761	0.00115249	0.000350098	0.303775	0.00041358	0.358858	0.000516032	0.447754	0.00222569	2.30939	0.000375071	0.325444
	ACCCACA	0.00130374	0.00121963	0.00121847	0.000832991	0.683636	0.00128801	1.05707	0.000683394	0.560861	0.000331486	0.271793	0.000780148	0.640268
	ACCCACC	0.0012929	0.00128359	0.00127566	0.00125552	0.984218	0.00139435	1.09305	0.00115758	0.907443	0.00196524	1.53105	0.00148528	1.16433
	ACCCACG	0.000831482	0.000891266	0.0010953	0.000313881	0.286569	0.000626278	0.571784	0.000836808	0.763996	0.000639295	0.717289	0.000660125	0.602687
	ACCCACT	0.000949159	0.000874208	0.000972138	0.0011348	1.16732	0.000744443	0.765779	0.000362617	0.37301	0.0020126	2.30219	0.00109521	1.1266
	ACCCAGA	0.00111484	0.000921117	0.000976537	0.000543255	0.556308	0.000850792	0.871234	0.000432351	0.442739	0.00108917	1.18245	0.000885168	0.906436
	ACCCAGC	0.000854707	0.000750539	0.000796185	0.000881281	1.10688	0.00101622	1.27637	0.000529979	0.665647	0.000307809	0.410117	0.000705134	0.88564
	ACCCAGG	0.000885675	0.000763333	0.000906156	0.000893353	0.985871	0.000838976	0.925863	0.00237096	2.6165	0.000378842	0.4963	0.000765145	0.844386
	ACCCAGT	0.000975481	0.000887001	0.00103372	0.00102615	0.992674	0.000508112	0.491537	0.000320777	0.310312	0.000994459	1.12115	0.00112521	1.08851
	ACCCATA	0.00117522	0.00116845	0.000932549	0.00092957	0.996806	0.000815343	0.874317	0.0006555	0.702912	0.000947104	0.810562	0.000705134	0.756136
	ACCCATC	0.000958449	0.000929645	0.00105132	0.000700196	0.666018	0.000649911	0.618188	0.00122732	1.16741	0.0013733	1.47723	0.000705134	0.670715
	ACCCATG	0.00100955	0.00116419	0.0011261	0.00107444	0.954126	0.000933508	0.828977	0.000474191	0.421093	0.00172847	1.48469	0.00126024	1.11912
	ACCCATT	0.000981675	0.000916852	0.00116129	0.000917498	0.79007	0.000531745	0.457893	0.00198045	1.70539	0.00210731	2.29842	0.0005251	0.452171
	ACCCCAA	0.00143535	0.00126654	0.00140762	0.000869208	0.617502	0.00132345	0.940207	0.00138073	0.980899	0.00139698	1.10299	0.00142527	1.01254
	ACCCCAC	0.00136103	0.00135609	0.00127566	0.00208851	1.63721	0.0022806	1.78778	0.00280331	2.19754	0.00217834	1.60634	0.00207039	1.623
	ACCCCAG	0.00103742	0.00103626	0.00129765	0.000989932	0.762865	0.00176067	1.35681	0.00323566	2.49348	0.000473552	0.456984	0.00225043	1.73423
	ACCCCAT	0.00120929	0.00124521	0.00135044	0.000869208	0.64365	0.00153615	1.13752	0.000711287	0.526709	0.00156272	1.25498	0.00148528	1.09985
	ACCCCCA	0.00152051	0.00150108	0.0014956	0.00155733	1.04128	0.00153615	1.02712	0.00153415	1.02578	0.000899749	0.599402	0.00136526	0.912853
	ACCCCCC	0.00184258	0.00208531	0.00224779	0.00388729	1.72938	0.00295414	1.31424	0.00319382	1.42087	0.00220202	1.05597	0.00286554	1.27483
	ACCCCCG	0.00115045	0.00115566	0.00128005	0.00077263	0.603591	0.00155979	1.21853	0.00101812	0.79537	0.000544585	0.471233	0.00207039	1.61743
	ACCCCCT	0.00131148	0.00122816	0.00132844	0.00280078	2.10832	0.00267054	2.01028	0.000418404	0.314959	0.000876071	0.713323	0.00252048	1.89732
	ACCCCGA	0.00102348	0.000976554	0.0011305	0.000663979	0.587334	0.000862609	0.763036	0.000641553	0.567497	0.00106549	1.09107	0.000720137	0.63701
	ACCCCGC	0.000836127	0.000878472	0.000857769	0.0021368	2.49112	0.00132345	1.5429	0.000529979	0.617857	0.000947104	1.07813	0.00120023	1.39924
	ACCCCGG	0.00103742	0.000750539	0.000901757	0.000869208	0.963905	0.000957141	1.06142	0.00182703	2.02608	0.00049723	0.662496	0.00108021	1.19789
	ACCCCGT	0.0010049	0.0010789	0.00114369	0.00365792	3.19834	0.00223333	1.95274	0.00101812	0.890202	0.000520907	0.482813	0.0026405	2.30875
	ACCCCTA	0.0011009	0.00118125	0.0011085	0.00077263	0.697004	0.00137072	1.23655	0.00103206	0.931044	0.0017995	1.52339	0.00114022	1.02861
	ACCCCTC	0.00104671	0.000959496	0.00101613	0.00132796	1.30688	0.00144162	1.41874	0.000641553	0.631372	0.00340958	3.5535	0.00145528	1.43218
	ACCCCTG	0.000935223	0.00104479	0.00129765	0.00101408	0.781471	0.000992591	0.764914	0.00153415	1.18225	0.00168111	1.60905	0.00133525	1.02898
	ACCCCTT	0.00109316	0.00102773	0.00118768	0.000820919	0.691196	0.000921692	0.776044	0.000390511	0.328801	0.000473552	0.460776	0.000495094	0.416858
	ACCCGAA	0.00103122	0.00093391	0.000892959	0.00120723	1.35195	0.000980774	1.09834	0.00128311	1.43691	0.000520907	0.55777	0.0010352	1.15929
	ACCCGAC	0.000836127	0.00081877	0.000901757	0.00204023	2.2625	0.00122892	1.36281	0.00330539	3.6655	0.000402519	0.491614	0.00168032	1.86338
	ACCCGAG	0.000754063	0.000788919	0.000879763	0.00105029	1.19384	0.000449029	0.510398	0.00061366	0.697528	0.000236776	0.300127	0.000750143	0.852665
	ACCCGAT	0.000867095	0.000908323	0.000985334	0.000603617	0.612601	0.000295414	0.299811	0.000264989	0.268933	0.000142066	0.156404	0.000435083	0.441558
	ACCCGCA	0.000868643	0.000810241	0.000809382	0.00036217	0.447465	0.000437213	0.540181	0.00156204	1.92992	0.000426197	0.526012	0.000405077	0.500477
	ACCCGCC	0.000654966	0.000678044	0.000659822	0.000663979	1.0063	0.00079171	1.19988	0.00145047	2.19827	0.00198892	2.93332	0.000870165	1.31879
	ACCCGCG	0.000422709	0.000388063	0.000510262	0.000253519	0.496841	0.000460846	0.903155	0.00170151	3.33458	0.000165743	0.427104	0.000345066	0.676251
	ACCCGCT	0.000729288	0.000754804	0.000884162	0.00123138	1.39271	0.000779893	0.882071	0.000278936	0.315481	0.000260454	0.345061	0.00112521	1.27263
	ACCCGGA	0.000820643	0.000793184	0.000721406	0.00138832	1.92446	0.00196155	2.71907	0.000278936	0.386657	0.000615618	0.776135	0.00214541	2.97393
	ACCCGGC	0.00071845	0.000554376	0.000488268	0.000434604	0.890093	0.000638094	1.30685	0.000488138	0.999734	0.000520907	0.939629	0.000555105	1.13689
	ACCCGGG	0.000772643	0.000605549	0.000901757	0.000398387	0.44179	0.000354497	0.393118	0.000502085	0.556785	0.000686651	1.13393	0.000375071	0.415934
	ACCCGGT	0.000836127	0.000639664	0.000800584	0.000663979	0.829368	0.00158342	1.97783	0.0017573	2.19502	0.000662973	1.03644	0.00118523	1.48045
	ACCCGTA	0.000915094	0.000963761	0.00105572	0.000832991	0.78903	0.00107531	1.01856	0.00380748	3.60654	0.00163375	1.69519	0.00184535	1.74796
	ACCCGTC	0.000755611	0.000695102	0.000835775	0.00101408	1.21334	0.000838976	1.00383	0.000739181	0.884426	0.000923427	1.32848	0.00115522	1.38221
	ACCCGTG	0.000846966	0.000891266	0.000985334	0.00154526	1.56826	0.00102804	1.04334	0.00164572	1.67022	0.000970782	1.08922	0.00111021	1.12674
	ACCCGTT	0.000868643	0.000874208	0.000954543	0.000289736	0.303534	0.000354497	0.371379	0.000209202	0.219165	0.000639295	0.731285	0.000360068	0.377216
	ACCCTAA	0.00114426	0.000997876	0.00117008	0.00177463	1.51667	0.00146525	1.25226	0.00297067	2.53885	0.00407255	4.08122	0.00165031	1.41042
	ACCCTAC	0.00102658	0.000993612	0.0011217	0.0005674	0.50584	0.00072081	0.642606	0.000711287	0.634117	0.000544585	0.548086	0.000585111	0.52163
	ACCCTAG	0.000817546	0.000852886	0.000994132	0.000651906	0.655754	0.000898059	0.903359	0.000376564	0.378787	0.00369371	4.33083	0.00144027	1.44878
	ACCCTAT	0.00094761	0.0010789	0.000879763	0.00092957	1.05661	0.000779893	0.886481	0.000767074	0.87191	0.000189421	0.175568	0.000705134	0.801505
	ACCCTCA	0.000932127	0.000993612	0.00108211	0.000905425	0.836723	0.000933508	0.862675	0.000529979	0.489765	0.000970782	0.977023	0.000600114	0.554579
	ACCCTCC	0.00102038	0.0011386	0.00114369	0.00111066	0.971114	0.00166613	1.4568	0.000808915	0.707284	0.00340958	2.99453	0.00136526	1.19373
	ACCCTCG	0.000719998	0.000639664	0.000914953	0.000507038	0.554168	0.000909875	0.99445	0.000181308	0.198161	0.000426197	0.666282	0.000585111	0.639498
	ACCCTCT	0.000820643	0.000724953	0.000809382	0.000434604	0.536958	0.00122892	1.51835	0.000460245	0.568637	0.000284131	0.391931	0.00133525	1.64972
	ACCCTGA	0.000877933	0.000963761	0.00092815	0.00194365	2.09411	0.00186702	2.01155	0.00034867	0.375662	0.00049723	0.515926	0.00154529	1.66492
	ACCCTGC	0.000788127	0.000742011	0.000804983	0.000507038	0.629874	0.000838976	1.04223	0.0006555	0.814303	0.00113653	1.53168	0.000915174	1.13689
	ACCCTGG	0.000893417	0.00081877	0.000932549	0.000615689	0.660222	0.000567195	0.60822	0.000251043	0.2692	0.00205995	2.51591	0.000660125	0.707872
	ACCCTGT	0.000911998	0.000963761	0.000892959	0.00189536	2.12256	0.00147707	1.65413	0.000292883	0.327991	0.00125491	1.3021	0.00175533	1.96575
	ACCCTTA	0.00104051	0.000968025	0.000985334	0.000989932	1.00467	0.000638094	0.647592	0.000278936	0.283088	0.000260454	0.269057	0.00120023	1.21809
	ACCCTTC	0.000935223	0.00089553	0.000989733	0.000700196	0.707459	0.000803526	0.811861	0.000223149	0.225464	0.00419094	4.67984	0.000930177	0.939826
	ACCCTTG	0.000885675	0.00097229	0.00109091	0.00143661	1.31689	0.000945325	0.86655	0.000627606	0.575307	0.000236776	0.243524	0.000765145	0.701385
	ACCCTTT	0.000987868	0.000912588	0.00102052	0.00149697	1.46686	0.00124074	1.21578	0.000195255	0.191328	0.000307809	0.337292	0.00163531	1.60242
	ACCGAAA	0.00098632	0.000916852	0.000796185	0.00103822	1.30399	0.00114621	1.43962	0.000683394	0.858335	0.000734006	0.800572	0.000915174	1.14945
	ACCGAAC	0.000956901	0.000882737	0.000985334	0.00106237	1.07818	0.000957141	0.971387	0.000571819	0.58033	0.000473552	0.536459	0.00115522	1.17241
	ACCGAAG	0.000752514	0.000763333	0.00102492	0.00020523	0.200239	0.000295414	0.28823	0.000167362	0.163292	0.00168111	2.20233	0.000225043	0.21957
	ACCGAAT	0.000911998	0.000899794	0.000840173	0.0014849	1.76737	0.0017134	2.03934	0.00030683	0.365198	0.000189421	0.210516	0.00114022	1.35712
	ACCGACA	0.000664256	0.0006354	0.000611435	0.000736413	1.2044	0.000744443	1.21753	0.000516032	0.843968	0.000307809	0.484433	0.000450086	0.736113
	ACCGACC	0.000828385	0.000840092	0.00085337	0.000688123	0.80636	0.00116984	1.37085	0.000585766	0.686415	0.000473552	0.56369	0.0010502	1.23065
	ACCGACG	0.000479999	0.000575698	0.000576245	0.000253519	0.43995	0.00034268	0.594678	0.000251043	0.435653	0.000449875	0.781442	0.00021004	0.364498
	ACCGACT	0.000678192	0.000678044	0.000664221	0.00154526	2.32642	0.000957141	1.441	0.000167362	0.251967	0.000260454	0.384125	0.000915174	1.37782
	ACCGAGA	0.000650321	0.000631135	0.000655423	0.000639834	0.976215	0.000472662	0.721156	0.000153415	0.23407	0.000165743	0.262611	0.00073514	1.12163
	ACCGAGC	0.000557418	0.000447765	0.000536655	0.000325953	0.607379	0.00068536	1.2771	0.000153415	0.285872	0.000189421	0.423036	0.000675128	1.25803
	ACCGAGG	0.000642579	0.00067378	0.000655423	0.000253519	0.386802	0.000200882	0.306491	0.000502085	0.766047	0.000236776	0.351415	0.000180034	0.274684
	ACCGAGT	0.000636385	0.000631135	0.000725804	0.000615689	0.848285	0.000460846	0.634945	8.36808e-05	0.115294	0.000544585	0.862865	0.000510097	0.702802
	ACCGATA	0.00082374	0.00093391	0.000695013	0.000325953	0.468989	0.000389946	0.561064	0.000153415	0.220737	0.000402519	0.431004	0.000255048	0.36697
	ACCGATC	0.000675095	0.000643929	0.000659822	0.00107444	1.62838	0.000921692	1.39688	0.000181308	0.274784	0.000142066	0.220623	0.00136526	2.06913
	ACCGATG	0.00071845	0.00078039	0.000813781	0.000458749	0.563725	0.000484479	0.595343	0.000251043	0.308489	0.000449875	0.576474	0.000870165	1.06929
	ACCGATT	0.000831482	0.000797448	0.000774191	0.00127967	1.65291	0.00177248	2.28947	5.57872e-05	0.0720587	0.00350429	4.39437	0.0010652	1.37589
	ACCGCAA	0.00083303	0.000686573	0.000765394	0.000579472	0.75709	0.000602645	0.787365	0.000906542	1.18441	0.00049723	0.72422	0.000690131	0.901668
	ACCGCAC	0.000758708	0.000686573	0.0007434	0.000591545	0.795729	0.000850792	1.14446	0.000460245	0.619108	0.000426197	0.62076	0.00073514	0.988889
	ACCGCAG	0.000605418	0.000665251	0.000791787	0.000507038	0.640372	0.000484479	0.611881	0.000181308	0.228987	0.000568263	0.854208	0.00084016	1.06109
	ACCGCAT	0.000735482	0.000878472	0.000818179	0.000941642	1.1509	0.000626278	0.765453	0.000195255	0.238646	0.00049723	0.566016	0.000435083	0.531769
	ACCGCCA	0.00035458	0.000345419	0.000321113	0.000543255	1.69179	0.000508112	1.58234	0.00030683	0.955518	0.000568263	1.64514	0.00063012	1.9623
	ACCGCCC	0.000699869	0.000742011	0.000673019	0.00077263	1.14801	0.00125256	1.8611	0.000557872	0.828911	0.00279396	3.76539	0.00124524	1.85023
	ACCGCCG	0.000291096	0.000272923	0.000281524	0.000301808	1.07205	0.000449029	1.59499	0.000781021	2.77426	0.000473552	1.73511	0.00042008	1.49216
	ACCGCCT	0.000490837	0.000494674	0.000541054	0.000845064	1.56188	0.000957141	1.76903	8.36808e-05	0.154663	0.000307809	0.622246	0.000765145	1.41418
	ACCGCGA	0.000473805	0.000490409	0.000431084	0.000229374	0.532088	0.000602645	1.39798	0.000125521	0.291176	0.000378842	0.772501	0.000570108	1.3225
	ACCGCGC	0.000264774	0.000196164	0.000299119	0.000313881	1.04935	0.000224515	0.750585	0.000139468	0.466262	0.000260454	1.32774	0.000240046	0.802508
	ACCGCGG	0.000543482	0.000498938	0.000488268	0.000494966	1.01372	0.000472662	0.968038	0.000794968	1.62814	0.00213098	4.27104	0.000495094	1.01398
	ACCGCGT	0.000433547	0.000524525	0.000488268	0.000531183	1.08789	0.000543562	1.11324	6.9734e-05	0.142819	0.000378842	0.722257	0.000660125	1.35197
	ACCGCTA	0.00066116	0.000631135	0.000624632	0.000265591	0.425197	0.000307231	0.491859	0.000237096	0.379577	0.00340958	5.40229	0.000255048	0.408318
	ACCGCTC	0.000656514	0.000515996	0.000651024	0.000301808	0.46359	0.000319047	0.490069	0.00034867	0.535572	0.000378842	0.734195	0.000285054	0.437855
	ACCGCTG	0.000644127	0.000665251	0.000633429	0.000579472	0.914818	0.00034268	0.540992	0.000502085	0.792646	0.000402519	0.605064	0.00094518	1.49216
	ACCGCTT	0.000760256	0.000823035	0.000655423	0.000253519	0.386802	0.000307231	0.468751	0.000278936	0.425582	0.000355164	0.43153	0.000375071	0.572258
	ACCGGAA	0.000812901	0.000801713	0.000813781	0.0017022	2.09172	0.00101622	1.24877	0.000278936	0.342766	7.10328e-05	0.0886013	0.00123023	1.51175
	ACCGGAC	0.000774192	0.000754804	0.000760995	0.000410459	0.539372	0.000460846	0.605583	0.000334723	0.43985	0.00108917	1.44298	0.000495094	0.650588
	ACCGGAG	0.000678192	0.000669515	0.000699411	0.000615689	0.880296	0.00075626	1.08128	0.00239885	3.42981	0.000189421	0.282922	0.00084016	1.20124
	ACCGGAT	0.000723095	0.00071216	0.000791787	0.000410459	0.518397	0.000543562	0.6865	0.000320777	0.40513	0.000284131	0.398971	0.000345066	0.435806
	ACCGGCA	0.000673547	0.000554376	0.000475072	0.000350098	0.736936	0.000425396	0.895435	0.00210597	4.43295	0.000307809	0.555235	0.000300057	0.631603
	ACCGGCC	0.000605418	0.000443501	0.000602638	0.00124345	2.06335	0.00075626	1.25492	0.000320777	0.532288	0.00196524	4.4312	0.000975185	1.6182
	ACCGGCG	0.000436644	0.000345419	0.00033431	0.000470821	1.40834	0.000425396	1.27246	0.000892596	2.66996	0.000355164	1.02821	0.000555105	1.66045
	ACCGGCT	0.000693676	0.000584227	0.000576245	0.00072434	1.257	0.000886242	1.53796	0.00030683	0.532464	0.000213098	0.364753	0.000990188	1.71835
	ACCGGGA	0.000829933	0.000865679	0.000708209	0.000820919	1.15915	0.000697177	0.984423	0.000543925	0.76803	0.000213098	0.246163	0.0010352	1.46171
	ACCGGGC	0.000608515	0.000515996	0.000607036	0.0005674	0.934705	0.000590828	0.973299	0.000446298	0.735208	0.000307809	0.596534	0.0005251	0.865022
	ACCGGGG	0.000755611	0.000656722	0.000857769	0.000470821	0.548891	0.000543562	0.633693	0.00096233	1.1219	0.000213098	0.324488	0.000495094	0.577188
	ACCGGGT	0.000789675	0.000729217	0.000848971	0.000289736	0.341279	0.000744443	0.876877	0.00259411	3.05559	0.00118388	1.62349	0.000600114	0.706872
	ACCGGTA	0.000778837	0.000788919	0.000787388	0.000229374	0.291311	0.000307231	0.39019	0.00179914	2.28495	0.000260454	0.33014	0.000255048	0.323917
	ACCGGTC	0.00066116	0.000575698	0.000686215	0.000350098	0.510187	0.000366313	0.533817	0.000418404	0.609728	0.000165743	0.2879	0.000375071	0.54658
	ACCGGTG	0.000693676	0.000703631	0.000796185	0.00188328	2.36538	0.00257601	3.23544	0.000390511	0.490477	0.000852394	1.21142	0.00255048	3.20338
	ACCGGTT	0.000803611	0.000882737	0.000919352	0.00143661	1.56263	0.00203245	2.21074	0.000948383	1.03158	0.00144433	1.6362	0.00163531	1.77876
	ACCGTAA	0.000848514	0.000959496	0.000897358	0.001002	1.11662	0.00127619	1.42216	0.000753128	0.839272	0.00049723	0.518219	0.00129025	1.43783
	ACCGTAC	0.000822191	0.000993612	0.000945745	0.00223338	2.36151	0.00204426	2.16154	0.00490928	5.19091	0.000710328	0.714895	0.00196537	2.07812
	ACCGTAG	0.000721547	0.000784655	0.000870965	0.00111066	1.2752	0.000909875	1.04467	0.000446298	0.512418	0.000568263	0.72422	0.000870165	0.999082
	ACCGTAT	0.000925933	0.000980819	0.000910555	0.000241447	0.265165	0.000401763	0.441229	0.0036959	4.05896	0.000402519	0.410391	0.000465088	0.510775
	ACCGTCA	0.000673547	0.000639664	0.000774191	0.00020523	0.265089	0.000319047	0.412104	0.000502085	0.648528	0.00130227	2.03586	0.000270051	0.348817
	ACCGTCC	0.000721547	0.000814506	0.00096334	0.00137625	1.42862	0.00127619	1.32475	0.00101812	1.05686	0.000568263	0.697678	0.000915174	0.950001
	ACCGTCG	0.000450579	0.000494674	0.000585042	0.00184707	3.15715	0.00145344	2.48433	0.00389116	6.65107	0.00108917	2.20179	0.00141027	2.41054
	ACCGTCT	0.000690579	0.000682309	0.000752197	0.000965787	1.28395	0.00113439	1.5081	0.00030683	0.407911	0.000236776	0.347022	0.000780148	1.03716
	ACCGTGA	0.000707611	0.000776126	0.000659822	0.000289736	0.439112	0.000271781	0.4119	0.000125521	0.190235	0.00248615	3.20328	0.000120023	0.181902
	ACCGTGC	0.000591482	0.000601284	0.000532257	0.00169013	3.1754	0.00119347	2.24229	0.000334723	0.628876	0.000828716	1.37824	0.00073514	1.38118
	ACCGTGG	0.000716901	0.000788919	0.000950144	0.000603617	0.63529	0.000602645	0.634267	0.000794968	0.836682	0.000355164	0.450191	0.000690131	0.726344
	ACCGTGT	0.000757159	0.000797448	0.000739001	0.000543255	0.735121	0.000968958	1.31117	0.000725234	0.981371	0.000615618	0.771985	0.000615117	0.832363
	ACCGTTA	0.000876385	0.000993612	0.000765394	0.000265591	0.347	0.000484479	0.63298	0.000223149	0.291548	0.000355164	0.357448	0.000285054	0.372428
	ACCGTTC	0.000777288	0.000827299	0.000919352	0.00103822	1.1293	0.0015007	1.63235	0.000376564	0.409597	0.000189421	0.228963	0.00181534	1.97459
	ACCGTTG	0.000771095	0.000942439	0.000844572	0.000917498	1.08635	0.000661727	0.783506	0.00158994	1.88253	0.000165743	0.175866	0.00100519	1.19018
	ACCGTTT	0.000905804	0.00104052	0.000932549	0.000784702	0.84146	0.0013589	1.45719	0.00126916	1.36096	0.000402519	0.386844	0.00109521	1.17442
	ACCTAAA	0.00122322	0.00105758	0.000976537	0.000760557	0.778831	0.000661727	0.677627	0.00069734	0.714095	0.000449875	0.425382	0.000930177	0.952526
	ACCTAAC	0.00102813	0.000925381	0.00102932	0.00166598	1.61852	0.000980774	0.952835	0.00030683	0.298089	0.000307809	0.332629	0.00133525	1.29722
	ACCTAAG	0.000868643	0.000865679	0.000813781	0.000953715	1.17196	0.000496296	0.609864	0.000278936	0.342766	0.000378842	0.437624	0.000465088	0.571516
	ACCTAAT	0.00109471	0.000801713	0.000936947	0.000289736	0.309234	0.000354497	0.378353	0.000195255	0.208395	0.000710328	0.886013	0.00031506	0.336262
	ACCTACA	0.00104671	0.000938174	0.000994132	0.00108651	1.09292	0.000768076	0.77261	0.00312408	3.14253	0.00215466	2.29665	0.00112521	1.13186
	ACCTACC	0.00097703	0.00109169	0.00118768	0.00103822	0.874159	0.00118166	0.994928	0.00124127	1.04512	0.000970782	0.889244	0.000855162	0.720028
	ACCTACG	0.000772643	0.000904059	0.000879763	0.000494966	0.562613	0.000354497	0.402946	0.000432351	0.49144	0.000734006	0.8119	0.000450086	0.511599
	ACCTACT	0.000825288	0.000942439	0.000857769	0.000350098	0.408149	0.000283597	0.330622	5.57872e-05	0.0650376	0.000307809	0.326609	0.000270051	0.31483
	ACCTAGA	0.000763353	0.000759068	0.000765394	0.000374242	0.488954	0.00041358	0.540349	0.000641553	0.8382	0.000213098	0.280737	0.00031506	0.411631
	ACCTAGC	0.000721547	0.000720688	0.000567447	0.000470821	0.829718	0.000248148	0.437306	0.00034867	0.614454	0.000236776	0.328541	0.00021004	0.370149
	ACCTAGG	0.000701418	0.000678044	0.000747798	0.0005674	0.75876	0.00079171	1.05872	0.0054811	7.32964	0.000568263	0.838091	0.000855162	1.14357
	ACCTAGT	0.000771095	0.000767597	0.000721406	0.000386315	0.535503	0.000295414	0.409498	0.000460245	0.637983	0.000307809	0.401003	0.000285054	0.395137
	ACCTATA	0.000946062	0.000921117	0.000958941	0.00036217	0.377677	0.000496296	0.517545	0.000418404	0.436319	0.000165743	0.179937	0.000405077	0.422421
	ACCTATC	0.000863998	0.000788919	0.000844572	0.00159355	1.88681	0.00145344	1.72091	0.000278936	0.330269	0.000260454	0.33014	0.00109521	1.29676
	ACCTATG	0.000803611	0.000912588	0.000976537	0.00111066	1.13734	0.00129982	1.33105	0.000334723	0.342766	4.73552e-05	0.0518911	0.00118523	1.2137
	ACCTATT	0.000935223	0.000904059	0.000910555	0.000941642	1.03414	0.00119347	1.31071	0.000139468	0.153168	0.000260454	0.288094	0.000870165	0.955643
	ACCTCAA	0.000850062	0.00109169	0.000818179	0.00154526	1.88866	0.000661727	0.80878	0.00111574	1.36369	0.000449875	0.412089	0.00132025	1.61364
	ACCTCAC	0.000771095	0.000763333	0.000760995	0.000832991	1.09461	0.000945325	1.24222	0.000167362	0.219925	0.000260454	0.341206	0.0010502	1.38004
	ACCTCAG	0.000730837	0.000729217	0.000831376	0.00150904	1.81511	0.00204426	2.45889	0.000209202	0.251634	9.47104e-05	0.12988	0.0015753	1.89481
	ACCTCAT	0.000911998	0.00085715	0.000804983	0.000338025	0.419916	0.000519929	0.645888	0.000251043	0.311861	0.00217834	2.54137	0.000450086	0.559124
	ACCTCCA	0.000856256	0.000831564	0.000813781	0.00172634	2.12139	0.000921692	1.1326	0.000669447	0.822638	0.000639295	0.768787	0.00102019	1.25365
	ACCTCCC	0.00100026	0.00109596	0.00119208	0.000482893	0.405085	0.000661727	0.555104	0.000683394	0.573279	0.000568263	0.518508	0.000615117	0.516004
	ACCTCCG	0.000633289	0.000656722	0.000826977	0.000410459	0.496337	0.000602645	0.728732	0.000460245	0.556539	0.000189421	0.288434	0.0005251	0.634963
	ACCTCCT	0.000822191	0.000831564	0.000835775	0.000217302	0.260001	0.000661727	0.791753	0.000181308	0.216935	0.000165743	0.199315	0.000405077	0.484672
	ACCTCGA	0.000667353	0.000609813	0.000602638	0.00072434	1.20195	0.000425396	0.705891	0.000669447	1.11086	0.000118388	0.194138	0.000450086	0.746859
	ACCTCGC	0.000512515	0.00055864	0.000589441	0.00141246	2.39628	0.00105167	1.78419	0.000209202	0.354916	0.000213098	0.381459	0.000960182	1.62897
	ACCTCGG	0.000616256	0.000678044	0.000809382	0.000325953	0.402719	0.000484479	0.598579	0.00225938	2.79149	0.000449875	0.663489	0.000465088	0.574622
	ACCTCGT	0.000687482	0.00081877	0.0007434	0.00153319	2.0624	0.00137072	1.84385	0.000251043	0.337695	0.000307809	0.37594	0.00129025	1.7356
	ACCTCTA	0.000743224	0.000729217	0.000765394	0.000193157	0.252363	0.000283597	0.370525	0.000278936	0.364435	0.000284131	0.389639	0.000165031	0.215616
	ACCTCTC	0.000668901	0.000614078	0.000637828	0.000482893	0.75709	0.000248148	0.389051	0.000251043	0.39359	0.000165743	0.269906	0.000225043	0.352827
	ACCTCTG	0.000673547	0.000814506	0.000734602	0.000301808	0.410846	0.000449029	0.611255	0.000892596	1.21507	0.0013733	1.68605	0.000540103	0.735232
	ACCTCTT	0.000716901	0.000810241	0.000677417	0.000857136	1.2653	0.000661727	0.976838	0.000139468	0.205882	0.000426197	0.526012	0.000585111	0.863738
	ACCTGAA	0.000910449	0.000801713	0.000879763	0.000627762	0.713558	0.000472662	0.537261	0.00138073	1.56944	0.000947104	1.18135	0.000555105	0.630972
	ACCTGAC	0.000808256	0.000754804	0.000892959	0.00121931	1.36547	0.000543562	0.60872	0.00030683	0.34361	0.000284131	0.376431	0.000540103	0.604846
	ACCTGAG	0.000723095	0.000737746	0.000906156	0.00125552	1.38555	0.000661727	0.730258	0.000125521	0.138521	0.000142066	0.192567	0.0005251	0.579481
	ACCTGAT	0.000809804	0.000887001	0.000826977	0.00077263	0.934282	0.00072081	0.87162	0.000111574	0.134918	0.00120756	1.36139	0.000600114	0.725672
	ACCTGCA	0.00076645	0.000776126	0.000870965	0.000760557	0.873235	0.000732627	0.841166	0.000390511	0.448365	0.00340958	4.39307	0.000585111	0.671796
	ACCTGCC	0.000591482	0.000707895	0.000721406	0.00117102	1.62324	0.000815343	1.13021	0.00206413	2.86126	0.0020126	2.84307	0.00108021	1.49736
	ACCTGCG	0.000569805	0.000528789	0.000651024	0.000507038	0.778831	0.000898059	1.37945	0.000223149	0.342766	0.000331486	0.626878	0.000645123	0.990934
	ACCTGCT	0.000791224	0.000801713	0.0007434	0.000820919	1.10428	0.000815343	1.09678	0.000111574	0.150087	0.00156272	1.94923	0.000720137	0.968708
	ACCTGGA	0.000771095	0.000729217	0.000840173	0.000615689	0.732812	0.000555378	0.661028	0.000153415	0.182599	0.000260454	0.357169	0.000705134	0.839272
	ACCTGGC	0.000647224	0.000533054	0.000739001	0.001002	1.35589	0.000366313	0.495687	0.000223149	0.30196	0.000213098	0.399769	0.000390074	0.52784
	ACCTGGG	0.000837675	0.000750539	0.000919352	0.00130381	1.41819	0.000945325	1.02825	0.00248253	2.70031	0.000473552	0.630949	0.00150029	1.63189
	ACCTGGT	0.000862449	0.000805977	0.000752197	0.00102615	1.3642	0.000768076	1.02111	0.000502085	0.667491	0.00127859	1.58639	0.000855162	1.13689
	ACCTGTA	0.00091974	0.000976554	0.000919352	0.000446676	0.48586	0.000543562	0.591244	0.000585766	0.637151	0.000213098	0.218215	0.000360068	0.391655
	ACCTGTC	0.00068903	0.00081877	0.000567447	0.00142454	2.51043	0.0018552	3.26938	0.00108785	1.9171	0.000142066	0.173511	0.00102019	1.79787
	ACCTGTG	0.000867095	0.000848621	0.000857769	0.000313881	0.365927	0.000319047	0.37195	0.000167362	0.195113	0.000260454	0.306914	0.000480091	0.559698
	ACCTGTT	0.000980127	0.00111728	0.000941346	0.000555328	0.589929	0.00118166	1.25528	0.000139468	0.148158	0.000378842	0.339075	0.00102019	1.08376
	ACCTTAA	0.00105135	0.000784655	0.000919352	0.00127967	1.39192	0.00129982	1.41385	0.00034867	0.379256	0.000544585	0.694044	0.00109521	1.19128
	ACCTTAC	0.000953804	0.00109169	0.000985334	0.00153319	1.55601	0.00129982	1.31917	0.000390511	0.396323	0.000876071	0.802488	0.00121523	1.23332
	ACCTTAG	0.000831482	0.000840092	0.000884162	0.000289736	0.327696	0.000177248	0.200471	0.000223149	0.252385	0.000923427	1.0992	0.000150029	0.169684
	ACCTTAT	0.00103587	0.00093391	0.000906156	0.00197986	2.1849	0.00160705	1.77348	0.000278936	0.307824	0.000189421	0.202826	0.000810154	0.894056
	ACCTTCA	0.000851611	0.000916852	0.000906156	0.000350098	0.386355	0.000307231	0.339048	0.000237096	0.26165	0.000426197	0.464848	0.000345066	0.380802
	ACCTTCC	0.000870191	0.000835828	0.000897358	0.000748485	0.834098	0.000827159	0.921772	0.00034867	0.388552	0.00177582	2.12462	0.000885168	0.986416
	ACCTTCG	0.000693676	0.000643929	0.000813781	0.000265591	0.326367	0.000354497	0.435617	0.000209202	0.257074	0.00203627	3.16227	0.000615117	0.755876
	ACCTTCT	0.000781933	0.000865679	0.000954543	0.000688123	0.720893	0.00137072	1.436	0.000195255	0.204554	0.000757683	0.875247	0.000870165	0.911604
	ACCTTGA	0.000870191	0.000784655	0.000804983	0.000905425	1.12478	0.000602645	0.748643	8.36808e-05	0.103954	0.000544585	0.694044	0.000570108	0.708224
	ACCTTGC	0.000723095	0.00067378	0.00062903	0.00020523	0.326264	0.000189065	0.300566	0.000167362	0.266063	0.000805039	1.19481	0.000165031	0.262358
	ACCTTGG	0.000738579	0.000746275	0.000791787	0.00149697	1.89062	0.000519929	0.656653	0.000488138	0.616502	9.47104e-05	0.126911	0.000870165	1.09899
	ACCTTGT	0.000854707	0.000938174	0.000906156	0.00106237	1.17239	0.000862609	0.951943	0.00276147	3.04745	0.000165743	0.176666	0.00111021	1.22519
	ACCTTTA	0.00093832	0.000968025	0.000897358	0.0015694	1.74892	0.00151252	1.68553	0.000529979	0.590599	0.00139698	1.44312	0.00154529	1.72205
	ACCTTTC	0.000848514	0.000904059	0.000756596	0.00141246	1.86687	0.00124074	1.6399	0.000153415	0.20277	0.000520907	0.576187	0.000915174	1.20959
	ACCTTTG	0.00088103	0.000891266	0.000985334	0.000663979	0.673861	0.00103986	1.05533	0.000264989	0.268933	0.000426197	0.478193	0.000390074	0.39588
	ACCTTTT	0.00099561	0.000938174	0.00101613	0.000422532	0.415826	0.000531745	0.523306	0.000153415	0.15098	0.000284131	0.302856	0.0005251	0.516766
	ACGAAAA	0.00121393	0.00111728	0.000941346	0.0019195	2.0391	0.00148889	1.58166	0.00234306	2.48906	0.00106549	0.953648	0.0021004	2.23127
	ACGAAAC	0.00100335	0.000963761	0.000844572	0.000458749	0.543173	0.000661727	0.783506	0.00158994	1.88253	0.00104181	1.08099	0.000750143	0.888192
	ACGAAAG	0.000857804	0.000861415	0.00105572	0.000832991	0.78903	0.00147707	1.39912	0.00132495	1.25502	0.000331486	0.384816	0.00121523	1.1511
	ACGAAAT	0.00093832	0.000976554	0.000875364	0.000688123	0.7861	0.000850792	0.97193	0.000404457	0.462045	0.000828716	0.848613	0.000825157	0.942644
	ACGAACA	0.00098632	0.00114713	0.00100293	0.00169013	1.68519	0.00186702	1.86156	0.00104601	1.04296	0.0013733	1.19716	0.00174033	1.73525
	ACGAACC	0.000987868	0.000980819	0.000945745	0.00184707	1.95303	0.0018552	1.96163	0.000488138	0.516141	0.000260454	0.265547	0.00162031	1.71326
	ACGAACG	0.000757159	0.000801713	0.00085337	0.000374242	0.438547	0.000248148	0.290786	0.000571819	0.670072	0.000662973	0.826946	0.000270051	0.316453
	ACGAACT	0.000891869	0.000891266	0.000892959	0.00124345	1.39251	0.000732627	0.820448	0.000209202	0.23428	0.00168111	1.88621	0.000975185	1.09208
	ACGAAGA	0.000843869	0.000682309	0.000760995	0.000422532	0.555236	0.000602645	0.791917	0.000808915	1.06297	0.000402519	0.589937	0.000375071	0.49287
	ACGAAGC	0.000707611	0.000643929	0.000607036	0.000482893	0.795494	0.000295414	0.48665	0.00034867	0.574381	0.000473552	0.735411	0.000255048	0.420154
	ACGAAGG	0.000723095	0.000759068	0.000875364	0.00121931	1.39291	0.000992591	1.13392	0.00138073	1.57733	0.00198892	2.62021	0.00100519	1.14831
	ACGAAGT	0.000749417	0.000763333	0.000769792	0.0017022	2.21124	0.000945325	1.22803	0.000209202	0.271764	0.00305441	4.00142	0.00136526	1.77354
	ACGAATA	0.00101884	0.00107037	0.000897358	0.00130381	1.45295	0.00103986	1.1588	0.000334723	0.37301	0.0015864	1.4821	0.00129025	1.43783
	ACGAATC	0.000853159	0.000955232	0.000901757	0.00124345	1.37892	0.000838976	0.930379	0.000181308	0.201061	0.000165743	0.173511	0.000825157	0.915055
	ACGAATG	0.000924385	0.000844357	0.000831376	0.00036217	0.435627	0.000200882	0.241625	0.000488138	0.587145	0.000307809	0.364548	0.000375071	0.451145
	ACGAATT	0.000837675	0.000874208	0.000809382	0.000845064	1.04409	0.000626278	0.773773	0.00142257	1.75761	0.000284131	0.325016	0.000765145	0.945345
	ACGACAA	0.000843869	0.000891266	0.000835775	0.000325953	0.390001	0.000307231	0.3676	0.00124127	1.48517	0.00120756	1.35488	0.000375071	0.448771
	ACGACAC	0.000620902	0.0006354	0.000664221	0.0005674	0.854234	0.000354497	0.533703	0.000557872	0.83989	0.00111285	1.75141	0.000390074	0.587266
	ACGACAG	0.000637934	0.000665251	0.000765394	0.000446676	0.583591	0.000590828	0.771927	0.000571819	0.747091	0.00348061	5.23202	0.000330063	0.431233
	ACGACAT	0.000831482	0.00081877	0.000804983	0.00199194	2.47451	0.000921692	1.14498	0.00301251	3.74233	0.000355164	0.433777	0.00133525	1.65874
	ACGACCA	0.000834578	0.000840092	0.000840173	0.000507038	0.603492	0.000389946	0.464126	0.000934436	1.11219	0.000331486	0.394583	0.000375071	0.446421
	ACGACCC	0.000959998	0.00081877	0.000958941	0.000531183	0.553926	0.000661727	0.69006	0.00164572	1.71619	0.00108917	1.33025	0.000570108	0.594518
	ACGACCG	0.000529547	0.000763333	0.000659822	0.000325953	0.494001	0.000401763	0.608896	0.00320777	4.86156	0.000402519	0.527318	0.000360068	0.545705
	ACGACCT	0.000760256	0.000848621	0.000765394	0.000386315	0.504727	0.000307231	0.401402	0.00186887	2.44171	0.0015864	1.86938	0.00042008	0.548842
	ACGACGA	0.000664256	0.00071216	0.000681816	0.000132796	0.194768	0.000129982	0.190641	0.000223149	0.327286	0.00059194	0.83119	0.000165031	0.242047
	ACGACGC	0.000484644	0.000524525	0.000413489	0.000144868	0.350356	0.000141799	0.342933	0.000278936	0.674592	0.000142066	0.270846	0.000135026	0.326552
	ACGACGG	0.00062245	0.000524525	0.00066862	0.00020523	0.306945	0.000248148	0.371134	0.000251043	0.375464	0.00101814	1.94107	0.000150029	0.224385
	ACGACGT	0.000623998	0.000690837	0.000739001	0.000241447	0.326721	0.000200882	0.271829	0.000362617	0.490686	0.000568263	0.822571	6.00114e-05	0.0812061
	ACGACTA	0.000771095	0.000784655	0.000787388	0.000265591	0.337307	0.000248148	0.315153	0.000362617	0.460532	0.000734006	0.93545	0.000180034	0.228647
	ACGACTC	0.000593031	0.000665251	0.000646626	0.00129174	1.99766	0.00113439	1.75432	0.000251043	0.388235	0.000236776	0.35592	0.000750143	1.16009
	ACGACTG	0.000744772	0.000848621	0.000690614	0.000229374	0.332131	0.000153615	0.222433	0.000334723	0.484675	0.00049723	0.585927	0.000150029	0.217239
	ACGACTT	0.000754063	0.000750539	0.000655423	0.000494966	0.755185	0.000366313	0.558896	0.00476981	7.27745	0.000402519	0.536307	0.000450086	0.68671
	ACGAGAA	0.000749417	0.000631135	0.000659822	0.00172634	2.61638	0.000838976	1.27152	0.000237096	0.359333	0.000213098	0.337643	0.0010652	1.61438
	ACGAGAC	0.000642579	0.00067378	0.000607036	0.00114687	1.8893	0.000980774	1.61568	0.000153415	0.252728	0.000260454	0.386556	0.00114022	1.87833
	ACGAGAG	0.000589934	0.000669515	0.00066862	0.000736413	1.10139	0.000638094	0.954345	0.000502085	0.750928	9.47104e-05	0.141461	0.000570108	0.852665
	ACGAGAT	0.000741676	0.00081877	0.00077859	0.00236618	3.03906	0.00140617	1.80605	0.00433746	5.57091	0.00120756	1.47484	0.00114022	1.46446
	ACGAGCA	0.000654966	0.00071216	0.000695013	0.000434604	0.625318	0.000992591	1.42816	0.000446298	0.642143	0.000662973	0.930933	0.000750143	1.07932
	ACGAGCC	0.000428902	0.000426443	0.000545453	0.000374242	0.686113	0.000295414	0.541594	0.000278936	0.511384	0.000142066	0.333141	0.000390074	0.715138
	ACGAGCG	0.000390193	0.000464823	0.000470673	0.000808847	1.71849	0.000555378	1.17997	0.000139468	0.296316	0.000213098	0.458451	0.00073514	1.56189
	ACGAGCT	0.000602321	0.000609813	0.000541054	0.00208851	3.86008	0.0014298	2.64263	0.000543925	1.00531	0.00134962	2.21317	0.00235545	4.35344
	ACGAGGA	0.000616256	0.000588491	0.000655423	0.000905425	1.38144	0.00118166	1.80289	0.000125521	0.191512	0.000189421	0.321875	0.00042008	0.640929
	ACGAGGC	0.000521805	0.000341154	0.00044428	0.00036217	0.815184	0.000330864	0.744718	0.000264989	0.596446	0.00104181	3.05379	0.000270051	0.60784
	ACGAGGG	0.000696772	0.000537318	0.000633429	0.000482893	0.762348	0.000449029	0.708886	0.000223149	0.352287	0.000970782	1.80672	0.000240046	0.378962
	ACGAGGT	0.000650321	0.000652458	0.000690614	0.001002	1.45089	0.00109894	1.59125	0.00138073	1.99929	0.000520907	0.798377	0.00136526	1.97688
	ACGAGTA	0.000735482	0.000742011	0.000734602	0.000893353	1.2161	0.000531745	0.723855	0.00271963	3.70218	0.000142066	0.19146	0.000720137	0.980309
	ACGAGTC	0.000579095	0.000567169	0.000475072	0.000181085	0.381174	0.000141799	0.298478	0.00124127	2.6128	0.000260454	0.459217	0.000135026	0.284222
	ACGAGTG	0.000645676	0.000742011	0.000791787	0.000688123	0.869077	0.000661727	0.83574	0.000460245	0.581274	0.00101814	1.37213	0.000450086	0.568443
	ACGAGTT	0.000752514	0.000707895	0.00066862	0.00020523	0.306945	0.000271781	0.40648	0.000432351	0.646632	0.00123124	1.73929	0.000270051	0.403894
	ACGATAA	0.000899611	0.000848621	0.000769792	0.00269213	3.49722	0.00186702	2.42535	0.000990223	1.28635	0.00106549	1.25556	0.00171032	2.2218
	ACGATAC	0.000860901	0.00081877	0.000936947	0.00114687	1.22405	0.00068536	0.731482	0.000404457	0.431676	0.000236776	0.289185	0.0005251	0.560437
	ACGATAG	0.000710708	0.000703631	0.000681816	0.00101408	1.48732	0.000815343	1.19584	0.000264989	0.388652	0.00059194	0.841265	0.000645123	0.946183
	ACGATAT	0.00081445	0.000805977	0.000730203	0.000905425	1.23996	0.000508112	0.69585	0.000488138	0.668496	0.00049723	0.616928	0.000660125	0.90403
	ACGATCA	0.000642579	0.00071216	0.000695013	0.000941642	1.35486	0.000815343	1.17313	0.00295672	4.2542	0.000284131	0.398971	0.000870165	1.25201
	ACGATCC	0.00063174	0.000601284	0.000659822	0.000893353	1.35393	0.00101622	1.54015	0.00203623	3.08603	0.000260454	0.433162	0.00114022	1.72807
	ACGATCG	0.00058374	0.00055864	0.000695013	0.000845064	1.2159	0.000602645	0.867099	0.000334723	0.481608	0.000213098	0.381459	0.00112521	1.61898
	ACGATCT	0.000653418	0.000648193	0.000514661	0.000760557	1.47778	0.000366313	0.711756	0.000167362	0.325188	0.00196524	3.03188	0.00102019	1.98226
	ACGATGA	0.000692127	0.000699366	0.000677417	0.000977859	1.44351	0.000815343	1.2036	0.000488138	0.720587	0.00118388	1.69279	0.00100519	1.48386
	ACGATGC	0.000699869	0.000584227	0.0007434	0.00260762	3.5077	0.0023515	3.16316	0.00368196	4.95286	0.00049723	0.85109	0.00289555	3.89501
	ACGATGG	0.000732385	0.000643929	0.000765394	0.000507038	0.662454	0.000366313	0.478595	0.000516032	0.674205	0.000189421	0.294164	0.000555105	0.725255
	ACGATGT	0.000758708	0.000963761	0.000796185	0.000181085	0.227441	0.000165432	0.207781	0.00205018	2.575	0.00184685	1.9163	0.000375071	0.471085
	ACGATTA	0.000899611	0.000699366	0.000747798	0.00092957	1.24308	0.00068536	0.916504	0.00206413	2.76027	0.000236776	0.338558	0.000675128	0.902821
	ACGATTC	0.000630192	0.00067378	0.000725804	0.00142454	1.9627	0.00172522	2.37697	0.00096233	1.32588	0.000355164	0.527122	0.00147028	2.02572
	ACGATTG	0.000699869	0.000788919	0.00088856	0.000374242	0.421178	0.00037813	0.425553	0.000237096	0.266831	0.000213098	0.270114	0.000435083	0.489649
	ACGATTT	0.00077574	0.000707895	0.000739001	0.000736413	0.996498	0.000437213	0.591627	0.00168756	2.28357	0.000331486	0.468271	0.000225043	0.304523
	ACGCAAA	0.000921288	0.000844357	0.000844572	0.00101408	1.2007	0.00100441	1.18925	0.000334723	0.396323	0.000236776	0.280422	0.000855162	1.01254
	ACGCAAC	0.000721547	0.000754804	0.000818179	0.00106237	1.29845	0.000945325	1.1554	0.000627606	0.767077	0.00163375	2.16448	0.000975185	1.1919
	ACGCAAG	0.000671998	0.000737746	0.000752197	0.000108651	0.144445	0.000212698	0.282769	0.000237096	0.315204	0.000236776	0.320945	0.000180034	0.239344
	ACGCAAT	0.000840772	0.000942439	0.000760995	0.000881281	1.15806	0.00134709	1.77017	0.000251043	0.329887	0.000520907	0.552723	0.00118523	1.55747
	ACGCACA	0.000868643	0.000844357	0.000787388	0.000688123	0.873932	0.00103986	1.32064	0.000404457	0.51367	0.000781361	0.925392	0.000645123	0.81932
	ACGCACC	0.000738579	0.000771862	0.000804983	0.00107444	1.33473	0.00118166	1.46793	0.000529979	0.658373	0.000284131	0.368112	0.0010502	1.30462
	ACGCACG	0.000569805	0.000648193	0.000642227	0.000941642	1.46621	0.000862609	1.34315	0.00207807	3.23573	0.00293602	4.52955	0.00100519	1.56516
	ACGCACT	0.000761804	0.000703631	0.000796185	0.00107444	1.34948	0.00191428	2.40432	0.000641553	0.805784	0.000402519	0.57206	0.00144027	1.80897
	ACGCAGA	0.000625547	0.000652458	0.000655423	0.000434604	0.663089	0.000472662	0.721156	0.000334723	0.510698	0.000449875	0.689508	0.000375071	0.572258
	ACGCAGC	0.000552773	0.000537318	0.000475072	0.000832991	1.7534	0.000519929	1.09442	0.000237096	0.499073	0.00101814	1.89485	0.000600114	1.26321
	ACGCAGG	0.000651869	0.000498938	0.000598239	0.0005674	0.948451	0.000401763	0.671576	0.000292883	0.489575	0.000236776	0.47456	0.000570108	0.952978
	ACGCAGT	0.000603869	0.000665251	0.000651024	0.000905425	1.39077	0.000768076	1.1798	0.000181308	0.278497	0.00049723	0.747432	0.000750143	1.15225
	ACGCATA	0.000857804	0.000891266	0.000760995	0.000869208	1.1422	0.000590828	0.776389	0.00034867	0.458177	0.00222569	2.49723	0.000930177	1.22232
	ACGCATC	0.00057445	0.000690837	0.000523459	0.0011348	2.16789	0.00177248	3.3861	0.000334723	0.639445	0.000378842	0.54838	0.00129025	2.46485
	ACGCATG	0.000744772	0.000737746	0.000791787	0.00141246	1.78389	0.00163069	2.0595	0.000488138	0.616502	0.000331486	0.449323	0.00147028	1.85691
	ACGCATT	0.000744772	0.000891266	0.000818179	0.00120723	1.47551	0.00120529	1.47314	0.000334723	0.409108	0.0015864	1.77994	0.0015603	1.90703
	ACGCCAA	0.000682837	0.000648193	0.000646626	0.000688123	1.06418	0.000590828	0.913709	0.000850755	1.31568	0.00149169	2.3013	0.000435083	0.672851
	ACGCCAC	0.000331354	0.000358212	0.000303518	0.000422532	1.39211	0.000236331	0.778639	0.000376564	1.24066	0.000284131	0.793193	0.00031506	1.03803
	ACGCCAG	0.000554321	0.000554376	0.000633429	0.000313881	0.495526	0.000319047	0.503682	0.000320777	0.506413	0.000307809	0.555235	0.000225043	0.355277
	ACGCCAT	0.000651869	0.000652458	0.000677417	0.000543255	0.80195	0.000567195	0.83729	0.00034867	0.514705	0.000213098	0.326609	0.000750143	1.10736
	ACGCCCA	0.000746321	0.00071216	0.000730203	0.00102615	1.40529	0.00141799	1.94191	0.00156204	2.13919	0.0017995	2.52682	0.000990188	1.35604
	ACGCCCC	0.000853159	0.000861415	0.000932549	0.00117102	1.25572	0.00144162	1.54589	0.00108785	1.16654	0.000473552	0.549738	0.000825157	0.884841
	ACGCCCG	0.000514063	0.00059702	0.000602638	0.000760557	1.26205	0.00115802	1.92159	0.000669447	1.11086	0.000686651	1.15013	0.00102019	1.69288
	ACGCCCT	0.000744772	0.000814506	0.000752197	0.00072434	0.962966	0.000862609	1.14679	0.000474191	0.630408	0.00229673	2.81978	0.0010352	1.37623
	ACGCCGA	0.00051716	0.000498938	0.000448679	0.00015694	0.349783	0.000212698	0.474054	0.00200834	4.47612	0.000284131	0.569472	0.000600114	1.33751
	ACGCCGC	0.000410322	0.000379534	0.000268328	0.000193157	0.719856	0.000200882	0.748643	0.000334723	1.24744	9.47104e-05	0.249544	0.00021004	0.782774
	ACGCCGG	0.000579095	0.000430707	0.000532257	0.000808847	1.51966	0.000638094	1.19885	0.000376564	0.707486	0.000449875	1.0445	0.000795151	1.49392
	ACGCCGT	0.000523353	0.000537318	0.000497066	0.000458749	0.922913	0.000177248	0.356589	0.000237096	0.47699	0.000426197	0.793193	0.000345066	0.694205
	ACGCCTA	0.000681289	0.000686573	0.000730203	0.00144868	1.98394	0.000992591	1.35934	0.000529979	0.725796	0.00127859	1.86228	0.00117022	1.6026
	ACGCCTC	0.000524902	0.000524525	0.000541054	0.000676051	1.24951	0.000425396	0.786236	0.000251043	0.463988	0.000118388	0.225705	0.000780148	1.4419
	ACGCCTG	0.000713805	0.000643929	0.000681816	0.000253519	0.371829	0.000602645	0.883881	0.000181308	0.26592	0.000757683	1.17666	0.0005251	0.770149
	ACGCCTT	0.000783482	0.000840092	0.000747798	0.000748485	1.00092	0.000980774	1.31155	0.000543925	0.727369	0.0011602	1.38104	0.000885168	1.1837
	ACGCGAA	0.000562063	0.000392327	0.000501465	0.000325953	0.650002	0.000319047	0.63623	0.000153415	0.305933	0.000307809	0.784571	0.000180034	0.359017
	ACGCGAC	0.00030658	0.000460558	0.000290322	0.000313881	1.08115	0.000248148	0.854734	0.00034867	1.20098	7.10328e-05	0.154232	0.000195037	0.671796
	ACGCGAG	0.000374709	0.000388063	0.000532257	0.000193157	0.362903	0.00034268	0.643825	0.000460245	0.864705	0.000284131	0.732178	0.000345066	0.648307
	ACGCGAT	0.000489289	0.000541582	0.000497066	0.000217302	0.437169	0.000212698	0.427907	0.000460245	0.925923	0.00104181	1.92365	0.000225043	0.452742
	ACGCGCA	0.000359225	0.00026013	0.000325512	0.00020523	0.630482	0.000248148	0.76233	0.000320777	0.985452	0.000142066	0.546133	0.000240046	0.73744
	ACGCGCC	0.000196645	0.000153519	0.000158357	0.000289736	1.82964	0.000366313	2.31321	0.000404457	2.55408	0.000260454	1.69655	0.000255048	1.61059
	ACGCGCG	0.000241548	0.000187635	0.000237536	0.000253519	1.06729	0.000153615	0.646703	0.000278936	1.17429	0.000307809	1.64047	0.00010502	0.442122
	ACGCGCT	0.000322064	0.000332625	0.000312316	0.000555328	1.7781	0.000543562	1.74042	0.000251043	0.80381	0.000544585	1.63723	0.000600114	1.9215
	ACGCGGA	0.000424257	0.000426443	0.000391494	0.000301808	0.770914	0.000460846	1.17715	0.000237096	0.605617	0.000236776	0.555235	0.000405077	1.03469
	ACGCGGC	0.000340644	0.000230279	0.000219941	0.00125552	5.70846	0.00118166	5.37261	0.000808915	3.67788	0.000331486	1.4395	0.000600114	2.72853
	ACGCGGG	0.000490837	0.000498938	0.000532257	0.00102615	1.92792	0.00106349	1.99808	0.000474191	0.890908	0.000378842	0.759296	0.00102019	1.91673
	ACGCGGT	0.000501676	0.000537318	0.000563048	0.000543255	0.964847	0.00102804	1.82585	0.000543925	0.966037	0.000165743	0.308464	0.000780148	1.38558
	ACGCGTA	0.000479999	0.000515996	0.000510262	0.000193157	0.378545	0.000590828	1.15789	0.000529979	1.03864	0.00059194	1.14718	0.000750143	1.47011
	ACGCGTC	0.000244645	0.000251601	0.000255131	0.00020523	0.804409	0.000224515	0.879997	0.000892596	3.49857	0.000189421	0.752861	0.000270051	1.05848
	ACGCGTG	0.00045987	0.000362476	0.000378298	0.000277664	0.733982	0.000579011	1.53057	0.00308224	8.14766	0.000662973	1.82901	0.000765145	2.0226
	ACGCGTT	0.000512515	0.00052026	0.000514661	0.00020523	0.398767	0.000212698	0.413278	0.000209202	0.406485	0.000331486	0.637155	0.000405077	0.787075
	ACGCTAA	0.00081445	0.000690837	0.000673019	0.00109858	1.63232	0.000992591	1.47483	0.000334723	0.497346	0.0013733	1.98788	0.00136526	2.02856
	ACGCTAC	0.000668901	0.000707895	0.000580643	0.000688123	1.1851	0.00041358	0.712278	0.0011018	1.89755	0.000378842	0.535166	0.00073514	1.26608
	ACGCTAG	0.000599224	0.000537318	0.000695013	0.000217302	0.312659	0.000129982	0.187021	0.00298462	4.29433	0.00227305	4.23036	0.00021004	0.30221
	ACGCTAT	0.000780385	0.000771862	0.000752197	0.000338025	0.449384	0.000803526	1.06824	0.000320777	0.426453	0.00175214	2.27002	0.0005251	0.698088
	ACGCTCA	0.000642579	0.000588491	0.00059384	0.000398387	0.670866	0.000508112	0.855638	0.00061366	1.03338	0.000639295	1.08633	0.0005251	0.884245
	ACGCTCC	0.000594579	0.000614078	0.00059384	0.00127967	2.1549	0.000909875	1.53219	0.00266384	4.48579	0.0029597	4.81975	0.0010502	1.76849
	ACGCTCG	0.000445934	0.000434972	0.000536655	0.000253519	0.472406	0.000212698	0.39634	0.000502085	0.935582	0.00175214	4.02818	0.000300057	0.559124
	ACGCTCT	0.000606966	0.00059702	0.000545453	0.000579472	1.06237	0.00144162	2.64298	0.000251043	0.460246	0.000189421	0.317277	0.00204039	3.74072
	ACGCTGA	0.000602321	0.000754804	0.000712608	0.000543255	0.762348	0.000779893	1.09442	0.000209202	0.293573	0.000213098	0.282323	0.000870165	1.2211
	ACGCTGC	0.000512515	0.000469087	0.000497066	0.000579472	1.16579	0.000638094	1.28372	0.000320777	0.64534	0.000189421	0.403807	0.000435083	0.875302
	ACGCTGG	0.000611611	0.000584227	0.000677417	0.000808847	1.19402	0.000886242	1.30827	0.000432351	0.638234	0.00111285	1.90482	0.000600114	0.885885
	ACGCTGT	0.000685934	0.000707895	0.000624632	0.00106237	1.70079	0.00072081	1.15398	0.000334723	0.535873	0.000402519	0.568614	0.000405077	0.648505
	ACGCTTA	0.000786579	0.000801713	0.000598239	0.00102615	1.71528	0.000744443	1.24439	0.00170151	2.8442	0.000284131	0.354405	0.000915174	1.52978
	ACGCTTC	0.000597676	0.000678044	0.000532257	0.000458749	0.861894	0.000626278	1.17665	0.000278936	0.524063	0.000118388	0.174602	0.0010352	1.94492
	ACGCTTG	0.000566708	0.000626871	0.000760995	0.000313881	0.412461	0.000366313	0.481361	0.000167362	0.219925	0.000402519	0.642109	0.000720137	0.94631
	ACGCTTT	0.000808256	0.000660986	0.000681816	0.000820919	1.20402	0.000319047	0.467937	0.00101812	1.49324	0.000165743	0.250751	0.000585111	0.858166
	ACGGAAA	0.000918191	0.000869943	0.000818179	0.000676051	0.826287	0.00103986	1.27094	0.000418404	0.511384	0.000639295	0.73487	0.000780148	0.953517
	ACGGAAC	0.000845417	0.000882737	0.000730203	0.000676051	0.925839	0.000945325	1.29461	0.00112969	1.54709	0.000615618	0.697397	0.000810154	1.10949
	ACGGAAG	0.000687482	0.000686573	0.000848971	0.000386315	0.455039	0.000638094	0.751609	0.000167362	0.197135	0.00132595	1.93125	0.000270051	0.318092
	ACGGAAT	0.000893417	0.000767597	0.000721406	0.000410459	0.568972	0.00116984	1.62161	0.000237096	0.328658	0.00101814	1.3264	0.000915174	1.2686
	ACGGACA	0.000730837	0.00078039	0.000721406	0.0011348	1.57304	0.00124074	1.71989	0.000599713	0.831311	0.00187053	2.39692	0.000915174	1.2686
	ACGGACC	0.00073703	0.000946703	0.000765394	0.000651906	0.851727	0.000449029	0.586664	0.00100417	1.31197	0.000473552	0.500212	0.000495094	0.646849
	ACGGACG	0.000597676	0.000579962	0.000686215	0.00274042	3.99353	0.00041358	0.602697	0.00156204	2.27632	0.000355164	0.612392	0.000645123	0.940117
	ACGGACT	0.000724643	0.000754804	0.000615834	0.00118309	1.92112	0.000708994	1.15127	0.000209202	0.339705	0.000662973	0.878338	0.000585111	0.950112
	ACGGAGA	0.000733934	0.000656722	0.00059384	0.000301808	0.508232	0.00194973	3.28326	0.000390511	0.657602	0.000426197	0.648976	0.00102019	1.71796
	ACGGAGC	0.00051716	0.000601284	0.000549852	0.00185914	3.38117	0.0017134	3.11611	0.00390511	7.10211	0.000260454	0.433162	0.00184535	3.35609
	ACGGAGG	0.000653418	0.000622607	0.000686215	0.000350098	0.510187	0.000389946	0.568257	0.000418404	0.609728	0.000805039	1.29301	0.0005251	0.765212
	ACGGAGT	0.000696772	0.000648193	0.000730203	0.000169013	0.23146	0.00037813	0.517842	0.000237096	0.324698	9.47104e-05	0.146115	0.000150029	0.205461
	ACGGATA	0.000795869	0.000695102	0.000765394	0.000410459	0.536272	0.000425396	0.555787	0.000251043	0.327991	0.00267557	3.84918	0.000570108	0.744856
	ACGGATC	0.00051716	0.000588491	0.000567447	0.000639834	1.12757	0.000295414	0.520602	0.000264989	0.466985	0.000189421	0.321875	0.000585111	1.03113
	ACGGATG	0.000665805	0.00071216	0.000747798	0.000507038	0.678041	0.00034268	0.458252	0.000502085	0.671418	0.00255718	3.59074	0.000570108	0.762382
	ACGGATT	0.000812901	0.000814506	0.000774191	0.000374242	0.483398	0.000271781	0.351051	0.000390511	0.504411	0.000355164	0.436049	0.000405077	0.523226
	ACGGCAA	0.000693676	0.000571433	0.000589441	0.000301808	0.512025	0.000602645	1.0224	0.0006555	1.11207	0.00104181	1.82316	0.000390074	0.661769
	ACGGCAC	0.000566708	0.000567169	0.000426685	0.00124345	2.91421	0.000567195	1.32931	0.000223149	0.522983	0.000520907	0.918434	0.000600114	1.40646
	ACGGCAG	0.000549676	0.000528789	0.000497066	0.000169013	0.340021	0.000259964	0.522998	0.000362617	0.729515	0.000236776	0.44777	0.000135026	0.271645
	ACGGCAT	0.00068903	0.000660986	0.000624632	0.00036217	0.579814	0.000602645	0.9648	0.000599713	0.960106	0.000189421	0.286573	0.000495094	0.792618
	ACGGCCA	0.00051716	0.000464823	0.000387096	0.000374242	0.966796	0.000555378	1.43473	0.00034867	0.900734	0.000378842	0.815024	0.000765145	1.97663
	ACGGCCC	0.000647224	0.000639664	0.00062903	0.000639834	1.01717	0.00068536	1.08955	0.000376564	0.598642	0.000473552	0.740313	0.000585111	0.930179
	ACGGCCG	0.000399483	0.000328361	0.000312316	0.000374242	1.19828	0.000555378	1.77826	0.00030683	0.982434	0.000236776	0.721085	0.000810154	2.59402
	ACGGCCT	0.000648773	0.000554376	0.000620233	0.000760557	1.22624	0.000543562	0.876383	0.000264989	0.427242	0.000165743	0.298973	0.000435083	0.701483
	ACGGCGA	0.000436644	0.000452029	0.000475072	0.000301808	0.63529	0.000555378	1.16904	5.57872e-05	0.117429	0.000331486	0.733329	0.000375071	0.789504
	ACGGCGC	0.000270967	0.000281452	0.000246334	0.000229374	0.931154	0.000118166	0.479697	0.00030683	1.24559	9.47104e-05	0.336506	0.000165031	0.669951
	ACGGCGG	0.000424257	0.000460558	0.000378298	0.000253519	0.670157	0.000354497	0.937083	0.000237096	0.626743	0.000520907	1.13103	0.00042008	1.11045
	ACGGCGT	0.000467612	0.000498938	0.000563048	0.000591545	1.05061	0.000708994	1.25921	0.000209202	0.371553	0.000402519	0.806752	0.000570108	1.01254
	ACGGCTA	0.000633289	0.000648193	0.000651024	0.000253519	0.389416	0.000236331	0.363014	5.57872e-05	0.0856914	0.000828716	1.2785	0.000255048	0.391765
	ACGGCTC	0.000486192	0.000579962	0.00051906	0.000253519	0.48842	0.000295414	0.569133	0.000153415	0.295563	0.000236776	0.408261	0.000300057	0.578078
	ACGGCTG	0.000566708	0.000358212	0.000624632	0.00020523	0.328561	0.000200882	0.3216	0.000195255	0.312593	0.000615618	1.71858	0.00021004	0.336262
	ACGGCTT	0.00067974	0.000678044	0.000563048	0.000350098	0.62179	0.000602645	1.07032	0.00228728	4.06231	0.00367003	5.41267	0.000855162	1.51881
	ACGGGAA	0.000744772	0.000771862	0.000769792	0.000784702	1.01937	0.000980774	1.27408	0.000460245	0.597881	0.000307809	0.398788	0.000990188	1.28631
	ACGGGAC	0.00067974	0.000678044	0.000787388	0.000241447	0.306643	0.000212698	0.270131	0.000488138	0.619946	0.000852394	1.25714	0.000255048	0.323917
	ACGGGAG	0.000653418	0.000639664	0.000765394	0.00115894	1.51418	0.00122892	1.60561	0.00654105	8.546	0.000947104	1.48063	0.00100519	1.3133
	ACGGGAT	0.000755611	0.000754804	0.00066862	0.000313881	0.469446	0.000295414	0.441827	0.00188282	2.81598	0.000142066	0.188215	0.000165031	0.246824
	ACGGGCA	0.000713805	0.000592756	0.000633429	0.000712268	1.12446	0.00119347	1.88415	0.00274752	4.33753	0.00101814	1.71763	0.00127524	2.01324
	ACGGGCC	0.000524902	0.000494674	0.000510262	0.000410459	0.804409	0.000271781	0.53263	0.00143652	2.81526	0.000378842	0.765842	0.00123023	2.41098
	ACGGGCG	0.000442838	0.000430707	0.00048387	0.000458749	0.948084	0.000248148	0.51284	0.000641553	1.32588	0.000710328	1.64921	0.000195037	0.403078
	ACGGGCT	0.000704514	0.000648193	0.000651024	0.00216095	3.3193	0.00103986	1.59726	0.000264989	0.407034	0.000639295	0.986273	0.00151529	2.32754
	ACGGGGA	0.000685934	0.000771862	0.000677417	0.00208851	3.08305	0.000779893	1.15127	0.000251043	0.370588	0.000331486	0.429464	0.000615117	0.908032
	ACGGGGC	0.000571353	0.000584227	0.000527858	0.000603617	1.14352	0.000673544	1.276	0.000794968	1.50603	0.00146801	2.51274	0.000570108	1.08004
	ACGGGGG	0.000879482	0.000968025	0.000923751	0.000784702	0.849473	0.00072081	0.780308	0.000920489	0.996469	0.00120756	1.24744	0.000705134	0.763338
	ACGGGGT	0.000850062	0.000801713	0.000826977	0.000700196	0.846693	0.00106349	1.286	0.000557872	0.674592	0.000213098	0.265804	0.000765145	0.925232
	ACGGGTA	0.000805159	0.000831564	0.000914953	0.000325953	0.356251	0.000389946	0.426193	0.000502085	0.548755	0.000331486	0.39863	0.000390074	0.426332
	ACGGGTC	0.000619353	0.000592756	0.000642227	0.00165391	2.57527	0.0018552	2.8887	0.00249648	3.88722	0.000213098	0.359505	0.00216041	3.36394
	ACGGGTG	0.000760256	0.000793184	0.000756596	0.000820919	1.08502	0.000779893	1.03079	0.000446298	0.589876	0.0029597	3.73142	0.000780148	1.03113
	ACGGGTT	0.000860901	0.000925381	0.000914953	0.00106237	1.16111	0.00173703	1.89849	0.000209202	0.228648	0.00175214	1.89343	0.00111021	1.21341
	ACGGTAA	0.00087174	0.000835828	0.000734602	0.000591545	0.805259	0.000815343	1.10991	0.000599713	0.816378	0.000284131	0.33994	0.000795151	1.08242
	ACGGTAC	0.000715353	0.000699366	0.000787388	0.000555328	0.705278	0.000496296	0.630306	0.000320777	0.407393	0.000142066	0.203135	0.000870165	1.10513
	ACGGTAG	0.00068903	0.000665251	0.00070381	0.000398387	0.566043	0.000732627	1.04094	0.00034867	0.495404	4.73552e-05	0.071184	0.000375071	0.532915
	ACGGTAT	0.000805159	0.000814506	0.000822578	0.00015694	0.190791	0.000661727	0.804455	0.00149231	1.81418	0.000449875	0.552328	0.000465088	0.565403
	ACGGTCA	0.000659611	0.00071216	0.00070381	0.00108651	1.54375	0.000862609	1.22563	0.00532768	7.56977	0.000852394	1.19691	0.000915174	1.30031
	ACGGTCC	0.000724643	0.000686573	0.000730203	0.0011348	1.55409	0.000933508	1.27842	0.000529979	0.725796	0.000165743	0.241407	0.00135026	1.84915
	ACGGTCG	0.000470708	0.000439236	0.000492667	0.000132796	0.269544	7.08994e-05	0.143909	0.000181308	0.368014	4.73552e-05	0.107813	0.00010502	0.213166
	ACGGTCT	0.000662708	0.000665251	0.000554251	0.000181085	0.326721	0.00101622	1.83351	0.000264989	0.478104	0.000734006	1.10335	0.000660125	1.19102
	ACGGTGA	0.000715353	0.000707895	0.00077859	0.000434604	0.558194	0.000401763	0.516014	0.000251043	0.322432	0.000710328	1.00344	0.000375071	0.481731
	ACGGTGC	0.000611611	0.000541582	0.00059384	0.00112273	1.89062	0.000673544	1.13422	0.00034867	0.587145	0.000686651	1.26786	0.000960182	1.6169
	ACGGTGG	0.000738579	0.000852886	0.000906156	0.000519111	0.572871	0.00072081	0.795459	0.00143652	1.58529	0.000118388	0.138809	0.000660125	0.72849
	ACGGTGT	0.000758708	0.000916852	0.00088856	0.000241447	0.271728	0.000496296	0.558539	0.000320777	0.361007	0.000449875	0.490673	0.00084016	0.945529
	ACGGTTA	0.000873288	0.000925381	0.000673019	0.00108651	1.61438	0.00103986	1.54506	0.000334723	0.497346	0.000118388	0.127934	0.000975185	1.44897
	ACGGTTC	0.000665805	0.000707895	0.000747798	0.00114687	1.53366	0.00107531	1.43796	0.000111574	0.149204	0.00049723	0.702406	0.00111021	1.48464
	ACGGTTG	0.000778837	0.000827299	0.000892959	0.000760557	0.851727	0.000768076	0.860147	0.000278936	0.312373	0.000355164	0.429306	0.00073514	0.823262
	ACGGTTT	0.000870191	0.000882737	0.000932549	0.000688123	0.737895	0.00113439	1.21644	0.000264989	0.284156	0.000213098	0.241407	0.000855162	0.917017
	ACGTAAA	0.00114116	0.00102773	0.000822578	0.000543255	0.66043	0.00122892	1.49399	0.000460245	0.559515	0.000307809	0.299504	0.000900171	1.09433
	ACGTAAC	0.00093832	0.000959496	0.000932549	0.000748485	0.802623	0.00102804	1.1024	0.000237096	0.254245	0.00232041	2.41836	0.000975185	1.04572
	ACGTAAG	0.000792772	0.000814506	0.000879763	0.000253519	0.288168	0.00037813	0.429809	0.000292883	0.332911	9.47104e-05	0.11628	0.000435083	0.494545
	ACGTAAT	0.000969288	0.000929645	0.000923751	0.000579472	0.627303	0.000602645	0.652389	0.000125521	0.135882	7.10328e-05	0.0764085	0.000480091	0.519719
	ACGTACA	0.000913546	0.00101493	0.00092815	0.000651906	0.702372	0.00075626	0.814804	0.00108785	1.17206	0.0029597	2.91615	0.000660125	0.711227
	ACGTACC	0.000933675	0.00103626	0.00092815	0.00147283	1.58684	0.00194973	2.10067	0.00323566	3.48614	0.000805039	0.776872	0.00219042	2.35998
	ACGTACG	0.000716901	0.000921117	0.00085337	0.0014849	1.74004	0.000626278	0.733888	0.00267779	3.1379	7.10328e-05	0.077116	0.000585111	0.685648
	ACGTACT	0.00092903	0.00102773	0.000923751	0.00124345	1.34609	0.00075626	0.818684	0.000237096	0.256666	0.000118388	0.115194	0.000495094	0.535961
	ACGTAGA	0.000740127	0.000767597	0.000765394	0.000977859	1.27759	0.000508112	0.663857	0.000251043	0.327991	0.0029597	3.8558	0.000480091	0.627247
	ACGTAGC	0.00061316	0.000614078	0.000655423	0.000845064	1.28934	0.000460846	0.703127	0.00030683	0.46814	0.000734006	1.1953	0.000675128	1.03006
	ACGTAGG	0.000633289	0.000835828	0.000840173	0.000869208	1.03456	0.000425396	0.506319	0.00160388	1.90899	0.000331486	0.396597	0.000255048	0.303566
	ACGTAGT	0.000675095	0.000814506	0.00070381	9.65787e-05	0.137223	0.000153615	0.218262	0.000209202	0.297242	0.000331486	0.406979	9.00171e-05	0.1279
	ACGTATA	0.00094761	0.00101493	0.000897358	0.00161769	1.80273	0.00107531	1.1983	0.00214781	2.39348	0.00191789	1.88967	0.000930177	1.03657
	ACGTATC	0.000744772	0.000882737	0.000897358	0.00117102	1.30496	0.00113439	1.26414	0.00030683	0.341926	0.00104181	1.18021	0.00142527	1.5883
	ACGTATG	0.000854707	0.000989347	0.000932549	0.000301808	0.323638	0.000330864	0.354795	0.000390511	0.418756	0.000260454	0.263258	0.000435083	0.466552
	ACGTATT	0.000966191	0.00103626	0.000804983	0.000965787	1.19976	0.000909875	1.1303	0.00278936	3.46512	0.000615618	0.594079	0.000855162	1.06234
	ACGTCAA	0.000817546	0.000882737	0.000822578	0.00114687	1.39424	0.00112257	1.3647	0.000167362	0.20346	0.000355164	0.402344	0.00084016	1.02137
	ACGTCAC	0.000641031	0.000686573	0.000673019	0.000676051	1.00451	0.000626278	0.93055	0.000125521	0.186505	0.000260454	0.379353	0.000810154	1.20376
	ACGTCAG	0.000637934	0.000763333	0.000765394	0.000808847	1.05677	0.000850792	1.11157	0.00158994	2.07728	4.73552e-05	0.0620374	0.000990188	1.2937
	ACGTCAT	0.000786579	0.000729217	0.000866566	0.000241447	0.278625	0.000366313	0.422718	0.000320777	0.37017	0.000165743	0.227289	0.000450086	0.51939
	ACGTCCA	0.000733934	0.000703631	0.000655423	0.00108651	1.65772	0.000874425	1.33414	0.000292883	0.446861	0.000260454	0.370157	0.000390074	0.595148
	ACGTCCC	0.000747869	0.000801713	0.000989733	0.00072434	0.731854	0.000921692	0.931253	0.000529979	0.535476	0.000284131	0.354405	0.000675128	0.682132
	ACGTCCG	0.000617805	0.000601284	0.000695013	0.000169013	0.243179	0.000200882	0.289033	0.000292883	0.421407	0.00134962	2.24457	0.000255048	0.36697
	ACGTCCT	0.00066116	0.000776126	0.000769792	0.0017022	2.21124	0.00079171	1.02847	0.00133889	1.73929	0.000189421	0.244059	0.000855162	1.1109
	ACGTCGA	0.000472257	0.000477616	0.000558649	0.000265591	0.475417	0.000200882	0.359584	0.000251043	0.449374	0.000165743	0.347022	0.000255048	0.456545
	ACGTCGC	0.000405676	0.000507467	0.000373899	0.000217302	0.581178	0.000129982	0.34764	2.78936e-05	0.074602	0.000284131	0.559901	7.50143e-05	0.200627
	ACGTCGG	0.000575999	0.000477616	0.000677417	0.000543255	0.80195	0.000472662	0.697742	0.000460245	0.679411	0.00348061	7.28746	0.000645123	0.952327
	ACGTCGT	0.00056516	0.000652458	0.000510262	0.00216095	4.23497	0.000815343	1.59789	0.000223149	0.437322	0.00175214	2.68545	0.000645123	1.2643
	ACGTCTA	0.000740127	0.000835828	0.000769792	0.000338025	0.439112	0.000425396	0.552611	9.76276e-05	0.126823	0.000118388	0.141642	0.000375071	0.487237
	ACGTCTC	0.000585289	0.000699366	0.000541054	0.000289736	0.535503	0.000129982	0.240239	0.000223149	0.412434	0.000118388	0.169279	0.000135026	0.24956
	ACGTCTG	0.000653418	0.000703631	0.000800584	0.000869208	1.08572	0.00101622	1.26935	0.00114364	1.4285	0.000615618	0.874916	0.000675128	0.843295
	ACGTCTT	0.00076645	0.000869943	0.000813781	0.0005674	0.697239	0.000579011	0.711508	0.000418404	0.514149	0.00104181	1.19757	0.000600114	0.73744
	ACGTGAA	0.000763353	0.000737746	0.000717007	0.000494966	0.690322	0.00034268	0.477932	0.000446298	0.622446	0.000236776	0.320945	0.000390074	0.544031
	ACGTGAC	0.000654966	0.000733482	0.000686215	0.00184707	2.69167	0.000768076	1.11929	0.000836808	1.21946	0.000307809	0.419654	0.00094518	1.37738
	ACGTGAG	0.000650321	0.00052026	0.000818179	0.00092957	1.13614	0.00119347	1.45869	0.000292883	0.357969	0.000307809	0.591644	0.00163531	1.99872
	ACGTGAT	0.000735482	0.000695102	0.000809382	0.000350098	0.43255	0.000531745	0.656977	0.000223149	0.275703	0.000236776	0.340635	0.000705134	0.871201
	ACGTGCA	0.000676643	0.000656722	0.000914953	0.000579472	0.633335	0.000638094	0.697406	0.00146441	1.60053	0.000520907	0.793193	0.00084016	0.918254
	ACGTGCC	0.000520257	0.000545847	0.000576245	0.000410459	0.712301	0.000259964	0.451135	0.000599713	1.04073	0.000686651	1.25795	0.000240046	0.416569
	ACGTGCG	0.000498579	0.00067378	0.000646626	0.000386315	0.597432	0.000236331	0.365484	0.000278936	0.431372	0.000970782	1.4408	0.000300057	0.464035
	ACGTGCT	0.00063174	0.000682309	0.000725804	0.0013521	1.8629	0.0015007	2.06764	8.36808e-05	0.115294	0.000805039	1.17987	0.00121523	1.67432
	ACGTGGA	0.000713805	0.000737746	0.000646626	0.000289736	0.448074	0.000295414	0.456855	0.00030683	0.474509	0.00134962	1.82939	0.000285054	0.440833
	ACGTGGC	0.000580644	0.000541582	0.000585042	0.000555328	0.949209	0.000389946	0.666527	0.000739181	1.26347	0.000189421	0.349754	0.000570108	0.974474
	ACGTGGG	0.000794321	0.000784655	0.000760995	0.00020523	0.269686	0.000449029	0.590056	0.00230122	3.02397	0.000710328	0.905275	0.00073514	0.966025
	ACGTGGT	0.000867095	0.000848621	0.000725804	0.00131588	1.813	0.00139435	1.92112	0.002622	3.61254	0.000449875	0.530124	0.000855162	1.17823
	ACGTGTA	0.000828385	0.000823035	0.000910555	0.00204023	2.24064	0.0022097	2.42676	0.000292883	0.321653	0.000449875	0.546605	0.00160531	1.763
	ACGTGTC	0.00056516	0.00055864	0.000637828	0.000591545	0.927436	0.000862609	1.35242	0.00521611	8.17792	0.000473552	0.847687	0.00124524	1.95231
	ACGTGTG	0.000695224	0.00085715	0.000826977	0.000241447	0.291963	0.000472662	0.571554	0.000516032	0.623998	0.00606147	7.07165	0.000300057	0.362836
	ACGTGTT	0.000908901	0.000925381	0.000980936	0.00143661	1.46453	0.000933508	0.951651	0.000906542	0.924161	0.00255718	2.76338	0.00117022	1.19297
	ACGTTAA	0.000950707	0.000861415	0.00096334	0.00072434	0.751905	0.00107531	1.11623	0.00034867	0.361939	0.00144433	1.6767	0.000855162	0.887706
	ACGTTAC	0.000873288	0.000976554	0.000822578	0.00077263	0.939278	0.000732627	0.890647	0.000195255	0.23737	0.000284131	0.290953	0.000765145	0.930179
	ACGTTAG	0.000740127	0.000759068	0.000857769	0.000507038	0.591113	0.000224515	0.261743	0.00114364	1.33327	9.47104e-05	0.124772	0.000390074	0.454754
	ACGTTAT	0.000939869	0.000980819	0.000857769	0.0005674	0.661483	0.00106349	1.23983	0.000181308	0.211372	0.000142066	0.144844	0.000780148	0.909509
	ACGTTCA	0.000769546	0.00081877	0.000826977	0.000229374	0.277365	0.000472662	0.571554	0.0030683	3.71026	0.00248615	3.03644	0.000720137	0.870806
	ACGTTCC	0.00078503	0.000690837	0.000835775	0.000796774	0.953336	0.00109894	1.31488	0.00034867	0.417182	0.000307809	0.445559	0.000660125	0.789837
	ACGTTCG	0.000664256	0.00067378	0.000866566	6.03617e-05	0.0696562	0.000271781	0.31363	0.000237096	0.273604	0.00163375	2.42476	0.000510097	0.588641
	ACGTTCT	0.000761804	0.000891266	0.000721406	0.000881281	1.22162	0.000862609	1.19573	0.000181308	0.251327	0.000402519	0.451627	0.000555105	0.769478
	ACGTTGA	0.000729288	0.00085715	0.000739001	0.00105029	1.42123	0.000614461	0.831476	0.000153415	0.207598	0.00163375	1.90603	0.00063012	0.852665
	ACGTTGC	0.000616256	0.000626871	0.000620233	0.000857136	1.38196	0.000909875	1.46699	0.000711287	1.14681	0.000189421	0.302169	0.000915174	1.47553
	ACGTTGG	0.000743224	0.000852886	0.000809382	0.000193157	0.238648	0.000401763	0.496383	0.000334723	0.413554	0.000284131	0.333141	0.000855162	1.05656
	ACGTTGT	0.000887224	0.000869943	0.000840173	0.000350098	0.416697	0.000248148	0.295353	0.00034867	0.414998	0.00378842	4.35479	0.000270051	0.321423
	ACGTTTA	0.000949159	0.00103199	0.00085337	0.000470821	0.55172	0.000590828	0.692347	0.00030683	0.359551	0.000331486	0.32121	0.00042008	0.49226
	ACGTTTC	0.000780385	0.000750539	0.0007434	0.00121931	1.64018	0.00120529	1.62132	0.000334723	0.45026	0.000142066	0.189285	0.00133525	1.79615
	ACGTTTG	0.000907352	0.00101493	0.000906156	0.00132796	1.46548	0.000614461	0.678097	0.000502085	0.554083	0.00113653	1.1198	0.000360068	0.397358
	ACGTTTT	0.00101884	0.0012111	0.000958941	0.000181085	0.188838	0.00109894	1.14599	0.000251043	0.261791	0.000213098	0.175955	0.000825157	0.860487
	ACTAAAA	0.00135948	0.0010789	0.00102932	0.00124345	1.20803	0.00131164	1.27427	0.00122732	1.19236	0.00123124	1.14119	0.00138026	1.34094
	ACTAAAC	0.00119535	0.00124521	0.00106891	0.000615689	0.575996	0.00127619	1.19391	0.000599713	0.56105	0.000710328	0.570447	0.00073514	0.687746
	ACTAAAG	0.000927481	0.00110022	0.000923751	0.000494966	0.535822	0.00034268	0.370966	0.000209202	0.22647	0.000544585	0.494977	0.000300057	0.324825
	ACTAAAT	0.00109935	0.000963761	0.000980936	0.000422532	0.430744	0.000449029	0.457756	0.000404457	0.412318	0.00198892	2.06371	0.000480091	0.489422
	ACTAACA	0.00117058	0.00111728	0.000954543	0.00127967	1.34061	0.00163069	1.70834	0.00419799	4.39791	0.000449875	0.402651	0.00126024	1.32025
	ACTAACC	0.00107303	0.00103626	0.00113929	0.00235411	2.06629	0.00134709	1.18239	0.000488138	0.428457	0.00120756	1.16531	0.00117022	1.02715
	ACTAACG	0.000831482	0.000938174	0.00096334	0.000446676	0.463675	0.000236331	0.245325	0.000278936	0.289551	0.000189421	0.201904	0.000225043	0.233607
	ACTAACT	0.00100026	0.000980819	0.000906156	0.000555328	0.612839	0.000732627	0.8085	0.000139468	0.153912	0.000568263	0.579376	0.000360068	0.397358
	ACTAAGA	0.00088103	0.000797448	0.000756596	0.000591545	0.78185	0.000968958	1.28068	0.000195255	0.258071	0.000189421	0.237534	0.000855162	1.13028
	ACTAAGC	0.000772643	0.000678044	0.00062903	0.000832991	1.32425	0.000307231	0.488419	0.000111574	0.177375	9.47104e-05	0.139682	0.000270051	0.429314
	ACTAAGG	0.000794321	0.000784655	0.0007434	0.000386315	0.51966	0.000543562	0.731184	0.000320777	0.4315	0.000189421	0.241407	0.00073514	0.988889
	ACTAAGT	0.000850062	0.000823035	0.00077859	0.000663979	0.852796	0.000543562	0.698136	6.9734e-05	0.0895645	0.00049723	0.604142	0.000855162	1.09835
	ACTAATA	0.00109626	0.00089553	0.00101613	0.00153319	1.50885	0.00131164	1.29082	0.000292883	0.288235	0.000757683	0.846073	0.00136526	1.34359
	ACTAATC	0.000939869	0.000925381	0.000826977	0.00077263	0.934282	0.0013589	1.64322	0.000362617	0.438485	0.000449875	0.486151	0.00118523	1.4332
	ACTAATG	0.000939869	0.000852886	0.0011085	0.000229374	0.206923	0.000248148	0.223859	0.000153415	0.138398	0.000378842	0.444188	0.000255048	0.230084
	ACTAATT	0.00102503	0.000878472	0.000857769	0.00015694	0.182964	0.000259964	0.30307	0.000195255	0.227632	0.00134962	1.53633	0.000195037	0.227377
	ACTACAA	0.00112103	0.000989347	0.00101613	0.000651906	0.64156	0.000484479	0.47679	0.000627606	0.617646	0.000923427	0.933369	0.0005251	0.516766
	ACTACAC	0.00104826	0.00106611	0.000967739	0.00118309	1.22253	0.000567195	0.586103	0.000237096	0.245	0.000828716	0.777329	0.000540103	0.558108
	ACTACAG	0.000767998	0.000869943	0.000897358	0.000253519	0.282517	0.00041358	0.460886	0.00168756	1.88059	0.000378842	0.435479	0.000360068	0.401254
	ACTACAT	0.000967739	0.000805977	0.000941346	0.000301808	0.320614	0.000366313	0.389138	0.000502085	0.533369	0.000378842	0.47004	0.000330063	0.350628
	ACTACCA	0.000918191	0.000827299	0.000866566	0.00153319	1.76927	0.00129982	1.49997	0.00184098	2.12445	0.000307809	0.372065	0.00135026	1.55817
	ACTACCC	0.00104051	0.00103199	0.00109091	0.000507038	0.464786	0.000449029	0.411611	0.000516032	0.473031	0.000355164	0.344154	0.0005251	0.481343
	ACTACCG	0.000664256	0.00067378	0.000791787	0.000434604	0.548891	0.000212698	0.268631	0.000599713	0.757417	0.00232041	3.44386	0.000480091	0.606339
	ACTACCT	0.000867095	0.000852886	0.000901757	0.000217302	0.240976	0.000330864	0.36691	0.000195255	0.216528	0.000307809	0.360903	0.000165031	0.183011
	ACTACGA	0.00078503	0.00089553	0.00070381	0.000120723	0.171528	0.000283597	0.402946	0.000195255	0.277426	0.000165743	0.185078	0.000135026	0.19185
	ACTACGC	0.000579095	0.000486145	0.000523459	0.000265591	0.507378	0.000248148	0.474054	0.000111574	0.213148	0.000615618	1.26633	0.000120023	0.229288
	ACTACGG	0.000721547	0.000707895	0.000800584	0.00020523	0.25635	0.000224515	0.280439	0.000209202	0.261312	0.000213098	0.301031	0.00021004	0.262358
	ACTACGT	0.000806708	0.000771862	0.000782989	0.000579472	0.740077	0.000567195	0.724397	0.000209202	0.267184	0.000213098	0.276084	0.000555105	0.708957
	ACTACTA	0.000927481	0.000912588	0.000756596	0.000434604	0.57442	0.000319047	0.421688	0.000181308	0.239637	0.000307809	0.337292	0.000150029	0.198294
	ACTACTC	0.000777288	0.000788919	0.0007434	0.00119516	1.6077	0.00111076	1.49416	0.000139468	0.187608	0.00132595	1.68071	0.00154529	2.07869
	ACTACTG	0.000809804	0.000869943	0.000919352	0.000700196	0.761618	0.000945325	1.02825	0.000209202	0.227554	0.00149169	1.7147	0.00114022	1.24024
	ACTACTT	0.000939869	0.000878472	0.00092815	0.000277664	0.299158	0.000649911	0.700222	0.000292883	0.315556	0.000781361	0.889454	0.00073514	0.792049
	ACTAGAA	0.000911998	0.000797448	0.000739001	0.000736413	0.996498	0.000768076	1.03934	0.000223149	0.30196	0.000805039	1.00952	0.000645123	0.872966
	ACTAGAC	0.000764901	0.000695102	0.000813781	0.00130381	1.60217	0.000425396	0.522741	0.000181308	0.222798	0.00172847	2.48664	0.000870165	1.06929
	ACTAGAG	0.000667353	0.000579962	0.000549852	0.000446676	0.812358	0.000862609	1.5688	0.000223149	0.405835	0.000236776	0.408261	0.000345066	0.627561
	ACTAGAT	0.000774192	0.000797448	0.000752197	8.45064e-05	0.112346	0.00072081	0.958273	0.000753128	1.00124	0.000118388	0.148459	0.000465088	0.618306
	ACTAGCA	0.000755611	0.000699366	0.000760995	0.00117102	1.5388	0.000602645	0.791917	0.000376564	0.494831	0.000402519	0.575549	0.000795151	1.04488
	ACTAGCC	0.000653418	0.00055864	0.000563048	0.00127967	2.27275	0.000933508	1.65795	0.000669447	1.18897	0.000260454	0.466228	0.00121523	2.15831
	ACTAGCG	0.000531095	0.000473352	0.000497066	0.000651906	1.31151	0.000259964	0.522998	0.000195255	0.392816	0.00217834	4.60195	0.000270051	0.543291
	ACTAGCT	0.000664256	0.000801713	0.000721406	0.000193157	0.267751	0.000189065	0.262079	0.000139468	0.193328	0.000994459	1.24042	0.000255048	0.353544
	ACTAGGA	0.000740127	0.000660986	0.000549852	0.00132796	2.41512	0.00125256	2.27799	0.000292883	0.532658	0.000734006	1.11047	0.000780148	1.41883
	ACTAGGC	0.000605418	0.00048188	0.000479471	0.00105029	2.19053	0.000744443	1.55264	0.000237096	0.494495	0.000568263	1.17926	0.000645123	1.34549
	ACTAGGG	0.000719998	0.0006354	0.000774191	0.00142454	1.84003	0.00100441	1.29736	0.00128311	1.65735	0.000378842	0.596226	0.00117022	1.51154
	ACTAGGT	0.000774192	0.000729217	0.00070381	0.000700196	0.994864	0.000555378	0.789102	0.000516032	0.733197	0.000118388	0.162349	0.00118523	1.68401
	ACTAGTA	0.000879482	0.000827299	0.00066862	0.000325953	0.487501	0.000673544	1.00736	0.000139468	0.208591	0.00258086	3.11962	0.000405077	0.605841
	ACTAGTC	0.000651869	0.000588491	0.000532257	0.00020523	0.385584	0.000389946	0.732629	0.000251043	0.471657	0.00144433	2.4543	0.000405077	0.761056
	ACTAGTG	0.000806708	0.000767597	0.000765394	0.000374242	0.488954	0.000259964	0.339648	0.000418404	0.546652	0.000923427	1.20301	0.000270051	0.352827
	ACTAGTT	0.00078503	0.000763333	0.000615834	0.000688123	1.11738	0.000555378	0.901831	0.000153415	0.249117	0.00314912	4.12549	0.000615117	0.998836
	ACTATAA	0.00102658	0.000997876	0.000897358	0.000446676	0.497768	0.000555378	0.618904	0.00129705	1.44541	0.000402519	0.403376	0.000705134	0.785789
	ACTATAC	0.00102193	0.00104052	0.000923751	0.000736413	0.797198	0.000768076	0.831476	0.000362617	0.392548	0.000142066	0.136533	0.000780148	0.844544
	ACTATAG	0.000723095	0.000814506	0.000730203	0.000543255	0.743978	0.000614461	0.841493	0.000362617	0.496597	9.47104e-05	0.11628	0.000375071	0.513653
	ACTATAT	0.000942965	0.000891266	0.000796185	0.000905425	1.1372	0.000531745	0.667866	0.00207807	2.61004	9.47104e-05	0.106265	0.0010352	1.3002
	ACTATCA	0.000786579	0.000852886	0.000699411	0.000784702	1.12195	0.00151252	2.16256	0.00601107	8.59447	0.00478288	5.60787	0.00219042	3.1318
	ACTATCC	0.000834578	0.000805977	0.000765394	0.000265591	0.347	0.000555378	0.725611	0.000906542	1.18441	0.000378842	0.47004	0.000450086	0.588044
	ACTATCG	0.000696772	0.000733482	0.000712608	0.0011348	1.59246	0.00151252	2.12251	0.000488138	0.685003	0.000236776	0.322811	0.00133525	1.87376
	ACTATCT	0.000794321	0.000703631	0.000725804	0.000555328	0.76512	0.00041358	0.569822	0.000278936	0.384313	0.000236776	0.336506	0.000795151	1.09554
	ACTATGA	0.000791224	0.000844357	0.000796185	0.000494966	0.621672	0.00037813	0.474927	0.00216176	2.71514	0.000307809	0.364548	0.000600114	0.753737
	ACTATGC	0.000706063	0.000750539	0.000813781	0.000712268	0.875258	0.000827159	1.01644	0.00105996	1.30251	0.000639295	0.851781	0.000825157	1.01398
	ACTATGG	0.00073703	0.000899794	0.000875364	0.000977859	1.11709	0.000567195	0.647953	0.000516032	0.589505	0.000118388	0.131572	0.0010352	1.18259
	ACTATGT	0.000902707	0.000869943	0.000954543	0.000181085	0.189709	0.000484479	0.507551	0.000264989	0.277609	0.000118388	0.136087	0.000195037	0.204325
	ACTATTA	0.000961546	0.000835828	0.000809382	0.000446676	0.551874	0.000472662	0.58398	0.00034867	0.430786	0.000426197	0.50991	0.000285054	0.352188
	ACTATTC	0.000840772	0.000746275	0.000721406	0.000422532	0.585706	0.000354497	0.491397	0.000223149	0.309325	0.00248615	3.33141	0.000660125	0.915055
	ACTATTG	0.000856256	0.00101067	0.000923751	0.000289736	0.313652	0.000236331	0.255839	0.000167362	0.181176	0.00104181	1.03082	0.000405077	0.438513
	ACTATTT	0.000961546	0.00110449	0.000857769	0.00114687	1.33704	0.00170158	1.98373	0.000167362	0.195113	0.000781361	0.707442	0.00190536	2.2213
	ACTCAAA	0.000990965	0.000771862	0.000945745	0.00118309	1.25096	0.00122892	1.29942	0.000516032	0.545635	0.00198892	2.57678	0.000855162	0.904221
	ACTCAAC	0.000829933	0.000891266	0.000813781	0.00164184	2.01754	0.000827159	1.01644	0.000334723	0.411319	0.000284131	0.318795	0.00175533	2.15701
	ACTCAAG	0.000732385	0.000716424	0.000721406	0.00020523	0.284486	0.000177248	0.245699	0.000125521	0.173995	0.000189421	0.264398	0.000330063	0.457527
	ACTCAAT	0.000865546	0.000955232	0.000954543	0.000229374	0.240298	0.000484479	0.507551	0.000167362	0.175332	0.000236776	0.247873	0.00073514	0.770149
	ACTCACA	0.000876385	0.000946703	0.000848971	0.000434604	0.511919	0.000649911	0.765528	0.000167362	0.197135	0.000639295	0.675286	0.00042008	0.49481
	ACTCACC	0.000882578	0.000891266	0.000862168	0.00106237	1.2322	0.00108712	1.26092	0.000237096	0.275	0.000426197	0.478193	0.0010502	1.21809
	ACTCACG	0.000586837	0.000622607	0.000681816	0.00118309	1.7352	0.00103986	1.52513	0.00188282	2.76148	0.000142066	0.228179	0.00111021	1.62831
	ACTCACT	0.000735482	0.000844357	0.000765394	0.000603617	0.788636	0.000460846	0.602103	0.000278936	0.364435	0.000426197	0.504759	0.000555105	0.725255
	ACTCAGA	0.000707611	0.000605549	0.0007434	0.000325953	0.438463	0.000638094	0.858346	0.000125521	0.168848	0.000355164	0.586516	0.000795151	1.06961
	ACTCAGC	0.000627095	0.000579962	0.000510262	0.000507038	0.993681	0.00079171	1.55157	0.000264989	0.51932	0.000828716	1.42891	0.000855162	1.67593
	ACTCAGG	0.000654966	0.000656722	0.000699411	0.00119516	1.70881	0.000957141	1.3685	0.000362617	0.51846	9.47104e-05	0.144217	0.00141027	2.01636
	ACTCAGT	0.000710708	0.00071216	0.000875364	0.000917498	1.04813	0.000330864	0.377973	9.76276e-05	0.111528	0.00430932	6.05107	0.00042008	0.479892
	ACTCATA	0.000901159	0.000767597	0.000866566	0.0014849	1.71354	0.00121711	1.40452	0.000181308	0.209226	0.000378842	0.493542	0.00132025	1.52354
	ACTCATC	0.000752514	0.000686573	0.000695013	0.000869208	1.25064	0.000803526	1.15613	0.000139468	0.20067	0.000686651	1.00011	0.000825157	1.18725
	ACTCATG	0.00072774	0.000916852	0.000782989	0.00020523	0.262111	0.000248148	0.316924	0.0067642	8.63895	0.000876071	0.955521	0.000975185	1.24547
	ACTCATT	0.000863998	0.00093391	0.000813781	0.000265591	0.326367	0.000366313	0.450138	0.000934436	1.14827	0.000402519	0.431004	0.000480091	0.589952
	ACTCCAA	0.000837675	0.000946703	0.000844572	0.000458749	0.543173	0.000921692	1.09131	0.000446298	0.528431	0.00059194	0.625265	0.000855162	1.01254
	ACTCCAC	0.000780385	0.000771862	0.000809382	0.00129174	1.59596	0.00079171	0.978166	0.00184098	2.27455	0.000355164	0.46014	0.000885168	1.09363
	ACTCCAG	0.000724643	0.000797448	0.000840173	0.000965787	1.14951	0.000909875	1.08296	0.000223149	0.265599	0.000284131	0.356301	0.000855162	1.01784
	ACTCCAT	0.000800514	0.000929645	0.000840173	0.000603617	0.718443	0.000697177	0.829801	6.9734e-05	0.0829996	0.000236776	0.254695	0.000540103	0.642847
	ACTCCCA	0.000958449	0.000980819	0.000985334	0.000712268	0.722869	0.00072081	0.731539	0.000474191	0.481249	0.000473552	0.482813	0.000480091	0.487237
	ACTCCCC	0.00111019	0.00118125	0.00113489	0.00123138	1.08502	0.00114621	1.00997	0.00182703	1.60987	0.000378842	0.320713	0.00138026	1.2162
	ACTCCCG	0.000726192	0.000716424	0.000818179	0.000700196	0.855797	0.000803526	0.98209	0.000320777	0.392061	0.000331486	0.462696	0.000900171	1.10021
	ACTCCCT	0.000811353	0.000950968	0.000884162	0.000712268	0.805586	0.00041358	0.467765	0.000251043	0.283933	0.000307809	0.32368	0.000495094	0.559959
	ACTCCGA	0.000668901	0.000797448	0.000651024	0.000313881	0.482134	0.000259964	0.399316	0.000125521	0.192806	0.000355164	0.445376	0.000330063	0.50699
	ACTCCGC	0.000569805	0.000422178	0.000563048	0.000857136	1.52231	0.000626278	1.1123	0.00030683	0.544944	0.00187053	4.43066	0.000495094	0.87931
	ACTCCGG	0.000699869	0.000609813	0.00059384	0.00077263	1.30107	0.000803526	1.3531	0.000948383	1.59703	0.000165743	0.271793	0.000990188	1.66743
	ACTCCGT	0.000676643	0.000793184	0.000708209	0.000482893	0.681852	0.000189065	0.266962	0.000404457	0.571099	0.000331486	0.417919	0.000300057	0.423684
	ACTCCTA	0.000888772	0.000848621	0.000870965	0.000325953	0.374244	0.00034268	0.393449	0.000237096	0.272222	0.000189421	0.22321	0.00031506	0.361736
	ACTCCTC	0.000675095	0.000763333	0.000739001	0.00268006	3.6266	0.0022806	3.08605	0.00216176	2.92524	0.00187053	2.45048	0.00217541	2.94372
	ACTCCTG	0.000755611	0.000682309	0.000906156	0.000470821	0.519581	0.000708994	0.782419	0.000683394	0.754168	0.00430932	6.3158	0.000585111	0.645707
	ACTCCTT	0.000825288	0.00101067	0.000923751	0.00118309	1.28074	0.00326137	3.53057	0.00160388	1.73627	0.000402519	0.39827	0.00166532	1.80278
	ACTCGAA	0.000684385	0.000643929	0.000690614	0.000760557	1.10128	0.000957141	1.38593	2.78936e-05	0.0403896	2.36776e-05	0.0367705	0.00114022	1.65102
	ACTCGAC	0.000619353	0.000682309	0.000677417	0.000217302	0.32078	0.000200882	0.29654	0.000264989	0.391176	7.10328e-05	0.104107	0.000240046	0.354354
	ACTCGAG	0.000535741	0.000648193	0.000598239	0.000169013	0.282517	0.000330864	0.553063	0.000167362	0.279757	0.000118388	0.182643	0.00042008	0.702194
	ACTCGAT	0.00063174	0.000763333	0.000659822	0.000603617	0.914818	0.00079171	1.19988	0.000767074	1.16255	4.73552e-05	0.0620374	0.00135026	2.04639
	ACTCGCA	0.000641031	0.000588491	0.000664221	0.000627762	0.94511	0.00072081	1.0852	0.000516032	0.776898	0.000615618	1.0461	0.000495094	0.745376
	ACTCGCC	0.000509418	0.000550111	0.000488268	0.00036217	0.741744	0.000248148	0.50822	0.000139468	0.285638	0.000260454	0.473456	0.000405077	0.82962
	ACTCGCG	0.000351483	0.000362476	0.000404691	0.000241447	0.59662	0.000165432	0.408786	0.000209202	0.516943	0.000568263	1.56772	0.000180034	0.444868
	ACTCGCT	0.000569805	0.0006354	0.000633429	0.00147283	2.32516	0.00128801	2.03338	0.000139468	0.220179	0.000118388	0.186321	0.000900171	1.42111
	ACTCGGA	0.00058374	0.000550111	0.000620233	0.000144868	0.23357	0.000224515	0.361984	0.000516032	0.831997	0.00300706	5.46627	0.000165031	0.26608
	ACTCGGC	0.000510966	0.000362476	0.000470673	0.000217302	0.461684	0.000579011	1.23018	0.000251043	0.533369	0.000449875	1.24111	0.000570108	1.21126
	ACTCGGG	0.000664256	0.000669515	0.000633429	0.000470821	0.743289	0.000401763	0.634267	0.000418404	0.660538	0.0011602	1.7329	0.000855162	1.35005
	ACTCGGT	0.000695224	0.000588491	0.000677417	0.000422532	0.623739	0.000425396	0.627968	0.00260805	3.84999	0.000189421	0.321875	0.000480091	0.708708
	ACTCGTA	0.000744772	0.000742011	0.000633429	0.000169013	0.266822	0.000354497	0.559647	0.000251043	0.396323	0.000307809	0.414831	0.000240046	0.378962
	ACTCGTC	0.000577547	0.000656722	0.000576245	0.000482893	0.838001	0.000401763	0.697209	0.000153415	0.266232	0.000236776	0.360542	0.000405077	0.70296
	ACTCGTG	0.000644127	0.000690837	0.000813781	0.000386315	0.474716	0.000401763	0.493699	0.00030683	0.377042	0.00369371	5.34671	0.000465088	0.571516
	ACTCGTT	0.000791224	0.000929645	0.000870965	0.000651906	0.748487	0.000992591	1.13964	0.000278936	0.320261	0.000757683	0.815024	0.00084016	0.964631
	ACTCTAA	0.000800514	0.000754804	0.000884162	0.000494966	0.559814	0.000661727	0.748424	0.000264989	0.299707	0.000213098	0.282323	0.000645123	0.729643
	ACTCTAC	0.000746321	0.000754804	0.000866566	0.000881281	1.01698	0.000283597	0.327266	0.000948383	1.09441	9.47104e-05	0.125477	0.000780148	0.900275
	ACTCTAG	0.000648773	0.000656722	0.000840173	0.00147283	1.753	0.000661727	0.787608	0.000711287	0.846596	0.000142066	0.216325	0.000645123	0.767844
	ACTCTAT	0.000789675	0.000771862	0.000897358	0.000784702	0.874458	0.00126437	1.40899	0.000362617	0.404094	0.000213098	0.276084	0.00112521	1.25392
	ACTCTCA	0.000701418	0.000690837	0.000615834	0.000181085	0.294049	0.000531745	0.863455	0.000529979	0.860587	0.000331486	0.479833	0.000225043	0.365428
	ACTCTCC	0.000695224	0.000720688	0.00070381	0.000325953	0.463126	0.000295414	0.419735	0.000362617	0.51522	0.000378842	0.525666	0.000285054	0.405016
	ACTCTCG	0.000548128	0.00059702	0.00059384	0.000881281	1.48404	0.000555378	0.935232	0.000292883	0.493202	0.000189421	0.317277	0.000885168	1.49058
	ACTCTCT	0.000668901	0.000631135	0.000620233	0.00123138	1.98535	0.00068536	1.10501	0.000753128	1.21427	0.00134962	2.13841	0.00102019	1.64486
	ACTCTGA	0.000606966	0.000746275	0.000554251	0.000905425	1.6336	0.000449029	0.810156	0.000585766	1.05686	0.000852394	1.1422	0.000780148	1.40757
	ACTCTGC	0.000625547	0.000614078	0.000541054	0.0005674	1.04869	0.000579011	1.07015	0.0011018	2.03639	0.000355164	0.57837	0.000645123	1.19234
	ACTCTGG	0.00073703	0.00089553	0.000945745	0.000350098	0.370182	0.000389946	0.412317	0.00446298	4.71901	0.000236776	0.264398	0.000555105	0.58695
	ACTCTGT	0.000721547	0.000767597	0.000730203	0.00219717	3.00898	0.00244603	3.34979	0.00313803	4.29748	0.00139698	1.81994	0.00207039	2.83537
	ACTCTTA	0.000836127	0.00078039	0.000721406	0.000796774	1.10447	0.000992591	1.37591	0.000390511	0.541319	0.000213098	0.273066	0.00124524	1.72613
	ACTCTTC	0.000707611	0.0006354	0.000712608	0.0005674	0.79623	0.000295414	0.414553	0.00184098	2.58344	0.00049723	0.782546	0.0005251	0.736871
	ACTCTTG	0.000774192	0.000865679	0.000848971	0.000265591	0.312839	0.00034268	0.403642	0.00276147	3.25272	0.00049723	0.574381	0.000360068	0.424123
	ACTCTTT	0.000797417	0.000925381	0.000725804	0.00129174	1.77974	0.00107531	1.48154	0.000502085	0.691764	0.0015864	1.71432	0.000615117	0.847497
	ACTGAAA	0.000973933	0.00104479	0.000831376	0.000905425	1.08907	0.000590828	0.710663	0.000320777	0.385838	0.00220202	2.10763	0.000675128	0.812061
	ACTGAAC	0.000925933	0.00085715	0.000857769	0.000857136	0.999262	0.000425396	0.495933	0.00214781	2.50395	0.000378842	0.441978	0.000480091	0.559698
	ACTGAAG	0.000795869	0.000724953	0.000752197	0.000265591	0.353087	0.000295414	0.392735	0.000111574	0.148331	0.000189421	0.261287	0.00021004	0.279235
	ACTGAAT	0.000887224	0.000916852	0.000870965	0.000217302	0.249496	0.000319047	0.366314	0.00150626	1.72941	0.00106549	1.16212	0.000375071	0.430639
	ACTGACA	0.000794321	0.000763333	0.000774191	0.00142454	1.84003	0.00079171	1.02263	0.000557872	0.720587	0.000165743	0.217131	0.000750143	0.968937
	ACTGACC	0.00082374	0.00093391	0.000848971	0.000953715	1.12338	0.000850792	1.00215	0.000460245	0.54212	0.000307809	0.329592	0.000720137	0.848247
	ACTGACG	0.000628644	0.000503203	0.000681816	0.00131588	1.92997	0.00146525	2.14904	0.000181308	0.26592	7.10328e-05	0.141161	0.00129025	1.89237
	ACTGACT	0.000783482	0.000823035	0.000796185	0.00108651	1.36465	0.00140617	1.76613	0.000502085	0.630613	0.00184685	2.24396	0.00177034	2.22352
	ACTGAGA	0.000678192	0.000584227	0.000558649	0.00077263	1.38303	0.00037813	0.676864	0.00143652	2.57142	0.000568263	0.972675	0.000345066	0.617678
	ACTGAGC	0.000563611	0.000601284	0.000571846	0.000627762	1.09778	0.000236331	0.413278	0.000251043	0.439004	0.000165743	0.275649	0.000825157	1.44297
	ACTGAGG	0.00071845	0.000652458	0.000765394	0.000519111	0.678227	0.000307231	0.401402	0.000181308	0.236883	0.000331486	0.508058	0.000645123	0.842864
	ACTGAGT	0.000648773	0.000605549	0.000686215	0.000108651	0.158334	0.000189065	0.275519	9.76276e-05	0.14227	7.10328e-05	0.117303	0.000255048	0.371674
	ACTGATA	0.000845417	0.000690837	0.000782989	0.000531183	0.678404	0.000921692	1.17715	0.000264989	0.338433	0.000639295	0.925392	0.00120023	1.53288
	ACTGATC	0.000698321	0.000622607	0.000677417	0.000350098	0.516813	0.000543562	0.802403	0.000181308	0.267647	0.000473552	0.760596	0.000615117	0.908032
	ACTGATG	0.000740127	0.000643929	0.000875364	0.000857136	0.979177	0.00106349	1.21491	0.00158994	1.81631	0.000378842	0.588329	0.00100519	1.14831
	ACTGATT	0.00082374	0.000878472	0.000760995	0.00132796	1.74503	0.00141799	1.86333	0.000167362	0.219925	0.00165743	1.88672	0.0010352	1.36032
	ACTGCAA	0.000786579	0.000746275	0.000571846	0.000603617	1.05556	0.000626278	1.09519	0.000195255	0.341447	0.00146801	1.96712	0.000240046	0.419773
	ACTGCAC	0.000726192	0.000639664	0.000611435	0.00138832	2.27059	0.000850792	1.39147	0.000223149	0.364959	0.000662973	1.03644	0.00112521	1.84028
	ACTGCAG	0.000658063	0.000686573	0.000598239	0.000193157	0.322877	0.000141799	0.237027	0.000139468	0.233131	0.000213098	0.31038	0.000195037	0.326019
	ACTGCAT	0.000730837	0.000810241	0.000615834	0.000881281	1.43104	0.000555378	0.901831	0.000153415	0.249117	0.000260454	0.321452	0.000675128	1.09628
	ACTGCCA	0.000510966	0.000503203	0.000527858	0.000374242	0.708984	0.000319047	0.604419	0.000139468	0.264215	0.000118388	0.235269	0.00021004	0.39791
	ACTGCCC	0.000755611	0.000660986	0.000734602	0.000338025	0.460148	0.000319047	0.434313	0.00119943	1.63276	0.000710328	1.07465	0.000285054	0.388039
	ACTGCCG	0.000425805	0.000319832	0.000404691	0.000398387	0.984423	0.000401763	0.992765	0.000195255	0.48248	7.10328e-05	0.222094	0.000465088	1.14924
	ACTGCCT	0.000651869	0.000524525	0.000633429	0.00015694	0.247763	0.000283597	0.447718	0.000418404	0.660538	0.000520907	0.993103	0.000270051	0.426332
	ACTGCGA	0.000520257	0.000486145	0.000514661	0.000108651	0.211112	0.000212698	0.413278	0.000209202	0.406485	0.00101814	2.09431	0.000180034	0.349811
	ACTGCGC	0.000351483	0.000388063	0.000303518	0.000663979	2.18761	0.000189065	0.622911	9.76276e-05	0.321653	0.000568263	1.46436	0.00063012	2.07605
	ACTGCGG	0.000568257	0.000494674	0.000558649	0.000398387	0.713126	0.000307231	0.549952	5.57872e-05	0.0998609	0.000852394	1.72314	0.000150029	0.268556
	ACTGCGT	0.000642579	0.000571433	0.000615834	0.000313881	0.509684	0.000319047	0.518073	0.000181308	0.294411	0.000213098	0.372919	0.000435083	0.706493
	ACTGCTA	0.000710708	0.000669515	0.000730203	0.000651906	0.892774	0.00148889	2.039	8.36808e-05	0.114599	0.000331486	0.495114	0.000900171	1.23277
	ACTGCTC	0.000569805	0.000660986	0.000708209	0.000736413	1.03982	0.000697177	0.984423	0.000390511	0.551406	0.00163375	2.47169	0.00102019	1.44053
	ACTGCTG	0.000668901	0.000639664	0.000690614	0.00158148	2.28996	0.00111076	1.60836	0.000641553	0.928961	0.00288867	4.51591	0.00168032	2.43308
	ACTGCTT	0.000729288	0.000823035	0.000686215	0.000688123	1.00278	0.000980774	1.42925	0.000209202	0.304864	0.000639295	0.776754	0.00145528	2.12073
	ACTGGAA	0.000857804	0.000776126	0.000734602	0.000482893	0.657354	0.000472662	0.643427	8.36808e-05	0.113913	0.000355164	0.457611	0.000615117	0.837347
	ACTGGAC	0.000746321	0.000631135	0.000822578	0.000494966	0.601725	0.000153615	0.186749	0.000125521	0.152595	0.000307809	0.487707	0.000165031	0.200627
	ACTGGAG	0.000636385	0.000665251	0.00066862	0.00159355	2.38334	0.000649911	0.972019	0.000125521	0.187732	0.00120756	1.81519	0.0010502	1.5707
	ACTGGAT	0.000800514	0.0006354	0.000800584	0.000241447	0.301588	0.000425396	0.531357	8.36808e-05	0.104525	0.000236776	0.372641	0.000225043	0.281098
	ACTGGCA	0.000721547	0.000626871	0.000637828	0.000132796	0.2082	0.000129982	0.203789	0.000278936	0.437322	0.00194156	3.09723	0.000435083	0.682132
	ACTGGCC	0.000644127	0.000605549	0.000607036	0.0005674	0.934705	0.000744443	1.22636	0.000209202	0.344629	0.00130227	2.15056	0.000435083	0.716732
	ACTGGCG	0.00047845	0.000494674	0.000470673	0.000338025	0.718175	0.000283597	0.602536	0.000181308	0.385211	0.000236776	0.478651	0.000225043	0.47813
	ACTGGCT	0.000647224	0.000652458	0.000708209	0.000253519	0.357972	0.000401763	0.567294	0.000181308	0.25601	0.000662973	1.01612	0.000915174	1.29224
	ACTGGGA	0.000716901	0.000729217	0.000826977	0.0005674	0.686113	0.000697177	0.843043	0.00366801	4.43544	0.0020126	2.75994	0.000990188	1.19736
	ACTGGGC	0.000600773	0.000550111	0.000571846	0.000603617	1.05556	0.000212698	0.37195	0.00112969	1.97552	0.00146801	2.66857	0.000285054	0.498481
	ACTGGGG	0.00083303	0.000788919	0.000862168	0.00310259	3.59859	0.00205608	2.38478	0.000362617	0.420588	0.00258086	3.27139	0.00192036	2.22737
	ACTGGGT	0.000825288	0.000793184	0.00085337	0.000169013	0.198053	0.000531745	0.623112	0.000237096	0.277835	0.000355164	0.44777	0.000495094	0.580163
	ACTGGTA	0.000893417	0.000908323	0.000791787	0.000193157	0.243951	0.000153615	0.194011	0.00030683	0.387516	0.00402519	4.43145	0.000180034	0.227377
	ACTGGTC	0.000681289	0.000754804	0.000637828	0.000265591	0.4164	0.000189065	0.29642	9.76276e-05	0.153063	0.000213098	0.282323	0.000225043	0.352827
	ACTGGTG	0.000771095	0.00078039	0.000866566	0.00138832	1.60209	0.00122892	1.41815	0.000446298	0.515019	0.00163375	2.09351	0.000990188	1.14266
	ACTGGTT	0.000949159	0.000840092	0.000844572	0.000965787	1.14352	0.00141799	1.67894	0.000209202	0.247702	0.000615618	0.732798	0.0010352	1.22571
	ACTGTAA	0.000896514	0.000968025	0.000901757	0.000639834	0.709541	0.000673544	0.746924	0.000237096	0.262926	0.000142066	0.146758	0.00124524	1.3809
	ACTGTAC	0.000802062	0.000771862	0.000747798	0.000434604	0.581178	0.000401763	0.537261	0.000237096	0.317058	0.000118388	0.15338	0.000375071	0.501567
	ACTGTAG	0.000749417	0.000946703	0.000721406	0.00112273	1.55631	0.000543562	0.753476	0.00145047	2.01061	0.000307809	0.325138	0.000600114	0.831868
	ACTGTAT	0.000884127	0.000946703	0.000884162	0.000603617	0.6827	0.000898059	1.01572	0.000292883	0.331255	0.00120756	1.27554	0.000540103	0.610864
	ACTGTCA	0.000716901	0.000793184	0.00077859	0.000301808	0.387635	0.000531745	0.682959	0.00112969	1.45094	0.000331486	0.417919	0.00063012	0.809309
	ACTGTCC	0.000774192	0.000827299	0.000809382	0.000869208	1.07392	0.00120529	1.48915	0.00030683	0.379091	0.000118388	0.143102	0.000855162	1.05656
	ACTGTCG	0.000486192	0.000579962	0.000673019	0.000325953	0.484315	0.000330864	0.491612	0.000292883	0.435178	0.000165743	0.285783	0.00031506	0.46813
	ACTGTCT	0.000732385	0.000759068	0.000712608	0.00158148	2.21928	0.000850792	1.19391	0.000125521	0.176144	0.0013733	1.80919	0.000540103	0.757924
	ACTGTGA	0.000744772	0.000844357	0.000756596	0.000313881	0.414859	0.000212698	0.281125	0.000934436	1.23505	0.000189421	0.224337	0.000195037	0.257782
	ACTGTGC	0.000636385	0.000605549	0.000730203	0.00310259	4.24894	0.00141799	1.94191	0.000278936	0.381998	0.000852394	1.40764	0.00192036	2.6299
	ACTGTGG	0.00077574	0.000887001	0.000884162	0.000820919	0.928472	0.00170158	1.92452	0.000264989	0.299707	0.000236776	0.26694	0.00126024	1.42535
	ACTGTGT	0.000860901	0.000810241	0.000980936	0.000748485	0.763032	0.00114621	1.16848	5.57872e-05	0.0568715	0.000189421	0.233783	0.000615117	0.627072
	ACTGTTA	0.000964643	0.000946703	0.000835775	0.000712268	0.852225	0.000543562	0.650369	0.00108785	1.30161	0.00250983	2.65112	0.000510097	0.610328
	ACTGTTC	0.000755611	0.000959496	0.000862168	0.000832991	0.966159	0.00068536	0.794927	0.000111574	0.129412	0.000284131	0.296125	0.000975185	1.13109
	ACTGTTG	0.000829933	0.000921117	0.000901757	0.000736413	0.816642	0.000697177	0.773132	0.00115758	1.2837	0.00305441	3.31599	0.000690131	0.765318
	ACTGTTT	0.00101574	0.000938174	0.00108651	0.00154526	1.42223	0.0022097	2.03376	0.000195255	0.179709	0.00139698	1.48904	0.00163531	1.50511
	ACTTAAA	0.00115045	0.000921117	0.000809382	0.00167805	2.07326	0.00108712	1.34315	0.000794968	0.982192	0.000118388	0.128527	0.00153029	1.89069
	ACTTAAC	0.00103432	0.00108316	0.000941346	0.00137625	1.462	0.00134709	1.43102	0.000334723	0.355579	0.000710328	0.65579	0.00108021	1.14751
	ACTTAAG	0.000834578	0.00081877	0.000875364	0.00138832	1.58599	0.00072081	0.82344	0.000153415	0.175258	0.000142066	0.173511	0.000750143	0.856949
	ACTTAAT	0.00100026	0.000912588	0.000945745	0.000531183	0.561655	0.000708994	0.749667	0.000529979	0.560382	0.00108917	1.1935	0.000615117	0.650405
	ACTTACA	0.00101884	0.000831564	0.000910555	0.00106237	1.16672	0.00187883	2.06339	0.00143652	1.57763	0.000236776	0.284736	0.00102019	1.12041
	ACTTACC	0.000910449	0.000938174	0.00092815	0.000313881	0.338179	0.000827159	0.891191	0.000376564	0.405714	0.000923427	0.98428	0.0010352	1.11533
	ACTTACG	0.00084232	0.000861415	0.000870965	0.000663979	0.762348	0.000874425	1.00397	0.000223149	0.256209	0.000355164	0.412303	0.000885168	1.01631
	ACTTACT	0.000901159	0.00089553	0.000800584	0.000241447	0.301588	0.000189065	0.236159	9.76276e-05	0.121946	0.000686651	0.766753	0.000165031	0.206139
	ACTTAGA	0.000836127	0.00071216	0.000607036	0.000482893	0.795494	0.000283597	0.467184	0.000181308	0.298678	0.000142066	0.199486	0.000195037	0.321294
	ACTTAGC	0.000616256	0.0006354	0.000681816	0.00072434	1.06237	0.000437213	0.641247	8.36808e-05	0.122732	0.000213098	0.335377	0.000345066	0.506098
	ACTTAGG	0.000755611	0.000678044	0.000787388	0.00166598	2.11584	0.00147707	1.87591	0.000181308	0.230266	0.00187053	2.75872	0.000900171	1.14324
[truncated: 14,389 more rows]

## Sheet: counts
number of non-redundant sequences	645835	234498	227334	82834	84627	71701	42234	66654
pat	Sample1	Sample2	Sample3	Sample4	Sample5	Sample6	Sample7	Sample8
AAAAAAA	4071	1018	795	616	793	742	268	378
AAAAAAC	2081	575	513	307	353	262	110	198
AAAAAAG	1724	512	442	210	297	215	74	169
AAAAAAT	1940	524	430	270	389	234	131	183
AAAAACA	1925	592	493	275	332	282	118	206
AAAAACC	1474	410	423	208	243	341	79	137
AAAAACG	1002	312	335	115	125	87	62	83
AAAAACT	1125	337	298	289	280	326	52	189
AAAAAGA	1643	498	401	239	287	199	54	182
AAAAAGC	940	301	229	124	195	93	52	146
AAAAAGG	966	269	271	86	167	95	33	88
AAAAAGT	1048	331	337	120	109	165	52	78
AAAAATA	1939	488	419	251	342	198	137	178
AAAAATC	967	295	243	150	250	66	43	148
AAAAATG	1147	387	343	79	111	127	112	78
AAAAATT	1175	303	280	151	161	124	105	109
AAAACAA	1755	494	446	298	284	192	103	160
AAAACAC	1186	410	340	228	181	123	57	144
AAAACAG	1011	341	325	161	197	130	98	132
AAAACAT	1101	354	320	137	270	208	48	165
AAAACCA	1203	378	388	159	204	297	131	123
AAAACCC	1266	406	379	129	191	103	49	111
AAAACCG	840	249	261	149	178	260	22	138
AAAACCT	908	293	282	106	121	141	25	89
AAAACGA	942	346	316	132	107	93	25	90
AAAACGC	623	211	169	197	138	115	67	103
AAAACGG	694	200	224	22	30	29	30	20
AAAACGT	752	289	259	78	80	61	78	58
AAAACTA	1096	331	238	105	139	49	32	97
AAAACTC	724	224	221	175	132	276	97	125
AAAACTG	843	278	281	71	72	40	44	73
AAAACTT	772	240	249	68	91	61	38	45
AAAAGAA	1488	412	324	236	228	142	52	167
AAAAGAC	994	311	274	125	134	127	67	70
AAAAGAG	836	289	268	126	159	58	28	131
AAAAGAT	971	314	254	165	208	165	40	87
AAAAGCA	856	270	233	87	119	44	38	73
AAAAGCC	780	234	220	124	134	128	37	94
AAAAGCG	442	153	139	29	29	17	18	23
AAAAGCT	686	246	222	113	136	92	70	119
AAAAGGA	931	259	252	94	129	84	28	107
AAAAGGC	579	139	131	96	105	23	41	57
AAAAGGG	672	203	220	69	102	146	20	55
AAAAGGT	694	251	214	99	115	102	29	57
AAAAGTA	1051	345	301	93	93	139	74	86
AAAAGTC	654	242	186	106	164	32	18	124
AAAAGTG	711	276	257	60	94	65	71	69
AAAAGTT	758	214	258	123	133	91	49	93
AAAATAA	1950	454	424	270	322	178	120	199
AAAATAC	1160	383	303	205	160	146	54	93
AAAATAG	1039	314	292	92	134	50	89	77
AAAATAT	1034	338	246	96	168	188	28	75
AAAATCA	924	276	286	92	85	54	30	82
AAAATCC	827	253	245	69	78	42	60	40
AAAATCG	658	211	231	104	142	27	58	70
AAAATCT	674	253	228	103	133	40	47	82
AAAATGA	1132	360	294	97	103	72	79	63
AAAATGC	737	246	213	50	106	108	57	57
AAAATGG	754	265	279	43	71	38	35	38
AAAATGT	804	286	256	49	67	69	57	45
AAAATTA	1085	280	307	122	136	81	59	83
AAAATTC	748	237	220	164	103	116	86	71
AAAATTG	792	267	260	75	63	39	22	31
AAAATTT	825	243	217	85	89	46	33	65
AAACAAA	1606	475	415	239	304	188	155	164
AAACAAC	1208	371	368	160	165	97	80	152
AAACAAG	939	292	295	192	200	63	56	158
AAACAAT	1118	330	335	193	187	48	84	103
AAACACA	1065	376	339	157	184	71	58	138
AAACACC	964	356	324	138	140	83	42	111
AAACACG	729	274	283	104	99	155	32	81
AAACACT	860	291	260	174	214	65	44	126
AAACAGA	869	301	255	203	177	51	84	153
AAACAGC	623	216	199	83	100	87	47	48
AAACAGG	681	219	251	53	61	31	14	40
AAACAGT	728	294	246	63	108	68	15	56
AAACATA	1082	350	339	154	167	205	46	91
AAACATC	765	270	230	49	80	45	179	52
AAACATG	752	297	276	86	135	145	42	102
AAACATT	853	308	215	135	195	25	33	166
AAACCAA	1151	356	331	156	161	272	226	104
AAACCAC	843	284	285	200	194	324	91	178
AAACCAG	785	277	308	53	85	93	25	72
AAACCAT	858	287	297	51	63	74	211	32
AAACCCA	1173	371	340	94	155	85	100	103
AAACCCC	1146	382	380	143	230	68	61	143
AAACCCG	763	244	308	135	170	58	19	91
AAACCCT	814	321	276	124	173	49	26	127
AAACCGA	718	245	215	55	97	60	15	76
AAACCGC	499	166	157	69	44	35	25	35
AAACCGG	644	172	201	107	154	45	11	85
AAACCGT	651	232	253	164	153	539	25	132
AAACCTA	860	282	277	81	78	45	18	64
AAACCTC	643	220	224	127	112	37	54	102
AAACCTG	666	227	270	140	160	111	18	103
AAACCTT	712	261	228	50	61	43	22	35
AAACGAA	962	325	294	131	133	118	38	92
AAACGAC	609	197	219	60	64	234	42	65
AAACGAG	616	225	195	39	56	49	19	27
AAACGAT	660	245	232	38	68	31	24	48
AAACGCA	671	249	193	86	146	36	60	103
AAACGCC	456	175	179	148	105	69	104	79
AAACGCG	320	138	159	69	64	38	25	34
AAACGCT	576	239	196	52	53	52	100	41
AAACGGA	696	212	198	59	39	25	13	36
AAACGGC	442	106	123	79	45	38	21	36
AAACGGG	581	190	170	25	29	66	19	25
AAACGGT	624	204	178	39	37	259	33	45
AAACGTA	751	270	263	45	36	102	32	43
AAACGTC	508	224	169	164	97	14	31	90
AAACGTG	582	230	236	104	105	56	61	43
AAACGTT	675	251	216	60	128	51	58	86
AAACTAA	1054	312	281	133	131	53	32	101
AAACTAC	824	270	244	64	39	189	22	46
AAACTAG	700	211	222	29	31	30	19	34
AAACTAT	764	271	216	90	137	154	9	109
AAACTCA	710	213	187	30	54	36	36	24
AAACTCC	701	233	212	100	77	40	23	54
AAACTCG	525	209	204	48	70	23	100	52
AAACTCT	533	201	177	174	164	301	15	136
AAACTGA	731	268	243	104	83	24	45	65
AAACTGC	569	183	145	28	28	19	32	26
AAACTGG	622	235	235	120	85	12	59	102
AAACTGT	679	271	233	51	78	153	63	53
AAACTTA	811	250	224	110	130	54	19	97
AAACTTC	588	153	175	68	60	47	68	28
AAACTTG	557	231	228	20	38	15	13	25
AAACTTT	668	231	227	45	57	16	63	38
AAAGAAA	1444	367	308	202	242	149	71	133
AAAGAAC	905	298	250	145	144	72	28	94
AAAGAAG	761	252	218	102	88	78	76	75
AAAGAAT	894	307	215	105	105	42	31	88
AAAGACA	878	281	266	145	163	126	25	98
AAAGACC	706	284	231	107	114	266	53	117
AAAGACG	604	221	201	40	68	87	47	44
AAAGACT	694	209	205	67	52	29	92	38
AAAGAGA	752	267	216	77	107	53	47	55
AAAGAGC	518	168	135	70	79	22	10	55
AAAGAGG	599	199	178	40	65	33	107	39
AAAGAGT	617	209	202	33	29	134	22	48
AAAGATA	973	314	241	112	110	153	59	71
AAAGATC	566	186	183	73	63	25	8	48
AAAGATG	624	244	227	99	80	58	39	81
AAAGATT	668	241	219	154	60	126	52	41
AAAGCAA	780	264	237	58	110	51	35	60
AAAGCAC	638	228	166	106	73	38	24	77
AAAGCAG	549	170	183	33	41	23	17	21
AAAGCAT	667	239	196	45	96	57	19	34
AAAGCCA	611	190	183	64	103	101	39	62
AAAGCCC	726	256	181	121	141	85	49	71
AAAGCCG	490	142	156	95	79	46	5	68
AAAGCCT	570	255	231	84	78	41	18	64
AAAGCGA	443	167	136	17	15	7	15	19
AAAGCGC	229	72	65	20	16	22	18	10
AAAGCGG	417	162	133	83	72	19	13	49
AAAGCGT	482	159	124	16	38	26	33	21
AAAGCTA	677	240	211	54	51	56	55	58
AAAGCTC	538	170	167	134	112	47	64	106
AAAGCTG	522	220	222	195	157	278	31	147
AAAGCTT	579	182	168	62	86	18	14	54
AAAGGAA	806	292	234	129	193	94	56	135
AAAGGAC	617	191	225	107	136	126	137	144
AAAGGAG	534	169	186	64	74	89	19	49
AAAGGAT	665	211	211	72	112	28	16	73
AAAGGCA	577	174	150	108	95	53	6	55
AAAGGCC	451	116	138	25	84	20	62	51
AAAGGCG	253	105	97	32	30	21	31	19
AAAGGCT	531	185	173	197	138	19	31	114
AAAGGGA	611	186	181	128	72	118	16	69
AAAGGGC	452	134	122	77	29	33	49	40
AAAGGGG	520	167	219	94	182	150	25	100
AAAGGGT	550	199	209	159	130	109	59	80
AAAGGTA	704	254	230	139	122	90	117	126
AAAGGTC	503	190	183	14	103	15	11	36
AAAGGTG	537	198	211	121	119	43	14	68
AAAGGTT	555	218	193	41	46	23	27	43
AAAGTAA	975	348	268	115	139	77	78	96
AAAGTAC	729	269	235	126	79	68	21	101
AAAGTAG	610	198	229	54	116	26	10	79
AAAGTAT	752	245	242	42	42	38	128	38
AAAGTCA	568	225	184	78	97	249	15	81
AAAGTCC	598	225	188	32	37	45	37	19
AAAGTCG	447	174	167	89	151	12	9	132
AAAGTCT	522	199	184	80	102	11	124	84
AAAGTGA	678	217	222	39	55	43	19	33
AAAGTGC	446	157	154	24	17	218	151	34
AAAGTGG	542	203	173	49	100	37	102	77
AAAGTGT	598	259	180	58	89	17	23	59
AAAGTTA	712	227	200	82	88	69	80	108
AAAGTTC	506	209	179	98	114	36	43	68
AAAGTTG	611	215	247	81	62	170	26	48
AAAGTTT	646	233	233	40	43	84	27	26
AAATAAA	1856	513	439	250	298	273	84	182
AAATAAC	1182	337	337	194	190	152	54	123
AAATAAG	937	263	226	74	126	52	39	70
AAATAAT	1120	331	275	132	224	99	93	150
AAATACA	1059	361	329	129	154	74	82	84
AAATACC	940	330	274	115	112	53	53	70
AAATACG	732	243	246	84	70	148	38	38
AAATACT	799	298	236	188	143	48	24	127
AAATAGA	904	266	259	60	77	33	58	40
AAATAGC	659	190	198	84	93	33	10	52
AAATAGG	623	227	193	141	104	62	20	75
AAATAGT	726	252	231	57	109	20	34	60
AAATATA	1056	297	252	82	86	132	40	53
AAATATC	755	234	220	56	110	281	19	37
AAATATG	720	296	265	167	95	294	3	100
AAATATT	836	254	218	97	72	35	52	49
AAATCAA	875	285	260	104	105	57	28	65
AAATCAC	667	198	235	52	48	31	140	31
AAATCAG	571	213	245	66	98	18	10	92
AAATCAT	696	232	203	34	66	46	15	45
AAATCCA	778	252	239	85	97	116	99	60
AAATCCC	747	258	248	89	63	39	20	40
AAATCCG	580	207	204	81	46	24	49	31
AAATCCT	627	227	205	29	57	20	35	35
AAATCGA	586	207	182	31	40	25	12	19
AAATCGC	417	129	134	87	119	22	75	61
AAATCGG	504	157	198	63	66	31	75	47
AAATCGT	601	204	216	69	121	93	91	67
AAATCTA	675	229	185	56	53	38	59	56
AAATCTC	518	204	181	63	39	232	28	62
AAATCTG	537	168	183	71	107	25	20	110
AAATCTT	625	208	197	118	139	86	20	72
AAATGAA	1011	330	270	104	101	81	41	93
AAATGAC	841	264	217	44	41	59	19	35
AAATGAG	601	220	209	25	77	58	21	43
AAATGAT	781	256	242	97	132	23	41	64
AAATGCA	700	250	208	175	87	54	16	50
AAATGCC	587	201	193	61	85	17	77	34
AAATGCG	441	166	186	35	85	78	47	41
AAATGCT	583	234	231	89	152	29	72	74
AAATGGA	730	247	226	27	30	44	14	21
AAATGGC	512	169	161	20	40	17	29	11
AAATGGG	588	218	240	40	93	25	39	45
AAATGGT	624	210	247	38	39	54	10	56
AAATGTA	868	270	284	107	93	197	23	106
AAATGTC	588	200	200	41	48	29	36	32
AAATGTG	626	252	225	78	145	44	11	87
AAATGTT	690	254	258	28	29	18	46	31
AAATTAA	1198	275	277	79	95	92	21	73
AAATTAC	812	251	229	87	59	49	51	47
AAATTAG	691	225	250	92	74	85	27	57
AAATTAT	758	236	215	74	114	20	14	48
AAATTCA	671	241	191	63	47	89	5	41
AAATTCC	692	223	210	97	43	31	19	48
AAATTCG	604	203	179	72	66	162	21	59
AAATTCT	597	200	179	79	80	29	78	44
AAATTGA	752	256	239	33	44	80	34	24
AAATTGC	550	203	161	53	34	33	16	29
AAATTGG	618	218	210	50	35	38	21	30
AAATTGT	694	262	254	39	54	22	16	42
AAATTTA	795	249	222	76	66	57	33	46
AAATTTC	574	187	199	45	65	366	31	62
AAATTTG	643	258	233	30	30	75	66	26
AAATTTT	712	201	226	74	78	12	16	68
AACAAAA	1522	409	384	193	305	162	84	155
AACAAAC	1067	340	316	233	234	88	102	159
AACAAAG	837	270	280	141	135	249	36	125
AACAAAT	987	342	263	75	105	176	45	77
AACAACA	990	343	330	94	158	109	60	85
AACAACC	826	310	288	136	141	88	40	101
AACAACG	683	267	273	159	124	32	85	104
AACAACT	703	270	224	139	125	71	69	134
AACAAGA	787	248	235	112	137	61	18	68
AACAAGC	559	161	167	111	108	30	16	72
AACAAGG	643	208	231	116	121	127	39	100
AACAAGT	735	274	240	75	73	50	27	60
AACAATA	1024	319	295	115	186	107	106	104
AACAATC	697	234	231	87	85	90	24	73
AACAATG	760	275	288	119	133	56	57	49
AACAATT	837	228	221	30	53	29	59	35
AACACAA	983	326	295	102	158	83	53	90
AACACAC	816	357	301	133	218	66	43	101
AACACAG	646	251	280	90	124	40	25	102
AACACAT	745	296	248	59	77	50	18	81
AACACCA	827	338	286	128	104	161	69	90
AACACCC	885	322	295	140	107	47	31	84
AACACCG	597	243	230	120	129	58	19	108
AACACCT	659	280	267	173	146	54	29	96
AACACGA	664	254	231	48	59	45	27	34
AACACGC	421	166	157	63	35	155	19	31
AACACGG	546	197	182	19	37	43	19	20
AACACGT	614	254	226	62	62	17	29	55
AACACTA	788	250	267	130	172	43	43	77
AACACTC	606	214	190	97	94	144	13	97
AACACTG	642	218	225	27	40	58	80	26
AACACTT	675	219	224	65	69	24	88	44
AACAGAA	786	238	220	83	92	54	98	61
AACAGAC	591	174	199	178	188	57	44	128
AACAGAG	496	211	215	113	92	94	84	102
AACAGAT	625	237	210	120	194	75	32	117
AACAGCA	584	226	194	39	44	88	37	24
AACAGCC	377	139	130	30	51	24	13	26
AACAGCG	377	130	160	41	30	18	32	23
AACAGCT	500	209	198	78	92	28	39	53
AACAGGA	601	180	196	142	140	87	17	163
AACAGGC	454	130	131	87	91	19	12	63
AACAGGG	537	175	201	25	38	61	30	18
AACAGGT	584	198	201	29	52	23	16	31
AACAGTA	677	253	241	58	112	160	57	79
AACAGTC	541	160	197	140	156	143	60	95
AACAGTG	490	237	194	23	58	26	13	36
AACAGTT	642	266	226	50	44	14	28	32
AACATAA	961	299	280	148	215	256	67	120
AACATAC	774	276	272	98	133	168	63	102
AACATAG	670	227	217	49	81	34	15	22
AACATAT	774	265	234	61	46	43	16	32
AACATCA	643	252	235	55	106	49	20	74
AACATCC	641	227	181	70	66	56	20	50
AACATCG	511	229	198	65	65	21	154	48
AACATCT	572	225	202	102	89	22	52	60
AACATGA	664	271	227	106	174	87	56	84
AACATGC	568	197	195	68	86	161	99	98
AACATGG	613	217	207	14	29	28	10	38
AACATGT	649	253	249	56	87	139	46	120
AACATTA	778	306	239	44	116	45	15	81
AACATTC	618	213	228	113	225	16	21	169
AACATTG	599	259	240	58	76	12	23	52
AACATTT	689	233	247	116	118	44	46	80
AACCAAA	1108	368	303	160	207	129	230	122
AACCAAC	880	316	294	81	106	218	111	99
AACCAAG	687	252	276	176	110	35	46	68
AACCAAT	811	280	261	56	74	27	65	44
AACCACA	785	243	263	161	175	335	30	189
AACCACC	652	259	261	95	102	98	66	65
AACCACG	497	183	199	103	111	159	50	94
AACCACT	623	216	209	45	44	21	173	32
AACCAGA	740	222	249	86	49	67	29	76
AACCAGC	638	186	177	80	79	284	26	79
AACCAGG	617	198	237	23	29	29	8	37
AACCAGT	630	241	251	19	27	20	100	26
AACCATA	817	279	276	102	155	89	102	111
AACCATC	672	237	218	28	50	31	74	35
AACCATG	687	258	267	30	55	47	132	25
AACCATT	743	227	232	27	56	10	84	41
AACCCAA	981	332	319	72	120	109	50	91
AACCCAC	854	315	290	75	101	68	113	73
AACCCAG	802	248	281	40	59	32	48	46
AACCCAT	789	298	291	46	88	57	185	65
AACCCCA	1006	326	384	90	114	102	31	112
AACCCCC	1099	406	412	270	238	68	50	139
AACCCCG	713	280	327	64	88	59	39	58
AACCCCT	823	299	313	106	111	32	127	65
AACCCGA	662	240	194	56	48	55	15	41
AACCCGC	523	167	178	75	49	46	21	35
AACCCGG	604	155	209	57	75	18	13	37
AACCCGT	639	229	260	178	123	73	21	120
AACCCTA	718	266	286	55	67	48	25	36
AACCCTC	629	225	226	68	137	53	70	71
AACCCTG	636	228	241	89	68	53	28	80
AACCCTT	702	211	242	84	123	42	34	83
AACCGAA	680	210	217	51	72	71	24	49
AACCGAC	442	148	165	39	45	40	18	50
AACCGAG	449	166	180	64	46	21	10	51
AACCGAT	551	210	189	28	73	13	6	60
AACCGCA	519	211	185	59	34	36	23	26
AACCGCC	270	98	88	52	74	44	26	58
AACCGCG	301	113	100	35	58	20	14	42
AACCGCT	434	152	184	57	43	30	38	67
AACCGGA	558	197	190	82	82	48	56	56
AACCGGC	435	114	112	50	46	34	23	50
AACCGGG	513	183	163	87	97	27	12	50
AACCGGT	538	202	185	63	102	140	51	51
AACCGTA	649	242	243	112	172	650	33	122
AACCGTC	429	167	164	211	127	286	48	91
AACCGTG	499	207	202	107	68	310	19	50
AACCGTT	609	240	205	35	74	112	26	74
AACCTAA	825	241	247	79	85	51	28	74
AACCTAC	731	264	220	53	62	65	19	46
AACCTAG	609	205	211	17	12	24	12	13
AACCTAT	664	221	236	119	46	29	4	52
AACCTCA	626	244	207	28	63	36	99	37
AACCTCC	537	188	195	132	92	38	31	76
AACCTCG	443	167	187	22	51	16	18	15
AACCTCT	526	176	170	49	58	24	9	39
AACCTGA	643	218	233	97	95	102	60	72
AACCTGC	525	177	168	66	58	86	195	57
AACCTGG	555	184	205	31	27	15	10	17
AACCTGT	603	223	226	65	134	24	12	80
AACCTTA	750	221	223	57	81	71	21	54
AACCTTC	537	197	209	35	25	29	78	25
AACCTTG	568	220	226	63	88	14	50	36
AACCTTT	607	267	188	25	44	16	7	36
AACGAAA	830	244	254	157	195	193	42	107
AACGAAC	697	265	222	163	117	40	46	101
AACGAAG	584	233	221	112	37	19	75	61
AACGAAT	722	241	220	121	78	20	23	68
AACGACA	609	198	205	47	52	309	131	48
AACGACC	607	214	201	61	61	145	78	56
AACGACG	484	172	205	18	17	29	161	10
AACGACT	506	220	201	107	126	211	42	93
AACGAGA	505	203	162	52	53	29	13	31
AACGAGC	391	131	125	115	77	24	16	96
AACGAGG	487	131	174	24	39	50	49	18
AACGAGT	486	186	164	28	30	33	19	6
AACGATA	640	255	207	162	82	36	63	77
AACGATC	471	142	156	35	45	32	58	66
AACGATG	558	224	210	87	60	158	150	53
AACGATT	532	207	180	41	49	28	10	33
AACGCAA	645	231	218	84	123	39	8	80
AACGCAC	557	218	171	155	145	45	20	109
AACGCAG	474	163	163	68	62	14	54	47
AACGCAT	543	192	193	210	288	36	7	196
AACGCCA	428	151	153	51	70	54	71	37
AACGCCC	525	192	211	104	155	55	40	62
AACGCCG	368	100	131	16	17	23	23	20
AACGCCT	451	187	165	118	117	54	28	98
AACGCGA	333	132	93	9	22	12	52	15
AACGCGC	177	54	54	36	40	17	6	21
AACGCGG	305	101	147	100	101	57	9	42
AACGCGT	303	125	114	31	66	24	28	74
AACGCTA	530	195	198	44	33	32	105	42
AACGCTC	398	176	153	106	100	210	18	101
AACGCTG	497	189	224	48	44	64	17	34
AACGCTT	505	191	158	41	45	120	9	55
AACGGAA	615	206	190	43	41	37	26	27
AACGGAC	506	193	176	182	51	136	12	56
AACGGAG	480	166	186	37	43	15	11	41
AACGGAT	512	184	171	21	24	43	101	16
AACGGCA	478	140	143	90	46	40	32	25
AACGGCC	361	110	88	72	46	41	19	49
AACGGCG	313	103	106	8	27	9	33	8
AACGGCT	401	136	128	19	27	156	29	23
AACGGGA	497	187	198	105	96	147	6	71
AACGGGC	412	128	126	28	18	45	30	25
AACGGGG	532	168	185	84	43	26	19	39
AACGGGT	546	190	190	48	129	188	67	97
AACGGTA	580	170	172	26	34	41	18	20
AACGGTC	443	163	138	21	28	251	5	32
AACGGTG	500	188	199	43	33	26	16	45
AACGGTT	555	220	181	22	68	58	42	34
AACGTAA	732	255	240	67	73	28	29	53
AACGTAC	665	263	236	92	75	247	14	90
AACGTAG	474	215	225	73	27	14	9	54
AACGTAT	599	248	238	66	68	194	27	41
AACGTCA	497	185	185	44	45	14	14	41
AACGTCC	445	170	187	130	69	115	67	59
AACGTCG	363	149	168	24	18	14	183	10
AACGTCT	464	214	170	51	50	25	38	41
AACGTGA	514	189	201	42	34	45	9	40
AACGTGC	436	177	173	96	73	41	14	65
AACGTGG	503	215	182	82	55	111	12	54
AACGTGT	515	205	189	139	157	31	23	81
AACGTTA	624	242	209	21	50	83	14	32
AACGTTC	485	215	163	63	125	32	61	87
AACGTTG	559	225	216	42	40	12	60	18
AACGTTT	596	258	216	57	148	24	5	77
AACTAAA	947	315	297	113	113	97	42	83
AACTAAC	763	275	248	65	56	69	7	31
AACTAAG	655	210	239	104	77	28	11	76
AACTAAT	745	212	241	86	70	25	33	67
AACTACA	805	264	233	96	64	158	57	61
AACTACC	617	192	239	53	31	46	6	21
AACTACG	579	201	197	18	26	9	19	12
AACTACT	607	226	203	43	63	22	14	51
AACTAGA	631	183	188	48	53	40	33	71
AACTAGC	507	177	140	89	63	49	15	51
AACTAGG	537	183	178	17	22	32	17	22
AACTAGT	525	185	163	93	83	7	65	78
AACTATA	704	255	215	69	90	198	8	102
AACTATC	574	193	173	16	62	35	20	32
AACTATG	599	224	241	56	83	154	7	63
AACTATT	637	228	186	77	129	19	19	120
AACTCAA	642	201	197	59	63	49	10	41
AACTCAC	561	208	165	70	80	15	33	61
AACTCAG	501	174	172	35	56	29	9	63
AACTCAT	615	199	203	51	55	27	14	34
AACTCCA	589	239	195	87	74	57	45	56
AACTCCC	682	264	210	71	47	30	18	44
AACTCCG	477	181	188	36	65	25	3	42
AACTCCT	560	193	207	115	287	142	11	146
AACTCGA	457	175	148	32	38	9	2	43
AACTCGC	376	145	132	71	63	19	26	38
AACTCGG	418	121	162	20	33	37	55	38
AACTCGT	475	195	180	46	72	17	15	68
AACTCTA	537	216	198	193	79	35	45	113
AACTCTC	446	148	158	25	24	24	8	24
AACTCTG	466	177	170	239	196	297	42	181
AACTCTT	508	192	167	60	70	38	9	65
AACTGAA	689	243	212	46	26	81	23	23
AACTGAC	559	189	197	106	109	24	32	86
AACTGAG	491	198	179	87	56	6	5	66
AACTGAT	542	189	207	60	79	26	27	39
AACTGCA	563	195	158	38	17	17	56	30
AACTGCC	369	111	124	26	27	16	13	24
AACTGCG	368	138	156	60	63	6	22	52
AACTGCT	492	184	207	93	158	21	92	123
AACTGGA	533	184	213	25	17	7	21	36
AACTGGC	431	137	156	29	34	7	61	69
AACTGGG	518	192	218	30	78	7	81	51
AACTGGT	580	208	181	27	70	3	153	57
AACTGTA	609	268	201	42	44	165	10	35
AACTGTC	505	199	175	57	74	114	53	50
AACTGTG	570	213	249	63	153	12	5	89
AACTGTT	614	235	218	73	93	12	83	51
AACTTAA	706	238	240	52	51	88	9	42
AACTTAC	675	203	216	65	105	20	16	79
AACTTAG	508	178	205	48	15	5	2	23
AACTTAT	657	239	214	30	24	21	7	19
AACTTCA	589	188	187	59	30	10	27	25
AACTTCC	555	153	162	27	41	21	15	21
AACTTCG	489	147	198	152	101	15	39	40
AACTTCT	522	161	190	153	116	114	52	72
AACTTGA	575	204	190	122	119	11	8	88
AACTTGC	466	186	136	85	33	14	6	43
AACTTGG	521	196	206	77	74	30	6	68
AACTTGT	616	217	210	68	76	20	7	44
AACTTTA	650	236	225	28	46	17	11	18
AACTTTC	510	179	189	130	56	13	30	56
AACTTTG	558	229	238	134	89	13	57	65
AACTTTT	652	215	202	139	125	7	10	96
AAGAAAA	1401	391	289	181	229	158	81	136
AAGAAAC	827	255	241	59	122	58	56	48
AAGAAAG	744	228	213	50	91	72	51	72
AAGAAAT	850	261	226	100	131	76	111	64
AAGAACA	874	276	261	159	165	87	30	111
AAGAACC	711	227	198	82	85	46	17	59
AAGAACG	575	216	214	30	64	85	26	44
AAGAACT	638	232	214	55	43	36	55	31
AAGAAGA	676	214	208	76	89	47	20	53
AAGAAGC	459	147	115	51	36	18	89	32
AAGAAGG	540	175	176	77	53	111	12	74
AAGAAGT	593	188	187	29	29	52	21	9
AAGAATA	840	288	222	110	104	44	30	93
AAGAATC	568	199	137	64	46	33	26	57
AAGAATG	684	276	218	123	68	242	34	102
AAGAATT	629	232	156	37	43	20	36	53
AAGACAA	805	255	220	109	73	89	17	58
AAGACAC	557	187	172	56	50	33	13	29
AAGACAG	539	180	220	27	39	104	26	16
AAGACAT	600	200	213	97	139	139	23	98
AAGACCA	646	236	225	128	151	46	23	132
AAGACCC	712	232	232	57	55	87	25	53
AAGACCG	469	157	184	50	62	236	21	56
AAGACCT	519	250	193	72	64	34	16	78
AAGACGA	500	220	151	19	37	185	13	38
AAGACGC	375	132	106	29	50	26	16	30
AAGACGG	446	134	122	15	14	32	136	9
AAGACGT	529	165	203	24	26	35	230	15
AAGACTA	640	225	202	54	47	30	15	37
AAGACTC	451	165	149	29	25	179	9	13
AAGACTG	494	219	249	40	11	17	155	16
AAGACTT	561	180	175	64	37	20	32	37
AAGAGAA	658	229	174	106	117	21	8	83
AAGAGAC	502	211	156	72	64	27	7	59
AAGAGAG	459	162	161	51	51	85	23	34
AAGAGAT	503	181	185	259	187	19	33	76
AAGAGCA	490	203	140	40	54	13	8	31
AAGAGCC	339	130	112	29	35	14	4	23
AAGAGCG	292	120	100	12	20	17	11	11
AAGAGCT	460	176	121	158	174	92	6	92
AAGAGGA	553	177	174	62	57	19	34	51
AAGAGGC	371	109	110	32	30	17	16	34
AAGAGGG	444	153	162	123	51	47	177	73
AAGAGGT	449	175	144	101	75	34	46	51
AAGAGTA	587	191	184	39	33	195	12	63
AAGAGTC	444	142	135	45	48	20	5	29
AAGAGTG	433	190	189	58	85	18	21	61
AAGAGTT	521	191	172	12	13	18	7	5
AAGATAA	887	290	225	169	147	79	31	94
AAGATAC	630	224	190	73	56	171	76	42
AAGATAG	576	190	190	59	105	47	11	76
AAGATAT	603	194	175	47	56	86	11	37
AAGATCA	567	209	168	81	118	35	16	52
AAGATCC	509	145	156	26	34	38	2	18
AAGATCG	449	133	147	38	47	15	16	20
AAGATCT	436	156	149	16	22	8	32	15
AAGATGA	611	238	199	83	48	32	57	73
AAGATGC	459	154	131	95	60	59	41	49
AAGATGG	480	216	176	61	128	492	93	103
AAGATGT	555	198	187	17	22	47	17	7
AAGATTA	662	243	214	64	82	110	49	64
AAGATTC	456	178	155	79	21	79	88	17
AAGATTG	510	206	211	16	54	21	28	48
AAGATTT	540	177	208	50	41	21	15	15
AAGCAAA	771	220	205	68	87	42	25	47
AAGCAAC	609	160	203	63	45	151	68	67
AAGCAAG	522	156	170	58	63	17	15	65
AAGCAAT	594	227	211	105	58	33	26	52
AAGCACA	602	246	193	58	55	28	16	44
AAGCACC	537	205	172	75	78	78	22	36
AAGCACG	421	138	167	75	67	63	10	71
AAGCACT	554	209	163	40	27	14	9	19
AAGCAGA	471	159	128	42	43	18	40	17
AAGCAGC	318	127	110	79	50	33	13	41
AAGCAGG	443	115	156	26	24	12	13	20
AAGCAGT	482	173	173	52	46	15	65	42
AAGCATA	647	226	215	57	45	24	62	38
AAGCATC	479	149	146	38	27	11	20	10
AAGCATG	484	209	198	51	87	58	16	44
AAGCATT	577	202	150	29	42	9	57	38
AAGCCAA	550	171	182	42	58	50	22	21
AAGCCAC	249	75	87	38	23	37	11	18
AAGCCAG	402	135	154	66	77	47	9	81
AAGCCAT	459	122	142	20	39	142	78	31
AAGCCCA	590	259	186	88	109	50	46	63
AAGCCCC	668	228	224	42	52	33	10	29
AAGCCCG	457	172	152	78	131	296	12	93
AAGCCCT	527	194	157	76	64	28	27	86
AAGCCGA	378	109	111	77	83	26	13	74
AAGCCGC	264	98	60	11	16	19	23	5
AAGCCGG	369	101	123	30	30	26	6	36
AAGCCGT	407	129	123	33	35	55	42	29
AAGCCTA	531	193	170	162	98	165	11	88
AAGCCTC	374	163	154	32	25	77	16	15
AAGCCTG	430	174	181	79	84	24	18	68
AAGCCTT	552	197	185	47	68	14	35	46
AAGCGAA	496	185	145	23	59	21	8	59
AAGCGAC	282	96	83	28	22	29	8	54
AAGCGAG	299	117	131	14	20	22	14	31
AAGCGAT	415	147	148	33	28	8	49	27
AAGCGCA	274	91	101	18	19	21	10	15
AAGCGCC	175	47	46	24	14	24	14	11
AAGCGCG	153	58	56	22	15	21	4	20
AAGCGCT	273	98	104	40	45	15	9	42
AAGCGGA	384	146	106	61	24	16	7	30
AAGCGGC	208	74	79	11	13	128	64	13
AAGCGGG	362	146	149	106	122	28	10	71
AAGCGGT	386	147	123	24	19	17	13	11
AAGCGTA	477	156	139	13	36	44	34	26
AAGCGTC	281	108	86	48	48	21	63	35
AAGCGTG	358	135	135	77	107	222	36	74
AAGCGTT	450	182	187	41	21	14	7	18
AAGCTAA	574	174	193	91	70	81	14	79
AAGCTAC	482	171	160	25	33	194	9	26
AAGCTAG	423	153	175	15	16	127	41	15
AAGCTAT	505	182	187	67	53	47	25	67
AAGCTCA	461	171	188	32	22	26	20	30
AAGCTCC	460	155	124	113	42	51	54	73
AAGCTCG	318	121	147	76	48	15	12	40
AAGCTCT	425	144	130	53	110	14	32	81
AAGCTGA	492	161	170	41	43	18	28	35
AAGCTGC	357	115	137	19	31	33	13	19
AAGCTGG	440	157	140	106	54	52	7	72
AAGCTGT	472	182	173	61	71	12	33	51
AAGCTTA	523	174	184	90	103	18	25	45
AAGCTTC	431	141	127	38	16	5	30	14
AAGCTTG	374	143	141	36	62	27	42	29
AAGCTTT	467	173	171	18	13	9	15	14
AAGGAAA	836	243	217	94	130	95	44	91
AAGGAAC	583	238	182	49	158	124	39	90
AAGGAAG	536	171	193	58	117	54	38	71
AAGGAAT	630	195	224	53	47	88	14	29
AAGGACA	595	192	239	121	145	238	32	132
AAGGACC	549	162	182	58	55	24	97	63
AAGGACG	423	162	147	99	67	36	137	94
AAGGACT	505	171	193	105	147	95	40	117
AAGGAGA	476	167	157	146	121	150	24	114
AAGGAGC	332	117	112	29	54	36	30	50
AAGGAGG	396	157	171	157	41	40	27	56
AAGGAGT	441	171	158	20	33	29	8	9
AAGGATA	622	229	197	144	116	24	65	79
AAGGATC	374	127	104	26	21	9	7	11
AAGGATG	514	187	215	59	62	37	11	62
AAGGATT	520	179	196	70	87	14	22	63
AAGGCAA	556	209	163	39	72	25	23	24
AAGGCAC	427	146	134	68	43	27	5	31
AAGGCAG	389	151	138	11	26	91	15	16
AAGGCAT	513	168	151	35	31	125	13	33
AAGGCCA	486	154	129	80	113	26	17	88
AAGGCCC	505	150	135	28	46	25	10	30
AAGGCCG	308	86	83	21	42	18	6	22
AAGGCCT	453	151	180	20	81	24	9	46
AAGGCGA	313	105	81	32	22	15	13	15
AAGGCGC	160	65	45	18	18	16	16	12
AAGGCGG	253	81	105	35	21	17	17	12
AAGGCGT	314	134	126	36	27	240	178	46
AAGGCTA	509	180	151	279	168	11	27	148
AAGGCTC	369	130	143	104	87	64	21	55
AAGGCTG	427	139	144	60	48	49	92	49
AAGGCTT	483	199	167	94	90	24	49	27
AAGGGAA	565	196	176	32	48	78	12	40
AAGGGAC	480	164	170	59	84	178	29	81
AAGGGAG	431	153	153	154	140	122	23	90
AAGGGAT	526	155	161	47	40	27	14	52
AAGGGCA	491	166	159	40	32	53	30	34
AAGGGCC	356	125	108	26	19	73	70	25
AAGGGCG	307	112	122	21	13	11	17	17
AAGGGCT	422	147	152	96	50	23	41	72
AAGGGGA	492	182	192	45	55	38	17	41
AAGGGGC	372	115	130	44	66	24	18	30
AAGGGGG	494	207	208	68	82	66	51	57
AAGGGGT	500	191	194	35	47	27	14	30
AAGGGTA	593	199	207	34	49	28	17	43
AAGGGTC	441	161	143	83	46	25	5	24
AAGGGTG	484	203	167	48	33	104	55	43
AAGGGTT	553	214	216	120	78	47	31	60
AAGGTAA	690	225	206	33	43	194	19	19
AAGGTAC	559	178	206	50	81	52	8	56
AAGGTAG	448	212	182	74	100	162	10	73
AAGGTAT	554	223	166	124	118	87	123	114
AAGGTCA	482	184	167	21	20	24	28	15
AAGGTCC	459	163	165	49	46	14	23	48
AAGGTCG	368	143	143	35	32	6	4	15
AAGGTCT	443	177	170	20	126	11	14	57
AAGGTGA	493	184	130	64	66	20	12	40
AAGGTGC	362	147	139	54	98	25	14	74
AAGGTGG	490	193	160	38	67	19	41	34
AAGGTGT	528	206	200	86	83	17	52	53
AAGGTTA	556	210	210	91	83	35	128	65
AAGGTTC	415	169	159	50	56	8	47	78
AAGGTTG	469	232	209	51	39	18	9	30
AAGGTTT	571	210	198	21	19	5	28	15
AAGTAAA	971	300	252	151	139	62	25	107
AAGTAAC	681	241	211	53	69	87	51	41
AAGTAAG	593	214	204	84	69	18	11	66
AAGTAAT	728	227	193	62	46	78	18	44
AAGTACA	681	263	231	98	101	106	89	83
AAGTACC	586	231	230	124	55	36	14	61
AAGTACG	511	180	237	81	35	21	9	54
AAGTACT	601	236	184	24	29	12	5	15
AAGTAGA	601	201	216	27	42	21	8	23
AAGTAGC	433	143	165	114	80	18	43	42
AAGTAGG	475	163	170	48	106	32	15	112
AAGTAGT	523	183	181	24	57	37	83	28
AAGTATA	770	239	232	44	72	47	19	56
AAGTATC	526	192	161	31	44	26	46	40
AAGTATG	572	198	222	21	24	25	8	19
AAGTATT	613	223	186	105	75	52	20	54
AAGTCAA	587	194	183	38	22	14	8	16
AAGTCAC	466	184	155	66	45	14	9	47
AAGTCAG	415	159	192	28	10	16	7	9
AAGTCAT	501	191	178	17	42	261	12	44
AAGTCCA	517	198	204	87	53	39	38	33
AAGTCCC	584	221	196	33	17	24	17	14
AAGTCCG	431	137	151	15	10	13	11	13
AAGTCCT	467	178	198	183	237	24	16	130
AAGTCGA	372	113	160	77	48	12	5	33
AAGTCGC	289	103	100	24	38	5	90	38
AAGTCGG	425	139	129	43	29	2	5	26
AAGTCGT	436	167	163	116	105	18	66	67
AAGTCTA	535	182	208	73	79	6	14	44
AAGTCTC	386	168	145	23	13	23	34	12
AAGTCTG	473	168	181	8	13	14	133	12
AAGTCTT	508	195	163	24	18	9	39	13
AAGTGAA	677	182	188	80	61	38	79	61
AAGTGAC	453	185	156	72	91	25	7	43
AAGTGAG	446	162	165	49	90	137	11	65
AAGTGAT	516	193	175	66	73	27	5	78
AAGTGCA	463	193	150	93	124	113	142	83
AAGTGCC	340	146	128	18	23	146	25	34
AAGTGCG	303	145	143	23	47	25	55	30
AAGTGCT	464	169	174	48	50	8	94	53
AAGTGGA	515	178	157	28	39	47	36	34
AAGTGGC	361	138	118	40	18	15	129	13
AAGTGGG	501	168	195	28	53	23	57	48
AAGTGGT	502	190	176	159	81	16	48	71
AAGTGTA	577	222	194	166	93	24	102	91
AAGTGTC	418	193	167	46	75	9	15	54
AAGTGTG	528	220	217	99	133	192	53	100
AAGTGTT	551	213	217	46	49	14	15	41
AAGTTAA	674	208	223	111	102	12	74	82
AAGTTAC	565	204	187	90	71	7	10	108
AAGTTAG	497	198	162	106	62	24	10	66
AAGTTAT	605	212	198	79	125	23	24	92
AAGTTCA	488	195	189	20	28	9	20	14
AAGTTCC	443	177	173	138	120	15	102	88
AAGTTCG	423	184	206	70	38	11	13	30
AAGTTCT	500	154	179	97	116	16	5	99
AAGTTGA	564	193	215	57	48	12	15	25
AAGTTGC	448	130	126	85	122	185	25	88
AAGTTGG	499	205	176	34	34	23	20	35
AAGTTGT	519	218	205	137	139	8	111	60
AAGTTTA	624	249	203	21	35	24	9	17
AAGTTTC	496	203	178	117	62	38	64	61
AAGTTTG	526	226	200	73	41	346	104	39
AAGTTTT	601	213	216	70	85	17	15	72
AATAAAA	1772	500	381	188	249	149	85	133
AATAAAC	1200	332	332	115	119	48	25	87
AATAAAG	987	317	307	78	109	115	31	71
AATAAAT	1154	330	259	78	106	54	59	56
AATAACA	1009	356	321	70	77	105	47	55
AATAACC	947	271	280	155	148	170	72	107
AATAACG	727	247	245	46	47	28	19	33
AATAACT	745	266	260	226	220	69	26	145
AATAAGA	807	236	224	58	119	46	57	54
AATAAGC	591	160	166	47	35	17	30	28
AATAAGG	693	220	205	27	87	30	11	39
AATAAGT	681	231	205	18	30	21	20	17
AATAATA	1090	258	258	90	114	76	71	90
AATAATC	711	237	205	177	163	64	55	121
AATAATG	780	285	239	33	63	32	43	55
AATAATT	779	248	238	54	84	50	71	47
AATACAA	981	322	255	119	121	49	36	65
AATACAC	797	289	250	57	44	35	37	27
AATACAG	665	223	245	35	103	66	22	38
AATACAT	763	299	256	47	48	41	79	40
AATACCA	796	296	284	70	84	56	93	43
AATACCC	836	311	261	105	105	41	26	104
AATACCG	590	236	233	55	99	39	45	64
AATACCT	649	263	226	121	101	24	7	86
AATACGA	648	217	211	30	26	26	44	26
AATACGC	471	182	156	42	33	125	38	33
AATACGG	570	187	176	87	161	146	57	54
AATACGT	601	265	206	143	91	215	60	100
AATACTA	733	244	192	66	109	23	8	61
AATACTC	563	264	206	154	96	19	12	79
AATACTG	655	234	240	44	65	20	35	66
AATACTT	631	244	222	65	106	115	20	77
AATAGAA	841	245	218	114	153	31	28	95
AATAGAC	610	228	219	140	83	19	101	42
AATAGAG	539	180	190	47	40	21	63	26
AATAGAT	647	246	192	49	106	43	20	56
AATAGCA	613	218	178	66	91	39	13	65
AATAGCC	466	154	141	66	80	58	3	82
AATAGCG	406	141	134	22	13	13	12	12
AATAGCT	526	209	178	109	143	18	8	89
AATAGGA	622	194	161	202	116	19	14	78
AATAGGC	440	127	125	42	43	44	10	52
AATAGGG	508	151	185	67	47	324	46	41
AATAGGT	553	224	169	11	18	25	12	17
AATAGTA	672	237	201	65	107	30	29	66
AATAGTC	524	156	172	63	70	16	7	48
AATAGTG	691	223	169	60	104	36	48	48
AATAGTT	604	220	238	68	38	203	37	38
AATATAA	1038	321	228	68	128	120	27	54
AATATAC	769	240	238	45	47	137	66	44
AATATAG	669	174	174	62	51	157	9	46
AATATAT	726	236	181	50	58	140	12	37
AATATCA	661	212	196	68	223	275	18	108
AATATCC	686	212	209	30	49	52	19	35
AATATCG	528	201	216	37	33	193	21	26
AATATCT	623	206	209	48	129	21	13	60
AATATGA	709	232	203	119	100	146	3	74
AATATGC	580	187	194	157	122	322	5	96
AATATGG	538	223	226	60	42	59	10	41
AATATGT	654	242	243	137	168	30	20	125
AATATTA	769	241	201	88	48	47	18	35
AATATTC	639	208	201	62	77	20	15	78
AATATTG	616	237	203	25	18	19	9	15
AATATTT	701	233	185	108	120	90	10	136
AATCAAA	826	244	186	106	124	50	121	69
AATCAAC	658	230	208	184	136	172	33	141
AATCAAG	536	221	221	24	15	17	19	17
AATCAAT	712	227	223	36	41	21	42	20
AATCACA	701	221	257	76	65	40	23	52
AATCACC	582	202	210	68	77	23	73	53
AATCACG	447	151	210	87	80	120	135	75
AATCACT	541	213	191	204	154	58	41	132
AATCAGA	539	151	193	39	87	18	29	49
AATCAGC	461	172	138	33	21	17	12	17
AATCAGG	499	172	198	210	151	12	6	114
AATCAGT	542	180	201	46	68	21	38	50
AATCATA	679	217	189	92	117	21	84	57
AATCATC	534	180	156	14	20	19	96	7
AATCATG	532	207	222	34	60	26	12	44
AATCATT	596	230	184	12	26	27	46	17
AATCCAA	725	258	219	88	110	41	20	88
AATCCAC	594	183	186	136	113	43	160	83
AATCCAG	551	162	179	60	66	30	13	47
AATCCAT	610	243	227	53	58	82	85	30
AATCCCA	673	231	218	112	122	92	21	90
AATCCCC	731	249	262	70	52	43	33	50
AATCCCG	495	189	185	22	34	32	97	35
AATCCCT	581	205	215	33	47	36	21	29
AATCCGA	543	183	146	36	57	70	16	35
AATCCGC	425	156	120	40	39	119	13	44
AATCCGG	422	170	163	87	67	124	14	65
AATCCGT	546	194	215	38	62	26	74	40
AATCCTA	635	226	181	111	79	245	37	92
AATCCTC	483	142	162	24	24	30	23	15
AATCCTG	524	217	232	51	45	128	88	56
AATCCTT	567	252	199	24	39	21	32	16
AATCGAA	524	211	153	58	51	12	15	41
AATCGAC	457	171	153	19	64	13	5	30
AATCGAG	388	169	153	50	24	4	64	33
AATCGAT	532	173	188	53	57	21	6	59
AATCGCA	467	154	162	77	146	40	58	56
AATCGCC	348	121	112	23	24	40	53	34
AATCGCG	291	116	112	81	148	6	9	91
AATCGCT	461	157	152	123	193	33	3	146
AATCGGA	479	143	164	36	46	14	11	36
AATCGGC	355	102	116	11	18	15	29	10
AATCGGG	446	167	162	37	32	9	66	25
AATCGGT	474	184	146	120	152	25	5	75
AATCGTA	584	211	181	67	79	99	47	62
AATCGTC	486	163	148	70	175	19	10	89
AATCGTG	453	186	211	62	34	36	197	30
AATCGTT	571	220	199	29	91	68	10	46
AATCTAA	600	213	178	35	56	31	15	37
AATCTAC	571	194	232	52	60	29	62	47
AATCTAG	501	166	156	56	86	20	52	61
AATCTAT	547	213	180	18	12	22	6	16
AATCTCA	515	159	166	110	94	147	12	75
AATCTCC	522	203	161	61	45	218	18	82
AATCTCG	413	159	141	17	20	27	73	20
AATCTCT	490	157	155	33	28	28	3	13
AATCTGA	504	169	153	77	71	45	10	99
AATCTGC	418	167	158	25	16	26	16	15
AATCTGG	469	155	202	59	83	14	15	73
AATCTGT	538	194	211	35	69	6	14	27
AATCTTA	615	190	177	46	65	29	12	37
AATCTTC	560	182	168	138	124	10	8	62
AATCTTG	489	163	179	51	72	87	81	39
AATCTTT	575	216	197	83	101	27	22	83
AATGAAA	995	306	232	81	65	64	83	58
AATGAAC	718	251	250	109	50	31	38	35
AATGAAG	641	220	214	47	85	22	17	54
AATGAAT	721	230	228	109	58	57	52	63
AATGACA	708	249	216	54	62	52	20	48
AATGACC	636	221	220	35	84	139	12	28
AATGACG	510	167	200	32	47	8	37	37
AATGACT	592	230	173	26	33	33	21	26
AATGAGA	538	220	155	18	51	31	12	25
AATGAGC	428	143	166	16	21	12	3	14
AATGAGG	479	175	184	20	23	114	6	32
AATGAGT	488	184	179	25	57	90	19	22
AATGATA	742	273	218	61	55	32	58	32
AATGATC	504	174	184	77	21	7	12	31
AATGATG	575	207	232	58	31	41	20	27
AATGATT	581	208	180	48	50	12	62	36
AATGCAA	629	236	193	30	39	38	19	29
AATGCAC	525	214	185	157	111	106	3	81
AATGCAG	486	152	175	18	57	36	35	47
AATGCAT	632	250	229	171	74	58	11	50
AATGCCA	489	222	163	96	55	24	8	48
AATGCCC	593	238	202	115	166	35	71	113
AATGCCG	427	141	162	24	41	17	33	14
AATGCCT	524	184	178	97	93	177	53	90
AATGCGA	436	166	115	56	202	90	16	76
AATGCGC	269	139	106	32	24	53	5	11
AATGCGG	468	162	155	104	139	13	6	80
AATGCGT	428	192	188	24	25	24	28	14
AATGCTA	560	213	197	100	145	38	9	121
AATGCTC	475	173	166	26	26	207	24	17
AATGCTG	473	202	174	17	33	38	11	26
AATGCTT	555	212	197	161	225	11	74	97
AATGGAA	711	201	220	89	122	20	15	51
AATGGAC	526	223	167	67	77	12	25	66
AATGGAG	508	198	183	28	28	13	10	18
AATGGAT	538	225	183	31	56	35	78	34
AATGGCA	497	186	175	34	43	12	22	28
AATGGCC	429	159	150	25	20	18	37	21
AATGGCG	335	117	133	13	18	16	3	10
AATGGCT	499	160	171	16	41	123	79	27
AATGGGA	547	220	187	56	111	23	106	70
AATGGGC	440	127	128	15	15	15	8	11
AATGGGG	549	189	221	67	88	61	5	55
AATGGGT	569	221	211	110	90	22	24	46
AATGGTA	631	240	190	72	97	169	98	122
AATGGTC	503	167	191	99	59	29	13	47
AATGGTG	507	200	235	32	43	284	10	42
AATGGTT	611	245	196	26	50	21	6	18
AATGTAA	784	262	243	136	163	51	16	106
AATGTAC	644	250	278	220	117	132	15	107
AATGTAG	576	199	224	53	69	71	50	59
AATGTAT	626	236	238	192	136	387	82	170
AATGTCA	530	199	185	57	78	15	23	70
AATGTCC	535	204	211	87	91	33	44	97
AATGTCG	469	163	152	75	43	139	11	60
AATGTCT	512	198	186	49	23	33	7	37
AATGTGA	593	214	174	99	126	27	16	98
AATGTGC	430	202	143	30	81	109	10	53
AATGTGG	531	203	217	101	103	9	62	72
AATGTGT	616	235	229	49	141	20	13	85
AATGTTA	666	256	238	95	70	45	32	58
AATGTTC	566	206	214	26	22	13	6	22
AATGTTG	562	228	222	153	83	24	62	93
AATGTTT	652	245	214	60	110	18	83	72
AATTAAA	1168	291	260	125	132	95	22	96
AATTAAC	862	272	259	70	73	27	65	36
AATTAAG	707	220	205	35	41	27	71	30
AATTAAT	788	235	226	24	44	77	31	40
AATTACA	754	266	223	129	138	34	36	87
AATTACC	721	238	256	140	136	60	15	77
AATTACG	572	212	192	42	46	13	45	26
AATTACT	634	231	202	104	68	13	10	59
AATTAGA	625	222	178	64	115	48	24	53
AATTAGC	513	173	155	154	84	40	33	62
AATTAGG	542	190	187	81	75	7	60	48
AATTAGT	548	234	203	14	17	10	21	6
AATTATA	727	238	204	108	108	38	17	61
AATTATC	642	194	209	146	102	12	10	78
AATTATG	665	225	240	76	101	17	10	55
AATTATT	737	250	215	55	58	19	10	53
AATTCAA	628	211	187	95	86	106	15	53
AATTCAC	540	175	172	163	84	22	14	51
AATTCAG	483	149	183	34	37	91	8	28
AATTCAT	555	211	188	79	42	61	63	41
AATTCCA	646	226	192	136	120	208	14	86
AATTCCC	677	215	192	31	44	31	44	26
AATTCCG	442	156	201	50	22	9	10	25
AATTCCT	521	175	176	77	84	34	14	98
AATTCGA	483	159	154	106	147	33	32	120
AATTCGC	402	145	127	26	14	13	26	43
AATTCGG	513	153	140	53	120	17	6	46
AATTCGT	529	218	175	27	41	21	16	36
AATTCTA	546	171	152	101	174	72	53	98
AATTCTC	499	168	152	67	21	22	86	24
AATTCTG	497	196	214	51	65	19	14	51
AATTCTT	548	228	149	31	35	20	44	31
AATTGAA	686	210	208	61	65	117	51	39
AATTGAC	555	212	223	32	29	13	47	7
AATTGAG	470	208	189	16	30	25	22	15
AATTGAT	568	208	186	57	31	215	53	30
AATTGCA	566	177	187	100	118	27	9	83
AATTGCC	407	183	169	20	24	125	10	27
AATTGCG	407	160	133	24	24	11	41	27
AATTGCT	528	184	192	39	60	133	20	42
AATTGGA	563	197	174	51	16	39	90	25
AATTGGC	491	153	117	30	13	8	18	25
AATTGGG	536	194	233	39	39	38	18	19
AATTGGT	586	231	186	18	12	22	36	13
AATTGTA	659	266	206	68	86	143	16	67
AATTGTC	525	165	184	7	12	21	9	7
AATTGTG	578	225	237	13	36	35	31	23
AATTGTT	631	239	244	57	51	137	12	42
AATTTAA	811	266	240	62	95	49	12	54
AATTTAC	667	236	197	69	42	14	4	59
AATTTAG	543	212	215	156	88	18	3	78
AATTTAT	685	229	190	52	36	39	22	36
AATTTCA	638	196	180	50	47	19	19	23
AATTTCC	544	188	191	29	48	317	15	56
AATTTCG	504	163	194	32	15	24	7	25
AATTTCT	494	179	204	53	72	82	5	68
AATTTGA	606	210	207	26	29	17	11	17
AATTTGC	515	175	180	25	16	14	47	12
AATTTGG	608	224	189	20	17	14	47	22
AATTTGT	615	257	220	59	86	29	72	32
AATTTTA	695	210	192	79	68	11	9	63
AATTTTC	573	175	184	11	16	21	8	27
AATTTTG	618	221	251	101	53	9	7	71
AATTTTT	661	175	221	82	117	10	12	71
ACAAAAA	1346	391	359	179	264	189	96	145
ACAAAAC	1082	353	308	163	160	113	66	107
ACAAAAG	876	286	269	95	167	52	20	96
ACAAAAT	970	316	303	75	95	39	40	64
ACAAACA	997	340	303	146	149	146	62	109
ACAAACC	905	311	287	104	114	187	17	83
ACAAACG	668	240	252	84	83	38	79	55
ACAAACT	750	258	241	154	131	39	28	109
ACAAAGA	789	251	237	85	71	67	67	75
ACAAAGC	631	193	165	93	94	74	19	70
ACAAAGG	664	201	245	125	182	116	146	83
ACAAAGT	647	233	227	134	122	345	19	130
ACAAATA	1003	296	277	116	119	93	35	73
ACAAATC	734	251	250	39	46	238	12	58
ACAAATG	740	281	272	46	84	45	37	86
ACAAATT	779	253	238	40	52	169	43	58
ACAACAA	944	265	264	90	115	95	33	64
ACAACAC	778	327	271	179	88	173	40	79
ACAACAG	610	229	231	50	115	26	42	64
ACAACAT	738	275	247	111	201	48	26	147
ACAACCA	710	253	237	113	117	79	89	81
ACAACCC	865	323	311	230	149	147	77	141
ACAACCG	493	172	199	50	57	62	67	41
ACAACCT	646	254	221	157	185	189	20	182
ACAACGA	624	245	189	84	72	44	26	92
ACAACGC	450	160	173	178	186	214	12	148
ACAACGG	519	179	182	152	101	50	27	89
ACAACGT	580	236	234	80	75	84	69	52
ACAACTA	707	251	219	58	95	35	111	91
ACAACTC	570	233	201	107	126	52	85	141
ACAACTG	605	223	246	86	111	15	106	74
ACAACTT	636	210	204	195	98	40	50	94
ACAAGAA	734	204	211	117	102	69	32	92
ACAAGAC	590	217	165	139	104	176	192	92
ACAAGAG	520	196	208	62	67	13	9	65
ACAAGAT	635	193	209	110	140	27	14	77
ACAAGCA	593	192	186	147	79	25	23	68
ACAAGCC	410	150	134	181	158	70	36	139
ACAAGCG	324	134	145	45	33	14	7	22
ACAAGCT	516	169	182	46	44	26	17	45
ACAAGGA	542	178	208	49	39	112	26	52
ACAAGGC	472	150	136	125	85	34	18	56
ACAAGGG	512	201	165	93	72	80	7	55
ACAAGGT	553	187	198	47	100	214	40	59
ACAAGTA	717	261	217	26	24	47	23	15
ACAAGTC	502	187	193	50	11	26	13	23
ACAAGTG	548	202	194	47	70	31	90	61
ACAAGTT	594	188	231	136	82	294	91	77
ACAATAA	1000	286	245	107	146	68	101	83
ACAATAC	771	264	287	219	221	180	65	182
ACAATAG	623	234	210	77	48	25	37	34
ACAATAT	738	281	202	76	91	203	19	82
ACAATCA	648	234	227	77	50	59	27	31
ACAATCC	662	236	232	108	95	54	73	62
ACAATCG	487	182	195	65	58	21	11	67
ACAATCT	584	212	195	27	58	31	20	26
ACAATGA	657	234	224	28	62	25	99	34
ACAATGC	570	213	179	131	139	46	25	52
ACAATGG	600	246	218	24	37	17	90	14
ACAATGT	648	241	275	14	39	30	15	33
ACAATTA	759	243	216	63	46	26	17	31
ACAATTC	622	202	203	27	62	40	10	27
ACAATTG	660	207	229	28	27	87	82	18
ACAATTT	679	234	204	59	86	35	66	67
ACACAAA	1064	294	259	131	181	94	45	130
ACACAAC	745	271	257	72	114	42	25	107
ACACAAG	685	226	263	97	62	46	115	38
ACACAAT	764	300	253	31	43	24	77	21
ACACACA	766	332	298	95	107	33	19	84
ACACACC	780	288	273	157	136	38	25	115
ACACACG	595	238	231	82	91	37	33	51
ACACACT	638	263	232	75	156	30	36	55
ACACAGA	639	267	208	91	124	91	21	92
ACACAGC	477	154	157	60	49	21	25	38
ACACAGG	562	205	202	95	111	39	21	90
ACACAGT	595	226	203	187	65	29	10	72
ACACATA	780	279	230	47	62	47	18	43
ACACATC	559	241	184	137	128	45	19	59
ACACATG	619	257	262	49	72	44	73	80
ACACATT	690	217	198	76	65	334	12	72
ACACCAA	862	266	271	173	128	43	114	106
ACACCAC	663	252	247	153	84	51	95	55
ACACCAG	620	260	246	62	121	69	41	117
ACACCAT	693	311	215	34	56	22	25	48
ACACCCA	829	303	286	161	126	51	37	88
ACACCCC	925	366	304	132	132	106	34	86
ACACCCG	616	211	277	57	95	33	38	97
ACACCCT	650	289	260	177	143	37	145	139
ACACCGA	588	182	166	102	112	19	83	72
ACACCGC	405	134	121	44	38	28	27	33
ACACCGG	562	158	202	122	117	24	42	95
ACACCGT	558	234	190	83	83	106	53	94
ACACCTA	656	241	259	132	193	32	21	109
ACACCTC	537	187	195	67	67	19	22	85
ACACCTG	588	240	251	86	90	48	20	66
ACACCTT	623	233	218	154	108	17	36	73
ACACGAA	639	238	218	246	138	172	30	139
ACACGAC	490	180	179	31	39	63	58	19
ACACGAG	480	179	167	108	27	19	35	30
ACACGAT	520	170	167	84	68	93	19	35
ACACGCA	484	169	164	97	109	168	11	103
ACACGCC	407	136	132	51	42	201	50	41
ACACGCG	229	99	83	23	19	23	11	26
ACACGCT	429	133	167	44	50	13	50	69
ACACGGA	541	210	176	33	36	28	61	35
ACACGGC	372	129	123	14	32	21	24	18
ACACGGG	460	169	158	45	31	59	13	28
ACACGGT	504	183	157	22	48	53	10	36
ACACGTA	575	237	198	21	32	27	16	21
ACACGTC	396	165	155	59	31	126	10	40
ACACGTG	464	190	207	153	111	16	23	120
ACACGTT	535	225	195	19	27	33	87	16
ACACTAA	725	216	263	157	174	52	74	90
ACACTAC	662	216	234	138	131	34	25	76
ACACTAG	504	211	191	55	59	21	39	34
ACACTAT	612	231	185	39	39	95	11	52
ACACTCA	552	199	196	39	33	28	14	27
ACACTCC	595	216	201	118	84	110	16	76
ACACTCG	461	199	180	78	82	16	10	73
ACACTCT	515	195	217	65	106	123	23	71
ACACTGA	591	179	169	55	57	17	108	42
ACACTGC	460	169	136	26	35	28	65	17
ACACTGG	464	201	188	111	61	20	21	30
ACACTGT	556	201	197	100	129	81	70	71
ACACTTA	657	214	208	43	68	18	7	25
ACACTTC	526	187	191	27	52	19	19	43
ACACTTG	558	205	269	87	61	23	59	59
ACACTTT	633	228	225	58	60	22	41	29
ACAGAAA	722	222	184	74	80	390	36	55
ACAGAAC	658	237	203	139	105	233	54	120
ACAGAAG	504	143	188	43	62	16	24	53
ACAGAAT	640	225	215	42	65	20	76	42
ACAGACA	528	195	196	144	161	108	12	111
ACAGACC	602	215	198	35	43	40	24	35
ACAGACG	444	150	160	72	85	15	29	73
ACAGACT	526	193	194	26	25	9	15	26
ACAGAGA	483	159	169	81	94	159	21	63
ACAGAGC	377	133	117	71	74	15	82	58
ACAGAGG	425	180	195	62	31	27	16	60
ACAGAGT	452	173	182	21	16	67	17	11
ACAGATA	605	253	189	69	95	49	43	72
ACAGATC	455	159	147	80	70	13	11	45
ACAGATG	541	206	223	69	117	67	62	77
ACAGATT	525	215	196	54	101	26	20	58
ACAGCAA	591	167	166	30	37	38	31	20
ACAGCAC	529	186	177	75	122	58	26	55
ACAGCAG	489	181	155	13	26	19	13	9
ACAGCAT	509	194	191	103	59	65	11	50
ACAGCCA	309	110	130	48	94	36	9	65
ACAGCCC	553	197	172	56	97	54	21	54
ACAGCCG	261	81	81	21	25	20	21	21
ACAGCCT	427	156	143	50	42	15	6	69
ACAGCGA	373	124	133	38	48	31	49	38
ACAGCGC	251	86	84	26	39	22	11	31
ACAGCGG	344	108	143	144	111	38	22	102
ACAGCGT	376	147	156	41	70	22	18	50
ACAGCTA	467	208	191	53	37	19	54	31
ACAGCTC	441	170	160	22	27	17	36	14
ACAGCTG	468	161	179	53	35	42	16	38
ACAGCTT	522	185	169	104	99	15	5	51
ACAGGAA	571	172	176	134	90	179	13	55
ACAGGAC	518	175	166	86	84	44	30	118
ACAGGAG	407	143	158	32	33	42	31	19
ACAGGAT	535	169	160	75	74	61	6	78
ACAGGCA	480	152	166	91	79	86	36	57
ACAGGCC	403	126	131	122	93	51	16	74
ACAGGCG	293	101	107	68	96	114	63	70
ACAGGCT	440	143	146	138	91	8	10	112
ACAGGGA	539	154	160	16	18	109	35	19
ACAGGGC	409	121	134	59	56	54	12	54
ACAGGGG	484	208	185	39	33	378	6	28
ACAGGGT	505	204	203	29	34	41	11	20
ACAGGTA	543	223	183	12	20	18	16	12
ACAGGTC	446	138	151	59	102	30	19	114
ACAGGTG	476	183	225	120	118	25	20	79
ACAGGTT	603	233	199	80	70	22	55	53
ACAGTAA	680	232	198	77	65	33	76	53
ACAGTAC	613	223	212	45	62	52	15	58
ACAGTAG	447	171	181	24	15	28	3	16
ACAGTAT	583	210	233	66	76	40	7	77
ACAGTCA	491	166	179	53	82	42	36	51
ACAGTCC	549	174	195	90	138	127	16	84
ACAGTCG	413	172	131	31	33	27	12	11
ACAGTCT	540	163	218	111	87	120	78	85
ACAGTGA	517	185	167	20	44	22	10	38
ACAGTGC	414	172	162	41	46	23	15	22
ACAGTGG	399	186	201	101	141	41	14	94
ACAGTGT	508	227	174	133	141	13	8	175
ACAGTTA	596	198	183	66	91	40	35	67
ACAGTTC	500	185	194	14	24	5	22	23
ACAGTTG	555	224	243	56	57	174	28	42
ACAGTTT	646	255	212	28	50	19	5	35
ACATAAA	927	323	265	118	141	339	47	113
ACATAAC	708	235	241	178	242	35	97	130
ACATAAG	602	223	231	59	155	190	88	102
ACATAAT	731	222	225	50	53	23	45	49
ACATACA	727	275	255	51	64	53	26	34
ACATACC	721	247	250	71	103	24	36	90
ACATACG	554	241	230	47	66	38	5	28
ACATACT	615	227	227	35	31	9	40	25
ACATAGA	580	221	167	37	85	44	50	25
ACATAGC	458	163	169	48	43	10	7	17
ACATAGG	536	178	189	46	51	27	19	38
ACATAGT	612	199	189	7	20	7	12	10
ACATATA	724	255	228	22	30	25	17	22
ACATATC	646	170	203	100	79	27	51	61
ACATATG	585	223	214	60	28	8	4	11
ACATATT	690	241	239	30	35	24	7	24
ACATCAA	580	221	184	63	83	47	88	51
ACATCAC	529	198	202	77	75	17	24	44
ACATCAG	512	176	185	97	170	35	19	104
ACATCAT	554	234	202	33	77	16	65	83
ACATCCA	556	193	203	146	189	190	11	134
ACATCCC	652	218	195	97	99	88	16	129
ACATCCG	457	176	173	29	27	13	9	20
ACATCCT	583	213	199	108	98	11	13	110
ACATCGA	456	207	158	93	121	283	8	68
ACATCGC	369	133	143	20	25	28	13	17
ACATCGG	421	158	176	136	83	38	11	66
ACATCGT	479	203	169	22	27	15	150	22
ACATCTA	565	218	204	67	64	80	47	60
ACATCTC	487	148	171	137	124	109	28	87
ACATCTG	538	205	244	105	90	26	10	42
ACATCTT	581	200	190	115	104	11	30	72
ACATGAA	704	251	212	54	98	136	59	62
ACATGAC	539	201	205	136	135	221	10	77
ACATGAG	492	177	166	56	102	44	14	52
ACATGAT	563	245	213	97	35	15	49	36
ACATGCA	550	214	217	123	117	56	49	116
ACATGCC	463	194	167	157	219	164	15	158
ACATGCG	389	136	168	24	27	39	88	22
ACATGCT	493	198	202	71	105	14	109	54
ACATGGA	572	206	180	69	75	10	4	66
ACATGGC	452	152	157	27	20	81	52	16
ACATGGG	539	186	229	28	34	156	18	46
ACATGGT	545	219	220	92	92	21	14	70
ACATGTA	639	215	206	47	53	23	18	55
ACATGTC	540	210	197	59	119	318	104	124
ACATGTG	555	221	207	19	17	22	45	24
ACATGTT	605	264	225	95	31	41	34	46
ACATTAA	680	232	220	74	112	40	7	76
ACATTAC	658	253	231	89	76	30	54	45
ACATTAG	594	218	217	41	40	293	14	50
ACATTAT	667	266	226	30	67	39	13	43
ACATTCA	536	212	209	51	148	22	8	94
ACATTCC	589	236	191	26	55	25	129	24
ACATTCG	515	185	186	68	136	50	15	66
ACATTCT	558	198	213	78	96	37	19	69
ACATTGA	519	216	196	66	87	11	12	69
ACATTGC	464	173	147	67	45	74	32	41
ACATTGG	508	220	195	24	80	389	16	68
ACATTGT	627	248	245	83	110	96	31	83
ACATTTA	705	260	224	90	64	78	19	60
ACATTTC	597	180	204	92	116	73	67	87
ACATTTG	616	248	262	91	138	347	38	94
ACATTTT	704	230	213	75	96	30	9	76
ACCAAAA	995	329	286	136	157	113	43	93
ACCAAAC	836	325	306	226	204	144	98	139
ACCAAAG	717	233	244	39	60	74	132	61
ACCAAAT	860	290	229	35	83	37	39	66
ACCAACA	798	305	240	48	58	60	45	42
ACCAACC	818	283	288	80	84	178	24	58
ACCAACG	605	244	273	106	65	176	53	75
ACCAACT	632	247	253	58	58	22	97	48
ACCAAGA	612	234	187	45	55	22	63	29
ACCAAGC	452	170	146	52	48	20	12	30
ACCAAGG	575	179	224	81	91	66	17	52
ACCAAGT	632	232	225	100	45	24	11	48
ACCAATA	761	247	223	42	154	47	31	59
ACCAATC	667	194	202	73	66	28	17	36
ACCAATG	627	273	249	44	97	55	26	64
ACCAATT	698	248	249	51	50	71	71	29
ACCACAA	813	250	239	52	94	281	25	63
ACCACAC	656	224	262	296	317	59	40	229
ACCACAG	516	194	214	105	113	98	39	127
ACCACAT	660	243	237	167	108	33	8	90
ACCACCA	585	224	229	70	83	51	62	58
ACCACCC	816	296	309	168	192	230	43	130
ACCACCG	401	155	189	55	61	142	25	45
ACCACCT	555	213	174	76	68	30	21	56
ACCACGA	486	162	180	59	60	21	23	51
ACCACGC	374	152	113	70	50	32	11	62
ACCACGG	433	150	196	150	114	367	33	80
ACCACGT	463	177	187	53	56	15	15	44
ACCACTA	578	184	209	47	40	31	84	32
ACCACTC	548	191	166	57	46	22	21	54
ACCACTG	475	166	172	52	65	28	23	33
ACCACTT	536	194	196	54	88	105	143	80
ACCAGAA	663	222	199	62	80	36	81	82
ACCAGAC	565	197	237	68	80	32	16	43
ACCAGAG	516	169	208	23	17	52	12	27
ACCAGAT	574	215	186	48	64	18	8	27
ACCAGCA	586	203	180	98	83	45	42	59
ACCAGCC	538	163	138	148	116	42	11	136
ACCAGCG	368	121	168	34	79	265	17	85
ACCAGCT	550	175	168	36	55	22	20	36
ACCAGGA	492	173	166	27	43	26	88	29
ACCAGGC	468	103	126	34	38	10	11	21
ACCAGGG	538	186	183	69	123	259	5	84
ACCAGGT	511	150	172	16	49	39	12	30
ACCAGTA	593	200	220	12	23	190	117	29
ACCAGTC	479	189	190	17	32	25	32	19
ACCAGTG	554	191	198	25	66	54	28	41
ACCAGTT	603	217	205	41	24	20	66	11
ACCATAA	718	260	243	143	255	205	92	154
ACCATAC	722	242	265	101	240	49	103	142
ACCATAG	553	192	181	49	59	18	18	44
ACCATAT	670	248	228	39	81	112	40	75
ACCATCA	613	210	184	32	45	36	16	39
ACCATCC	595	283	239	73	101	47	39	38
ACCATCG	445	168	224	49	67	15	56	42
ACCATCT	570	195	196	9	20	20	13	18
ACCATGA	573	195	212	75	99	32	106	51
ACCATGC	518	161	156	37	63	19	51	40
ACCATGG	554	198	238	24	66	35	19	21
ACCATGT	656	240	234	16	27	31	75	9
ACCATTA	661	227	215	58	65	26	53	41
ACCATTC	566	192	199	26	112	17	22	68
ACCATTG	607	241	210	66	80	37	10	58
ACCATTT	663	219	236	79	156	21	91	80
ACCCAAA	940	290	274	170	168	105	44	200
ACCCAAC	839	324	294	139	133	50	25	127
ACCCAAG	640	239	217	43	41	41	19	25
ACCCAAT	765	226	262	29	35	37	94	25
ACCCACA	842	286	277	69	109	49	14	52
ACCCACC	835	301	290	104	118	83	83	99
ACCCACG	537	209	249	26	53	60	27	44
ACCCACT	613	205	221	94	63	26	85	73
ACCCAGA	720	216	222	45	72	31	46	59
ACCCAGC	552	176	181	73	86	38	13	47
ACCCAGG	572	179	206	74	71	170	16	51
ACCCAGT	630	208	235	85	43	23	42	75
ACCCATA	759	274	212	77	69	47	40	47
ACCCATC	619	218	239	58	55	88	58	47
ACCCATG	652	273	256	89	79	34	73	84
ACCCATT	634	215	264	76	45	142	89	35
ACCCCAA	927	297	320	72	112	99	59	95
ACCCCAC	879	318	290	173	193	201	92	138
ACCCCAG	670	243	295	82	149	232	20	150
ACCCCAT	781	292	307	72	130	51	66	99
ACCCCCA	982	352	340	129	130	110	38	91
ACCCCCC	1190	489	511	322	250	229	93	191
ACCCCCG	743	271	291	64	132	73	23	138
ACCCCCT	847	288	302	232	226	30	37	168
ACCCCGA	661	229	257	55	73	46	45	48
ACCCCGC	540	206	195	177	112	38	40	80
ACCCCGG	670	176	205	72	81	131	21	72
ACCCCGT	649	253	260	303	189	73	22	176
ACCCCTA	711	277	252	64	116	74	76	76
ACCCCTC	676	225	231	110	122	46	144	97
ACCCCTG	604	245	295	84	84	110	71	89
ACCCCTT	706	241	270	68	78	28	20	33
ACCCGAA	666	219	203	100	83	92	22	69
ACCCGAC	540	192	205	169	104	237	17	112
ACCCGAG	487	185	200	87	38	44	10	50
ACCCGAT	560	213	224	50	25	19	6	29
ACCCGCA	561	190	184	30	37	112	18	27
ACCCGCC	423	159	150	55	67	104	84	58
ACCCGCG	273	91	116	21	39	122	7	23
ACCCGCT	471	177	201	102	66	20	11	75
ACCCGGA	530	186	164	115	166	20	26	143
ACCCGGC	464	130	111	36	54	35	22	37
ACCCGGG	499	142	205	33	30	36	29	25
ACCCGGT	540	150	182	55	134	126	28	79
ACCCGTA	591	226	240	69	91	273	69	123
ACCCGTC	488	163	190	84	71	53	39	77
ACCCGTG	547	209	224	128	87	118	41	74
ACCCGTT	561	205	217	24	30	15	27	24
ACCCTAA	739	234	266	147	124	213	172	110
ACCCTAC	663	233	255	47	61	51	23	39
ACCCTAG	528	200	226	54	76	27	156	96
ACCCTAT	612	253	200	77	66	55	8	47
ACCCTCA	602	233	246	75	79	38	41	40
ACCCTCC	659	267	260	92	141	58	144	91
ACCCTCG	465	150	208	42	77	13	18	39
ACCCTCT	530	170	184	36	104	33	12	89
ACCCTGA	567	226	211	161	158	25	21	103
ACCCTGC	509	174	183	42	71	47	48	61
ACCCTGG	577	192	212	51	48	18	87	44
ACCCTGT	589	226	203	157	125	21	53	117
ACCCTTA	672	227	224	82	54	20	11	80
ACCCTTC	604	210	225	58	68	16	177	62
ACCCTTG	572	228	248	119	80	45	10	51
ACCCTTT	638	214	232	124	105	14	13	109
ACCGAAA	637	215	181	86	97	49	31	61
ACCGAAC	618	207	224	88	81	41	20	77
ACCGAAG	486	179	233	17	25	12	71	15
ACCGAAT	589	211	191	123	145	22	8	76
ACCGACA	429	149	139	61	63	37	13	30
ACCGACC	535	197	194	57	99	42	20	70
ACCGACG	310	135	131	21	29	18	19	14
ACCGACT	438	159	151	128	81	12	11	61
ACCGAGA	420	148	149	53	40	11	7	49
ACCGAGC	360	105	122	27	58	11	8	45
ACCGAGG	415	158	149	21	17	36	10	12
ACCGAGT	411	148	165	51	39	6	23	34
ACCGATA	532	219	158	27	33	11	17	17
ACCGATC	436	151	150	89	78	13	6	91
ACCGATG	464	183	185	38	41	18	19	58
ACCGATT	537	187	176	106	150	4	148	71
ACCGCAA	538	161	174	48	51	65	21	46
ACCGCAC	490	161	169	49	72	33	18	49
ACCGCAG	391	156	180	42	41	13	24	56
ACCGCAT	475	206	186	78	53	14	21	29
ACCGCCA	229	81	73	45	43	22	24	42
ACCGCCC	452	174	153	64	106	40	118	83
ACCGCCG	188	64	64	25	38	56	20	28
ACCGCCT	317	116	123	70	81	6	13	51
ACCGCGA	306	115	98	19	51	9	16	38
ACCGCGC	171	46	68	26	19	10	11	16
ACCGCGG	351	117	111	41	40	57	90	33
ACCGCGT	280	123	111	44	46	5	16	44
ACCGCTA	427	148	142	22	26	17	144	17
ACCGCTC	424	121	148	25	27	25	16	19
ACCGCTG	416	156	144	48	29	36	17	63
ACCGCTT	491	193	149	21	26	20	15	25
ACCGGAA	525	188	185	141	86	20	3	82
ACCGGAC	500	177	173	34	39	24	46	33
ACCGGAG	438	157	159	51	64	172	8	56
ACCGGAT	467	167	180	34	46	23	12	23
ACCGGCA	435	130	108	29	36	151	13	20
ACCGGCC	391	104	137	103	64	23	83	65
ACCGGCG	282	81	76	39	36	64	15	37
ACCGGCT	448	137	131	60	75	22	9	66
ACCGGGA	536	203	161	68	59	39	9	69
ACCGGGC	393	121	138	47	50	32	13	35
ACCGGGG	488	154	195	39	46	69	9	33
ACCGGGT	510	171	193	24	63	186	50	40
ACCGGTA	503	185	179	19	26	129	11	17
ACCGGTC	427	135	156	29	31	30	7	25
ACCGGTG	448	165	181	156	218	28	36	170
ACCGGTT	519	207	209	119	172	68	61	109
ACCGTAA	548	225	204	83	108	54	21	86
ACCGTAC	531	233	215	185	173	352	30	131
ACCGTAG	466	184	198	92	77	32	24	58
ACCGTAT	598	230	207	20	34	265	17	31
ACCGTCA	435	150	176	17	27	36	55	18
ACCGTCC	466	191	219	114	108	73	24	61
ACCGTCG	291	116	133	153	123	279	46	94
ACCGTCT	446	160	171	80	96	22	10	52
ACCGTGA	457	182	150	24	23	9	105	8
ACCGTGC	382	141	121	140	101	24	35	49
ACCGTGG	463	185	216	50	51	57	15	46
ACCGTGT	489	187	168	45	82	52	26	41
ACCGTTA	566	233	174	22	41	16	15	19
ACCGTTC	502	194	209	86	127	27	8	121
ACCGTTG	498	221	192	76	56	114	7	67
ACCGTTT	585	244	212	65	115	91	17	73
ACCTAAA	790	248	222	63	56	50	19	62
ACCTAAC	664	217	234	138	83	22	13	89
ACCTAAG	561	203	185	79	42	20	16	31
ACCTAAT	707	188	213	24	30	14	30	21
ACCTACA	676	220	226	90	65	224	91	75
ACCTACC	631	256	270	86	100	89	41	57
ACCTACG	499	212	200	41	30	31	31	30
ACCTACT	533	221	195	29	24	4	13	18
ACCTAGA	493	178	174	31	35	46	9	21
ACCTAGC	466	169	129	39	21	25	10	14
ACCTAGG	453	159	170	47	67	393	24	57
ACCTAGT	498	180	164	32	25	33	13	19
ACCTATA	611	216	218	30	42	30	7	27
ACCTATC	558	185	192	132	123	20	11	73
ACCTATG	519	214	222	92	110	24	2	79
ACCTATT	604	212	207	78	101	10	11	58
ACCTCAA	549	256	186	128	56	80	19	88
ACCTCAC	498	179	173	69	80	12	11	70
ACCTCAG	472	171	189	125	173	15	4	105
ACCTCAT	589	201	183	28	44	18	92	30
ACCTCCA	553	195	185	143	78	48	27	68
ACCTCCC	646	257	271	40	56	49	24	41
ACCTCCG	409	154	188	34	51	33	8	35
ACCTCCT	531	195	190	18	56	13	7	27
ACCTCGA	431	143	137	60	36	48	5	30
ACCTCGC	331	131	134	117	89	15	9	64
ACCTCGG	398	159	184	27	41	162	19	31
ACCTCGT	444	192	169	127	116	18	13	86
ACCTCTA	480	171	174	16	24	20	12	11
ACCTCTC	432	144	145	40	21	18	7	15
ACCTCTG	435	191	167	25	38	64	58	36
ACCTCTT	463	190	154	71	56	10	18	39
ACCTGAA	588	188	200	52	40	99	40	37
ACCTGAC	522	177	203	101	46	22	12	36
ACCTGAG	467	173	206	104	56	9	6	35
ACCTGAT	523	208	188	64	61	8	51	40
ACCTGCA	495	182	198	63	62	28	144	39
ACCTGCC	382	166	164	97	69	148	85	72
ACCTGCG	368	124	148	42	76	16	14	43
ACCTGCT	511	188	169	68	69	8	66	48
ACCTGGA	498	171	191	51	47	11	11	47
ACCTGGC	418	125	168	83	31	16	9	26
ACCTGGG	541	176	209	108	80	178	20	100
ACCTGGT	557	189	171	85	65	36	54	57
ACCTGTA	594	229	209	37	46	42	9	24
ACCTGTC	445	192	129	118	157	78	6	68
ACCTGTG	560	199	195	26	27	12	11	32
ACCTGTT	633	262	214	46	100	10	16	68
ACCTTAA	679	184	209	106	110	25	23	73
ACCTTAC	616	256	224	127	110	28	37	81
ACCTTAG	537	197	201	24	15	16	39	10
ACCTTAT	669	219	206	164	136	20	8	54
ACCTTCA	550	215	206	29	26	17	18	23
ACCTTCC	562	196	204	62	70	25	75	59
ACCTTCG	448	151	185	22	30	15	86	41
ACCTTCT	505	203	217	57	116	14	32	58
ACCTTGA	562	184	183	75	51	6	23	38
ACCTTGC	467	158	143	17	16	12	34	11
ACCTTGG	477	175	180	124	44	35	4	58
ACCTTGT	552	220	206	88	73	198	7	74
ACCTTTA	606	227	204	130	128	38	59	103
ACCTTTC	548	212	172	117	105	11	22	61
ACCTTTG	569	209	224	55	88	19	18	26
ACCTTTT	643	220	231	35	45	11	12	35
ACGAAAA	784	262	214	159	126	168	45	140
ACGAAAC	648	226	192	38	56	114	44	50
ACGAAAG	554	202	240	69	125	95	14	81
ACGAAAT	606	229	199	57	72	29	35	55
ACGAACA	637	269	228	140	158	75	58	116
ACGAACC	638	230	215	153	157	35	11	108
ACGAACG	489	188	194	31	21	41	28	18
ACGAACT	576	209	203	103	62	15	71	65
ACGAAGA	545	160	173	35	51	58	17	25
ACGAAGC	457	151	138	40	25	25	20	17
ACGAAGG	467	178	199	101	84	99	84	67
ACGAAGT	484	179	175	141	80	15	129	91
ACGAATA	658	251	204	108	88	24	67	86
ACGAATC	551	224	205	103	71	13	7	55
ACGAATG	597	198	189	30	17	35	13	25
ACGAATT	541	205	184	70	53	102	12	51
ACGACAA	545	209	190	27	26	89	51	25
ACGACAC	401	149	151	47	30	40	47	26
ACGACAG	412	156	174	37	50	41	147	22
ACGACAT	537	192	183	165	78	216	15	89
ACGACCA	539	197	191	42	33	67	14	25
ACGACCC	620	192	218	44	56	118	46	38
ACGACCG	342	179	150	27	34	230	17	24
ACGACCT	491	199	174	32	26	134	67	28
ACGACGA	429	167	155	11	11	16	25	11
ACGACGC	313	123	94	12	12	20	6	9
ACGACGG	402	123	152	17	21	18	43	10
ACGACGT	403	162	168	20	17	26	24	4
ACGACTA	498	184	179	22	21	26	31	12
ACGACTC	383	156	147	107	96	18	10	50
ACGACTG	481	199	157	19	13	24	21	10
ACGACTT	487	176	149	41	31	342	17	30
ACGAGAA	484	148	150	143	71	17	9	71
ACGAGAC	415	158	138	95	83	11	11	76
ACGAGAG	381	157	152	61	54	36	4	38
ACGAGAT	479	192	177	196	119	311	51	76
ACGAGCA	423	167	158	36	84	32	28	50
ACGAGCC	277	100	124	31	25	20	6	26
ACGAGCG	252	109	107	67	47	10	9	49
ACGAGCT	389	143	123	173	121	39	57	157
ACGAGGA	398	138	149	75	100	9	8	28
ACGAGGC	337	80	101	30	28	19	44	18
ACGAGGG	450	126	144	40	38	16	41	16
ACGAGGT	420	153	157	83	93	99	22	91
ACGAGTA	475	174	167	74	45	195	6	48
ACGAGTC	374	133	108	15	12	89	11	9
ACGAGTG	417	174	180	57	56	33	43	30
ACGAGTT	486	166	152	17	23	31	52	18
ACGATAA	581	199	175	223	158	71	45	114
ACGATAC	556	192	213	95	58	29	10	35
ACGATAG	459	165	155	84	69	19	25	43
ACGATAT	526	189	166	75	43	35	21	44
ACGATCA	415	167	158	78	69	212	12	58
ACGATCC	408	141	150	74	86	146	11	76
ACGATCG	377	131	158	70	51	24	9	75
ACGATCT	422	152	117	63	31	12	83	68
ACGATGA	447	164	154	81	69	35	50	67
ACGATGC	452	137	169	216	199	264	21	193
ACGATGG	473	151	174	42	31	37	8	37
ACGATGT	490	226	181	15	14	147	78	25
ACGATTA	581	164	170	77	58	148	10	45
ACGATTC	407	158	165	118	146	69	15	98
ACGATTG	452	185	202	31	32	17	9	29
ACGATTT	501	166	168	61	37	121	14	15
ACGCAAA	595	198	192	84	85	24	10	57
ACGCAAC	466	177	186	88	80	45	69	65
ACGCAAG	434	173	171	9	18	17	10	12
ACGCAAT	543	221	173	73	114	18	22	79
ACGCACA	561	198	179	57	88	29	33	43
ACGCACC	477	181	183	89	100	38	12	70
ACGCACG	368	152	146	78	73	149	124	67
ACGCACT	492	165	181	89	162	46	17	96
ACGCAGA	404	153	149	36	40	24	19	25
ACGCAGC	357	126	108	69	44	17	43	40
ACGCAGG	421	117	136	47	34	21	10	38
ACGCAGT	390	156	148	75	65	13	21	50
ACGCATA	554	209	173	72	50	25	94	62
ACGCATC	371	162	119	94	150	24	16	86
ACGCATG	481	173	180	117	138	35	14	98
ACGCATT	481	209	186	100	102	24	67	104
ACGCCAA	441	152	147	57	50	61	63	29
ACGCCAC	214	84	69	35	20	27	12	21
ACGCCAG	358	130	144	26	27	23	13	15
ACGCCAT	421	153	154	45	48	25	9	50
ACGCCCA	482	167	166	85	120	112	76	66
ACGCCCC	551	202	212	97	122	78	20	55
ACGCCCG	332	140	137	63	98	48	29	68
ACGCCCT	481	191	171	60	73	34	97	69
ACGCCGA	334	117	102	13	18	144	12	40
ACGCCGC	265	89	61	16	17	24	4	14
ACGCCGG	374	101	121	67	54	27	19	53
ACGCCGT	338	126	113	38	15	17	18	23
ACGCCTA	440	161	166	120	84	38	54	78
ACGCCTC	339	123	123	56	36	18	5	52
ACGCCTG	461	151	155	21	51	13	32	35
ACGCCTT	506	197	170	62	83	39	49	59
ACGCGAA	363	92	114	27	27	11	13	12
ACGCGAC	198	108	66	26	21	25	3	13
ACGCGAG	242	91	121	16	29	33	12	23
ACGCGAT	316	127	113	18	18	33	44	15
ACGCGCA	232	61	74	17	21	23	6	16
ACGCGCC	127	36	36	24	31	29	11	17
ACGCGCG	156	44	54	21	13	20	13	7
ACGCGCT	208	78	71	46	46	18	23	40
ACGCGGA	274	100	89	25	39	17	10	27
ACGCGGC	220	54	50	104	100	58	14	40
ACGCGGG	317	117	121	85	90	34	16	68
ACGCGGT	324	126	128	45	87	39	7	52
ACGCGTA	310	121	116	16	50	38	25	50
ACGCGTC	158	59	58	17	19	64	8	18
ACGCGTG	297	85	86	23	49	221	28	51
ACGCGTT	331	122	117	17	18	15	14	27
ACGCTAA	526	162	153	91	84	24	58	91
ACGCTAC	432	166	132	57	35	79	16	49
ACGCTAG	387	126	158	18	11	214	96	14
ACGCTAT	504	181	171	28	68	23	74	35
ACGCTCA	415	138	135	33	43	44	27	35
ACGCTCC	384	144	135	106	77	191	125	70
ACGCTCG	288	102	122	21	18	36	74	20
ACGCTCT	392	140	124	48	122	18	8	136
ACGCTGA	389	177	162	45	66	15	9	58
ACGCTGC	331	110	113	48	54	23	8	29
ACGCTGG	395	137	154	67	75	31	47	40
ACGCTGT	443	166	142	88	61	24	17	27
ACGCTTA	508	188	136	85	63	122	12	61
ACGCTTC	386	159	121	38	53	20	5	69
ACGCTTG	366	147	173	26	31	12	17	48
ACGCTTT	522	155	155	68	27	73	7	39
ACGGAAA	593	204	186	56	88	30	27	52
ACGGAAC	546	207	166	56	80	81	26	54
ACGGAAG	444	161	193	32	54	12	56	18
ACGGAAT	577	180	164	34	99	17	43	61
ACGGACA	472	183	164	94	105	43	79	61
ACGGACC	476	222	174	54	38	72	20	33
ACGGACG	386	136	156	227	35	112	15	43
ACGGACT	468	177	140	98	60	15	28	39
ACGGAGA	474	154	135	25	165	28	18	68
ACGGAGC	334	141	125	154	145	280	11	123
ACGGAGG	422	146	156	29	33	30	34	35
ACGGAGT	450	152	166	14	32	17	4	10
ACGGATA	514	163	174	34	36	18	113	38
ACGGATC	334	138	129	53	25	19	8	39
ACGGATG	430	167	170	42	29	36	108	38
ACGGATT	525	191	176	31	23	28	15	27
ACGGCAA	448	134	134	25	51	47	44	26
ACGGCAC	366	133	97	103	48	16	22	40
ACGGCAG	355	124	113	14	22	26	10	9
ACGGCAT	445	155	142	30	51	43	8	33
ACGGCCA	334	109	88	31	47	25	16	51
ACGGCCC	418	150	143	53	58	27	20	39
ACGGCCG	258	77	71	31	47	22	10	54
ACGGCCT	419	130	141	63	46	19	7	29
ACGGCGA	282	106	108	25	47	4	14	25
ACGGCGC	175	66	56	19	10	22	4	11
ACGGCGG	274	108	86	21	30	17	22	28
ACGGCGT	302	117	128	49	60	15	17	38
ACGGCTA	409	152	148	21	20	4	35	17
ACGGCTC	314	136	118	21	25	11	10	20
ACGGCTG	366	84	142	17	17	14	26	14
ACGGCTT	439	159	128	29	51	164	155	57
ACGGGAA	481	181	175	65	83	33	13	66
ACGGGAC	439	159	179	20	18	35	36	17
ACGGGAG	422	150	174	96	104	469	40	67
ACGGGAT	488	177	152	26	25	135	6	11
ACGGGCA	461	139	144	59	101	197	43	85
ACGGGCC	339	116	116	34	23	103	16	82
ACGGGCG	286	101	110	38	21	46	30	13
ACGGGCT	455	152	148	179	88	19	27	101
ACGGGGA	443	181	154	173	66	18	14	41
ACGGGGC	369	137	120	50	57	57	62	38
ACGGGGG	568	227	210	65	61	66	51	47
ACGGGGT	549	188	188	58	90	40	9	51
ACGGGTA	520	195	208	27	33	36	14	26
ACGGGTC	400	139	146	137	157	179	9	144
ACGGGTG	491	186	172	68	66	32	125	52
ACGGGTT	556	217	208	88	147	15	74	74
ACGGTAA	563	196	167	49	69	43	12	53
ACGGTAC	462	164	179	46	42	23	6	58
ACGGTAG	445	156	160	33	62	25	2	25
ACGGTAT	520	191	187	13	56	107	19	31
ACGGTCA	426	167	160	90	73	382	36	61
ACGGTCC	468	161	166	94	79	38	7	90
ACGGTCG	304	103	112	11	6	13	2	7
ACGGTCT	428	156	126	15	86	19	31	44
ACGGTGA	462	166	177	36	34	18	30	25
ACGGTGC	395	127	135	93	57	25	29	64
ACGGTGG	477	200	206	43	61	103	5	44
ACGGTGT	490	215	202	20	42	23	19	56
ACGGTTA	564	217	153	90	88	24	5	65
ACGGTTC	430	166	170	95	91	8	21	74
ACGGTTG	503	194	203	63	65	20	15	49
ACGGTTT	562	207	212	57	96	19	9	57
ACGTAAA	737	241	187	45	104	33	13	60
ACGTAAC	606	225	212	62	87	17	98	65
ACGTAAG	512	191	200	21	32	21	4	29
ACGTAAT	626	218	210	48	51	9	3	32
ACGTACA	590	238	211	54	64	78	125	44
ACGTACC	603	243	211	122	165	232	34	146
ACGTACG	463	216	194	123	53	192	3	39
ACGTACT	600	241	210	103	64	17	5	33
ACGTAGA	478	180	174	81	43	18	125	32
ACGTAGC	396	144	149	70	39	22	31	45
ACGTAGG	409	196	191	72	36	115	14	17
ACGTAGT	436	191	160	8	13	15	14	6
ACGTATA	612	238	204	134	91	154	81	62
ACGTATC	481	207	204	97	96	22	44	95
ACGTATG	552	232	212	25	28	28	11	29
ACGTATT	624	243	183	80	77	200	26	57
ACGTCAA	528	207	187	95	95	12	15	56
ACGTCAC	414	161	153	56	53	9	11	54
ACGTCAG	412	179	174	67	72	114	2	66
ACGTCAT	508	171	197	20	31	23	7	30
ACGTCCA	474	165	149	90	74	21	11	26
ACGTCCC	483	188	225	60	78	38	12	45
ACGTCCG	399	141	158	14	17	21	57	17
ACGTCCT	427	182	175	141	67	96	8	57
ACGTCGA	305	112	127	22	17	18	7	17
ACGTCGC	262	119	85	18	11	2	12	5
ACGTCGG	372	112	154	45	40	33	147	43
ACGTCGT	365	153	116	179	69	16	74	43
ACGTCTA	478	196	175	28	36	7	5	25
ACGTCTC	378	164	123	24	11	16	5	9
ACGTCTG	422	165	182	72	86	82	26	45
ACGTCTT	495	204	185	47	49	30	44	40
ACGTGAA	493	173	163	41	29	32	10	26
ACGTGAC	423	172	156	153	65	60	13	63
ACGTGAG	420	122	186	77	101	21	13	109
ACGTGAT	475	163	184	29	45	16	10	47
ACGTGCA	437	154	208	48	54	105	22	56
ACGTGCC	336	128	131	34	22	43	29	16
ACGTGCG	322	158	147	32	20	20	41	20
ACGTGCT	408	160	165	112	127	6	34	81
ACGTGGA	461	173	147	24	25	22	57	19
ACGTGGC	375	127	133	46	33	53	8	38
ACGTGGG	513	184	173	17	38	165	30	49
ACGTGGT	560	199	165	109	118	188	19	57
ACGTGTA	535	193	207	169	187	21	19	107
ACGTGTC	365	131	145	49	73	374	20	83
ACGTGTG	449	201	188	20	40	37	256	20
ACGTGTT	587	217	223	119	79	65	108	78
ACGTTAA	614	202	219	60	91	25	61	57
ACGTTAC	564	229	187	64	62	14	12	51
ACGTTAG	478	178	195	42	19	82	4	26
ACGTTAT	607	230	195	47	90	13	6	52
ACGTTCA	497	192	188	19	40	220	105	48
ACGTTCC	507	162	190	66	93	25	13	44
ACGTTCG	429	158	197	5	23	17	69	34
ACGTTCT	492	209	164	73	73	13	17	37
ACGTTGA	471	201	168	87	52	11	69	42
ACGTTGC	398	147	141	71	77	51	8	61
ACGTTGG	480	200	184	16	34	24	12	57
ACGTTGT	573	204	191	29	21	25	160	18
ACGTTTA	613	242	194	39	50	22	14	28
ACGTTTC	504	176	169	101	102	24	6	89
ACGTTTG	586	238	206	110	52	36	48	24
ACGTTTT	658	284	218	15	93	18	9	55
ACTAAAA	878	253	234	103	111	88	52	92
ACTAAAC	772	292	243	51	108	43	30	49
ACTAAAG	599	258	210	41	29	15	23	20
ACTAAAT	710	226	223	35	38	29	84	32
ACTAACA	756	262	217	106	138	301	19	84
ACTAACC	693	243	259	195	114	35	51	78
ACTAACG	537	220	219	37	20	20	8	15
ACTAACT	646	230	206	46	62	10	24	24
ACTAAGA	569	187	172	49	82	14	8	57
ACTAAGC	499	159	143	69	26	8	4	18
ACTAAGG	513	184	169	32	46	23	8	49
ACTAAGT	549	193	177	55	46	5	21	57
ACTAATA	708	210	231	127	111	21	32	91
ACTAATC	607	217	188	64	115	26	19	79
ACTAATG	607	200	252	19	21	11	16	17
ACTAATT	662	206	195	13	22	14	57	13
ACTACAA	724	232	231	54	41	45	39	35
ACTACAC	677	250	220	98	48	17	35	36
ACTACAG	496	204	204	21	35	121	16	24
ACTACAT	625	189	214	25	31	36	16	22
ACTACCA	593	194	197	127	110	132	13	90
ACTACCC	672	242	248	42	38	37	15	35
ACTACCG	429	158	180	36	18	43	98	32
ACTACCT	560	200	205	18	28	14	13	11
ACTACGA	507	210	160	10	24	14	7	9
ACTACGC	374	114	119	22	21	8	26	8
ACTACGG	466	166	182	17	19	15	9	14
ACTACGT	521	181	178	48	48	15	9	37
ACTACTA	599	214	172	36	27	13	13	10
ACTACTC	502	185	169	99	94	10	56	103
ACTACTG	523	204	209	58	80	15	63	76
ACTACTT	607	206	211	23	55	21	33	49
ACTAGAA	589	187	168	61	65	16	34	43
ACTAGAC	494	163	185	108	36	13	73	58
ACTAGAG	431	136	125	37	73	16	10	23
ACTAGAT	500	187	171	7	61	54	5	31
ACTAGCA	488	164	173	97	51	27	17	53
ACTAGCC	422	131	128	106	79	48	11	81
ACTAGCG	343	111	113	54	22	14	92	18
ACTAGCT	429	188	164	16	16	10	42	17
ACTAGGA	478	155	125	110	106	21	31	52
ACTAGGC	391	113	109	87	63	17	24	43
ACTAGGG	465	149	176	118	85	92	16	78
ACTAGGT	500	171	160	58	47	37	5	79
ACTAGTA	568	194	152	27	57	10	109	27
ACTAGTC	421	138	121	17	33	18	61	27
ACTAGTG	521	180	174	31	22	30	39	18
ACTAGTT	507	179	140	57	47	11	133	41
ACTATAA	663	234	204	37	47	93	17	47
ACTATAC	660	244	210	61	65	26	6	52
ACTATAG	467	191	166	45	52	26	4	25
ACTATAT	609	209	181	75	45	149	4	69
ACTATCA	508	200	159	65	128	431	202	146
ACTATCC	539	189	174	22	47	65	16	30
ACTATCG	450	172	162	94	128	35	10	89
ACTATCT	513	165	165	46	35	20	10	53
ACTATGA	511	198	181	41	32	155	13	40
ACTATGC	456	176	185	59	70	76	27	55
ACTATGG	476	211	199	81	48	37	5	69
ACTATGT	583	204	217	15	41	19	5	13
ACTATTA	621	196	184	37	40	25	18	19
ACTATTC	543	175	164	35	30	16	105	44
ACTATTG	553	237	210	24	20	12	44	27
ACTATTT	621	259	195	95	144	12	33	127
ACTCAAA	640	181	215	98	104	37	84	57
ACTCAAC	536	209	185	136	70	24	12	117
ACTCAAG	473	168	164	17	15	9	8	22
ACTCAAT	559	224	217	19	41	12	10	49
ACTCACA	566	222	193	36	55	12	27	28
ACTCACC	570	209	196	88	92	17	18	70
ACTCACG	379	146	155	98	88	135	6	74
ACTCACT	475	198	174	50	39	20	18	37
ACTCAGA	457	142	169	27	54	9	15	53
ACTCAGC	405	136	116	42	67	19	35	57
ACTCAGG	423	154	159	99	81	26	4	94
ACTCAGT	459	167	199	76	28	7	182	28
ACTCATA	582	180	197	123	103	13	16	88
ACTCATC	486	161	158	72	68	10	29	55
ACTCATG	470	215	178	17	21	485	37	65
ACTCATT	558	219	185	22	31	67	17	32
ACTCCAA	541	222	192	38	78	32	25	57
ACTCCAC	504	181	184	107	67	132	15	59
ACTCCAG	468	187	191	80	77	16	12	57
ACTCCAT	517	218	191	50	59	5	10	36
ACTCCCA	619	230	224	59	61	34	20	32
ACTCCCC	717	277	258	102	97	131	16	92
ACTCCCG	469	168	186	58	68	23	14	60
ACTCCCT	524	223	201	59	35	18	13	33
ACTCCGA	432	187	148	26	22	9	15	22
ACTCCGC	368	99	128	71	53	22	79	33
ACTCCGG	452	143	135	64	68	68	7	66
ACTCCGT	437	186	161	40	16	29	14	20
ACTCCTA	574	199	198	27	29	17	8	21
ACTCCTC	436	179	168	222	193	155	79	145
ACTCCTG	488	160	206	39	60	49	182	39
ACTCCTT	533	237	210	98	276	115	17	111
ACTCGAA	442	151	157	63	81	2	1	76
ACTCGAC	400	160	154	18	17	19	3	16
ACTCGAG	346	152	136	14	28	12	5	28
ACTCGAT	408	179	150	50	67	55	2	90
ACTCGCA	414	138	151	52	61	37	26	33
ACTCGCC	329	129	111	30	21	10	11	27
ACTCGCG	227	85	92	20	14	15	24	12
ACTCGCT	368	149	144	122	109	10	5	60
ACTCGGA	377	129	141	12	19	37	127	11
ACTCGGC	330	85	107	18	49	18	19	38
ACTCGGG	429	157	144	39	34	30	49	57
ACTCGGT	449	138	154	35	36	187	8	32
ACTCGTA	481	174	144	14	30	18	13	16
ACTCGTC	373	154	131	40	34	11	10	27
ACTCGTG	416	162	185	32	34	22	156	31
ACTCGTT	511	218	198	54	84	20	32	56
ACTCTAA	517	177	201	41	56	19	9	43
ACTCTAC	482	177	197	73	24	68	4	52
ACTCTAG	419	154	191	122	56	51	6	43
ACTCTAT	510	181	204	65	107	26	9	75
ACTCTCA	453	162	140	15	45	38	14	15
ACTCTCC	449	169	160	27	25	26	16	19
ACTCTCG	354	140	135	73	47	21	8	59
ACTCTCT	432	148	141	102	58	54	57	68
ACTCTGA	392	175	126	75	38	42	36	52
ACTCTGC	404	144	123	47	49	79	15	43
ACTCTGG	476	210	215	29	33	320	10	37
ACTCTGT	466	180	166	182	207	225	59	138
ACTCTTA	540	183	164	66	84	28	9	83
ACTCTTC	457	149	162	47	25	132	21	35
ACTCTTG	500	203	193	22	29	198	21	24
ACTCTTT	515	217	165	107	91	36	67	41
ACTGAAA	629	245	189	75	50	23	93	45
ACTGAAC	598	201	195	71	36	154	16	32
ACTGAAG	514	170	171	22	25	8	8	14
ACTGAAT	573	215	198	18	27	108	45	25
ACTGACA	513	179	176	118	67	40	7	50
ACTGACC	532	219	193	79	72	33	13	48
ACTGACG	406	118	155	109	124	13	3	86
ACTGACT	506	193	181	90	119	36	78	118
ACTGAGA	438	137	127	64	32	103	24	23
ACTGAGC	364	141	130	52	20	18	7	55
ACTGAGG	464	153	174	43	26	13	14	43
ACTGAGT	419	142	156	9	16	7	3	17
ACTGATA	546	162	178	44	78	19	27	80
ACTGATC	451	146	154	29	46	13	20	41
ACTGATG	478	151	199	71	90	114	16	67
ACTGATT	532	206	173	110	120	12	70	69
ACTGCAA	508	175	130	50	53	14	62	16
ACTGCAC	469	150	139	115	72	16	28	75
ACTGCAG	425	161	136	16	12	10	9	13
ACTGCAT	472	190	140	73	47	11	11	45
ACTGCCA	330	118	120	31	27	10	5	14
ACTGCCC	488	155	167	28	27	86	30	19
ACTGCCG	275	75	92	33	34	14	3	31
ACTGCCT	421	123	144	13	24	30	22	18
ACTGCGA	336	114	117	9	18	15	43	12
ACTGCGC	227	91	69	55	16	7	24	42
ACTGCGG	367	116	127	33	26	4	36	10
ACTGCGT	415	134	140	26	27	13	9	29
ACTGCTA	459	157	166	54	126	6	14	60
ACTGCTC	368	155	161	61	59	28	69	68
ACTGCTG	432	150	157	131	94	46	122	112
ACTGCTT	471	193	156	57	83	15	27	97
ACTGGAA	554	182	167	40	40	6	15	41
ACTGGAC	482	148	187	41	13	9	13	11
ACTGGAG	411	156	152	132	55	9	51	70
ACTGGAT	517	149	182	20	36	6	10	15
ACTGGCA	466	147	145	11	11	20	82	29
ACTGGCC	416	142	138	47	63	15	55	29
ACTGGCG	309	116	107	28	24	13	10	15
ACTGGCT	418	153	161	21	34	13	28	61
ACTGGGA	463	171	188	47	59	263	85	66
ACTGGGC	388	129	130	50	18	81	62	19
ACTGGGG	538	185	196	257	174	26	109	128
ACTGGGT	533	186	194	14	45	17	15	33
ACTGGTA	577	213	180	16	13	22	170	12
ACTGGTC	440	177	145	22	16	7	9	15
ACTGGTG	498	183	197	115	104	32	69	66
ACTGGTT	613	197	192	80	120	15	26	69
ACTGTAA	579	227	205	53	57	17	6	83
ACTGTAC	518	181	170	36	34	17	5	25
ACTGTAG	484	222	164	93	46	104	13	40
ACTGTAT	571	222	201	50	76	21	51	36
ACTGTCA	463	186	177	25	45	81	14	42
ACTGTCC	500	194	184	72	102	22	5	57
ACTGTCG	314	136	153	27	28	21	7	21
ACTGTCT	473	178	162	131	72	9	58	36
ACTGTGA	481	198	172	26	18	67	8	13
ACTGTGC	411	142	166	257	120	20	36	128
ACTGTGG	501	208	201	68	144	19	10	84
ACTGTGT	556	190	223	62	97	4	8	41
ACTGTTA	623	222	190	59	46	78	106	34
ACTGTTC	488	225	196	69	58	8	12	65
ACTGTTG	536	216	205	61	59	83	129	46
ACTGTTT	656	220	247	128	187	14	59	109
ACTTAAA	743	216	184	139	92	57	5	102
ACTTAAC	668	254	214	114	114	24	30	72
ACTTAAG	539	192	199	115	61	11	6	50
ACTTAAT	646	214	215	44	60	38	46	41
ACTTACA	658	195	207	88	159	103	10	68
ACTTACC	588	220	211	26	70	27	39	69
ACTTACG	544	202	198	55	74	16	15	59
ACTTACT	582	210	182	20	16	7	29	11
ACTTAGA	540	167	138	40	24	13	6	13
ACTTAGC	398	149	155	60	37	6	9	23
ACTTAGG	488	159	179	138	125	13	79	60
ACTTAGT	522	178	212	28	10	10	5	15
ACTTATA	614	212	167	15	28	20	10	18
ACTTATC	508	204	185	31	51	21	10	60
[truncated: 14,386 more rows]
