# Supplementary material for: Identification of functional cis-regulatory elements by sequential enrichment from a randomized synthetic DNA library
Source: BMC Plant Biol. 2013 Oct 18;13:164. doi: 10.1186/1471-2229-13-164 (PMC3923269; doi:10.1186/1471-2229-13-164)
Supplement: Additional file 7 — Pep25-responsiveness of selected candidate SynEs. [file 1471-2229-13-164-S7.xlsx]

## Sheet: Motif
Description of the SynEs
Name	SynE Sequence	Sub-Library	Frequency	Mofits found within the 12N Left			Mofits found within the 12N Right
SynE1	TCC-CTCGTGTTGGCG-GAAXXXATG-TACTATCACTTG-ACT	Sample6	2907	ABA-responsive (b-ZIP)			Basic-HLH (RRE)
SynE2	TCC-GACCTAGGTTGA-GAAXXXATG-GCACAAGTTTGG-ACT	Sample6	1744	none			none
SynE3	TCC-TACATTGGGATG-GAAXXXATG-GACAGGGGGTGA-ACT	Sample6	1633	target sequence of LEAFY			GTGA motif
SynE4	TCC-ATTGAGACATAC-GAAXXXATG-GCAGGACATTTG-ACT	Sample6	1610	auxin responsive element			Basic-HLH (RRE) and W-box overlapping
SynE5	TCC-CAGGCGCTAGGG-GAAXXXATG-CCTAAACCGTAT-ACT	Sample6	1563	none			none
SynE6	TCC-AGGCGGGGTAGT-GAAXXXATG-GTGCGGTTGTAT-ACT	Sample6	1290	none			MYB
SynE7	TCC-CACGAGATTAAA-GAAXXXATG-TGCTGACATAAA-ACT	Sample6	1087	none			W-box
SynE8	TCC-TTTGTGGACGAT-GAAXXXATG-GTGGCCCGCTGG-ACT	Sample6	644	none			BS1 (binding site 1)
SynE9	TCC-GGTGTCTTGTGG-GAAXXXATG-TGGCTTCCCCCA-ACT	Sample6	1105	ABA-responsive (b-ZIP)			none
SynE10	TCC-CTTCGGGTATGG-GAAXXXATG-ACCTGGGAACCA-ACT	Sample6	1010	none			W-box
SynE11	TCC-ACCTGGGTGAAT-GAAXXXATG-CTCTGTGCCTAG-ACT	Sample6	1385	GTGA motif			none
SynE76	TCC-TTTGACTTCTGT-GAAxxxATG-ATGATAGATACG-ACT	Sample6	69	W-box			none
SynE81	TCC-GAGCAAATAAAG-GAAxxxATG-ATACCCGGTCAA-ACT	Sample6	17	none			ElRE (W-box)
SynE82	TCC-CTGTCAGCGTCC-GAAxxxATG-ACTACCAACCCG-ACT	Sample6	12	BIHD1OS			W-box; MYB
SynE93	TCC-AGGTGGGAGGTG-GAAxxxATG-GCAGGACATTTG-ACT	Sample6	31	Basic-HLH (RRE)			Basic-HLH (RRE) and W-box overlapping
SynE104	TCC-GGACGAAGTGCT-GAAxxxATG-GGAGCTCGCACA-ACT	Sample7	308	none			none
SynE105	TCC-CTCAGTGGAAGT-GAAxxxATG-TTGGGTAATTTG-ACT	Sample7	252	none			none
SynE106	TCC-TAGGACGGGGCC-GAAxxxATG-ACTTGATCCATG-ACT	Sample7	181	PALBOXAPC			W-box; W-box
SynE110	TCC-CTGGATGTTCGC-GAAxxxATG-GAGTCAAACGTA-ACT	Sample7	21	none			W-box
SynE113	TCC-GGTCAAAAGTAA-GAAxxxATG-ATTGTCAAATCT-ACT	Sample7	2	W-box			W-box
SynE114	TCC-CCTATGCTAAAG-GAAxxxATG-GTCAAAACTTCA-ACT	Sample7	2	StDof1			Basic-HLH (RRE) and W-box overlapping
SynE116	TCC-GGTCAAAAGTAA-GAAxxxATG-GTTTGGATGGTG-ACT	Sample7	1	W-box			MYB; W-box

## Sheet: All
	SynE1	SynE1	SynE1	SynE2	SynE2	SynE2	SynE3	SynE3	SynE3	SynE4	SynE4	SynE4	SynE5	SynE5	SynE5	SynE6	SynE6	SynE6	SynE7	SynE7	SynE7	SynE8	SynE8	SynE8	SynE9	SynE9	SynE9	SynE10	SynE10	SynE10	SynE11	SynE11	SynE11	2011-11-30	SynE116		SynE114	2011-11-30		2011-12-14	SynE113		2011-11-30	SynE110		11.1.2012B	SynE106		2012-01-10
time	Average	StD	SE	Average	StD	SE	Average	StD	SE	Average	StD	SE	Average	StD	SE	Average	StD	SE	Average	StD	SE	Average	StD	SE	Average	StD	SE	Average	StD	SE	Average	StD	SE	Average	StD	SE	Average	StD	SE	Average	StD	SE	Average	StD	SE	Average	StD	SE	Average
0
8	0.99	0.31	0.13	1.05	0.356371	0.145488	1.25333	0.817691	0.365682	1.25926	0.364302	0.121434	0.95	0.721661	0.360831	1.23095	1.18927	0.449503	1.11667	0.260875	0.116667	1.20333	0.295973	0.132363	0.861752	0.209505	0.0740713	1.00556	0.362774	0.162237	0.9171	0.153444	0.0579963	0.911788	0.104676	0.0468123	0.914996	0.0925449	0.0413874	1.00059	0.146167	0.0653678	0.941785	0.0300351	0.0173408	1.00352	0.159236	0.0712124	1.05083
16	1.36	0.56	0.23	1.24167	0.668643	0.272972	1.03333	0.652574	0.29184	1.07407	0.408513	0.136171	1.05833	0.90748	0.45374	0.89881	0.705527	0.266664	1.36	0.43359	0.193907	1.11167	0.331478	0.148242	0.954167	0.162393	0.0574146	0.829286	0.2371	0.106034	1.08333	0.292092	0.1104	0.901704	0.0627084	0.028044	0.900801	0.0921719	0.0412205	0.969062	0.113283	0.0506618	0.945967	0.0555612	0.0320783	0.886306	0.0868455	0.0388385	1.01835
24	1.18	0.35	0.14	1.16861	0.4652	0.189917	0.829167	0.643305	0.287695	0.950926	0.307557	0.102519	1.3	0.946095	0.473048	0.796204	0.724073	0.273674	0.725	0.185405	0.0829156	1.13333	0.163299	0.0730297	1.0125	0.32572	0.11516	0.845524	0.356042	0.159227	1.21429	0.600689	0.227039	0.909754	0.154579	0.0691296	0.891173	0.146167	0.0653677	1.00741	0.0602391	0.0269397	0.946497	0.047975	0.0276984	0.974382	0.0990268	0.0442861	0.98768
32	0.86	0.45	0.18	0.977389	0.136864	0.0558746	0.867611	0.906969	0.405609	1.0537	0.197164	0.0657212	1.03333	0.789722	0.394861	1.05417	0.840177	0.317557	0.875152	0.080443	0.0359752	1.015	0.22	0.098387	1.33438	0.809132	0.286071	0.788367	0.307902	0.137698	1.0119	0.333656	0.12611	0.991785	0.11209	0.0501281	0.990183	0.117225	0.0524248	0.907018	0.0860812	0.0384967	0.966806	0.0852506	0.0492195	0.901176	0.0295292	0.0132058	1.02337
40	1.16	0.23	0.1	1.03662	0.180768	0.0737982	0.974343	0.837374	0.374485	1.39444	0.553524	0.184508	0.816667	0.634429	0.317215	0.956266	0.875467	0.330896	0.981667	0.259433	0.116022	0.850909	0.201306	0.0900266	0.967708	0.276211	0.0976552	0.794705	0.344073	0.153874	1.13333	0.404734	0.152975	1.15712	0.0717269	0.0320773	1.12582	0.0528981	0.0236567	1.05491	0.145203	0.0649367	1.0753	0.0457517	0.0264147	0.823444	0.0389655	0.0174259	1.02038
48	1.32	0.59	0.24	0.877883	0.21508	0.0878062	0.716169	0.635955	0.284408	0.934722	0.224053	0.0746843	1.0609	0.678144	0.339072	0.88416	0.719185	0.271827	1.02	0.0447214	0.02	0.933431	0.368847	0.164954	1.09382	0.445806	0.157616	0.75348	0.298475	0.133482	1.10216	0.345032	0.13041	1.03385	0.0396559	0.0177347	1.03828	0.0612436	0.027389	1.03463	0.196161	0.0877258	1.0323	0.0476249	0.0274963	0.887564	0.0973398	0.0435317	1.10436
56	1.03	0.53	0.22	0.924228	0.300061	0.122499	0.710517	0.74571	0.333492	0.846474	0.331051	0.11035	1.09298	0.910054	0.455027	0.758601	0.650742	0.245957	0.916667	0.117851	0.0527046	0.950984	0.266584	0.11922	0.851703	0.292054	0.103257	0.616976	0.190575	0.0852277	0.888221	0.183727	0.0694421	1.0694	0.0644581	0.0288265	1.0581	0.0853643	0.0381761	1.16865	0.188888	0.0844733	1.04069	0.057127	0.0329823	0.915879	0.106998	0.0478509	1.00332
64	1.08	0.39	0.16	0.821053	0.223826	0.0913766	0.693529	0.768082	0.343497	0.850365	0.266233	0.0887442	0.900641	0.642125	0.321062	0.603524	0.612663	0.231565	0.77877	0.239194	0.106971	0.947953	0.445084	0.199048	1.02722	0.446055	0.157704	0.630668	0.308827	0.138112	0.932288	0.0909861	0.0343895	1.04953	0.0443636	0.01984	1.04944	0.047097	0.0210624	1.20384	0.224322	0.10032	1.0422	0.0260115	0.0150178	0.91495	0.122426	0.0547506	0.952827
72	1.03	0.29	0.12	0.744987	0.237317	0.0968844	0.553791	0.527823	0.23605	1.12132	0.336683	0.112228	0.745098	0.769349	0.384674	0.724424	0.621437	0.234881	0.933763	0.300742	0.134496	0.691647	0.0651267	0.0291255	0.899805	0.294944	0.104278	0.680747	0.353241	0.157974	0.858539	0.224918	0.0850109	1.02247	0.0693063	0.0309947	1.01425	0.0573196	0.0256341	1.34745	0.304773	0.136299	0.99701	0.0310805	0.0179443	0.999997	0.14517	0.064922	0.952417
80	0.88	0.25	0.1	1.07525	0.822034	0.335594	0.679294	0.844232	0.377552	1.0325	0.328032	0.109344	0.715341	0.75583	0.377915	0.698609	0.665171	0.251411	0.691531	0.279645	0.125061	0.689019	0.166463	0.0744447	1.07667	0.429265	0.151768	0.692423	0.322608	0.144275	0.782248	0.216288	0.0817492	1.06281	0.0363178	0.0162418	1.03386	0.0390991	0.0174856	1.35977	0.342246	0.153057	1.01375	0.0388154	0.0224101	1.1073	0.13631	0.0609599	0.96958
88	1.11	0.54	0.22	0.691325	0.288926	0.117954	0.566554	0.672663	0.300824	1.17599	0.589747	0.196582	0.804731	0.891033	0.445516	0.602965	0.670283	0.253343	0.82642	0.283243	0.12667	0.605138	0.100992	0.0451652	0.788625	0.194168	0.0686487	0.854142	0.468275	0.209419	0.957974	0.146485	0.0553663	1.05856	0.0628905	0.0281255	1.07361	0.0631289	0.0282321	1.42858	0.4915	0.219805	1.02419	0.00293598	0.00169509	1.11918	0.100328	0.044868	1.06902
96	1.18	0.67	0.27	0.762105	0.288787	0.117897	0.595295	0.760918	0.340293	0.864988	0.268656	0.089552	0.646064	0.773629	0.386815	0.655191	0.676509	0.255696	0.925552	0.522376	0.233614	0.638382	0.112987	0.0505294	0.999859	0.364407	0.128837	0.693765	0.280958	0.125648	0.942166	0.319177	0.120638	1.08521	0.0528228	0.0236231	1.0591	0.0421329	0.0188424	1.63877	0.6102	0.27289	1.02656	0.0124039	0.00716141	1.26558	0.128107	0.0572913	1.01794
104	0.99	0.28	0.11	0.74737	0.256073	0.104542	0.545398	0.592916	0.26516	0.809015	0.179991	0.0599971	0.653748	0.757131	0.378566	0.709694	0.743797	0.281129	0.896681	0.525691	0.235096	0.599782	0.117351	0.0524812	0.840187	0.248977	0.0880265	0.72684	0.398518	0.178223	0.825156	0.221401	0.0836819	1.11908	0.0629613	0.0281571	1.09359	0.0469167	0.0209818	1.59136	0.513066	0.22945	1.04996	0.00789859	0.00456025	1.41164	0.0965699	0.0431874	1.10152
112	1.26	0.53	0.22	0.693756	0.245973	0.100418	0.565619	0.621612	0.277993	0.928352	0.216461	0.0721536	0.708314	0.823547	0.411773	0.686879	0.742066	0.280474	0.894496	0.506433	0.226484	0.658032	0.149637	0.0669195	0.847737	0.251304	0.0888495	0.668684	0.33841	0.151342	0.852659	0.223644	0.0845296	1.11906	0.0502318	0.0224643	1.10753	0.0688253	0.0307796	1.63813	0.39259	0.175571	1.04483	0.0154452	0.00891727	1.46458	0.18056	0.0807489	1.13575
120	0.85	0.32	0.13	0.760238	0.252864	0.103231	0.614941	0.692262	0.309589	1.03969	0.389595	0.129865	0.666896	0.796728	0.398364	0.680496	0.691729	0.261449	0.800892	0.326387	0.145965	0.588268	0.110158	0.0492642	0.78071	0.235203	0.0831568	0.887772	0.473372	0.211699	1.1019	0.482221	0.182262	1.1842	0.0631692	0.0282501	1.14329	0.0773726	0.0346021	1.61972	0.39631	0.177235	1.0477	0.0463247	0.0267456	1.53474	0.188046	0.0840969	1.17889
128	0.91	0.35	0.14	0.720648	0.208531	0.0851323	0.615694	0.696304	0.311397	0.81601	0.237286	0.0790955	0.598814	0.641303	0.320652	0.745986	0.906297	0.342548	0.831939	0.375642	0.167992	0.59526	0.0904557	0.040453	0.924704	0.392786	0.138871	0.718277	0.336343	0.150417	1.08966	0.671399	0.253765	1.19036	0.0451762	0.0202034	1.1396	0.0998733	0.0446647	1.79822	0.350848	0.156904	1.06464	0.0461737	0.0266584	1.54098	0.271335	0.121344	1.25608
136	0.83	0.4	0.16	0.692498	0.19793	0.0808044	0.559584	0.603702	0.269984	0.90984	0.261205	0.0870682	0.614823	0.696559	0.34828	0.59393	0.621222	0.2348	0.75591	0.280689	0.125528	0.624894	0.103934	0.0464806	0.807194	0.255257	0.0902471	0.69964	0.28218	0.126195	0.735743	0.17836	0.0674136	1.26355	0.0917338	0.0410246	1.23139	0.131582	0.0588452	1.91016	0.446203	0.199548	1.10655	0.0527301	0.0304438	1.59096	0.272893	0.122042	1.32645
144	1.08	0.75	0.31	0.76891	0.205765	0.0840031	0.554371	0.600947	0.268752	0.795642	0.269854	0.0899514	0.645313	0.710231	0.355115	0.605025	0.646009	0.244168	0.714282	0.235462	0.105302	0.595726	0.106418	0.0475914	0.773099	0.230422	0.0814664	0.70387	0.273994	0.122534	0.843214	0.176076	0.0665504	1.31344	0.123746	0.0553409	1.2279	0.149104	0.0666811	2.01979	0.313074	0.140011	1.11631	0.0952315	0.054982	1.57957	0.27815	0.124392	1.33651
152	1.09	0.38	0.16	0.762595	0.166169	0.067838	0.516338	0.566237	0.253229	0.946732	0.22093	0.0736433	0.574936	0.639048	0.319524	0.547236	0.673815	0.254678	0.708782	0.276013	0.123437	0.610791	0.111425	0.0498306	0.786166	0.244495	0.086442	0.827049	0.478259	0.213884	0.900661	0.398398	0.15058	1.35061	0.12202	0.054569	1.26201	0.120322	0.0538098	2.07635	0.232693	0.104064	1.14215	0.102989	0.0594609	1.58052	0.325052	0.145368	1.40861
160	0.84	0.25	0.1	0.730532	0.131673	0.0537552	0.531421	0.580488	0.259602	0.936804	0.28618	0.0953934	0.576328	0.637758	0.318879	0.609451	0.66034	0.249585	0.751486	0.329222	0.147232	0.603394	0.0979169	0.0437898	0.696805	0.206444	0.072989	0.640944	0.238484	0.106653	0.790295	0.242356	0.0916021	1.40962	0.0924085	0.0413263	1.27428	0.138426	0.0619059	2.13181	0.307749	0.13763	1.09198	0.0719697	0.0415517	1.64436	0.332304	0.148611	1.52227
168	1.29	0.79	0.32	0.715077	0.116403	0.0475211	0.545047	0.605137	0.270626	0.999656	0.35709	0.11903	0.56036	0.651173	0.325587	0.647581	0.712601	0.269338	0.644125	0.224207	0.100268	0.602534	0.113959	0.0509641	0.687608	0.161773	0.0571953	0.686916	0.266802	0.119317	0.829034	0.369219	0.139552	1.48065	0.13602	0.0608298	1.35799	0.168985	0.0755722	2.30155	0.531277	0.237594	1.14747	0.0892944	0.0515541	1.65278	0.354054	0.158338	1.63042
176	1.03	0.53	0.22	0.711972	0.119343	0.0487215	0.532521	0.567069	0.253601	0.87893	0.244058	0.0813527	0.52667	0.606169	0.303085	0.615449	0.670098	0.253273	0.655988	0.259012	0.115834	0.586281	0.110211	0.0492879	0.704108	0.152767	0.0540114	0.559323	0.232549	0.103999	0.803988	0.119471	0.0451558	1.51887	0.159336	0.0712572	1.36706	0.188469	0.0842859	2.68517	0.422195	0.188811	1.16662	0.0686103	0.0396122	1.74366	0.395725	0.176974	1.69494
184	1.34	0.66	0.27	0.702978	0.13394	0.0546807	0.518242	0.578661	0.258785	0.900538	0.266887	0.0889624	0.574716	0.651004	0.325502	0.596025	0.646446	0.244334	0.60341	0.228279	0.102089	0.636873	0.0872263	0.0390088	0.708841	0.176095	0.0622588	0.673767	0.268986	0.120294	0.806072	0.212182	0.0801973	1.52088	0.155786	0.0696698	1.3931	0.182138	0.0814546	3.03066	0.440709	0.197091	1.15876	0.0359665	0.0207653	1.74527	0.376916	0.168562	1.75126
192	0.94	0.43	0.17	0.725535	0.118947	0.0485599	0.532545	0.604545	0.270361	0.919592	0.309575	0.103192	0.544596	0.600557	0.300278	0.595022	0.640568	0.242112	0.599837	0.216541	0.09684	0.62797	0.112478	0.0503016	0.784826	0.262461	0.0927941	0.668169	0.260603	0.116545	0.77219	0.260273	0.0983741	1.52246	0.120284	0.0537927	1.43467	0.156689	0.0700736	2.98154	0.461639	0.206451	1.19812	0.0486073	0.0280634	1.81693	0.416006	0.186044	1.84837
200	0.83	0.27	0.11	0.704745	0.131304	0.0536045	0.526053	0.589121	0.263463	0.844109	0.244334	0.0814445	0.539248	0.604451	0.302226	0.60459	0.65125	0.24615	0.488623	0.185285	0.0828621	0.621643	0.1184	0.05295	0.702653	0.244463	0.0864306	0.644972	0.196133	0.0877132	0.746497	0.179314	0.0677742	1.52331	0.140372	0.0627764	1.46168	0.183161	0.0819122	2.85274	0.470251	0.210303	1.2083	0.0420432	0.0242736	1.83583	0.442143	0.197733	1.9269
208	0.89	0.34	0.14	0.732871	0.140917	0.057529	0.535932	0.606057	0.271037	0.859507	0.323387	0.107796	0.535295	0.594545	0.297273	0.598459	0.640324	0.24202	0.563472	0.205042	0.0916975	0.618724	0.131339	0.0587367	0.644517	0.163689	0.0578727	0.73243	0.361617	0.16172	0.715191	0.148303	0.0560534	1.53364	0.160291	0.0716845	1.4862	0.184807	0.0826482	3.10432	0.666669	0.298144	1.18741	0.0397858	0.0229703	1.91773	0.492413	0.220214	2.05972
216	0.78	0.26	0.11	0.704069	0.165846	0.0677062	0.539028	0.604082	0.270154	0.876291	0.296285	0.0987618	0.532421	0.599465	0.299732	0.575493	0.618089	0.233616	0.672699	0.410805	0.183717	0.609114	0.132708	0.0593489	0.665176	0.137829	0.04873	0.689494	0.251703	0.112565	0.67229	0.0916033	0.0346228	1.51691	0.169485	0.0757962	1.47682	0.202525	0.0905721	2.84883	0.863643	0.386233	1.21055	0.0132997	0.00767857	1.94838	0.475837	0.212801	2.16233
224	1.01	0.43	0.18	0.731357	0.147691	0.0602946	0.529761	0.594844	0.266022	0.847642	0.298489	0.0994964	0.532243	0.596925	0.298462	0.596128	0.643804	0.243335	0.516422	0.178086	0.0796424	0.64588	0.162128	0.0725058	0.674114	0.171856	0.0607602	0.693212	0.232302	0.103889	0.763754	0.314568	0.118896	1.53582	0.203268	0.0909041	1.48309	0.183333	0.081989	2.88478	0.91542	0.409388	1.2152	0.0261753	0.0151123	1.95997	0.40672	0.181891	2.22403
232	0.94	0.34	0.14	0.716124	0.154034	0.062884	0.519458	0.607331	0.271607	0.832455	0.2975	0.0991665	0.524254	0.609534	0.304767	0.565149	0.604793	0.22859	0.606987	0.289476	0.129458	0.631015	0.14236	0.0636655	0.719739	0.252295	0.0891996	0.704154	0.220519	0.0986191	0.686989	0.161188	0.0609234	1.48902	0.171726	0.0767982	1.47869	0.196827	0.0880237	2.74355	0.947446	0.423711	1.19868	0.052985	0.0305909	1.99199	0.447773	0.20025	2.27347
240	0.92	0.42	0.17	0.733525	0.156488	0.0638859	0.531116	0.61704	0.275949	0.823698	0.332526	0.110842	0.512488	0.601741	0.300871	0.549359	0.579595	0.219066	0.588273	0.25153	0.112488	0.642165	0.16467	0.0736425	0.654482	0.221238	0.0782196	0.64833	0.204531	0.0914692	0.639254	0.113594	0.0429345	1.55903	0.203697	0.0910959	1.49926	0.216144	0.0966625	2.76142	0.988384	0.442019	1.20846	0.0585857	0.0338245	2.0093	0.535695	0.23957	2.36729
248	0.87	0.33	0.14	0.729704	0.173443	0.0708078	0.506049	0.615957	0.275464	0.790576	0.278863	0.0929544	0.513766	0.603508	0.301754	0.572134	0.57976	0.219129	0.593253	0.243254	0.108787	0.629774	0.139844	0.0625402	0.634924	0.148353	0.0524508	0.679878	0.18785	0.0840091	0.696993	0.152499	0.0576391	1.51985	0.177357	0.0793167	1.52456	0.242733	0.108554	2.5802	0.918614	0.410817	1.21982	0.0404189	0.0233358	2.02055	0.497662	0.222561	2.38337
256	0.88	0.38	0.16	0.728764	0.145822	0.0595316	0.524464	0.623717	0.278935	0.786509	0.314549	0.10485	0.510409	0.606011	0.303005	0.57736	0.596906	0.225609	0.561047	0.207976	0.0930099	0.646962	0.153071	0.0684554	0.619616	0.189086	0.066852	0.66611	0.180513	0.080728	0.646409	0.108544	0.0410258	1.58164	0.19239	0.0860393	1.54669	0.24044	0.107528	2.39647	0.388385	0.173691	1.2578	0.0403573	0.0233003	2.11519	0.505161	0.225915	2.4801
264	0.82	0.32	0.13	0.768625	0.157384	0.0642516	0.514236	0.622138	0.278229	0.810396	0.308342	0.102781	0.515593	0.612671	0.306335	0.578647	0.609653	0.230427	0.615076	0.213626	0.0955364	0.644415	0.137035	0.061284	0.678313	0.162125	0.0573198	0.661354	0.198087	0.0885874	0.671249	0.16171	0.0611205	1.55371	0.16239	0.0726229	1.4986	0.203999	0.091231	2.47925	0.691275	0.309148	1.25576	0.0790043	0.0456131	2.067	0.519742	0.232436	2.56225
272	0.89	0.36	0.15	0.756423	0.177358	0.0724062	0.510589	0.622367	0.278331	0.783734	0.346946	0.115649	0.563885	0.644618	0.322309	0.605622	0.62269	0.235355	0.610272	0.211407	0.0945441	0.658065	0.145904	0.0652504	0.675345	0.266716	0.0942985	0.677357	0.204288	0.0913604	0.654163	0.103112	0.0389728	1.59193	0.18048	0.0807133	1.52098	0.223778	0.100077	2.59926	0.674908	0.301828	1.26337	0.0911069	0.0526006	2.09287	0.568434	0.254211	2.59902
280	0.76	0.39	0.16	0.757035	0.185578	0.0757621	0.499703	0.631243	0.282301	0.78526	0.354847	0.118282	0.557968	0.633329	0.316665	0.578491	0.582789	0.220274	0.627133	0.203631	0.0910663	0.657937	0.135993	0.0608181	0.633958	0.186776	0.0660352	0.705452	0.19608	0.0876896	0.632959	0.0894875	0.0338231	1.56287	0.127831	0.057168	1.55346	0.271425	0.121385	2.56764	0.524994	0.234785	1.28054	0.0523984	0.0302522	2.14679	0.587646	0.262803	2.69216
288	0.8	0.29	0.12	0.774798	0.203571	0.0831074	0.527422	0.641197	0.286752	0.768498	0.343245	0.114415	0.562109	0.649703	0.324852	0.588501	0.594172	0.224576	0.608556	0.209868	0.0938557	0.673138	0.153649	0.0687138	0.673939	0.238813	0.0844333	0.66073	0.208384	0.093192	0.654799	0.106352	0.0401972	1.56688	0.137145	0.0613332	1.55759	0.241715	0.108098	2.66066	0.746936	0.33404	1.29042	0.060025	0.0346555	2.17464	0.620316	0.277414	2.80466
296	0.85	0.33	0.14	0.76791	0.203235	0.0829702	0.518373	0.643011	0.287563	0.783842	0.360153	0.120051	0.571876	0.663739	0.331869	0.593063	0.587809	0.222171	0.646554	0.191516	0.0856487	0.665789	0.151966	0.0679612	0.610792	0.175523	0.0620566	0.687812	0.200866	0.08983	0.655057	0.106423	0.0402241	1.56589	0.135219	0.0604716	1.54163	0.206003	0.0921275	2.5875	0.800635	0.358055	1.30237	0.095415	0.0550879	2.25368	0.623329	0.278761	2.8071
304	0.78	0.31	0.13	0.765095	0.198769	0.0811472	0.528336	0.639417	0.285956	0.808451	0.345957	0.115319	0.568327	0.646483	0.323242	0.587281	0.579866	0.219169	0.617691	0.159524	0.0713413	0.662798	0.163914	0.0733044	0.662185	0.205854	0.0727804	0.650897	0.184029	0.0823005	0.631658	0.0945185	0.0357246	1.56669	0.119402	0.0533984	1.50002	0.18615	0.083249	2.63697	0.862985	0.385939	1.26578	0.0867773	0.0501009	2.27028	0.685294	0.306473	2.85347
312	0.77	0.33	0.14	0.781859	0.209945	0.0857096	0.548042	0.64881	0.290157	0.817838	0.346119	0.115373	0.569426	0.63426	0.31713	0.585027	0.588827	0.222556	0.600136	0.163621	0.0731734	0.638212	0.153232	0.0685275	0.636829	0.169474	0.0599179	0.66515	0.189126	0.0845798	0.641284	0.071269	0.0269372	1.5764	0.0961773	0.0430118	1.54789	0.198359	0.088709	2.59006	0.601975	0.269211	1.30436	0.135687	0.0783391	2.22326	0.585859	0.262004	2.83761
320	0.81	0.33	0.14	0.761088	0.19532	0.0797389	0.54317	0.648143	0.289859	0.801824	0.340849	0.113616	0.590891	0.667212	0.333606	0.5852	0.575985	0.217702	0.617942	0.16066	0.0718492	0.651889	0.160295	0.0716859	0.643932	0.167821	0.0593338	0.665044	0.190135	0.085031	0.646416	0.0840316	0.031761	1.55766	0.0902402	0.0403566	1.58215	0.212494	0.0950303	2.41408	0.191779	0.085766	1.28113	0.156726	0.090486	2.29032	0.616314	0.275624	2.82912
328	0.79	0.36	0.15	0.749613	0.187557	0.0765697	0.524903	0.638856	0.285705	0.795002	0.30482	0.101607	0.56181	0.637684	0.318842	0.598573	0.582146	0.220031	0.618367	0.223174	0.0998066	0.651844	0.156138	0.0698272	0.66556	0.197297	0.0697551	0.622697	0.181302	0.0810808	0.623512	0.0966796	0.0365415	1.53471	0.0667351	0.0298448	1.57963	0.190932	0.0853872	2.36392	0.24043	0.107524	1.34475	0.138301	0.0798483	2.25	0.702687	0.314251	2.75779
336	0.76	0.38	0.16	0.751224	0.209488	0.085523	0.532847	0.646016	0.288907	0.770946	0.322319	0.10744	0.588674	0.675375	0.337687	0.59305	0.583387	0.2205	0.639479	0.202054	0.0903611	0.649443	0.166369	0.0744024	0.65497	0.168052	0.0594154	0.65099	0.221994	0.0992789	0.614316	0.0871258	0.0329305	1.55527	0.0696781	0.031161	1.55889	0.152414	0.0681618	2.42843	0.272163	0.121715	1.33068	0.132344	0.076409	2.32645	0.834852	0.373357	2.71505
344	0.87	0.38	0.16	0.770014	0.207015	0.0845137	0.517607	0.648218	0.289892	0.787282	0.347527	0.115842	0.578902	0.658613	0.329307	0.599753	0.598857	0.226347	0.617257	0.207457	0.0927777	0.666375	0.155117	0.0693705	0.66394	0.222399	0.0786299	0.670568	0.216039	0.0966155	0.62637	0.0986887	0.0373008	1.55087	0.0462257	0.0206728	1.59013	0.155341	0.0694706	2.25721	0.241648	0.108068	1.32114	0.131504	0.0759238	2.38109	0.826466	0.369607	2.75536
352	0.72	0.35	0.14	0.762941	0.194016	0.0792067	0.519577	0.633403	0.283266	0.788053	0.328378	0.109459	0.576261	0.666171	0.333086	0.598509	0.604221	0.228374	0.596403	0.229197	0.1025	0.659184	0.166839	0.0746125	0.652308	0.192082	0.0679113	0.657708	0.197786	0.0884526	0.632997	0.0883837	0.0334059	1.57575	0.0689843	0.0308507	1.56254	0.170327	0.0761726	2.19491	0.30541	0.136584	1.32866	0.124662	0.0719734	2.37788	0.855904	0.382772	2.77044
360	0.81	0.38	0.16	0.778755	0.201838	0.0824	0.516033	0.636114	0.284479	0.768602	0.324582	0.108194	0.579778	0.665877	0.332938	0.60583	0.613044	0.231709	0.644699	0.212863	0.0951951	0.667383	0.172036	0.0769367	0.656053	0.203631	0.0719945	0.641869	0.178459	0.0798093	0.631353	0.0906004	0.0342437	1.56255	0.0539302	0.0241183	1.54766	0.147811	0.0661029	2.09095	0.287305	0.128487	1.33882	0.136317	0.0787028	2.40423	0.917277	0.410219	2.88863
368	0.74	0.35	0.14	0.777063	0.21734	0.0887288	0.526039	0.635725	0.284305	0.783052	0.332696	0.110899	0.592968	0.711366	0.355683	0.616249	0.607613	0.229656	0.629044	0.236225	0.105643	0.67655	0.166434	0.0744316	0.666002	0.223137	0.0788907	0.627368	0.192472	0.086076	0.664824	0.111877	0.0422857	1.55271	0.0596752	0.0266875	1.55916	0.135082	0.0604103	2.06252	0.368144	0.164639	1.32662	0.184388	0.106457	2.36699	0.786665	0.351807	2.7969
376	0.76	0.36	0.15	0.774539	0.216903	0.0885502	0.512715	0.629478	0.281511	0.764725	0.303856	0.101285	0.574663	0.669205	0.334603	0.633981	0.621785	0.235013	0.623042	0.250861	0.112188	0.665506	0.151968	0.0679622	0.687629	0.233307	0.0824864	0.623397	0.162269	0.072569	0.641343	0.090413	0.0341729	1.56985	0.0560426	0.025063	1.58986	0.160165	0.071628	2.19722	0.564641	0.252515	1.34372	0.234218	0.135226	2.4171	0.801616	0.358494	2.83901
384	0.74	0.34	0.14	0.771654	0.214618	0.0876175	0.515085	0.636892	0.284827	0.774217	0.31778	0.105927	0.583074	0.665977	0.332989	0.632812	0.618285	0.23369	0.637606	0.237813	0.106353	0.679991	0.173267	0.0774875	0.717189	0.296478	0.104821	0.611641	0.176837	0.0790841	0.631476	0.094466	0.0357048	1.58983	0.0754458	0.0337404	1.62978	0.194674	0.0870607	2.16873	0.46128	0.20629	1.38726	0.180967	0.104481	2.42516	0.82191	0.367569	2.68811
392	0.77	0.36	0.15	0.775506	0.210566	0.0859633	0.517098	0.636443	0.284626	0.758824	0.311157	0.103719	0.611201	0.676595	0.338298	0.625109	0.627664	0.237235	0.640029	0.261864	0.117109	0.688837	0.183525	0.0820751	0.719369	0.285161	0.10082	0.637025	0.169531	0.0758164	0.651769	0.0778813	0.0294364	1.59791	0.0827877	0.0370238	1.66521	0.189203	0.0846142	2.25912	0.521534	0.233237	1.37296	0.176667	0.101999	2.3389	0.793634	0.354924	2.69271
400	0.74	0.33	0.13	0.769362	0.213569	0.0871894	0.507577	0.639517	0.286	0.779161	0.318931	0.10631	0.642553	0.725392	0.362696	0.640634	0.619886	0.234295	0.637106	0.27203	0.121655	0.711799	0.203089	0.0908244	0.699904	0.268577	0.0949564	0.634601	0.170951	0.0764515	0.64376	0.0880512	0.0332802	1.63291	0.0995664	0.0445274	1.70736	0.186236	0.0832872	2.18859	0.402528	0.180016	1.4093	0.210536	0.121553	2.30396	0.72952	0.326251	2.65467
408	0.77	0.35	0.14	0.763895	0.208159	0.0849807	0.513338	0.632964	0.28307	0.77924	0.32018	0.106727	0.655944	0.737495	0.368748	0.638149	0.633066	0.239277	0.661406	0.26674	0.11929	0.724867	0.230155	0.102928	0.754221	0.354307	0.125266	0.635391	0.174192	0.0779013	0.668241	0.0911412	0.0344481	1.65502	0.141562	0.0633083	1.75177	0.206042	0.0921449	2.1162	0.405723	0.181445	1.38286	0.219913	0.126967	2.35339	0.718733	0.321427	2.71015
416	0.76	0.33	0.14	0.777762	0.227412	0.0928404	0.516991	0.63482	0.2839	0.789339	0.336992	0.112331	0.626577	0.699762	0.349881	0.641497	0.61608	0.232856	0.616857	0.286348	0.128059	0.711954	0.202408	0.0905197	0.732919	0.328041	0.11598	0.63306	0.164116	0.0733949	0.667171	0.0823617	0.0311298	1.62984	0.107014	0.0478582	1.75158	0.208391	0.0931952	2.20323	0.374335	0.167408	1.40225	0.188615	0.108897	2.38024	0.615329	0.275183	2.69212
424	0.77	0.32	0.13	0.775388	0.240015	0.0979859	0.517697	0.632158	0.28271	0.767284	0.310662	0.103554	0.656221	0.743938	0.371969	0.658304	0.621435	0.23488	0.612946	0.269664	0.120597	0.7081	0.203651	0.0910755	0.728923	0.308076	0.108921	0.615371	0.148349	0.0663438	0.676152	0.1034	0.0390814	1.6515	0.118799	0.0531284	1.77493	0.210026	0.0939264	2.22585	0.41393	0.185115	1.40958	0.19458	0.112341	2.36711	0.531175	0.237549	2.67107
432	0.75	0.3	0.12	0.790351	0.237258	0.0968601	0.506016	0.621814	0.278084	0.797157	0.347509	0.115836	0.679659	0.757553	0.378776	0.656316	0.629189	0.237811	0.653482	0.309436	0.138384	0.717187	0.21108	0.094398	0.796897	0.387391	0.136963	0.615752	0.160629	0.0718355	0.679606	0.0905127	0.0342106	1.68895	0.109759	0.0490858	1.8264	0.208934	0.0934381	2.04622	0.363414	0.162524	1.45373	0.262446	0.151523	2.36532	0.471282	0.210764	2.58239
440	0.73	0.28	0.11	0.788361	0.245019	0.100028	0.515309	0.634247	0.283644	0.805145	0.334418	0.111473	0.667016	0.751337	0.375668	0.68314	0.632306	0.238989	0.665484	0.318145	0.142279	0.734349	0.22051	0.0986152	0.756716	0.35667	0.126102	0.636815	0.158851	0.0710402	0.686085	0.103927	0.0392809	1.74208	0.109678	0.0490496	1.84615	0.203192	0.0908704	1.97555	0.351213	0.157067	1.4769	0.257197	0.148493	2.25081	0.333694	0.149232	2.4216
448	0.75	0.31	0.13	0.805844	0.240941	0.0983639	0.500613	0.621129	0.277777	0.797	0.329883	0.109961	0.673094	0.746041	0.37302	0.687935	0.630818	0.238427	0.670556	0.373495	0.167032	0.714996	0.203659	0.0910789	0.768441	0.35169	0.124341	0.648472	0.177683	0.0794621	0.691392	0.114626	0.0433245	1.72825	0.0884747	0.0395671	1.88191	0.225424	0.100813	1.88386	0.294413	0.131666	1.5012	0.198436	0.114567	2.26613	0.381243	0.170497	2.48205
456	0.76	0.3	0.12	0.789533	0.240315	0.0981084	0.509826	0.621481	0.277935	0.790319	0.343702	0.114567	0.683403	0.756404	0.378202	0.698163	0.661028	0.249845	0.693565	0.318559	0.142464	0.717418	0.196566	0.0879069	0.758544	0.348835	0.123332	0.644639	0.168161	0.075204	0.690924	0.111105	0.0419939	1.73891	0.13313	0.0595373	1.90838	0.224898	0.100577	1.86098	0.279125	0.124828	1.50776	0.292251	0.168731	2.19505	0.292312	0.130726	2.5819
464	0.75	0.31	0.12	0.789507	0.25098	0.102462	0.513573	0.626344	0.28011	0.801887	0.338166	0.112722	0.646283	0.718037	0.359018	0.70069	0.680756	0.257302	0.66888	0.323297	0.144583	0.728328	0.203938	0.091204	0.78202	0.372307	0.13163	0.641813	0.191333	0.0855668	0.693558	0.11307	0.0427363	1.77319	0.149689	0.066943	1.92817	0.238264	0.106555	1.83247	0.255907	0.114445	1.54428	0.308171	0.177923	2.15207	0.226543	0.101313	2.50046
472	0.76	0.3	0.12	0.811208	0.275158	0.112333	0.500157	0.642992	0.287555	0.805675	0.375258	0.125086	0.666176	0.739897	0.369949	0.706205	0.665184	0.251416	0.678344	0.314873	0.140816	0.742557	0.206339	0.0922776	0.788693	0.374907	0.132549	0.630219	0.174738	0.0781453	0.688696	0.100827	0.0381089	1.79657	0.0987489	0.0441619	1.92681	0.231336	0.103457	1.82843	0.379008	0.169497	1.61454	0.267415	0.154392	2.13833	0.233567	0.104454	2.40492
480	0.73	0.28	0.12	0.804925	0.276576	0.112912	0.50289	0.631862	0.282577	0.815483	0.376928	0.125643	0.664053	0.723793	0.361897	0.711516	0.663627	0.250827	0.69859	0.338169	0.151234	0.741169	0.219913	0.0983481	0.806981	0.405425	0.143339	0.637869	0.173464	0.0775753	0.695176	0.094133	0.0355789	1.84677	0.157137	0.0702737	1.95118	0.238166	0.106511	1.95322	0.523657	0.234187	1.66147	0.269059	0.155341	2.14571	0.211316	0.0945034	2.33418
488	0.73	0.29	0.12	0.810108	0.30496	0.124499	0.498565	0.636893	0.284827	0.824586	0.377066	0.125689	0.716959	0.773071	0.386536	0.724264	0.662609	0.250443	0.670229	0.348908	0.156036	0.754384	0.203389	0.0909583	0.813279	0.440557	0.15576	0.635175	0.157466	0.070421	0.685424	0.0892582	0.0337364	1.87283	0.120718	0.0539869	1.93968	0.246849	0.110394	1.89965	0.663522	0.296736	1.62698	0.256636	0.148169	2.14431	0.188814	0.0844401	2.2751
496	0.73	0.3	0.12	0.822413	0.293103	0.119659	0.509937	0.644375	0.288173	0.839785	0.382058	0.127353	0.715981	0.774597	0.387299	0.732106	0.660261	0.249555	0.690909	0.32187	0.143945	0.756947	0.219335	0.0980896	0.791439	0.407777	0.144171	0.624289	0.15374	0.0687547	0.690327	0.100886	0.0381312	1.87913	0.138764	0.0620571	1.99117	0.251859	0.112635	1.86819	0.630174	0.281822	1.70114	0.344884	0.199119	2.12608	0.190889	0.085368	2.21658
504	0.76	0.3	0.12	0.801306	0.295758	0.120743	0.50862	0.646139	0.288962	0.830368	0.37203	0.12401	0.710935	0.777283	0.388642	0.719593	0.672774	0.254284	0.673406	0.313203	0.140069	0.770513	0.213594	0.0955221	0.801274	0.442066	0.156294	0.624154	0.163039	0.0729131	0.690711	0.107276	0.0405466	1.9254	0.099423	0.0444633	2.03012	0.271348	0.121351	1.82999	0.601865	0.269162	1.72767	0.291001	0.16801	2.12576	0.213792	0.0956106	2.21208
512	0.73	0.31	0.13	0.805311	0.316466	0.129197	0.51248	0.646176	0.288979	0.811552	0.346927	0.115642	0.666373	0.734976	0.367488	0.701456	0.666344	0.251854	0.668106	0.264573	0.118321	0.771399	0.216038	0.0966152	0.782074	0.425407	0.150404	0.644579	0.154872	0.0692608	0.679553	0.0963807	0.0364285	1.94559	0.128591	0.0575077	2.09873	0.28559	0.12772	1.67789	0.3476	0.155452	1.71029	0.273513	0.157913	2.13633	0.218746	0.0978262	2.25223
520	0.72	0.28	0.12	0.80645	0.333323	0.136079	0.508337	0.638417	0.285509	0.822529	0.363056	0.121019	0.732041	0.809615	0.404807	0.702252	0.679487	0.256822	0.676063	0.322881	0.144397	0.759846	0.185148	0.0828007	0.777501	0.401306	0.141883	0.659141	0.159051	0.0711296	0.685735	0.115976	0.0438349	2.00242	0.137696	0.0615797	2.10589	0.277908	0.124284	1.6614	0.42069	0.188138	1.787	0.296754	0.171331	2.08624	0.243894	0.109073	2.24112
528	0.73	0.28	0.11	0.803026	0.320155	0.130703	0.506021	0.645991	0.288896	0.835196	0.377644	0.125881	0.676931	0.7277	0.36385	0.700585	0.682719	0.258043	0.671971	0.289121	0.129299	0.791739	0.225582	0.100883	0.777254	0.399206	0.141141	0.642227	0.133791	0.059833	0.689781	0.114583	0.0433085	2.03806	0.131459	0.0587903	2.10861	0.278375	0.124493	1.60973	0.449483	0.201015	1.82577	0.310207	0.179098	2.13759	0.230152	0.102927	2.18181
536	0.72	0.27	0.11	0.803038	0.344195	0.140517	0.515988	0.659684	0.29502	0.825372	0.365872	0.121957	0.705625	0.748484	0.374242	0.720403	0.685677	0.259161	0.653181	0.260024	0.116286	0.773057	0.210672	0.0942152	0.791725	0.454387	0.16065	0.642399	0.135496	0.0605957	0.679458	0.114589	0.0433104	2.05845	0.161448	0.0722018	2.1618	0.320734	0.143437	1.58067	0.372321	0.166507	1.8546	0.259175	0.149635	2.06138	0.233692	0.10451	2.11886
544	0.71	0.3	0.12	0.802343	0.339535	0.138615	0.501024	0.650409	0.290872	0.831882	0.37622	0.125407	0.68004	0.707664	0.353832	0.689809	0.668893	0.252818	0.623348	0.282688	0.126422	0.815344	0.25004	0.111821	0.778929	0.403678	0.142722	0.647509	0.147097	0.0657836	0.685065	0.106552	0.0402731	2.09119	0.172246	0.0770306	2.21068	0.305171	0.136477	1.56786	0.235022	0.105105	1.90322	0.38125	0.220115	2.00874	0.252389	0.112872	2.11381
552	0.74	0.28	0.12	0.788444	0.348015	0.142076	0.503707	0.657562	0.294071	0.841966	0.38452	0.128173	0.766895	0.841623	0.420811	0.701334	0.701889	0.265289	0.64048	0.266784	0.11931	0.80832	0.22672	0.101392	0.755923	0.371425	0.131318	0.640606	0.137155	0.0613374	0.698041	0.12058	0.0455749	2.11474	0.120855	0.0540479	2.2284	0.305486	0.136618	1.53239	0.214732	0.096031	1.93401	0.395293	0.228223	2.01336	0.256409	0.11467	2.09297
560	0.73	0.27	0.11	0.78845	0.352723	0.143999	0.500072	0.645218	0.28855	0.814806	0.377222	0.125741	0.716325	0.80087	0.400435	0.700554	0.695405	0.262838	0.64408	0.280578	0.125478	0.802908	0.225314	0.100764	0.735949	0.347334	0.122801	0.646113	0.136794	0.0611763	0.696287	0.12501	0.0472493	2.15191	0.120052	0.053689	2.2344	0.316935	0.141737	1.59836	0.238031	0.106451	1.92859	0.373977	0.215916	1.9764	0.191219	0.0855156	2.03947
568	0.73	0.28	0.11	0.792922	0.384733	0.157066	0.490645	0.662842	0.296432	0.824574	0.381171	0.127057	0.709567	0.771584	0.385792	0.695813	0.685688	0.259166	0.63	0.288001	0.128798	0.81062	0.243432	0.108866	0.737511	0.331903	0.117345	0.633717	0.134988	0.0603686	0.699624	0.113623	0.0429456	2.22364	0.198522	0.0887819	2.26094	0.328407	0.146868	1.58941	0.315611	0.141146	1.96174	0.381156	0.22006	1.94758	0.183043	0.0818593	1.97224
576	0.78	0.29	0.12	0.783677	0.374319	0.152815	0.489047	0.654613	0.292752	0.84675	0.406377	0.135459	0.679749	0.73541	0.367705	0.69714	0.686332	0.259409	0.654993	0.30786	0.137679	0.811086	0.235695	0.105406	0.712046	0.317582	0.112282	0.641683	0.134632	0.0602092	0.690838	0.109677	0.0414539	2.27127	0.241199	0.107867	2.32066	0.361298	0.161578	1.55205	0.277935	0.124296	2.00351	0.425313	0.245555	1.94329	0.16912	0.075633	1.98089
584	0.76	0.27	0.11	0.799668	0.389153	0.158871	0.489053	0.63736	0.285036	0.833174	0.373928	0.124643	0.708085	0.788326	0.394163	0.68115	0.697224	0.263526	0.666762	0.347938	0.155602	0.818882	0.213666	0.0955543	0.736689	0.335262	0.118533	0.650783	0.154444	0.0690695	0.68881	0.116493	0.0440304	2.3267	0.211866	0.0947493	2.35885	0.334774	0.149716	1.52087	0.294039	0.131498	2.05235	0.482473	0.278556	1.90818	0.174152	0.0778829	1.96377
592	0.75	0.27	0.11	0.793894	0.400868	0.163653	0.509354	0.661405	0.295789	0.829612	0.373943	0.124648	0.649794	0.719995	0.359997	0.674225	0.703123	0.265756	0.638427	0.29584	0.132304	0.824361	0.238339	0.106589	0.747624	0.380916	0.134674	0.642742	0.159665	0.0714044	0.687455	0.125106	0.0472856	2.33966	0.212041	0.0948277	2.43361	0.381382	0.170559	1.55562	0.27961	0.125045	2.0864	0.471964	0.272489	1.88241	0.156615	0.0700401	1.88024
600	0.73	0.27	0.11	0.80127	0.41735	0.170382	0.496572	0.642114	0.287162	0.834467	0.375996	0.125332	0.694344	0.732422	0.366211	0.672875	0.703549	0.265917	0.669806	0.320108	0.143157	0.81491	0.244658	0.109414	0.731505	0.363062	0.128362	0.624399	0.1548	0.0692287	0.686391	0.119697	0.0452413	2.39696	0.237393	0.106165	2.48066	0.427364	0.191123	1.49718	0.279674	0.125074	2.09763	0.441007	0.254615	1.82063	0.141672	0.0633575	1.87128
608	0.76	0.26	0.11	0.814057	0.417749	0.170545	0.500184	0.649296	0.290374	0.827096	0.386564	0.128855	0.702134	0.76635	0.383175	0.673979	0.716862	0.270948	0.631338	0.302625	0.135338	0.845173	0.257345	0.115088	0.741063	0.395697	0.1399	0.624503	0.126719	0.0566707	0.701846	0.147723	0.0558341	2.38887	0.197889	0.0884988	2.52791	0.409035	0.182926	1.50033	0.363768	0.162682	2.1607	0.479738	0.276977	1.84392	0.133387	0.0596526	1.83912
616	0.76	0.25	0.1	0.81406	0.41647	0.170023	0.49535	0.649368	0.290406	0.79284	0.34703	0.115677	0.662978	0.729127	0.364563	0.657828	0.74087	0.280023	0.622554	0.321102	0.143601	0.801567	0.226887	0.101467	0.742819	0.342005	0.120917	0.6071	0.135707	0.06069	0.691627	0.133188	0.0503402	2.4055	0.194708	0.0870762	2.55973	0.399217	0.178535	1.47733	0.286463	0.12811	2.13232	0.424051	0.244826	1.79916	0.147549	0.0659859	1.86194
624	0.76	0.27	0.11	0.826561	0.451882	0.18448	0.495357	0.654513	0.292707	0.797793	0.350816	0.116939	0.69236	0.747131	0.373566	0.635589	0.702975	0.2657	0.615115	0.315047	0.140893	0.775341	0.210363	0.0940773	0.722188	0.328589	0.116174	0.637903	0.145132	0.0649051	0.688959	0.153208	0.0579074	2.39719	0.184214	0.0823831	2.57695	0.415853	0.185975	1.47994	0.383544	0.171526	2.21059	0.398247	0.229928	1.80784	0.182247	0.0815035	1.87836
632	0.73	0.27	0.11	0.80795	0.428086	0.174765	0.491651	0.626529	0.280192	0.813095	0.370257	0.123419	0.664098	0.744886	0.372443	0.644274	0.737849	0.278881	0.629183	0.332021	0.148484	0.780904	0.205169	0.0917545	0.73467	0.341932	0.120891	0.625591	0.151902	0.0679326	0.686047	0.167042	0.063136	2.45047	0.151638	0.0678147	2.60326	0.403391	0.180402	1.44756	0.344687	0.154149	2.08632	0.376677	0.217475	1.79949	0.181218	0.0810433	1.8511
640	0.75	0.24	0.1	0.80889	0.432254	0.176467	0.48975	0.624324	0.279206	0.795226	0.358881	0.119627	0.656286	0.769343	0.384672	0.633996	0.721712	0.272781	0.619192	0.337552	0.150958	0.802452	0.217413	0.0972302	0.718507	0.343863	0.121574	0.603745	0.133246	0.0595892	0.706848	0.171357	0.0647669	2.43963	0.147133	0.0658001	2.67535	0.41003	0.183371	1.433	0.33594	0.150237	2.21345	0.417201	0.240871	1.83708	0.183555	0.0820885	1.8674
648	0.73	0.22	0.09	0.817067	0.450078	0.183744	0.487618	0.620948	0.277696	0.810693	0.37752	0.12584	0.646782	0.752394	0.376197	0.617741	0.72424	0.273737	0.604863	0.296724	0.132699	0.807568	0.239192	0.10697	0.758952	0.380215	0.134426	0.608742	0.149191	0.0667204	0.696736	0.182277	0.0688944	2.45227	0.148877	0.0665799	2.7063	0.445005	0.199012	1.41171	0.349215	0.156174	2.21932	0.387149	0.223521	1.755	0.159384	0.0712788	1.84269
656	0.73	0.24	0.1	0.80149	0.432007	0.176366	0.477425	0.628517	0.281082	0.807126	0.378861	0.126287	0.669205	0.771782	0.385891	0.629954	0.745524	0.281782	0.608523	0.308595	0.138008	0.770418	0.215973	0.096586	0.752147	0.351681	0.124338	0.601522	0.126867	0.0567367	0.696267	0.173683	0.0656459	2.46161	0.188278	0.0842006	2.70809	0.465754	0.208292	1.40498	0.295263	0.132046	2.20874	0.449821	0.259704	1.75376	0.171741	0.076805	1.78104
664	0.74	0.23	0.09	0.812034	0.439008	0.179224	0.479139	0.634142	0.283597	0.81492	0.383765	0.127922	0.623551	0.723513	0.361757	0.621994	0.753953	0.284967	0.611564	0.318252	0.142327	0.774541	0.230455	0.103063	0.758068	0.419977	0.148484	0.594893	0.145511	0.0650744	0.698428	0.186657	0.0705498	2.46584	0.168985	0.0755725	2.76515	0.466028	0.208414	1.38101	0.28745	0.128551	2.25633	0.54129	0.312514	1.74408	0.191136	0.0854787	1.8007
672	0.75	0.25	0.1	0.79233	0.430428	0.175721	0.476526	0.623606	0.278885	0.779912	0.349725	0.116575	0.58768	0.692605	0.346302	0.595701	0.732714	0.27694	0.599339	0.326764	0.146133	0.754453	0.187024	0.0836395	0.758398	0.384145	0.135816	0.611243	0.157019	0.0702209	0.690382	0.196356	0.0742156	2.48333	0.16935	0.0757354	2.82625	0.474551	0.212226	1.35735	0.20512	0.0917324	2.25061	0.636862	0.367692	1.77663	0.22849	0.102184	1.7723
680	0.75	0.24	0.1	0.786823	0.423411	0.172857	0.475529	0.623597	0.278881	0.798023	0.356379	0.118793	0.585841	0.709154	0.354577	0.606954	0.776309	0.293417	0.588048	0.290941	0.130113	0.768461	0.251129	0.112309	0.73933	0.410021	0.144964	0.602427	0.160566	0.0718074	0.691693	0.195845	0.0740226	2.48369	0.202705	0.0906522	2.81739	0.492848	0.220408	1.31601	0.21712	0.0970988	2.3032	0.682712	0.394164	1.69088	0.243326	0.108819	1.79765
688	0.76	0.24	0.1	0.782542	0.437633	0.178663	0.473075	0.615531	0.275274	0.791648	0.354631	0.11821	0.615473	0.749859	0.37493	0.602252	0.73793	0.278911	0.579937	0.291205	0.130231	0.75321	0.221879	0.0992275	0.760907	0.419659	0.148372	0.592152	0.144997	0.0648444	0.695454	0.209803	0.0792981	2.50793	0.218971	0.0979268	2.85438	0.509393	0.227807	1.33414	0.177986	0.0795975	2.35517	0.637667	0.368157	1.68326	0.253668	0.113444	1.84801
696	0.73	0.25	0.1	0.765154	0.421144	0.171931	0.455441	0.617381	0.276101	0.783761	0.353021	0.117674	0.605736	0.749102	0.374551	0.573496	0.720218	0.272217	0.560761	0.299765	0.134059	0.768916	0.265325	0.118657	0.760801	0.404932	0.143165	0.604802	0.147259	0.065856	0.710256	0.227246	0.085891	2.52185	0.195626	0.0874866	2.95184	0.544334	0.243433	1.29328	0.18084	0.0808742	2.40503	0.572234	0.330379	1.62444	0.209306	0.0936045	1.76405
704	0.75	0.24	0.1	0.766603	0.400484	0.163497	0.458895	0.618628	0.276659	0.795244	0.361865	0.120622	0.609153	0.714061	0.357031	0.565016	0.718055	0.271399	0.556986	0.287395	0.128527	0.782229	0.297147	0.132888	0.759717	0.395361	0.139781	0.595894	0.163001	0.0728964	0.712282	0.249658	0.0943619	2.48734	0.207236	0.0926788	2.97122	0.522569	0.2337	1.31482	0.186569	0.0834362	2.39002	0.646395	0.373196	1.62418	0.218918	0.097903	1.77036
712	0.74	0.25	0.1	0.774136	0.405277	0.165454	0.457541	0.613839	0.274517	0.79501	0.370186	0.123395	0.620946	0.729555	0.364777	0.543802	0.695776	0.262979	0.542069	0.306572	0.137103	0.782869	0.246793	0.110369	0.753624	0.335662	0.118675	0.595521	0.154535	0.06911	0.702553	0.254901	0.0963435	2.43843	0.173908	0.0777741	2.9815	0.547522	0.244859	1.2809	0.172036	0.0769368	2.39313	0.57936	0.334493	1.62248	0.201675	0.090192	1.72108
720	0.75	0.21	0.09	0.75518	0.40618	0.165822	0.465005	0.613529	0.274378	0.805576	0.383958	0.127986	0.56985	0.699356	0.349678	0.550989	0.703366	0.265847	0.522625	0.288178	0.128877	0.771432	0.285178	0.127535	0.741839	0.321016	0.113496	0.599817	0.148271	0.0663089	0.697923	0.253523	0.0958228	2.48503	0.174694	0.0781255	2.94635	0.541412	0.242127	1.29043	0.126519	0.056581	2.35169	0.613711	0.354326	1.59325	0.199966	0.0894274	1.77492
728	0.77	0.23	0.09	0.754429	0.39002	0.159225	0.460979	0.614409	0.274772	0.798606	0.364927	0.121642	0.602542	0.737698	0.368849	0.535527	0.69304	0.261944	0.525395	0.287586	0.128612	0.761024	0.278361	0.124487	0.780557	0.437363	0.154631	0.618892	0.177851	0.0795373	0.711375	0.27739	0.104844	2.44511	0.194006	0.0867621	2.96473	0.595285	0.26622	1.26935	0.104632	0.0467928	2.35019	0.559575	0.323071	1.552	0.170311	0.0761654	1.77842
736	0.77	0.24	0.1	0.754375	0.384527	0.156982	0.452728	0.603818	0.270036	0.802048	0.35082	0.11694	0.540503	0.690769	0.345384	0.547166	0.716359	0.270758	0.520266	0.309207	0.138282	0.743321	0.252867	0.113086	0.753701	0.388436	0.137333	0.621112	0.173926	0.077782	0.725425	0.287471	0.108654	2.44452	0.191936	0.0858364	2.99315	0.607574	0.271715	1.25808	0.0852943	0.0381448	2.30659	0.647666	0.37393	1.55594	0.169541	0.075821	1.78461
744	0.78	0.23	0.09	0.740583	0.368033	0.150249	0.445945	0.614337	0.27474	0.785542	0.34994	0.116647	0.577976	0.767134	0.383567	0.547892	0.725155	0.274083	0.49773	0.262634	0.117454	0.761867	0.297145	0.132887	0.753462	0.383665	0.135646	0.606028	0.175725	0.0785866	0.725181	0.289615	0.109464	2.4471	0.174921	0.0782269	2.97915	0.57035	0.255068	1.28855	0.134047	0.0599477	2.32829	0.535564	0.309208	1.46383	0.127198	0.0568849	1.74746
752	0.78	0.23	0.09	0.747861	0.375843	0.153437	0.446449	0.610185	0.272883	0.796554	0.375629	0.12521	0.526478	0.703699	0.35185	0.526932	0.724323	0.273768	0.492079	0.251867	0.112638	0.75353	0.278836	0.124699	0.739282	0.363178	0.128403	0.611978	0.162652	0.07274	0.739634	0.311132	0.117597	2.4782	0.188503	0.084301	3.09324	0.615167	0.275111	1.26401	0.12594	0.0563219	2.30221	0.627957	0.362551	1.49103	0.155373	0.0694851	1.71714
760	0.79	0.23	0.09	0.713089	0.347313	0.14179	0.439303	0.613474	0.274354	0.786533	0.366598	0.122199	0.543566	0.702772	0.351386	0.521638	0.696597	0.263289	0.495301	0.284882	0.127403	0.738515	0.306193	0.136934	0.747447	0.384646	0.135993	0.614237	0.179355	0.0802099	0.721401	0.310438	0.117335	2.48185	0.247314	0.110602	3.04543	0.622009	0.278171	1.24422	0.128731	0.0575704	2.29214	0.643408	0.371472	1.49288	0.153039	0.068441	1.7043
768	0.77	0.24	0.1	0.728355	0.34309	0.140066	0.431827	0.616693	0.275793	0.774402	0.367717	0.122572	0.530765	0.717876	0.358938	0.510772	0.696096	0.2631	0.521827	0.281369	0.125832	0.70547	0.2725	0.121866	0.782294	0.44	0.155563	0.601831	0.161749	0.0723363	0.730224	0.329772	0.124642	2.46243	0.223858	0.100112	3.02141	0.599424	0.268071	1.21481	0.0988012	0.0441853	2.30933	0.669891	0.386762	1.48724	0.184153	0.0823555	1.66149
776	0.8	0.24	0.1	0.728303	0.364014	0.148608	0.437504	0.620021	0.277282	0.781205	0.383337	0.127779	0.532282	0.71477	0.357385	0.490858	0.694919	0.262655	0.494575	0.283319	0.126704	0.711981	0.319373	0.142828	0.728427	0.355027	0.125521	0.621834	0.163186	0.072979	0.738208	0.331457	0.125279	2.44073	0.246335	0.110164	3.00762	0.692856	0.309855	1.21419	0.126093	0.0563904	2.29396	0.635301	0.366791	1.44786	0.172554	0.0771684	1.63
784	0.78	0.24	0.1	0.702838	0.342785	0.139942	0.439604	0.626959	0.280384	0.773887	0.389938	0.129979	0.508679	0.678808	0.339404	0.494436	0.684897	0.258867	0.483783	0.290475	0.129905	0.706229	0.287546	0.128595	0.74224	0.359262	0.127018	0.657549	0.167378	0.0748539	0.745928	0.340889	0.128844	2.43903	0.272838	0.122017	2.96899	0.718171	0.321176	1.20305	0.133565	0.0597323	2.27899	0.643066	0.371274	1.45265	0.171048	0.0764949	1.62109
792	0.81	0.24	0.1	0.697622	0.333648	0.136211	0.42347	0.619071	0.276857	0.781765	0.39695	0.132317	0.490403	0.687473	0.343736	0.489814	0.701613	0.265185	0.495874	0.305368	0.136565	0.690599	0.25217	0.112774	0.756906	0.41132	0.145424	0.641908	0.152101	0.0680218	0.745569	0.361386	0.136591	2.41687	0.301464	0.134819	2.93411	0.665487	0.297615	1.12423	0.178578	0.0798626	2.2683	0.626212	0.361543	1.41661	0.191838	0.0857925	1.61638
800	0.79	0.23	0.09	0.694392	0.357632	0.146003	0.424029	0.626803	0.280315	0.782867	0.405943	0.135314	0.473299	0.677954	0.338977	0.490339	0.707432	0.267384	0.516875	0.297768	0.133166	0.693036	0.279227	0.124874	0.701283	0.302063	0.106795	0.623693	0.167793	0.0750392	0.739008	0.354204	0.133876	2.39161	0.266437	0.119154	3.00039	0.714534	0.319549	1.10529	0.157271	0.0703337	2.27834	0.646773	0.373415	1.38627	0.182267	0.0815123	1.60281
808	0.76	0.25	0.1	0.680726	0.32719	0.133575	0.413991	0.617967	0.276363	0.790382	0.426812	0.142271	0.475326	0.684143	0.342072	0.478623	0.703823	0.26602	0.498976	0.307494	0.137515	0.714545	0.359003	0.160551	0.736701	0.374472	0.132396	0.61756	0.178373	0.0797708	0.761259	0.380743	0.143907	2.34404	0.296381	0.132546	2.96411	0.740349	0.331094	1.10302	0.154701	0.0691845	2.24777	0.568098	0.327991	1.35999	0.152848	0.0683555	1.598
816	0.79	0.24	0.1	0.667612	0.298703	0.121945	0.416315	0.627397	0.28058	0.797399	0.4301	0.143367	0.45728	0.677467	0.338734	0.470836	0.705284	0.266572	0.470227	0.272713	0.121961	0.644699	0.265252	0.118624	0.756956	0.426882	0.150925	0.617792	0.170063	0.0760543	0.74928	0.375856	0.14206	2.31287	0.304536	0.136193	2.93911	0.661575	0.295865	1.10305	0.14144	0.063254	2.15778	0.619426	0.357626	1.35442	0.160947	0.0719775	1.6003
824	0.78	0.25	0.1	0.674419	0.305534	0.124734	0.411713	0.622052	0.27819	0.7923	0.437071	0.14569	0.466673	0.671548	0.335774	0.455966	0.675754	0.255411	0.475043	0.274134	0.122596	0.658101	0.283259	0.126677	0.740097	0.410826	0.145249	0.598312	0.185868	0.0831225	0.734352	0.355913	0.134522	2.35176	0.335319	0.149959	2.93947	0.661216	0.295705	1.11313	0.0973421	0.0435327	2.11611	0.68681	0.39653	1.35699	0.166751	0.0745733	1.59966
832	0.79	0.26	0.11	0.656319	0.277624	0.11334	0.404394	0.625661	0.279804	0.796458	0.475556	0.158519	0.415617	0.636034	0.318017	0.466257	0.711895	0.269071	0.45487	0.261559	0.116973	0.631771	0.266967	0.119391	0.757995	0.407913	0.144219	0.58234	0.190167	0.0850454	0.762224	0.389255	0.147125	2.34101	0.332558	0.148724	2.84847	0.691296	0.309157	1.13112	0.126964	0.0567798	2.09032	0.721416	0.41651	1.32304	0.139046	0.0621831	1.55288
840	0.79	0.27	0.11	0.657483	0.257183	0.104995	0.415798	0.620983	0.277712	0.804685	0.458884	0.152961	0.443622	0.65138	0.32569	0.467105	0.714125	0.269914	0.470096	0.280284	0.125347	0.618384	0.253476	0.113358	0.7762	0.466557	0.164953	0.579518	0.193862	0.0866977	0.751639	0.380272	0.143729	2.32433	0.379069	0.169525	2.82804	0.646632	0.289182	1.09968	0.180106	0.0805459	2.06027	0.752731	0.434589	1.35121	0.172729	0.0772469	1.58399
848	0.79	0.29	0.12	0.656809	0.270944	0.110613	0.399178	0.636834	0.284801	0.803776	0.474171	0.158057	0.42574	0.637337	0.318668	0.45403	0.704453	0.266258	0.461045	0.267308	0.119544	0.601924	0.267329	0.119553	0.736322	0.372967	0.131864	0.609466	0.217409	0.0972282	0.74137	0.380031	0.143638	2.29491	0.357646	0.159944	2.86638	0.666521	0.298077	1.10963	0.163326	0.0730417	2.07726	0.764516	0.441394	1.34158	0.137799	0.0616255	1.59082
856	0.82	0.29	0.12	0.649824	0.27368	0.111729	0.38904	0.632098	0.282683	0.841781	0.494923	0.164974	0.41838	0.647975	0.323988	0.443171	0.702255	0.265427	0.458142	0.249619	0.111633	0.613008	0.263469	0.117827	0.736843	0.394488	0.139473	0.607919	0.227908	0.101924	0.757616	0.418919	0.158336	2.27996	0.36404	0.162804	2.7791	0.639055	0.285794	1.16281	0.182902	0.0817963	2.05151	0.665558	0.38426	1.34095	0.154145	0.0689359	1.54538
864	0.82	0.29	0.12	0.642521	0.241762	0.098699	0.398039	0.641731	0.286991	0.819065	0.471359	0.15712	0.413706	0.648999	0.3245	0.440528	0.714811	0.270173	0.436099	0.249259	0.111472	0.571943	0.253824	0.113514	0.746924	0.423717	0.149807	0.591421	0.20688	0.0925193	0.756547	0.395573	0.149513	2.26287	0.335607	0.150088	2.76688	0.704986	0.315279	1.16008	0.176049	0.0787317	2.02014	0.673599	0.388902	1.32614	0.202036	0.0903533	1.49461
872	0.79	0.27	0.11	0.623833	0.259035	0.10575	0.387901	0.637774	0.285221	0.837293	0.512837	0.170946	0.419927	0.633394	0.316697	0.435939	0.716939	0.270977	0.434541	0.241044	0.107798	0.564936	0.221418	0.0990213	0.766488	0.443861	0.156929	0.628644	0.195802	0.0875654	0.760033	0.418564	0.158202	2.2365	0.309786	0.138541	2.71089	0.682063	0.305028	1.19173	0.166457	0.0744417	2.02278	0.692158	0.399618	1.30436	0.230895	0.10326	1.53173
880	0.81	0.29	0.12	0.634994	0.256918	0.104886	0.388011	0.640363	0.286379	0.8344	0.502163	0.167388	0.41457	0.634023	0.317011	0.439779	0.720981	0.272505	0.421487	0.232016	0.103761	0.552117	0.223563	0.0999804	0.750854	0.442767	0.156542	0.625252	0.215349	0.0963071	0.761992	0.416435	0.157398	2.21097	0.299963	0.134148	2.72121	0.679169	0.303733	1.21621	0.166304	0.0743733	2.00624	0.550857	0.318037	1.28492	0.226645	0.101359	1.52722
888	0.81	0.29	0.12	0.627179	0.246849	0.100776	0.385446	0.647507	0.289574	0.836444	0.519092	0.173031	0.408268	0.641693	0.320846	0.438515	0.724037	0.27366	0.441312	0.249911	0.111764	0.559112	0.236294	0.105674	0.71875	0.384565	0.135964	0.615389	0.197348	0.0882566	0.745228	0.412066	0.155746	2.15115	0.281814	0.126031	2.67488	0.63902	0.285779	1.1507	0.175144	0.0783266	1.98314	0.579653	0.334663	1.24668	0.225421	0.100811	1.54127
896	0.81	0.3	0.12	0.622413	0.237723	0.0970501	0.383923	0.642879	0.287504	0.832793	0.518555	0.172852	0.366247	0.605976	0.302988	0.436954	0.715102	0.270283	0.424402	0.245151	0.109635	0.555572	0.252291	0.112828	0.734131	0.411862	0.145615	0.620516	0.210502	0.0941394	0.741948	0.396477	0.149854	2.11739	0.27411	0.122586	2.62318	0.675677	0.302172	1.15498	0.141357	0.0632167	1.96359	0.686536	0.396372	1.25018	0.189745	0.0848565	1.57208
904	0.81	0.3	0.12	0.622879	0.247917	0.101212	0.380606	0.648839	0.29017	0.835001	0.523674	0.174558	0.367806	0.618757	0.309379	0.430239	0.715203	0.270321	0.426232	0.241779	0.108127	0.545649	0.239714	0.107204	0.703076	0.375363	0.132711	0.643614	0.218449	0.0976935	0.76539	0.430753	0.16281	2.10688	0.263497	0.117839	2.61968	0.742248	0.331943	1.17857	0.148522	0.0664211	1.92151	0.69566	0.40164	1.23634	0.175854	0.0786444	1.59968
912	0.81	0.29	0.12	0.606115	0.235896	0.0963041	0.384756	0.654912	0.292886	0.8395	0.532059	0.177353	0.386457	0.638706	0.319353	0.445304	0.731602	0.276519	0.429973	0.222609	0.0995537	0.550159	0.228388	0.102138	0.742328	0.420095	0.148526	0.642607	0.242666	0.108524	0.76705	0.442526	0.167259	2.11231	0.280783	0.12557	2.54279	0.664084	0.296987	1.16408	0.153865	0.0688105	1.93755	0.674902	0.389655	1.23364	0.159705	0.0714221	1.61796
920	0.82	0.31	0.13	0.592683	0.224167	0.0915157	0.371579	0.655218	0.293022	0.840404	0.529461	0.176487	0.365521	0.625928	0.312964	0.426456	0.73312	0.277093	0.396992	0.220513	0.0986166	0.502778	0.212878	0.0952018	0.743009	0.433999	0.153442	0.632582	0.242206	0.108318	0.761465	0.455744	0.172255	2.06941	0.30596	0.136829	2.51338	0.651343	0.291289	1.21285	0.167068	0.0747151	1.89044	0.667903	0.385614	1.22279	0.176031	0.0787235	1.63505
928	0.82	0.3	0.12	0.607926	0.234895	0.0958957	0.370422	0.649619	0.290519	0.848871	0.56437	0.188123	0.381888	0.619715	0.309858	0.444352	0.739911	0.27966	0.394841	0.225192	0.100709	0.492197	0.208275	0.0931433	0.724328	0.423709	0.149804	0.61174	0.228328	0.102111	0.761762	0.432714	0.163551	2.05095	0.309478	0.138403	2.44316	0.692384	0.309643	1.2197	0.119282	0.0533444	1.82543	0.690381	0.398592	1.20296	0.13239	0.0592068	1.61458
936	0.82	0.3	0.12	0.587477	0.220689	0.090096	0.366281	0.653801	0.292389	0.851625	0.548513	0.182838	0.373759	0.627667	0.313834	0.442213	0.728189	0.275229	0.38805	0.212068	0.0948399	0.506148	0.21482	0.0960706	0.713119	0.407333	0.144014	0.624422	0.237118	0.106042	0.761575	0.447258	0.169048	2.04977	0.290874	0.130083	2.44827	0.679427	0.303849	1.23283	0.125992	0.0563455	1.85761	0.706705	0.408016	1.17272	0.102056	0.0456407	1.60848
944	0.83	0.32	0.13	0.595349	0.235501	0.0961429	0.360969	0.656425	0.293562	0.835447	0.553881	0.184627	0.369802	0.63587	0.317935	0.429398	0.727329	0.274904	0.393873	0.228458	0.102169	0.477507	0.211306	0.0944988	0.731419	0.481412	0.170205	0.617824	0.234394	0.104824	0.768859	0.432593	0.163505	2.00277	0.289962	0.129675	2.43103	0.698129	0.312213	1.21585	0.141087	0.0630959	1.7603	0.664573	0.383691	1.1693	0.113959	0.050964	1.5926
952	0.82	0.32	0.13	0.598116	0.245679	0.100298	0.365512	0.663544	0.296746	0.830403	0.562374	0.187458	0.359181	0.627212	0.313606	0.440396	0.751393	0.284	0.384255	0.224196	0.100264	0.465667	0.209948	0.0938915	0.720675	0.434145	0.153493	0.634283	0.231934	0.103724	0.788264	0.469295	0.177377	2.0085	0.256	0.114487	2.38627	0.651807	0.291497	1.23737	0.225635	0.100907	1.73784	0.592885	0.342302	1.1443	0.0685492	0.0306561	1.57843
960	0.85	0.3	0.12	0.589092	0.226314	0.0923923	0.365646	0.666827	0.298214	0.823033	0.564096	0.188032	0.379732	0.628683	0.314341	0.432005	0.738388	0.279084	0.401498	0.234679	0.104952	0.464324	0.197636	0.0883856	0.725062	0.461695	0.163234	0.614514	0.242332	0.108374	0.781049	0.457325	0.172852	1.96512	0.25189	0.112649	2.33271	0.606488	0.27123	1.22816	0.189585	0.0847852	1.76984	0.611218	0.352887	1.14331	0.0870045	0.0389096	1.56697
968	0.81	0.31	0.13	0.580626	0.238642	0.0974252	0.374659	0.663329	0.29665	0.808516	0.539065	0.179688	0.368815	0.632383	0.316191	0.43159	0.746985	0.282334	0.385355	0.240551	0.107578	0.462579	0.193317	0.086454	0.720871	0.441258	0.156008	0.630808	0.251118	0.112303	0.791613	0.469239	0.177356	1.93886	0.268182	0.119935	2.28561	0.615242	0.275144	1.29359	0.202682	0.090642	1.73013	0.675473	0.389985	1.11316	0.0562794	0.0251689	1.59653
976	0.84	0.33	0.14	0.570112	0.231833	0.0946454	0.363763	0.668219	0.298837	0.796289	0.53181	0.17727	0.332131	0.599579	0.29979	0.436449	0.733085	0.27708	0.384094	0.245197	0.109655	0.4812	0.194578	0.0870179	0.710799	0.42603	0.150624	0.617448	0.246427	0.110206	0.795659	0.493365	0.186474	1.9369	0.290484	0.129908	2.31094	0.629802	0.281656	1.30216	0.1671	0.0747295	1.73688	0.667481	0.38537	1.10821	0.0453498	0.020281	1.57491
984	0.84	0.33	0.13	0.578227	0.218706	0.0892862	0.368223	0.671209	0.300174	0.817453	0.573437	0.191146	0.335875	0.591811	0.295905	0.439571	0.74788	0.282672	0.384379	0.267676	0.119708	0.45611	0.213871	0.0956461	0.724008	0.435496	0.153971	0.627469	0.253358	0.113305	0.7739	0.460391	0.174011	1.90992	0.304833	0.136325	2.26257	0.607675	0.27176	1.29398	0.179183	0.0801333	1.72086	0.676793	0.390747	1.12859	0.0444522	0.0198796	1.57974
992	0.85	0.31	0.13	0.564843	0.237826	0.0970921	0.355369	0.675008	0.301873	0.796904	0.565435	0.188478	0.330256	0.601767	0.300883	0.447383	0.748144	0.282772	0.394991	0.26207	0.117201	0.465036	0.209636	0.093752	0.705173	0.434176	0.153504	0.620802	0.266178	0.119038	0.787373	0.487516	0.184264	1.93441	0.330617	0.147856	2.23782	0.605276	0.270688	1.29137	0.163635	0.0731799	1.7555	0.718983	0.415105	1.14473	0.0446058	0.0199483	1.60547
1000	0.85	0.31	0.13	0.556539	0.233196	0.095202	0.357299	0.664706	0.297266	0.804577	0.568897	0.189632	0.328262	0.586119	0.293059	0.43889	0.751365	0.283989	0.402189	0.281245	0.125777	0.432547	0.190806	0.0853313	0.681222	0.395337	0.139773	0.619803	0.258822	0.115749	0.800499	0.478318	0.180787	1.89037	0.312276	0.139654	2.20641	0.633053	0.28311	1.30122	0.135393	0.0605497	1.68794	0.661968	0.382187	1.11322	0.067392	0.0301386	1.56136
1008	0.87	0.33	0.13	0.551967	0.215893	0.088138	0.356986	0.681897	0.304954	0.787232	0.542926	0.180975	0.353284	0.619257	0.309628	0.437751	0.748382	0.282862	0.402759	0.277916	0.124288	0.416461	0.155777	0.0696658	0.699848	0.428542	0.151513	0.623024	0.268466	0.120061	0.797398	0.485507	0.183504	1.82462	0.314113	0.140475	2.16999	0.654814	0.292842	1.32361	0.136165	0.060895	1.71357	0.709211	0.409463	1.11928	0.0603295	0.0269802	1.53595
1016	0.86	0.33	0.14	0.568572	0.236267	0.0964554	0.364188	0.695995	0.311259	0.808063	0.577536	0.192512	0.322812	0.592852	0.296426	0.433681	0.733553	0.277257	0.395886	0.300243	0.134273	0.419291	0.161445	0.0722006	0.719818	0.455352	0.160991	0.632478	0.274592	0.122801	0.806827	0.512416	0.193675	1.78629	0.300693	0.134474	2.12804	0.628678	0.281153	1.2948	0.146179	0.0653732	1.65134	0.669655	0.386625	1.11494	0.0563269	0.0251902	1.56534
1024	0.88	0.34	0.14	0.558235	0.224303	0.0915713	0.36357	0.701185	0.313579	0.796408	0.593648	0.197883	0.326512	0.596525	0.298263	0.43528	0.748532	0.282918	0.403972	0.29787	0.133212	0.421916	0.168879	0.075525	0.707776	0.451286	0.159554	0.617964	0.272974	0.122078	0.798269	0.48949	0.18501	1.76476	0.293817	0.131399	2.08135	0.612893	0.274094	1.27738	0.169168	0.0756541	1.61905	0.65761	0.379671	1.12722	0.0614584	0.027485	1.57694
1032	0.88	0.33	0.14	0.528873	0.201524	0.0822719	0.370472	0.69824	0.312262	0.795516	0.575806	0.191935	0.330453	0.584371	0.292185	0.436223	0.737295	0.278671	0.406987	0.294892	0.13188	0.451417	0.188283	0.0842025	0.702368	0.447247	0.158126	0.629723	0.272625	0.121922	0.79703	0.468029	0.176898	1.74227	0.291306	0.130276	2.01836	0.579603	0.259206	1.29704	0.188034	0.0840911	1.62083	0.63914	0.369007	1.11432	0.0655838	0.02933	1.57355
1040	0.91	0.33	0.14	0.524942	0.196871	0.0803723	0.358559	0.691679	0.309328	0.776002	0.584127	0.194709	0.310646	0.581522	0.290761	0.440404	0.741408	0.280226	0.41642	0.319336	0.142811	0.383429	0.137855	0.0616508	0.742568	0.523483	0.185079	0.627739	0.281773	0.126013	0.794383	0.479161	0.181106	1.7764	0.300321	0.134307	1.99759	0.566257	0.253238	1.28214	0.17937	0.0802168	1.64063	0.637569	0.3681	1.11991	0.110357	0.0493532	1.57412
1048	0.86	0.33	0.14	0.522037	0.19453	0.0794166	0.357414	0.687456	0.30744	0.776974	0.58766	0.195887	0.307393	0.585253	0.292626	0.409253	0.741501	0.280261	0.394717	0.300436	0.134359	0.390811	0.137302	0.0614034	0.710787	0.470392	0.166309	0.63808	0.285201	0.127546	0.79369	0.476827	0.180224	1.73504	0.290761	0.130032	2.00234	0.567227	0.253672	1.33436	0.17176	0.0768135	1.66281	0.677043	0.390891	1.13625	0.130708	0.0584546	1.58855
1056	0.89	0.34	0.14	0.529822	0.209515	0.0855341	0.35793	0.686741	0.30712	0.773458	0.58663	0.195543	0.333894	0.600544	0.300272	0.412693	0.752875	0.28456	0.417649	0.329644	0.147421	0.388556	0.12192	0.0545244	0.711005	0.479058	0.169373	0.63458	0.285918	0.127867	0.777164	0.460069	0.17389	1.6888	0.289001	0.129245	1.9455	0.564948	0.252652	1.30323	0.148557	0.0664369	1.59283	0.631326	0.364496	1.12521	0.139507	0.0623894	1.64278
1064	0.89	0.33	0.13	0.517189	0.199923	0.081618	0.35323	0.69478	0.310715	0.782751	0.580561	0.19352	0.3182	0.597293	0.298647	0.413123	0.746326	0.282085	0.415088	0.331857	0.148411	0.341906	0.0907698	0.0405935	0.719929	0.50875	0.17987	0.654492	0.297786	0.133174	0.792405	0.485764	0.183602	1.68971	0.285984	0.127896	1.9527	0.586336	0.262218	1.29491	0.126113	0.0563997	1.5662	0.606248	0.350018	1.12452	0.175889	0.0786601	1.6258
1072	0.89	0.33	0.13	0.513964	0.195259	0.0797141	0.358236	0.693131	0.309978	0.780028	0.566242	0.188747	0.299588	0.5728	0.2864	0.405997	0.757376	0.286261	0.41226	0.36933	0.165169	0.366293	0.106529	0.0476412	0.708708	0.469338	0.165936	0.625796	0.295412	0.132112	0.769121	0.45219	0.170912	1.6312	0.283152	0.126629	1.93821	0.570979	0.255349	1.29932	0.0915696	0.0409511	1.48143	0.543151	0.313589	1.1181	0.139312	0.0623021	1.59243
1080	0.89	0.33	0.14	0.514014	0.198158	0.0808978	0.352622	0.690992	0.309021	0.763307	0.554489	0.18483	0.304574	0.575429	0.287715	0.393394	0.755433	0.285527	0.411743	0.352989	0.157861	0.361229	0.102454	0.0458187	0.732258	0.498422	0.176219	0.640714	0.305318	0.136542	0.794433	0.466486	0.176315	1.60992	0.280641	0.125506	1.90945	0.550359	0.246128	1.28314	0.0639417	0.0285956	1.49286	0.533889	0.308241	1.11834	0.157977	0.0706494	1.5786
1088	0.89	0.35	0.14	0.508611	0.185406	0.0756917	0.350978	0.694252	0.310479	0.754987	0.558578	0.186193	0.287578	0.569355	0.284677	0.415798	0.748951	0.283077	0.394741	0.356711	0.159526	0.346825	0.0968118	0.0432956	0.716819	0.45244	0.159962	0.629846	0.314875	0.140816	0.804228	0.494697	0.186978	1.61075	0.256055	0.114511	1.87903	0.549103	0.245566	1.31527	0.0773932	0.0346113	1.47352	0.538747	0.311046	1.12633	0.18742	0.0838167	1.61322
1096	0.89	0.36	0.15	0.508386	0.179242	0.0731751	0.34817	0.691722	0.309348	0.76246	0.56998	0.189993	0.291754	0.567883	0.283942	0.396845	0.741548	0.280279	0.412369	0.367631	0.16441	0.365061	0.0996875	0.0445816	0.670825	0.421556	0.149043	0.615047	0.289699	0.129558	0.779512	0.459436	0.17365	1.61617	0.256915	0.114896	1.85324	0.541769	0.242286	1.31979	0.112997	0.0505338	1.4504	0.587206	0.339023	1.11952	0.20409	0.0912716	1.6164
1104	0.88	0.35	0.14	0.504934	0.188713	0.0770419	0.341067	0.685285	0.306469	0.755957	0.588684	0.196228	0.281935	0.559313	0.279657	0.399082	0.761478	0.287812	0.402045	0.362316	0.162033	0.337415	0.0894501	0.0400033	0.694678	0.450342	0.15922	0.646553	0.313211	0.140072	0.794813	0.478683	0.180925	1.60079	0.267633	0.119689	1.82332	0.538706	0.240916	1.3386	0.139928	0.0625776	1.45061	0.649857	0.375195	1.10977	0.176689	0.0790177	1.62939
1112	0.91	0.38	0.16	0.503389	0.182712	0.0745918	0.342427	0.690595	0.308843	0.763144	0.575107	0.191702	0.28538	0.573741	0.28687	0.412127	0.759198	0.28695	0.389826	0.338642	0.151445	0.333521	0.0946064	0.0423093	0.706897	0.466092	0.164788	0.635782	0.288833	0.12917	0.81023	0.486287	0.183799	1.58148	0.2667	0.119272	1.80774	0.5514	0.246594	1.36807	0.152541	0.0682184	1.46396	0.58688	0.338835	1.10122	0.198979	0.0889862	1.62999
1120	0.88	0.38	0.15	0.514041	0.198051	0.0808539	0.350977	0.701607	0.313768	0.745067	0.559479	0.186493	0.29915	0.570271	0.285136	0.414183	0.762222	0.288093	0.377839	0.320201	0.143198	0.346775	0.0973631	0.0435421	0.695548	0.485041	0.171488	0.666965	0.322189	0.144087	0.801607	0.47708	0.180319	1.58527	0.254197	0.113681	1.77558	0.534885	0.239208	1.34192	0.16492	0.0737545	1.4457	0.565763	0.326643	1.08687	0.171972	0.0769081	1.62024
1128	0.87	0.36	0.15	0.499218	0.180736	0.0737852	0.351259	0.699621	0.31288	0.749815	0.568405	0.189468	0.303482	0.561691	0.280845	0.405377	0.756565	0.285955	0.385781	0.339529	0.151842	0.347105	0.103463	0.0462702	0.708989	0.494247	0.174743	0.634812	0.313277	0.140102	0.790158	0.484383	0.18308	1.56572	0.250835	0.112177	1.73644	0.554299	0.24789	1.32697	0.154531	0.0691082	1.45891	0.585848	0.338239	1.10333	0.166776	0.0745847	1.60658
1136	0.89	0.4	0.16	0.491499	0.183526	0.0749243	0.344306	0.698428	0.312347	0.764534	0.561137	0.187046	0.307259	0.561917	0.280958	0.410728	0.752827	0.284542	0.380967	0.337023	0.150721	0.353169	0.104323	0.0466548	0.665005	0.431208	0.152455	0.645539	0.320359	0.143269	0.787771	0.501989	0.189734	1.56867	0.26697	0.119393	1.72519	0.54804	0.245091	1.35838	0.164916	0.0737528	1.43793	0.584614	0.337527	1.09244	0.199389	0.0891694	1.56925
1144	0.87	0.39	0.16	0.511642	0.217681	0.0888681	0.340751	0.696418	0.311448	0.741375	0.558139	0.186046	0.274264	0.550463	0.275231	0.406206	0.754573	0.285202	0.377209	0.349124	0.156133	0.335061	0.0952172	0.0425824	0.675005	0.456968	0.161563	0.658794	0.295128	0.131985	0.784434	0.498022	0.188235	1.55642	0.274816	0.122901	1.74787	0.575727	0.257473	1.33909	0.122964	0.054991	1.41989	0.567376	0.327575	1.10039	0.197725	0.0884255	1.55763
1152	0.89	0.39	0.16	0.48325	0.193676	0.0790681	0.335157	0.694342	0.310519	0.72976	0.549348	0.183116	0.283167	0.558168	0.279084	0.416454	0.752177	0.284296	0.373565	0.348607	0.155902	0.32678	0.106221	0.0475035	0.684248	0.477984	0.168993	0.658561	0.327544	0.146482	0.78776	0.48583	0.183627	1.5136	0.270002	0.120748	1.71832	0.550408	0.24615	1.33351	0.14322	0.0640501	1.40215	0.556713	0.321418	1.07328	0.181418	0.0811325	1.58144
[truncated: 17 more columns]

## Sheet: SynE_1
	SynE1
time	Ratio1	Ratio2	Ratio3	Ratio 4	Ratio 5	Ratio 6	Average	StD	SE
0	1.2	1	1.3	0.6	0.8	0.625	0.920833	0.294286	0.120142
8	1.2	1	1.3	0.6	0.8	0.625	0.920833	0.294286	0.120142
16	0.6	1.2	1	1.2	1.33333	0.625	0.993056	0.313511	0.12799
24	2.5	1	1.07692	1.2	1.2	1.2	1.36282	0.56322	0.229934
32	1	0.833333	1.63636	1	1	1.6	1.17828	0.346995	0.14166
40	0.5	1	1.71429	0.625	0.75	0.6	0.864881	0.450286	0.183828
48	1	1.2	1.16667	1	1.6	1	1.16111	0.233254	0.0952255
56	0.4	0.75	1.8125	1.66667	1.6	1.66667	1.31597	0.588645	0.240313
64	0.6	1	1.10345	0.5	2	1	1.03391	0.531752	0.217087
72	1	1.6	1.34615	0.5	1.2	0.833333	1.07991	0.389688	0.159089
80	1.2	1	1.43333	1	1	0.545455	1.0298	0.292937	0.119591
88	0.6	1	1.25	0.833333	1	0.615385	0.88312	0.251492	0.102671
96	1.66667	1.66667	1.2	0.5	1.2	0.428571	1.11032	0.54266	0.22154
104	1.66667	1	1.55	0.5	2	0.333333	1.175	0.671958	0.274326
112	1	1	1.39583	1	1	0.526316	0.987025	0.275699	0.112554
120	1.66667	1	1.38889	2	1	0.52381	1.26323	0.530416	0.216541
128	1	1	1.18644	1	0.5	0.40625	0.848782	0.316259	0.129112
136	1.2	0.928571	1.16667	0.5	1.2	0.466667	0.910317	0.346141	0.141311
144	1.2	0.785714	1.42424	0.6	0.6	0.4	0.834993	0.39561	0.161507
152	1	0.8125	1.19512	2.5	0.6	0.395833	1.08391	0.749133	0.305832
160	1.66667	0.777778	1.1	1.2	1.2	0.568627	1.08551	0.381061	0.155567
168	0.6	0.875	1.08163	1	1	0.472222	0.838142	0.246435	0.100607
176	1	0.590909	1.14679	2	2.5	0.527778	1.29425	0.792769	0.323647
184	2	0.692308	1.07339	1	1	0.431818	1.03292	0.532239	0.217285
192	2	0.75	1.18261	1.66667	2	0.415842	1.33585	0.66404	0.271093
200	1	0.777778	1.112	0.6	1.66667	0.486239	0.940447	0.42639	0.174073
208	0.625	0.730769	1.17188	1	1	0.459016	0.83111	0.269878	0.110177
216	1.33333	0.5625	1.14894	0.833333	1	0.460432	0.889756	0.337843	0.137924
224	0.75	0.552632	1.15942	0.75	1	0.483221	0.782546	0.258416	0.105498
232	1	0.525	1.25503	1.6	1.2	0.496815	1.01281	0.434253	0.177283
240	1.3	0.65	1.18354	0.8	1.2	0.481928	0.935912	0.337622	0.137834
248	1.375	0.565217	1.2	0.6	1.33333	0.466292	0.923307	0.421978	0.172272
256	1	0.431373	1.27586	1	1	0.48913	0.866061	0.332502	0.135743
264	1.27273	0.440678	1.33333	1	0.75	0.505263	0.883667	0.38063	0.155392
272	1.07692	0.448276	1.26042	0.8	0.833333	0.507692	0.821107	0.315043	0.128616
280	1	0.409091	1.14486	0.909091	1.33333	0.533333	0.888285	0.355649	0.145193
288	1.125	0.40625	1.35211	0.571429	0.6	0.480176	0.755828	0.386864	0.157936
296	0.947368	0.432432	1.26106	0.846154	0.727273	0.585586	0.799979	0.29079	0.118715
304	1	0.415584	1.34894	0.714286	1	0.610329	0.848189	0.334214	0.136442
312	0.954545	0.385542	1.29297	0.722222	0.769231	0.578723	0.783872	0.314031	0.128203
320	1	0.4	1.31439	0.590909	0.714286	0.60262	0.770368	0.331469	0.135322
328	0.962963	0.420455	1.37818	0.818182	0.6875	0.596	0.810547	0.334318	0.136485
336	1	0.406593	1.39298	0.583333	0.785714	0.563218	0.78864	0.360232	0.147064
344	1	0.415842	1.42953	0.541667	0.590909	0.593625	0.761929	0.381637	0.155803
352	1.1875	0.375	1.3817	0.692308	1	0.578947	0.869243	0.38493	0.157147
360	0.8	0.357143	1.37006	0.633333	0.592593	0.543796	0.716153	0.350811	0.143218
368	0.978261	0.325203	1.41525	0.617647	0.9	0.594595	0.80516	0.379745	0.15503
376	0.955556	0.368	1.31496	0.488372	0.75	0.562963	0.739975	0.349338	0.142617
384	0.892857	0.328244	1.34243	0.533333	0.896552	0.566787	0.760034	0.360734	0.147269
392	0.885246	0.295775	1.31481	0.627907	0.725	0.575758	0.737417	0.343095	0.140068
400	0.931034	0.273973	1.34361	0.695652	0.744186	0.606618	0.765846	0.356031	0.145349
408	0.818182	0.324675	1.29918	0.630435	0.770833	0.57931	0.737103	0.325581	0.132918
416	0.855072	0.260606	1.30522	0.777778	0.826087	0.570064	0.765805	0.345328	0.140979
424	0.775	0.348387	1.32015	0.648148	0.901961	0.556314	0.758327	0.333932	0.136327
432	0.882353	0.309942	1.27869	0.796296	0.71875	0.609272	0.765883	0.320028	0.130651
440	0.851064	0.314607	1.21943	0.704918	0.80303	0.594684	0.747956	0.299696	0.12235
448	0.826923	0.33908	1.18035	0.746269	0.72	0.58805	0.733446	0.27766	0.113354
456	0.846154	0.315217	1.24679	0.78125	0.767442	0.553459	0.75172	0.311441	0.127145
464	0.878505	0.338462	1.19369	0.648649	0.914634	0.597484	0.761904	0.297499	0.121454
472	0.837607	0.309645	1.21366	0.794872	0.816327	0.542683	0.752466	0.305263	0.124623
480	0.84127	0.338384	1.22478	0.786667	0.833333	0.547619	0.762009	0.300519	0.122687
488	0.838235	0.369231	1.19448	0.743902	0.720339	0.522659	0.731475	0.283153	0.115597
496	0.726667	0.369458	1.19226	0.875	0.764228	0.474286	0.733649	0.293663	0.119887
504	0.824242	0.330357	1.20051	0.742574	0.753623	0.504298	0.725935	0.297166	0.121317
512	0.852761	0.34375	1.16709	0.821782	0.891304	0.495775	0.762077	0.296121	0.120891
520	0.782609	0.330357	1.20418	0.803922	0.806452	0.461942	0.731577	0.306751	0.12523
528	0.770053	0.359813	1.17912	0.775	0.77095	0.490411	0.724225	0.283287	0.115651
536	0.777228	0.336245	1.11797	0.885965	0.727723	0.507003	0.725356	0.276306	0.112801
544	0.768519	0.33913	1.13873	0.8125	0.751174	0.525	0.72251	0.272129	0.111096
552	0.776256	0.313008	1.17462	0.813433	0.707424	0.481081	0.71097	0.296974	0.121239
560	0.8	0.342975	1.13883	0.904762	0.75102	0.5	0.739598	0.284662	0.116213
568	0.768293	0.382353	1.16822	0.810127	0.764479	0.497268	0.731791	0.27427	0.11197
576	0.699248	0.324219	1.13333	0.877419	0.787879	0.553073	0.729195	0.277368	0.113235
584	0.801527	0.361345	1.1544	1	0.830325	0.525424	0.778837	0.293819	0.119951
592	0.797753	0.398374	1.14257	0.921212	0.794702	0.531429	0.764339	0.267537	0.109222
600	0.780069	0.375	1.14129	0.885057	0.805732	0.521008	0.75136	0.271445	0.110817
608	0.713355	0.378378	1.13861	0.860215	0.776163	0.498559	0.727547	0.269628	0.110075
616	0.758514	0.394422	1.15238	0.878173	0.785124	0.568862	0.756246	0.260253	0.106248
624	0.727554	0.444898	1.18515	0.828571	0.769634	0.584795	0.756767	0.251604	0.102717
632	0.718475	0.46063	1.23374	0.87156	0.706573	0.57764	0.761436	0.269933	0.1102
640	0.726761	0.409449	1.21074	0.806306	0.693208	0.551622	0.733014	0.273062	0.111477
648	0.788732	0.466403	1.17028	0.798122	0.72028	0.560472	0.750714	0.243998	0.0996119
656	0.744063	0.459854	1.125	0.748936	0.681818	0.611801	0.728579	0.221739	0.0905245
664	0.740838	0.418182	1.14573	0.771429	0.691824	0.595541	0.727258	0.241408	0.0985546
672	0.716749	0.441948	1.11953	0.818898	0.781585	0.569659	0.741394	0.23254	0.094934
680	0.759305	0.42446	1.15789	0.860558	0.727092	0.590625	0.753322	0.249208	0.101739
688	0.746959	0.468401	1.13265	0.87747	0.759766	0.539877	0.754188	0.239216	0.0976594
696	0.73516	0.481618	1.14522	0.890909	0.785567	0.538462	0.762823	0.242211	0.0988823
704	0.71179	0.418182	1.11518	0.874101	0.758945	0.503049	0.730208	0.252602	0.103124
712	0.721277	0.469965	1.12305	0.856061	0.810445	0.528428	0.751538	0.237653	0.0970212
720	0.680723	0.392491	1.0952	0.875862	0.826004	0.542484	0.73546	0.251072	0.1025
728	0.693548	0.468165	1.04971	0.862543	0.859232	0.581633	0.752471	0.212297	0.0866698
736	0.743137	0.476364	1.08305	0.875862	0.886654	0.55102	0.769349	0.227029	0.0926842
744	0.739464	0.448905	1.09933	0.883959	0.917117	0.560137	0.774819	0.241258	0.0984932
752	0.750958	0.451264	1.08369	0.858553	0.932971	0.608844	0.781046	0.228034	0.0930944
760	0.71298	0.437037	1.06548	0.890728	0.946984	0.622302	0.779251	0.231785	0.0946258
768	0.712747	0.438596	1.04678	0.901024	0.968421	0.670213	0.789631	0.225344	0.0919962
776	0.738516	0.425993	1.06867	0.889632	0.920204	0.577703	0.770119	0.23765	0.0970201
784	0.743816	0.459559	1.08392	0.944828	0.949914	0.589655	0.795281	0.239677	0.0978478
792	0.716172	0.421429	1.10227	0.862179	0.940199	0.615108	0.776227	0.243322	0.0993359
800	0.729373	0.438662	1.08522	0.957655	0.978224	0.64539	0.805754	0.243814	0.0995368
808	0.661538	0.468165	1.06701	0.939683	0.96633	0.648438	0.79186	0.23252	0.0949261
816	0.690402	0.427509	1.07686	0.883436	0.947107	0.543796	0.761518	0.250107	0.102106
824	0.703533	0.436364	1.05712	0.96129	0.977087	0.62	0.792565	0.243758	0.0995138
832	0.670058	0.431818	1.06632	0.863636	1.05116	0.62069	0.783946	0.253417	0.103457
840	0.710366	0.423792	1.04399	0.949527	1.04392	0.565056	0.789442	0.262863	0.107313
848	0.710294	0.4	1.12097	0.94375	0.966184	0.612903	0.792351	0.266085	0.108629
856	0.67701	0.382143	1.07792	0.926154	1.08586	0.563218	0.785384	0.289615	0.118235
864	0.713459	0.372263	1.08927	1.01923	1.07107	0.633065	0.816394	0.290491	0.118592
872	0.707386	0.4	1.12119	1.03618	1.04221	0.587755	0.815787	0.293168	0.119685
880	0.713499	0.413534	1.09421	0.964516	1.00785	0.553785	0.791232	0.273432	0.111628
888	0.722527	0.394531	1.11644	0.972393	1.08013	0.602564	0.814765	0.288586	0.117815
896	0.710598	0.391473	1.08169	0.993691	1.08044	0.57265	0.80509	0.290493	0.118593
904	0.73207	0.389313	1.14973	0.918919	1.07442	0.568376	0.805472	0.296145	0.120901
912	0.729412	0.377863	1.06175	1.07571	1.06357	0.54185	0.808358	0.304434	0.124285
920	0.763052	0.342105	1.05366	1.025	1.05319	0.630137	0.811191	0.289209	0.118069
928	0.714469	0.345725	1.06452	1.06875	1.11218	0.598174	0.817302	0.313774	0.128098
936	0.728346	0.33829	1.07092	1.02402	1.09262	0.646154	0.816726	0.299838	0.122408
944	0.77351	0.344	1.07692	1.04242	1.06854	0.64	0.824232	0.296068	0.120869
952	0.768435	0.310469	1.13012	1.01212	1.11003	0.650794	0.830328	0.318582	0.130061
960	0.746819	0.335938	1.11368	1.0028	1.1256	0.608911	0.822292	0.315359	0.128745
968	0.744898	0.357724	1.08945	1.01719	1.17355	0.703911	0.847787	0.304851	0.124455
976	0.71358	0.338645	1.07928	0.962428	1.15296	0.642857	0.814958	0.30745	0.125516
984	0.720099	0.324219	1.1271	1.0503	1.1615	0.632184	0.8359	0.332719	0.135832
992	0.725514	0.310606	1.10521	0.98324	1.20707	0.69697	0.838102	0.32845	0.134089
1000	0.745742	0.347328	1.06066	1.03779	1.18812	0.721519	0.850193	0.307904	0.125701
1008	0.753641	0.356061	1.08889	0.997143	1.20881	0.678082	0.847104	0.313123	0.127832
1016	0.754342	0.34375	1.11714	1.03922	1.24917	0.743056	0.874446	0.328571	0.134139
1024	0.76801	0.362903	1.05545	1.10651	1.22772	0.6125	0.855516	0.331931	0.13551
1032	0.786683	0.339921	1.07076	1.04678	1.31588	0.716312	0.879391	0.340994	0.13921
1040	0.770833	0.353909	1.08529	0.977961	1.31763	0.746575	0.875365	0.331547	0.135354
1048	0.779537	0.374468	1.11715	0.964674	1.35614	0.865079	0.909508	0.331896	0.135496
1056	0.785629	0.350427	1.09555	0.972826	1.29094	0.65942	0.859132	0.334468	0.136546
1064	0.772277	0.345992	1.05154	1.01366	1.35714	0.8125	0.892185	0.339232	0.138491
1072	0.752404	0.353982	1.08807	1.05352	1.28774	0.830508	0.894371	0.326755	0.133397
1080	0.750873	0.361702	1.06988	1.08169	1.28242	0.777778	0.887389	0.326833	0.133429
1088	0.763789	0.326693	1.03131	1.11696	1.27194	0.825	0.889282	0.333114	0.135993
1096	0.772455	0.343612	1.10681	1.10355	1.30466	0.717557	0.89144	0.348319	0.142201
1104	0.750575	0.348416	1.06851	1.08	1.36571	0.726562	0.889962	0.356015	0.145342
1112	0.749431	0.320513	1.06411	1.14154	1.26335	0.744	0.88049	0.345781	0.141165
1120	0.722222	0.339207	1.0689	1.21739	1.36981	0.714286	0.905303	0.382205	0.156034
1128	0.732739	0.344037	1.06654	1.16616	1.35768	0.625	0.882026	0.379159	0.154791
1136	0.734554	0.312217	1.05273	1.08092	1.32432	0.715447	0.870033	0.357112	0.14579
1144	0.734007	0.293617	1.06848	1.09677	1.43117	0.688	0.885342	0.397029	0.162086
1152	0.754005	0.330275	1.03202	1.07558	1.43373	0.601562	0.871197	0.390671	0.159491
1160	0.742724	0.364532	1.02482	1.15408	1.43673	0.639344	0.893705	0.386622	0.157838
1168	0.750577	0.356481	1.0643	1.07225	1.4625	0.641026	0.89119	0.389208	0.158893
1176	0.714943	0.330275	1.09023	1.02065	1.4277	0.64486	0.871442	0.386845	0.157929
1184	0.724099	0.330275	1.07366	1.16107	1.55482	0.632479	0.912736	0.436632	0.178254
1192	0.757192	0.341232	1.07077	1.13354	1.49561	0.631579	0.904988	0.410604	0.167628
1200	0.738883	0.3	1.06797	1.13548	1.4501	0.813725	0.917694	0.394412	0.161018
1208	0.765389	0.305556	1.08651	1.12739	1.56979	0.72549	0.930022	0.431659	0.176224
1216	0.766864	0.292237	1.05461	1.14145	1.5207	0.64486	0.903453	0.428857	0.17508
1224	0.766864	0.312217	1.10368	1.1495	1.47939	0.72549	0.922857	0.407422	0.166329
1232	0.750567	0.296296	1.06912	1.20702	1.58652	0.816327	0.954308	0.440514	0.179839
1240	0.747405	0.325792	1.0896	1.21986	1.637	0.757576	0.962871	0.454092	0.185382
1248	0.798329	0.297297	1.09923	1.2554	1.52915	0.681319	0.943453	0.440887	0.179991
1256	0.803419	0.299145	1.08065	1.1614	1.54333	0.653061	0.9235	0.434247	0.177281
1264	0.745645	0.324324	1.14018	1.11579	1.55504	0.712766	0.93229	0.428334	0.174867
1272	0.786557	0.443439	1.09074	1.11552	1.58907	0.776471	0.966967	0.391746	0.159929
1280	0.762731	0.347418	1.08835	1.1963	1.64736	0.632653	0.9458	0.461494	0.188404
1288	0.780167	0.317536	1.05603	1.17143	1.5537	0.776471	0.942555	0.420324	0.171596
1296	0.769231	0.38835	1.10608	1.17143	1.53511	0.725275	0.949245	0.403576	0.164759
1304	0.782249	0.360976	1.08863	1.15809	1.53865	0.788235	0.952804	0.402551	0.164341
1312	0.779641	0.339806	1.07774	1.14286	1.5597	0.658537	0.926379	0.426194	0.173993
1320	0.776583	0.276018	1.05844	1.2197	1.64031	0.756098	0.954523	0.465364	0.189984
1328	0.782767	0.312195	1.09231	1.13755	1.48086	0.627907	0.905597	0.415672	0.169697
1336	0.801683	0.298077	1.04459	1.16296	1.46462	0.658537	0.905079	0.40963	0.167231
1344	0.777778	0.317308	1.06022	1.12635	1.56049	0.752941	0.932515	0.420216	0.171553
1352	0.81071	0.336538	1.05192	1.17176	1.50255	0.682927	0.926067	0.407064	0.166183
1360	0.796569	0.2891	1.0458	1.20588	1.35253	0.794872	0.914126	0.37772	0.154204
1368	0.801536	0.305419	1.03536	1.17829	1.3747	0.74359	0.906484	0.376443	0.153682
1376	0.820413	0.304762	1.06823	1.1374	1.50255	0.797297	0.938442	0.402505	0.164322
1384	0.833982	0.284264	1.03211	1.18548	1.42963	0.777778	0.923874	0.393565	0.160672
1392	0.803618	0.403846	1.0253	1.01115	1.39614	0.782051	0.903685	0.329695	0.134598
1400	0.830749	0.392157	1.01876	1.17886	1.39756	0.811594	0.938281	0.346744	0.141558
1408	0.78545	0.392523	1.04356	1.12205	1.45771	0.648649	0.908324	0.377987	0.154313
1416	0.81491	0.358974	1.04272	1.204	1.37713	0.68	0.912955	0.370885	0.151413
1424	0.836173	0.375	1.05395	1.04869	1.31616	0.855072	0.914174	0.316073	0.129036
1432	0.811765	0.508475	1.06232	1.06061	1.35366	0.746269	0.923848	0.296394	0.121002
1440	0.842726	0.439394	1.07498	1.06202	1.39506	0.708333	0.920418	0.332152	0.1356
1448	0.75353	0.517241	1.05167	1.10236	1.34243	0.8	0.927873	0.294278	0.120138
1456	0.798479	0.517857	1.09785	1.13793	1.47135	0.716418	0.956648	0.34438	0.140593
1464	0.817232	0.555556	1.06492	1.09465	1.32692	0.73913	0.933069	0.280058	0.114333
1472	0.810026	0.54717	1.11033	1.16942	1.375	0.791045	0.967166	0.303262	0.123806
1480	0.846785	0.576271	1.06614	1.1125	1.28395	0.657143	0.923798	0.276908	0.113047
1488	0.816712	0.54	1.04199	1.14583	1.22927	0.636364	0.901695	0.281083	0.114752
1496	0.789894	0.566038	1.08071	1.10887	1.19704	0.78125	0.920634	0.244834	0.0999532
1504	0.82345	0.5625	1.126	1.09756	1.16422	0.71875	0.915413	0.249443	0.101835
1512	0.795756	0.54717	1.06136	1.09052	1.23214	0.666667	0.898936	0.269238	0.109916
1520	0.826087	0.54	1.07558	1.07563	1.2602	0.754098	0.921934	0.262635	0.10722
1528	0.782493	0.537037	1.11881	1.16034	1.14493	0.767857	0.918577	0.259455	0.105922
1536	0.753197	0.571429	1.09393	1.15612	1.22606	0.87931	0.946675	0.255496	0.104306
1544	0.782377	0.588235	1.08515	1.0898	1.21466	0.754098	0.919052	0.244726	0.0999091
1552	0.789757	0.644444	1.0683	1.0449	1.29223	0.688525	0.921358	0.254011	0.103699
1560	0.752972	0.586957	1.07298	1.07819	1.2126	0.892857	0.932759	0.233502	0.0953269
1568	0.771696	0.565217	1.10285	1.096	1.1875	0.596774	0.886673	0.276276	0.112789
1576	0.810512	0.566038	1.05848	1.14113	1.20725	0.754717	0.923021	0.25105	0.102491
1584	0.784076	0.541667	1.136	0.981061	1.31117	0.477612	0.871931	0.330712	0.135013
1592	0.772237	0.52	1.10239	1.152	1.18878	0.655738	0.898523	0.285737	0.116652
1600	0.783448	0.586957	1.03914	1.10569	1.27446	0.678571	0.911377	0.268969	0.109806
1608	0.821478	0.627907	1.06102	1.0757	1.25	0.754717	0.931804	0.234323	0.095662
1616	0.797333	0.666667	1.08577	1.15126	1.24866	0.819672	0.961561	0.231477	0.0945
1624	0.786198	0.470588	1.11368	1.18908	1.31944	0.704918	0.930651	0.327085	0.133532
1632	0.753351	0.627907	1.13872	1.16667	1.31373	0.882353	0.980454	0.266939	0.108978
1640	0.782138	0.708333	1.08648	1.10213	1.2345	0.76	0.945597	0.221484	0.0904203
1648	0.779778	0.625	1.12676	1.064	1.32277	0.84	0.959718	0.256643	0.104774
1656	0.795393	0.76087	1.12295	1.10924	1.21429	0.75	0.95879	0.211815	0.086473
1664	0.782192	0.666667	1.11475	1.15226	1.20109	0.76	0.94616	0.234754	0.0958381
1672	0.770861	0.6	1.08458	1.12658	1.21123	0.754717	0.924661	0.247551	0.101062
1680	0.773973	0.630435	1.08172	1.16733	1.22067	0.76087	0.939166	0.247394	0.100998
1688	0.757162	0.586957	1.07264	1.23144	1.30398	0.716981	0.944859	0.297548	0.121474
1696	0.754339	0.761905	1.04429	1.17241	1.32277	0.770833	0.971091	0.245116	0.100068
1704	0.736842	0.630435	1.08392	1.22523	1.29014	0.823529	0.965016	0.27261	0.111292
1712	0.728011	0.509804	1.03539	1.22831	1.30857	0.641509	0.908599	0.329015	0.13432
1720	0.749315	0.761905	1.07545	1.2963	1.44611	0.76	1.01485	0.306041	0.124941
1728	0.748977	0.755556	1.07143	1.25118	1.39944	0.716981	0.990595	0.293286	0.119734
1736	0.738063	0.75	1.08756	1.21622	1.48256	0.73913	1.00225	0.311901	0.127333
1744	0.747222	0.690476	1.0633	1.27317	1.56395	0.777778	1.01932	0.347424	0.141835
1752	0.743375	0.604167	1.06139	1.29808	1.55491	0.791667	1.00893	0.364969	0.148998
1760	0.776848	0.783784	1.08485	1.28095	1.56647	0.566038	1.00982	0.371838	0.151802
1768	0.752448	0.630435	1.09229	1.28934	1.47486	0.64	0.979896	0.358542	0.146374
1776	0.765205	0.763158	1.08333	1.28866	1.5858	0.666667	1.02547	0.361074	0.147408
1784	0.793447	0.763158	1.05556	1.185	1.68125	0.822222	1.05011	0.351202	0.143377
1792	0.744444	0.72973	1.07715	1.17949	1.50423	0.76087	0.999318	0.312393	0.127534
1800	0.722222	0.511628	1.05675	1.22843	1.59012	0.73913	0.974712	0.395859	0.161609
1808	0.738162	0.627907	1.064	1.27072	1.6997	0.73913	1.02327	0.40958	0.167211
1816	0.729462	0.710526	1.02714	1.28342	1.54648	0.68	0.996171	0.357492	0.145945
1824	0.755365	0.488889	1.02679	1.35673	1.67665	0.777778	1.0137	0.437072	0.178434
1832	0.716714	0.710526	1.02877	1.12155	1.62539	0.68	0.980491	0.366298	0.149541
1840	0.709677	0.571429	1.02854	1.1123	1.55848	0.666667	0.941182	0.369768	0.150957
1848	0.717241	0.604651	1.09072	1.3865	1.68437	0.54717	1.00511	0.461982	0.188603
1856	0.698499	0.604651	1.08283	1.22353	1.46499	0.711111	0.964269	0.345265	0.140954
1864	0.706371	0.488372	1.07906	1.31548	1.48045	0.76087	0.971765	0.383923	0.156736
1872	0.654667	0.642857	1.05157	1.2716	1.49708	0.711111	0.971481	0.360249	0.147071
1880	0.64486	0.684211	1.07825	1.45333	1.48485	0.68	1.00425	0.393663	0.160712
1888	0.692935	0.619048	1.09119	1.39355	1.2973	0.592593	0.947769	0.357941	0.146129
1896	0.738506	0.577778	1.05389	1.37419	1.30854	0.586207	0.939853	0.356172	0.145406
1904	0.682451	0.648649	1.11535	1.32886	1.35068	0.509434	0.939237	0.370734	0.151352
1912	0.67313	0.577778	1.04931	1.21519	1.26171	0.64	0.902853	0.308324	0.125873
1920	0.717913	0.475	1.07914	1.28289	1.25272	0.551724	0.893231	0.357186	0.145821
1928	0.682584	0.511628	1.04863	1.26	1.34746	0.666667	0.919495	0.347038	0.141678
1936	0.707174	0.55814	1.08004	1.3169	1.32	0.517857	0.916685	0.369062	0.150669
1944	0.657343	0.619048	1.09276	1.48855	1.17054	0.571429	0.933279	0.373061	0.152302
1952	0.680556	0.466667	1.0506	1.47015	1.25706	0.457627	0.897109	0.425868	0.17386
1960	0.694484	0.5	1.06832	1.41985	1.14213	0.537037	0.893637	0.371736	0.151761
1968	0.672245	0.488372	1.10402	1.496	1.09973	0.7	0.926727	0.372493	0.15207
1976	0.61705	0.578947	1.03232	1.47619	1.17819	0.40678	0.88158	0.412616	0.16845
1984	0.646658	0.702703	1.07906	1.52991	1.22222	0.537037	0.952932	0.387484	0.15819
1992	0.620968	0.594595	1.02412	1.488	1.13613	0.388889	0.87545	0.411255	0.167894
2000	0.651226	0.594595	1.10377	1.54688	1.09487	0.5	0.915224	0.402918	0.164491

## Sheet: SynE_2
	SynE2
time	ratio1	ratio2	ratio3	ratio4	ratio5	ratio6	Average	StD	SE
0
8	1	1	1.2	0.833333	1.2	1.33333	1.09444	0.181863	0.0742452
16	1.2	1	0.5	1.6	1	1	1.05	0.356371	0.145488
24	2.2	0.833333	0.75	2	0.833333	0.833333	1.24167	0.668643	0.272972
32	2	1.33333	0.769231	0.8	0.909091	1.2	1.16861	0.4652	0.189917
40	1	0.846154	0.818182	1	1	1.2	0.977389	0.136864	0.0558746
48	1	1	0.8125	1.14286	0.931034	1.33333	1.03662	0.180768	0.0737982
56	0.625	0.666667	0.777778	1.10526	1.09259	1	0.877883	0.21508	0.0878062
64	0.75	0.6	0.707317	1.24074	0.913978	1.33333	0.924228	0.300061	0.122499
72	0.571429	0.694444	0.634328	1.13861	0.8875	1	0.821053	0.223826	0.0913766
80	0.615385	0.605263	0.558974	1.11392	0.976378	0.6	0.744987	0.237317	0.0968844
88	0.37037	0.754601	0.603053	1.12602	0.930769	2.66667	1.07525	0.822034	0.335594
96	0.210526	0.79638	0.581267	1.02332	0.911458	0.625	0.691325	0.288926	0.117954
104	0.28	0.760518	0.582485	1.02588	0.92375	1	0.762105	0.288787	0.117897
112	0.287879	0.795337	0.64476	1.01071	0.9122	0.833333	0.74737	0.256073	0.104542
120	0.263736	0.793249	0.652361	0.959693	0.868495	0.625	0.693756	0.245973	0.100418
128	0.316667	0.737288	0.677852	0.986781	0.842842	1	0.760238	0.252864	0.103231
136	0.35461	0.694678	0.693452	0.985393	0.795754	0.8	0.720648	0.208531	0.0851323
144	0.363095	0.677458	0.742017	0.947596	0.809437	0.615385	0.692498	0.19793	0.0808044
152	0.419355	0.69527	0.74539	0.935377	0.81807	1	0.76891	0.205765	0.0840031
160	0.469194	0.704523	0.764628	0.900272	0.80838	0.928571	0.762595	0.166169	0.067838
168	0.504202	0.720314	0.804952	0.853644	0.833415	0.666667	0.730532	0.131673	0.0537552
176	0.530909	0.725777	0.810911	0.812642	0.791173	0.619048	0.715077	0.116403	0.0475211
184	0.537267	0.765101	0.812738	0.786474	0.786918	0.583333	0.711972	0.119343	0.0487215
192	0.549296	0.761553	0.837557	0.776573	0.774372	0.518519	0.702978	0.13394	0.0546807
200	0.558673	0.811016	0.855332	0.766557	0.761633	0.6	0.725535	0.118947	0.0485599
208	0.515909	0.795136	0.841282	0.752734	0.755842	0.567568	0.704745	0.131304	0.0536045
216	0.587983	0.858268	0.911515	0.739154	0.742165	0.55814	0.732871	0.140917	0.057529
224	0.542406	0.821535	0.920927	0.721681	0.735724	0.482143	0.704069	0.165846	0.0677062
232	0.605825	0.845603	0.927273	0.713952	0.765183	0.530303	0.731357	0.147691	0.0602946
240	0.588448	0.822105	0.92954	0.694024	0.755166	0.507463	0.716124	0.154034	0.062884
248	0.621053	0.821121	0.970953	0.684311	0.774303	0.529412	0.733525	0.156488	0.0638859
256	0.616529	0.870203	0.96779	0.680325	0.754741	0.488636	0.729704	0.173443	0.0708078
264	0.63754	0.839013	0.935103	0.67583	0.755684	0.529412	0.728764	0.145822	0.0595316
272	0.625199	0.938776	0.979615	0.676442	0.769078	0.622642	0.768625	0.157384	0.0642516
280	0.705128	0.901704	1.01159	0.64705	0.754275	0.518797	0.756423	0.177358	0.0724062
288	0.711599	0.903683	1.01945	0.647523	0.763184	0.496774	0.757035	0.185578	0.0757621
296	0.687316	0.966276	1.05849	0.66584	0.761315	0.509554	0.774798	0.203571	0.0831074
304	0.688312	0.938556	1.05574	0.657991	0.774801	0.492063	0.76791	0.203235	0.0829702
312	0.634278	0.959375	1.04325	0.649924	0.766801	0.536946	0.765095	0.198769	0.0811472
320	0.622667	0.956938	1.10987	0.664632	0.761704	0.575342	0.781859	0.209945	0.0857096
328	0.635501	0.877489	1.07816	0.67039	0.77307	0.531915	0.761088	0.19532	0.0797389
336	0.641873	0.834109	1.05505	0.68181	0.777086	0.507752	0.749613	0.187557	0.0765697
344	0.643454	0.785498	1.11844	0.68541	0.781296	0.493243	0.751224	0.209488	0.085523
352	0.673882	0.832808	1.13232	0.696763	0.768184	0.516129	0.770014	0.207015	0.0845137
360	0.669516	0.819572	1.09658	0.697462	0.777477	0.517045	0.762941	0.194016	0.0792067
368	0.738938	0.814024	1.13172	0.69275	0.778789	0.516304	0.778755	0.201838	0.0824
376	0.725071	0.815457	1.14628	0.682496	0.808808	0.484262	0.777063	0.21734	0.0887288
384	0.688859	0.807018	1.15875	0.697552	0.79077	0.504292	0.774539	0.216903	0.0885502
392	0.672603	0.776276	1.15687	0.687179	0.816248	0.520747	0.771654	0.214618	0.0876175
400	0.696275	0.759644	1.13691	0.727945	0.836954	0.49531	0.775506	0.210566	0.0859633
408	0.669014	0.741507	1.14624	0.714904	0.83558	0.508929	0.769362	0.213569	0.0871894
416	0.661473	0.77997	1.11535	0.709568	0.827654	0.489362	0.763895	0.208159	0.0849807
424	0.647989	0.749254	1.18257	0.744789	0.834041	0.507937	0.777762	0.227412	0.0928404
432	0.652493	0.725926	1.19779	0.749361	0.845442	0.481315	0.775388	0.240015	0.0979859
440	0.644478	0.774481	1.19767	0.776468	0.857505	0.491501	0.790351	0.237258	0.0968601
448	0.682099	0.710602	1.23216	0.757185	0.84548	0.502639	0.788361	0.245019	0.100028
456	0.726248	0.749254	1.24443	0.760681	0.840384	0.514066	0.805844	0.240941	0.0983639
464	0.682171	0.689373	1.21009	0.780577	0.8738	0.501182	0.789533	0.240315	0.0981084
472	0.699844	0.669456	1.2344	0.769983	0.870005	0.493348	0.789507	0.25098	0.102462
480	0.734528	0.659123	1.29064	0.803364	0.902107	0.477487	0.811208	0.275158	0.112333
488	0.771875	0.665706	1.25966	0.780786	0.922	0.429524	0.804925	0.276576	0.112912
496	0.78754	0.627645	1.34076	0.758964	0.906667	0.43907	0.810108	0.30496	0.124499
504	0.762951	0.660688	1.33288	0.808248	0.909834	0.459874	0.822413	0.293103	0.119659
512	0.752381	0.588563	1.29431	0.807634	0.925755	0.439189	0.801306	0.295758	0.120743
520	0.707812	0.588483	1.35315	0.810169	0.926615	0.445634	0.805311	0.316466	0.129197
528	0.678233	0.565771	1.38842	0.810658	0.941575	0.454041	0.80645	0.333323	0.136079
536	0.696203	0.533516	1.33586	0.838855	0.956624	0.457099	0.803026	0.320155	0.130703
544	0.691558	0.508678	1.38164	0.843914	0.955074	0.437367	0.803038	0.344195	0.140517
552	0.702265	0.501362	1.3639	0.844086	0.964162	0.43828	0.802343	0.339535	0.138615
560	0.658654	0.490934	1.37846	0.85365	0.921337	0.427632	0.788444	0.348015	0.142076
568	0.654378	0.482566	1.37333	0.857	0.947188	0.416237	0.78845	0.352723	0.143999
576	0.619259	0.453652	1.45008	0.836503	0.966826	0.43121	0.792922	0.384733	0.157066
584	0.623853	0.446429	1.41634	0.824983	0.963263	0.427196	0.783677	0.374319	0.152815
592	0.596677	0.444284	1.45067	0.845234	1.0083	0.452842	0.799668	0.389153	0.158871
600	0.602392	0.43892	1.48684	0.839073	0.962843	0.433294	0.793894	0.400868	0.163653
608	0.576471	0.441003	1.5203	0.842586	0.993359	0.433898	0.80127	0.41735	0.170382
616	0.589552	0.458457	1.54606	0.862527	0.976035	0.451705	0.814057	0.417749	0.170545
624	0.605144	0.438776	1.54647	0.872256	0.95747	0.464245	0.81406	0.41647	0.170023
632	0.597201	0.421203	1.62772	0.843144	1.00449	0.465614	0.826561	0.451882	0.18448
640	0.596875	0.424107	1.55431	0.847067	0.984388	0.440953	0.80795	0.428086	0.174765
648	0.61526	0.385507	1.56365	0.849804	0.974676	0.46444	0.80889	0.432254	0.176467
656	0.618421	0.389552	1.60291	0.857456	0.992183	0.441872	0.817067	0.450078	0.183744
664	0.597015	0.370478	1.5483	0.871028	0.962699	0.459417	0.80149	0.432007	0.176366
672	0.622867	0.352593	1.55556	0.868937	1.00924	0.46301	0.812034	0.439008	0.179224
680	0.580268	0.358232	1.52717	0.869335	0.967629	0.451341	0.79233	0.430428	0.175721
688	0.578275	0.360447	1.51217	0.858045	0.957816	0.454183	0.786823	0.423411	0.172857
696	0.579564	0.325	1.52737	0.871314	0.950399	0.441602	0.782542	0.437633	0.178663
704	0.529316	0.335433	1.49355	0.881988	0.882891	0.467742	0.765154	0.421144	0.171931
712	0.587629	0.368078	1.47685	0.818727	0.882523	0.465812	0.766603	0.400484	0.163497
720	0.53367	0.379585	1.47561	0.867427	0.911314	0.477207	0.774136	0.405277	0.165454
728	0.545608	0.334405	1.47676	0.818008	0.8618	0.4945	0.75518	0.40618	0.165822
736	0.575916	0.315961	1.43282	0.834046	0.857058	0.510774	0.754429	0.39002	0.159225
744	0.615527	0.301948	1.41737	0.83707	0.845993	0.508337	0.754375	0.384527	0.156982
752	0.590909	0.308426	1.37907	0.829582	0.812464	0.523047	0.740583	0.368033	0.150249
760	0.64695	0.27907	1.39619	0.822521	0.810304	0.532132	0.747861	0.375843	0.153437
768	0.615665	0.26873	1.30639	0.820681	0.733408	0.533661	0.713089	0.347313	0.14179
776	0.667954	0.290155	1.31762	0.811502	0.750146	0.532751	0.728355	0.34309	0.140066
784	0.650699	0.27911	1.36458	0.811212	0.742788	0.521425	0.728303	0.364014	0.148608
792	0.651822	0.272085	1.29648	0.797959	0.690096	0.508585	0.702838	0.342785	0.139942
800	0.644269	0.271429	1.27783	0.779305	0.68447	0.528428	0.697622	0.333648	0.136211
808	0.637081	0.235094	1.3167	0.790852	0.657546	0.529075	0.694392	0.357632	0.146003
816	0.616935	0.269663	1.25263	0.77269	0.652659	0.519777	0.680726	0.32719	0.133575
824	0.635789	0.269373	1.1754	0.7576	0.640748	0.526761	0.667612	0.298703	0.121945
832	0.650424	0.256604	1.19523	0.755734	0.61554	0.572984	0.674419	0.305534	0.124734
840	0.668172	0.268571	1.11808	0.73996	0.58392	0.559214	0.656319	0.277624	0.11334
848	0.726829	0.270115	1.05169	0.742534	0.566315	0.587416	0.657483	0.257183	0.104995
856	0.70892	0.246094	1.08021	0.731065	0.562758	0.611808	0.656809	0.270944	0.110613
864	0.699284	0.235849	1.08174	0.715067	0.560305	0.606695	0.649824	0.27368	0.111729
872	0.682578	0.269474	1.01358	0.71728	0.555825	0.616386	0.642521	0.241762	0.098699
880	0.669082	0.232653	1.0298	0.683927	0.51484	0.612695	0.623833	0.259035	0.10575
888	0.70398	0.229508	1.01336	0.697987	0.518428	0.646697	0.634994	0.256918	0.104886
896	0.697674	0.221344	0.96663	0.693946	0.511728	0.671751	0.627179	0.246849	0.100776
904	0.710594	0.223881	0.94508	0.678418	0.531803	0.644701	0.622413	0.237723	0.0970501
912	0.744565	0.220648	0.959397	0.675168	0.502118	0.635377	0.622879	0.247917	0.101212
920	0.703704	0.22428	0.928899	0.663797	0.484633	0.631379	0.606115	0.235896	0.0963041
928	0.661458	0.223108	0.899884	0.650559	0.489305	0.631783	0.592683	0.224167	0.0915157
936	0.725543	0.204453	0.882284	0.651762	0.487982	0.695531	0.607926	0.234895	0.0958957
944	0.683784	0.21875	0.87037	0.630755	0.474178	0.647025	0.587477	0.220689	0.090096
952	0.744318	0.207819	0.884075	0.584964	0.473796	0.67712	0.595349	0.235501	0.0961429
960	0.761062	0.204409	0.909314	0.601361	0.456583	0.655968	0.598116	0.245679	0.100298
968	0.75	0.211155	0.847255	0.615672	0.461121	0.649351	0.589092	0.226314	0.0923923
976	0.786164	0.187625	0.817746	0.574507	0.434673	0.683041	0.580626	0.238642	0.0974252
984	0.788079	0.178161	0.77006	0.574603	0.438406	0.671362	0.570112	0.231833	0.0946454
992	0.781759	0.211155	0.768675	0.584471	0.447338	0.675964	0.578227	0.218706	0.0892862
1000	0.802048	0.179592	0.77887	0.550926	0.414785	0.662837	0.564843	0.237826	0.0970921
1008	0.755245	0.164882	0.782555	0.533518	0.434555	0.668478	0.556539	0.233196	0.095202
1016	0.727586	0.199557	0.7525	0.542118	0.407895	0.682147	0.551967	0.215893	0.088138
1024	0.801527	0.197701	0.778195	0.545581	0.399924	0.688504	0.568572	0.236267	0.0964554
1032	0.77037	0.213793	0.744125	0.528715	0.384645	0.70776	0.558235	0.224303	0.0915713
1040	0.740602	0.20398	0.62619	0.537089	0.385876	0.679503	0.528873	0.201524	0.0822719
1048	0.67148	0.221411	0.664987	0.515647	0.364652	0.711475	0.524942	0.196871	0.0803723
1056	0.724	0.226064	0.606023	0.500468	0.375349	0.700319	0.522037	0.19453	0.0794166
1064	0.758333	0.219839	0.621232	0.52973	0.347739	0.702059	0.529822	0.209515	0.0855341
1072	0.708861	0.218997	0.615487	0.493525	0.355006	0.711258	0.517189	0.199923	0.081618
1080	0.708333	0.214876	0.56901	0.519637	0.363675	0.708252	0.513964	0.195259	0.0797141
1088	0.69869	0.22372	0.604588	0.506822	0.33878	0.711486	0.514014	0.198158	0.0808978
1096	0.695652	0.254491	0.52904	0.502554	0.347251	0.722678	0.508611	0.185406	0.0756917
1104	0.669643	0.246154	0.558077	0.514519	0.354409	0.707515	0.508386	0.179242	0.0731751
1112	0.698198	0.224551	0.549784	0.489599	0.36316	0.704312	0.504934	0.188713	0.0770419
1120	0.703704	0.23565	0.529745	0.491063	0.367553	0.692623	0.503389	0.182712	0.0745918
1128	0.752475	0.241486	0.533923	0.491426	0.354425	0.710508	0.514041	0.198051	0.0808539
1136	0.70202	0.236923	0.508824	0.500266	0.362216	0.685061	0.499218	0.180736	0.0737852
1144	0.673171	0.216981	0.496307	0.522198	0.350706	0.689632	0.491499	0.183526	0.0749243
1152	0.791667	0.203175	0.524031	0.509182	0.343376	0.698424	0.511642	0.217681	0.0888681
1160	0.717172	0.212625	0.470845	0.478518	0.339921	0.68042	0.48325	0.193676	0.0790681
1168	0.689474	0.203947	0.508013	0.485197	0.360572	0.672211	0.486569	0.185389	0.0756847
1176	0.72043	0.214765	0.472308	0.47774	0.352941	0.688119	0.487717	0.193556	0.0790191
1184	0.744318	0.213793	0.4689	0.474306	0.351242	0.713778	0.494389	0.205365	0.08384
1192	0.71978	0.241877	0.479798	0.50786	0.362395	0.675297	0.497835	0.181679	0.0741703
1200	0.726316	0.233577	0.433442	0.500603	0.363493	0.659301	0.486122	0.184112	0.0751634
1208	0.728324	0.237918	0.460616	0.496301	0.363486	0.691111	0.496293	0.188393	0.0769113
1216	0.690058	0.227941	0.441901	0.509804	0.344587	0.671111	0.480901	0.181578	0.074129
1224	0.682081	0.232283	0.432384	0.513802	0.342105	0.694444	0.48285	0.184696	0.0754017
1232	0.684211	0.247104	0.46332	0.51027	0.356289	0.67817	0.489894	0.173853	0.0709754
1240	0.679012	0.226562	0.403604	0.535374	0.338513	0.664945	0.474668	0.182643	0.0745636
1248	0.736196	0.208661	0.439516	0.498691	0.349106	0.680804	0.485496	0.19926	0.0813477
1256	0.76	0.212	0.402985	0.523653	0.344048	0.675919	0.486434	0.20721	0.0845931
1264	0.680556	0.230769	0.441118	0.495401	0.342012	0.67894	0.478132	0.18038	0.0736397
1272	0.624161	0.214286	0.465517	0.502692	0.371305	0.689088	0.477842	0.171823	0.0701464

## Sheet: Syn_3
	SynE3
time	Ratio 1	Ratio3	ratio 4	Ratio 5	Ratio 6	Average	StD	SE
0
8	1	0.625	1	1	1.33333	0.991667	0.250693	0.112114
16	1.66667	1	1	1	1.6	1.25333	0.347691	0.155492
24	1	1	0.833333	1	1.33333	1.03333	0.182574	0.0816497
32	0.833333	0.6875	1	0.625	1	0.829167	0.173305	0.0775045
40	0.625	0.818182	0.833333	0.461538	1.6	0.867611	0.436969	0.195418
48	0.727273	0.822222	1	0.722222	1.6	0.974343	0.367374	0.164295
56	0.6	0.727273	0.625	0.628571	1	0.716169	0.165955	0.0742171
64	0.625	0.579439	0.611111	0.537037	1.2	0.710517	0.27571	0.123301
72	0.5	0.65	0.666667	0.45098	1.2	0.693529	0.298082	0.133307
80	0.475	0.617886	0.552632	0.523438	0.6	0.553791	0.0578234	0.0258594
88	0.464286	0.644444	0.517857	0.436548	1.33333	0.679294	0.374232	0.167362
96	0.390244	0.575893	0.465116	0.492424	0.909091	0.566554	0.202663	0.0906336
104	0.394737	0.582897	0.428571	0.47027	1.1	0.595295	0.290918	0.130102
112	0.471338	0.634146	0.42446	0.482759	0.714286	0.545398	0.122916	0.0549699
120	0.512315	0.602353	0.438596	0.462329	0.8125	0.565619	0.151612	0.0678028
128	0.52518	0.604938	0.456853	0.487734	1	0.614941	0.222262	0.0993984
136	0.513966	0.636824	0.475	0.45268	1	0.615694	0.226304	0.101206
144	0.53178	0.620791	0.430034	0.456693	0.758621	0.559584	0.133702	0.0597933
152	0.53068	0.638311	0.447853	0.421677	0.733333	0.554371	0.130947	0.0585614
160	0.516713	0.657683	0.445312	0.411982	0.55	0.516338	0.0962374	0.0430387
168	0.496175	0.652997	0.440758	0.42273	0.644444	0.531421	0.110488	0.0494119
176	0.528713	0.66746	0.435345	0.395604	0.698113	0.545047	0.135137	0.0604353
184	0.549776	0.655498	0.477823	0.401384	0.578125	0.532521	0.0970691	0.0434106
192	0.560352	0.674002	0.444867	0.392508	0.519481	0.518242	0.108661	0.0485946
200	0.562267	0.697241	0.424561	0.368902	0.609756	0.532545	0.134545	0.0601701
208	0.584919	0.678559	0.463373	0.364953	0.538462	0.526053	0.119121	0.0532725
216	0.581274	0.725152	0.440514	0.373084	0.559633	0.535932	0.136057	0.0608465
224	0.589041	0.725202	0.446203	0.378303	0.556391	0.539028	0.134082	0.0599635
232	0.607761	0.690951	0.428349	0.38841	0.533333	0.529761	0.124844	0.0558317
240	0.611111	0.696644	0.394813	0.377677	0.517045	0.519458	0.137331	0.0614164
248	0.644812	0.706981	0.404526	0.368011	0.53125	0.531116	0.14704	0.0657585
256	0.631148	0.693616	0.401989	0.371777	0.431718	0.506049	0.145957	0.0652738
264	0.682068	0.688283	0.39726	0.364912	0.489796	0.524464	0.153717	0.0687442
272	0.648971	0.697758	0.381916	0.366697	0.475836	0.514236	0.152138	0.0680384
280	0.637292	0.695064	0.375	0.355795	0.489796	0.510589	0.152367	0.0681405
288	0.633385	0.698101	0.355769	0.341022	0.470238	0.499703	0.161243	0.0721102
296	0.695652	0.719108	0.383543	0.355566	0.48324	0.527422	0.171197	0.0765614
304	0.698607	0.712981	0.372603	0.373107	0.434568	0.518373	0.173011	0.0773729
312	0.731327	0.693936	0.399711	0.387813	0.428894	0.528336	0.169417	0.0757655
320	0.753766	0.727789	0.434328	0.370909	0.453416	0.548042	0.17881	0.0799663
328	0.750288	0.721438	0.436012	0.371855	0.436255	0.54317	0.178143	0.0796681
336	0.718644	0.698081	0.409375	0.371124	0.427289	0.524903	0.168856	0.0755148
344	0.708404	0.74087	0.418675	0.382212	0.414075	0.532847	0.176016	0.0787168
352	0.729366	0.693526	0.408815	0.361836	0.394495	0.517607	0.178218	0.0797014
360	0.702222	0.691032	0.439252	0.375063	0.390313	0.519577	0.163403	0.0730759
368	0.68286	0.709701	0.410876	0.362095	0.414634	0.516033	0.166114	0.0742884
376	0.695222	0.718346	0.419003	0.384257	0.413366	0.526039	0.165725	0.0741145
384	0.695409	0.677545	0.410175	0.37201	0.408434	0.512715	0.159478	0.0713207
392	0.693402	0.699634	0.423676	0.365977	0.392739	0.515085	0.166892	0.0746366
400	0.677662	0.719726	0.396899	0.396791	0.39441	0.517098	0.166443	0.0744354
408	0.678346	0.70717	0.395639	0.375	0.381731	0.507577	0.169517	0.0758101
416	0.693396	0.689331	0.398134	0.376211	0.409615	0.513338	0.162964	0.0728796
424	0.688419	0.706021	0.407468	0.385899	0.39715	0.516991	0.16482	0.0737096
432	0.646362	0.733709	0.442434	0.385027	0.380952	0.517697	0.162158	0.0725192
440	0.645905	0.693862	0.425197	0.369916	0.3952	0.506016	0.151814	0.0678933
448	0.655497	0.729363	0.414286	0.379442	0.397959	0.515309	0.164247	0.0734535
456	0.632571	0.692183	0.428571	0.360111	0.38963	0.500613	0.151129	0.0675871
464	0.656119	0.693328	0.416938	0.388102	0.394644	0.509826	0.151481	0.0677446
472	0.657293	0.708247	0.4125	0.374373	0.415449	0.513573	0.156344	0.0699193
480	0.671642	0.706572	0.381476	0.368508	0.372587	0.500157	0.172992	0.0773644
488	0.650916	0.703185	0.411765	0.347944	0.400639	0.50289	0.161862	0.0723868
496	0.635429	0.716575	0.41357	0.336134	0.391117	0.498565	0.166893	0.0746368
504	0.656673	0.735426	0.423017	0.344976	0.389595	0.509937	0.174375	0.0779827
512	0.663944	0.729526	0.430141	0.341189	0.378301	0.50862	0.176139	0.078772
520	0.665459	0.729954	0.45614	0.333672	0.377174	0.51248	0.176176	0.0787882
528	0.628114	0.739559	0.44127	0.345869	0.386873	0.508337	0.168417	0.0753185
536	0.665652	0.722222	0.425633	0.330362	0.386235	0.506021	0.175991	0.0787058
544	0.645593	0.783705	0.415902	0.342285	0.392457	0.515988	0.189684	0.0848291
552	0.640503	0.745098	0.401929	0.337773	0.379815	0.501024	0.180409	0.0806811
560	0.64027	0.758702	0.426791	0.317833	0.374939	0.503707	0.187562	0.0838803
568	0.612903	0.746409	0.432079	0.32	0.388969	0.500072	0.175218	0.07836
576	0.615292	0.765545	0.393204	0.304126	0.375058	0.490645	0.192842	0.0862413
584	0.609552	0.751378	0.397152	0.310256	0.376896	0.489047	0.184613	0.0825615
592	0.591837	0.729353	0.412724	0.321595	0.389755	0.489053	0.16736	0.0748455
600	0.613831	0.786695	0.43311	0.300845	0.412289	0.509354	0.191405	0.0855991
608	0.613043	0.734778	0.412238	0.313808	0.408991	0.496572	0.172114	0.0769718
616	0.614124	0.748844	0.42671	0.298272	0.412968	0.500184	0.179296	0.0801834
624	0.605213	0.745484	0.428341	0.29122	0.40649	0.49535	0.179368	0.080216
632	0.62963	0.744952	0.400646	0.300395	0.401163	0.495357	0.184513	0.0825166
640	0.589987	0.703434	0.441224	0.30172	0.421888	0.491651	0.156529	0.070002
648	0.582034	0.702618	0.433172	0.304884	0.426043	0.48975	0.154324	0.0690159
656	0.563138	0.696068	0.455574	0.293734	0.429577	0.487618	0.150948	0.067506
664	0.579421	0.681746	0.414944	0.269691	0.441324	0.477425	0.158517	0.0708911
672	0.562179	0.707044	0.414944	0.271	0.440525	0.479139	0.164142	0.0734064
680	0.544631	0.687978	0.403427	0.277451	0.469141	0.476526	0.153606	0.0686947
688	0.56701	0.676439	0.409712	0.273827	0.450658	0.475529	0.153597	0.0686905
696	0.533758	0.674493	0.423197	0.279046	0.454881	0.473075	0.145531	0.0650837
704	0.550201	0.636462	0.374627	0.258964	0.456951	0.455441	0.147381	0.0659107
712	0.539704	0.637555	0.391496	0.246835	0.478885	0.458895	0.148628	0.0664684
720	0.536534	0.629118	0.389147	0.252856	0.48005	0.457541	0.143839	0.0643268
728	0.560228	0.623276	0.409524	0.252856	0.479141	0.465005	0.143529	0.0641881
736	0.539278	0.635504	0.388974	0.258112	0.483027	0.460979	0.144409	0.0645815
744	0.547322	0.5888	0.377916	0.259858	0.489746	0.452728	0.133818	0.0598454
752	0.542177	0.595838	0.365625	0.237729	0.488354	0.445945	0.144337	0.0645494
760	0.554519	0.588432	0.349558	0.256615	0.483119	0.446449	0.140185	0.0626928
768	0.534207	0.584351	0.338235	0.242514	0.497207	0.439303	0.143474	0.0641635
776	0.539694	0.570864	0.32808	0.229677	0.490822	0.431827	0.146693	0.065603
784	0.552593	0.57832	0.34139	0.225422	0.489796	0.437504	0.150021	0.0670916
792	0.575097	0.575115	0.326471	0.225462	0.495875	0.439604	0.156959	0.070194
800	0.550305	0.545814	0.313218	0.219791	0.488221	0.42347	0.149071	0.0666665
808	0.550702	0.558167	0.325893	0.198734	0.48665	0.424029	0.156803	0.0701246
816	0.528945	0.522241	0.329819	0.192991	0.495958	0.413991	0.147967	0.0661729
824	0.554756	0.537923	0.302752	0.198997	0.487148	0.416315	0.157397	0.07039
832	0.51875	0.539521	0.323484	0.186492	0.490317	0.411713	0.152052	0.0679998
840	0.531046	0.513388	0.28036	0.194658	0.502517	0.404394	0.155661	0.0696139
848	0.54852	0.50961	0.30303	0.207953	0.509878	0.415798	0.150983	0.0675215
856	0.537082	0.494883	0.26087	0.179066	0.523992	0.399178	0.166834	0.0746103
864	0.505766	0.471045	0.243126	0.186468	0.538795	0.38904	0.162098	0.0724923
872	0.524686	0.495813	0.247344	0.178228	0.544124	0.398039	0.171731	0.0768003
880	0.488255	0.490099	0.253823	0.164249	0.543078	0.387901	0.167774	0.0750308
888	0.518198	0.463636	0.244444	0.168636	0.54514	0.388011	0.170363	0.0761886
896	0.518843	0.45319	0.237864	0.158122	0.559211	0.385446	0.177507	0.0793835
904	0.518094	0.450932	0.245066	0.158038	0.547484	0.383923	0.172879	0.0773141
912	0.522962	0.424725	0.233553	0.156787	0.565004	0.380606	0.178839	0.0799794
920	0.539188	0.428394	0.224422	0.160221	0.571556	0.384756	0.184912	0.0826954
928	0.536443	0.411439	0.201278	0.155799	0.552936	0.371579	0.185218	0.082832
936	0.522613	0.395536	0.21943	0.154639	0.559892	0.370422	0.179619	0.0803282
944	0.524851	0.388649	0.20938	0.148618	0.559909	0.366281	0.183801	0.0821985
952	0.514344	0.376311	0.205479	0.141056	0.567654	0.360969	0.186425	0.0833716
960	0.54023	0.397653	0.184122	0.146562	0.558995	0.365512	0.193544	0.0865554
968	0.556156	0.377677	0.189189	0.143981	0.561229	0.365646	0.196827	0.0880238
976	0.544565	0.3827	0.221402	0.142338	0.58229	0.374659	0.193329	0.0864593
984	0.549153	0.38042	0.190991	0.134373	0.563879	0.363763	0.198219	0.0886462
992	0.57243	0.370274	0.193117	0.141593	0.563703	0.368223	0.201209	0.0899835
1000	0.563482	0.343408	0.190128	0.119827	0.56	0.355369	0.205008	0.0916823
1008	0.538741	0.354967	0.20412	0.126487	0.562182	0.357299	0.194706	0.0870752
1016	0.577806	0.338341	0.179348	0.122642	0.566796	0.356986	0.211897	0.0947634
1024	0.608458	0.34623	0.168539	0.119122	0.578592	0.364188	0.225995	0.101068
1032	0.613793	0.343051	0.155431	0.121271	0.584302	0.36357	0.231185	0.103389
1040	0.631579	0.349292	0.173333	0.125506	0.57265	0.370472	0.22824	0.102072
1048	0.59618	0.344755	0.165049	0.117568	0.569246	0.358559	0.221679	0.0991379
1056	0.597203	0.350778	0.157171	0.12769	0.554228	0.357414	0.217456	0.0972494
1064	0.587393	0.34306	0.159363	0.131429	0.568406	0.35793	0.216741	0.0969294
1072	0.595308	0.326501	0.149701	0.122271	0.572368	0.35323	0.22478	0.100525
1080	0.607143	0.333576	0.171806	0.114476	0.564179	0.358236	0.223131	0.0997874
1088	0.602254	0.329705	0.155789	0.121673	0.55369	0.352622	0.220992	0.0988307
1096	0.580793	0.325926	0.145263	0.121894	0.581011	0.350978	0.224252	0.100288
1104	0.593698	0.31493	0.151899	0.120385	0.559939	0.34817	0.221722	0.0991572
1112	0.555195	0.313757	0.163136	0.105221	0.568029	0.341067	0.215285	0.0962786
1120	0.566445	0.315953	0.147752	0.110927	0.571058	0.342427	0.220595	0.0986529
1128	0.616341	0.307054	0.148936	0.116318	0.566234	0.350977	0.231607	0.103578
1136	0.594643	0.307249	0.154709	0.114163	0.585533	0.351259	0.229621	0.10269
1144	0.599634	0.286179	0.148984	0.117541	0.569191	0.344306	0.228428	0.102156
1152	0.59322	0.314685	0.139013	0.105216	0.551619	0.340751	0.226418	0.101257
1160	0.589641	0.282199	0.136771	0.116343	0.55083	0.335157	0.224342	0.100329
1168	0.584139	0.286713	0.152778	0.121557	0.56048	0.341133	0.220124	0.0984423
1176	0.64898	0.288908	0.147268	0.106667	0.562598	0.350884	0.244247	0.109231
1184	0.641129	0.284704	0.142857	0.108844	0.535826	0.342672	0.236826	0.105912
1192	0.618947	0.287594	0.156962	0.107505	0.548144	0.343831	0.229872	0.102802
1200	0.6125	0.264965	0.137255	0.111111	0.53344	0.331854	0.229385	0.102584
1208	0.652466	0.296008	0.142857	0.122186	0.543991	0.351502	0.238133	0.106496
1216	0.654018	0.276636	0.125	0.114595	0.533443	0.340738	0.24345	0.108874
1224	0.703088	0.303382	0.153034	0.118329	0.536239	0.362815	0.251583	0.112511
1232	0.642697	0.296593	0.16622	0.12381	0.539037	0.353671	0.228653	0.102257
1240	0.665083	0.297913	0.131926	0.127078	0.544907	0.353381	0.243502	0.108897
1248	0.682464	0.31524	0.139344	0.114495	0.551592	0.360627	0.250826	0.112173
1256	0.683417	0.316757	0.119048	0.137356	0.53362	0.358039	0.247094	0.110504
1264	0.75067	0.305216	0.133508	0.134742	0.536598	0.372147	0.268381	0.120024
1272	0.713924	0.322392	0.136095	0.129905	0.517535	0.36397	0.252236	0.112803
1280	0.67801	0.330022	0.139665	0.138075	0.544134	0.365981	0.241637	0.108063
1288	0.679144	0.328289	0.140845	0.131653	0.549658	0.365918	0.244349	0.109276
1296	0.71875	0.346247	0.149171	0.148256	0.562282	0.384941	0.252974	0.113133
1304	0.722689	0.348735	0.156923	0.142222	0.533144	0.380743	0.249081	0.111392
1312	0.687679	0.358056	0.165625	0.142433	0.565017	0.383762	0.240678	0.107634
1320	0.663014	0.325926	0.138037	0.130298	0.556838	0.362823	0.24172	0.1081
1328	0.747024	0.347709	0.141538	0.151376	0.581676	0.393865	0.266737	0.119288
1336	0.682779	0.324808	0.151316	0.148936	0.588561	0.37928	0.246933	0.110432
1344	0.722581	0.338939	0.167832	0.136964	0.586355	0.390534	0.257467	0.115143
1352	0.766562	0.335607	0.172414	0.144781	0.568112	0.397495	0.266306	0.119096
1360	0.764331	0.345794	0.149502	0.157168	0.57326	0.398011	0.268045	0.119873
1368	0.770701	0.348189	0.162544	0.148026	0.547045	0.395301	0.265279	0.118636
1376	0.760518	0.376081	0.176678	0.15493	0.550184	0.403678	0.2564	0.114666
1384	0.720635	0.337333	0.171756	0.132353	0.549431	0.382302	0.250613	0.112078
1392	0.737201	0.366044	0.12963	0.144177	0.542527	0.383916	0.260971	0.11671
1400	0.800699	0.351664	0.176245	0.161479	0.527894	0.403596	0.267464	0.119613
1408	0.792727	0.373206	0.160305	0.180361	0.521127	0.405545	0.262281	0.117296
1416	0.781022	0.353916	0.16092	0.160825	0.523171	0.395971	0.263038	0.117634
1424	0.788321	0.359133	0.151515	0.195228	0.527995	0.404438	0.260971	0.11671
1432	0.833977	0.371711	0.173387	0.167028	0.514627	0.412146	0.277113	0.123929
1440	0.868217	0.341499	0.18	0.176072	0.503576	0.413873	0.287645	0.128639
1448	0.857143	0.369603	0.153226	0.163355	0.508897	0.410445	0.290738	0.130022
1456	0.824	0.368243	0.15102	0.1875	0.480611	0.402275	0.271295	0.121327
1464	0.818548	0.325581	0.185345	0.186441	0.50706	0.404595	0.266346	0.119114
1472	0.888889	0.351786	0.175	0.177885	0.495737	0.417859	0.295325	0.132073
1480	0.8875	0.335605	0.152893	0.185	0.499395	0.412079	0.299266	0.133836
1488	0.833333	0.377289	0.167401	0.200521	0.505192	0.416747	0.270116	0.1208

## Sheet: SynE_4
	SynE4
time	ratio0	ratio1	ratio2	ratio3	ratio4	ratio5	ratio6	ratio7	ratio8	Average	StD	SE
0
8	1	1.66667	1	1	2	1	1.33333	1.33333	1	1.25926	0.364302	0.121434
16	1.6	1	1.2	1	0.5	1.66667	0.5	1.2	1	1.07407	0.408513	0.136171
24	1	0.5	1	1	1.6	1	0.625	0.833333	1	0.950926	0.307557	0.102519
32	0.833333	1.2	1	0.833333	1.33333	1.2	1.25	1	0.833333	1.0537	0.197164	0.0657212
40	1.2	0.5	2	1	1.83333	2	1.66667	1.6	0.75	1.39444	0.553524	0.184508
48	0.833333	1	0.833333	0.6	1.125	1.33333	0.6875	1	1	0.934722	0.224053	0.0746843
56	0.6	1	0.625	0.375	1.1875	1.3	0.730769	0.6	1.2	0.846474	0.331051	0.11035
64	1	1.2	0.75	0.75	1.17241	1.07692	0.578947	0.625	0.5	0.850365	0.266233	0.0887442
72	1	1.66667	1	1.33333	0.973684	0.818182	0.7	1.6	1	1.12132	0.336683	0.112228
80	1.66667	1	1.18182	0.727273	1.04167	0.923077	0.585366	1.33333	0.833333	1.0325	0.328032	0.109344
88	2.5	1.33333	0.928571	0.714286	1	1	0.641026	0.8	1.66667	1.17599	0.589747	0.196582
96	0.6	0.75	0.857143	0.590909	1	1.21053	0.526316	1.25	1	0.864988	0.268656	0.089552
104	0.6	0.727273	0.904762	0.827586	0.949495	0.90566	0.457265	0.909091	1	0.809015	0.179991	0.0599971
112	1.2	0.909091	1.11538	0.710526	1.05357	0.971014	0.486486	0.909091	1	0.928352	0.216461	0.0721536
120	1.66667	0.769231	0.945946	0.708333	0.931507	1.04651	0.507205	1.18182	1.6	1.03969	0.389595	0.129865
128	0.6	0.625	0.777778	0.791045	0.982143	1.06364	0.458333	0.846154	1.2	0.81601	0.237286	0.0790955
136	0.833333	0.8125	0.797297	0.719512	1.07609	1.128	0.464684	1.35714	1	0.90984	0.261205	0.0870682
144	0.4	0.722222	0.813953	1.05376	1.01422	1.11392	0.4427	1	0.6	0.795642	0.269854	0.0899514
152	1.2	0.722222	0.859649	1	1.02756	1.01657	0.507082	1.1875	1	0.946732	0.22093	0.0736433
160	1.2	0.666667	0.758865	1.14504	1.06107	0.947826	0.476773	1.375	0.8	0.936804	0.28618	0.0953934
168	1.6	0.592593	0.795322	1.1375	1.10345	1.01653	0.433333	1.31818	1	0.999656	0.35709	0.11903
176	0.833333	0.592593	0.724771	1.13873	1.0113	1	0.447147	1.0625	1.1	0.87893	0.244058	0.0813527
184	1.2	0.59375	0.708333	1.06731	0.973958	0.973684	0.421141	1.16667	1	0.900538	0.266887	0.0889624
192	1	0.44186	0.762082	1.17808	1.18207	0.968454	0.419106	1.14286	1.18182	0.919592	0.309575	0.103192
200	0.833333	0.55	0.706625	1.06818	1.11307	0.96648	0.403701	1.02703	0.928571	0.844109	0.244334	0.0814445
208	0.625	0.44	0.733918	1.15273	1.06335	0.943878	0.388535	1.26316	1.125	0.859507	0.323387	0.107796
216	0.833333	0.529412	0.765363	1.11111	1.09213	0.930788	0.386753	1.34884	0.888889	0.876291	0.296285	0.0987618
224	0.75	0.481481	0.698765	1.11565	1.17647	0.918981	0.38327	1.22917	0.875	0.847642	0.298489	0.0994964
232	0.6	0.542373	0.761792	0.961877	1.06883	0.956522	0.362614	1.33333	0.904762	0.832455	0.2975	0.0991665
240	0.615385	0.457143	0.775785	0.997006	1.16109	0.948827	0.335497	1.37255	0.75	0.823698	0.332526	0.110842
248	0.545455	0.5	0.761006	0.958564	1.1129	0.958506	0.338933	1.125	0.814815	0.790576	0.278863	0.0929544
256	0.428571	0.481928	0.789796	0.934247	1.13834	0.92233	0.340942	1.24242	0.8	0.786509	0.314549	0.10485
264	0.615385	0.479167	0.843874	0.85468	1.12233	0.941176	0.323996	1.31884	0.794118	0.810396	0.308342	0.102781
272	0.421053	0.429907	0.907336	0.88756	1.19922	0.919679	0.318986	1.29487	0.675	0.783734	0.346946	0.115649
280	0.315789	0.455357	0.841441	0.854839	1.15534	0.944444	0.31344	1.31169	0.875	0.78526	0.354847	0.118282
288	0.421053	0.359155	0.903509	0.849673	1.16949	0.909804	0.309349	1.25532	0.73913	0.768498	0.343245	0.114415
296	0.384615	0.393333	0.876712	0.884774	1.1654	0.911067	0.30292	1.34409	0.791667	0.783842	0.360153	0.120051
304	0.384615	0.440789	0.913495	0.918367	1.21573	0.913462	0.30333	1.20588	0.980392	0.808451	0.345957	0.115319
312	0.481481	0.448485	0.916667	0.885772	1.25202	0.896887	0.306813	1.30357	0.868852	0.817838	0.346119	0.115373
320	0.457143	0.416667	0.892977	0.865234	1.24788	0.911885	0.308557	1.23729	0.878788	0.801824	0.340849	0.113616
328	0.551724	0.445545	0.926117	0.8413	1.20755	0.884615	0.305913	1.14504	0.847222	0.795002	0.30482	0.101607
336	0.428571	0.469194	0.921233	0.818533	1.19381	0.917004	0.30266	1.1875	0.7	0.770946	0.322319	0.10744
344	0.375	0.46383	0.957746	0.833333	1.27409	0.878407	0.29746	1.20567	0.8	0.787282	0.347527	0.115842
352	0.42	0.495798	0.985586	0.801126	1.25424	0.912863	0.290184	1.13699	0.795699	0.788053	0.328378	0.109459
360	0.387097	0.494208	0.938918	0.822262	1.2684	0.869474	0.307625	1.10828	0.721154	0.768602	0.324582	0.108194
368	0.440678	0.494545	0.956989	0.761092	1.29837	0.921109	0.312063	1.15924	0.70339	0.783052	0.332696	0.110899
376	0.477612	0.541379	0.898451	0.787728	1.24554	0.88651	0.293011	1.09357	0.65873	0.764725	0.303856	0.101285
384	0.459459	0.536278	0.915825	0.771901	1.26211	0.92809	0.285076	1.125	0.684211	0.774217	0.31778	0.105927
392	0.447059	0.515152	0.950909	0.771901	1.29977	0.901345	0.299907	0.978947	0.66443	0.758824	0.311157	0.103719
400	0.494118	0.488701	0.938918	0.793881	1.32401	0.924528	0.298213	1.0404	0.709677	0.779161	0.318931	0.10631
408	0.527473	0.475936	0.910035	0.777049	1.32401	0.973558	0.304775	1.05366	0.666667	0.77924	0.32018	0.106727
416	0.568627	0.459259	0.891341	0.750774	1.395	1	0.31777	1.07882	0.642458	0.789339	0.336992	0.112331
424	0.521368	0.504902	0.958478	0.710526	1.34383	0.847255	0.329058	1.01835	0.671795	0.767284	0.310662	0.103554
432	0.571429	0.513889	0.921875	0.728395	1.48462	0.903704	0.340097	1.09502	0.615385	0.797157	0.347509	0.115836
440	0.57554	0.506696	0.912371	0.738583	1.43152	0.91133	0.340842	1.13122	0.698198	0.805145	0.334418	0.111473
448	0.56338	0.48954	0.938144	0.702381	1.39454	0.887179	0.343489	1.13675	0.717593	0.797	0.329883	0.109961
456	0.57047	0.457143	0.897479	0.684444	1.41131	0.935401	0.347933	1.16379	0.644898	0.790319	0.343702	0.114567
464	0.670886	0.486085	0.92691	0.61919	1.427	0.859788	0.345124	1.17284	0.709163	0.801887	0.338166	0.112722
472	0.568966	0.482456	0.911458	0.658951	1.47658	0.831956	0.338583	1.3038	0.678322	0.805675	0.375258	0.125086
480	0.523077	0.482935	0.927711	0.664075	1.50986	0.932394	0.342333	1.23554	0.721429	0.815483	0.376928	0.125643
488	0.557143	0.487884	0.950877	0.64252	1.46328	1.04088	0.350537	1.26829	0.659864	0.824586	0.377066	0.125689
496	0.573394	0.502355	0.937716	0.711443	1.46875	1.02115	0.333498	1.33468	0.675079	0.839785	0.382058	0.127353
504	0.575342	0.478723	0.96831	0.718593	1.45946	1.00906	0.348133	1.26953	0.646154	0.830368	0.37203	0.12401
512	0.579832	0.46176	0.944732	0.697115	1.36932	1.08917	0.31996	1.14706	0.695015	0.811552	0.346927	0.115642
520	0.607438	0.461765	0.924399	0.681592	1.41463	1.11613	0.341246	1.20818	0.647383	0.822529	0.363056	0.121019
528	0.649606	0.442416	0.910653	0.697368	1.55521	1.03205	0.359487	1.18412	0.685864	0.835196	0.377644	0.125881
536	0.582734	0.43909	0.970228	0.675591	1.48943	1	0.369374	1.18382	0.718085	0.825372	0.365872	0.121957
544	0.615108	0.448819	1.00516	0.691228	1.53746	0.910714	0.345124	1.20275	0.73057	0.831882	0.37622	0.125407
552	0.634812	0.451295	0.986159	0.613223	1.56291	1.02318	0.367369	1.19728	0.741463	0.841966	0.38452	0.128173
560	0.539735	0.443223	0.957968	0.631579	1.52012	1	0.368177	1.17057	0.701878	0.814806	0.377222	0.125741
568	0.578616	0.467066	0.986111	0.5637	1.52508	1.01645	0.354657	1.17949	0.75	0.824574	0.381171	0.127057
576	0.605178	0.464198	0.926421	0.573477	1.61702	1.08163	0.351975	1.21824	0.782609	0.84675	0.406377	0.135459
584	0.570997	0.478313	0.918228	0.566667	1.49488	1.06803	0.377572	1.21338	0.810502	0.833174	0.373928	0.124643
592	0.559659	0.479905	0.941374	0.561837	1.51042	1.06122	0.378631	1.17302	0.800439	0.829612	0.373943	0.124648
600	0.588957	0.471807	0.882943	0.542105	1.44211	1.11307	0.370389	1.26935	0.829474	0.834467	0.375996	0.125332
608	0.588235	0.457871	0.912671	0.505155	1.51799	0.980263	0.373482	1.25595	0.852248	0.827096	0.386564	0.128855
616	0.571429	0.502299	0.908007	0.446488	1.38214	0.958599	0.373008	1.17367	0.819915	0.79284	0.34703	0.115677
624	0.619178	0.481799	0.913559	0.422559	1.38929	1.04276	0.368266	1.11968	0.823045	0.797793	0.350816	0.116939
632	0.588689	0.481069	0.912371	0.448739	1.47348	0.993631	0.384923	1.18767	0.84728	0.813095	0.370257	0.123419
640	0.572178	0.46928	0.856444	0.417763	1.35636	1.03344	0.359267	1.18852	0.903766	0.795226	0.358881	0.119627
648	0.588832	0.486369	0.854337	0.410169	1.45174	1.02564	0.35562	1.19048	0.933054	0.810693	0.37752	0.12584
656	0.579747	0.46875	0.865285	0.39934	1.44402	1.04305	0.368189	1.19372	0.902041	0.807126	0.378861	0.126287
664	0.61658	0.465872	0.849835	0.413851	1.47431	1.04651	0.361486	1.20725	0.89858	0.81492	0.383765	0.127922
672	0.604478	0.506623	0.800319	0.391447	1.40698	0.973941	0.350195	1.08115	0.904082	0.779912	0.349725	0.116575
680	0.6525	0.495006	0.819835	0.396194	1.41224	0.917197	0.363098	1.16302	0.963115	0.798023	0.356379	0.118793
688	0.674479	0.475501	0.786297	0.391667	1.39184	0.909938	0.353288	1.14183	1	0.791648	0.354631	0.11821
696	0.670025	0.472767	0.767677	0.355903	1.33333	0.922601	0.365803	1.20347	0.962264	0.783761	0.353021	0.117674
704	0.644028	0.503964	0.793277	0.352313	1.37052	0.887195	0.364067	1.17676	1.06508	0.795244	0.361865	0.120622
712	0.64133	0.493072	0.8223	0.362319	1.43697	0.863636	0.365652	1.19512	0.974684	0.79501	0.370186	0.123395
720	0.657957	0.518987	0.798978	0.345946	1.45417	0.875	0.350211	1.24265	1.00629	0.805576	0.383958	0.127986
728	0.634703	0.543632	0.802405	0.322242	1.3617	0.9375	0.355556	1.19814	1.03158	0.798606	0.364927	0.121642
736	0.672727	0.56057	0.82662	0.348214	1.31933	0.92233	0.336498	1.17518	1.05696	0.802048	0.35082	0.11694
744	0.670616	0.52864	0.757525	0.339755	1.26122	0.890728	0.334402	1.1872	1.09978	0.785542	0.34994	0.116647
752	0.727053	0.518343	0.772085	0.286701	1.32479	0.871069	0.330737	1.22759	1.11063	0.796554	0.375629	0.12521
760	0.698851	0.515012	0.759322	0.306859	1.28959	0.895105	0.312435	1.21364	1.08798	0.786533	0.366598	0.122199
768	0.716346	0.526128	0.704028	0.29368	1.28879	0.781759	0.32272	1.2	1.13616	0.774402	0.367717	0.122572
776	0.735849	0.546683	0.725664	0.268571	1.23077	0.76161	0.301333	1.3216	1.13877	0.781205	0.383337	0.127779
784	0.673031	0.55857	0.636667	0.283133	1.27315	0.782334	0.302036	1.31674	1.13933	0.773887	0.389938	0.129979
792	0.734793	0.553571	0.67474	0.255489	1.22222	0.764151	0.291118	1.32584	1.21395	0.781765	0.39695	0.132317
800	0.743719	0.549618	0.664273	0.252632	1.16822	0.763975	0.291995	1.42955	1.18182	0.782867	0.405943	0.135314
808	0.693208	0.563131	0.692171	0.234043	1.24766	0.765244	0.289323	1.49773	1.13093	0.790382	0.426812	0.142271
816	0.7925	0.577428	0.622837	0.253456	1.28	0.71746	0.279354	1.46275	1.1908	0.797399	0.4301	0.143367
824	0.756281	0.572519	0.616608	0.257471	1.33659	0.701863	0.273148	1.47495	1.14128	0.7923	0.437071	0.14569
832	0.714286	0.589168	0.61296	0.230233	1.37113	0.639053	0.256881	1.58278	1.17162	0.796458	0.475556	0.158519
840	0.748184	0.605541	0.625225	0.241627	1.29	0.679083	0.256336	1.53275	1.26341	0.804685	0.458884	0.152961
848	0.763819	0.609499	0.634103	0.227603	1.26066	0.636628	0.247344	1.62092	1.23341	0.803776	0.474171	0.158057
856	0.774194	0.688141	0.659696	0.237245	1.28934	0.690625	0.25765	1.74371	1.23543	0.841781	0.494923	0.164974
864	0.746898	0.626801	0.681905	0.290503	1.25253	0.622356	0.23359	1.61653	1.30048	0.819065	0.471359	0.15712
872	0.753623	0.70679	0.65	0.263158	1.26289	0.592375	0.229391	1.78431	1.2931	0.837293	0.512837	0.170946
880	0.745501	0.668224	0.714571	0.259366	1.35912	0.575758	0.216882	1.66737	1.30282	0.8344	0.502163	0.167388
888	0.727494	0.70607	0.688462	0.241692	1.27835	0.590909	0.221612	1.79828	1.27512	0.836444	0.519092	0.173031
896	0.753213	0.698873	0.702381	0.242424	1.29949	0.539432	0.196078	1.72577	1.33747	0.832793	0.518555	0.172852
904	0.743341	0.658268	0.705155	0.271242	1.24064	0.56129	0.200896	1.79741	1.33676	0.835001	0.523674	0.174558
912	0.725	0.714286	0.725367	0.250814	1.26804	0.545151	0.205161	1.84632	1.27536	0.8395	0.532059	0.177353
920	0.741294	0.723549	0.745763	0.261745	1.1641	0.563636	0.195076	1.8766	1.29188	0.840404	0.529461	0.176487
928	0.736318	0.784926	0.756592	0.231544	1.09896	0.483384	0.185945	1.92704	1.43514	0.848871	0.56437	0.188123
936	0.738272	0.74552	0.728421	0.310954	1.13636	0.51634	0.198065	1.95736	1.33333	0.851625	0.548513	0.182838
944	0.688442	0.77957	0.719298	0.248276	1.0838	0.523179	0.187097	1.94635	1.34301	0.835447	0.553881	0.184627
952	0.734694	0.747292	0.704989	0.306859	0.959596	0.52027	0.17601	2.04936	1.27456	0.830403	0.562374	0.187458
960	0.741935	0.756661	0.704036	0.216783	1.02198	0.5	0.1875	2.00857	1.26984	0.823033	0.564096	0.188032
968	0.710594	0.756957	0.680995	0.254417	1.03911	0.479592	0.165323	1.89278	1.29688	0.808516	0.539065	0.179688
976	0.740838	0.741697	0.713959	0.248201	0.967033	0.466887	0.170285	1.91718	1.20051	0.796289	0.53181	0.17727
984	0.768638	0.797665	0.668831	0.223022	0.971591	0.465278	0.165317	2.03471	1.26203	0.817453	0.573437	0.191146
992	0.75266	0.73258	0.647321	0.226562	0.927374	0.462898	0.171033	2.01915	1.23256	0.796904	0.565435	0.188478
1000	0.792453	0.743191	0.662037	0.218045	0.938547	0.437063	0.17525	2.01477	1.25984	0.804577	0.568897	0.189632
1008	0.736181	0.793651	0.661058	0.226562	0.934524	0.409556	0.179671	1.93265	1.21123	0.787232	0.542926	0.180975
1016	0.786486	0.780392	0.716418	0.185328	0.975309	0.415162	0.165436	2.03879	1.20924	0.808063	0.577536	0.192512
1024	0.721354	0.761905	0.670854	0.228346	0.844828	0.417857	0.16042	2.10458	1.25753	0.796408	0.593648	0.197883
1032	0.732984	0.805031	0.659314	0.230453	0.941176	0.385906	0.152799	2.03165	1.22034	0.795516	0.575806	0.191935
1040	0.686375	0.7897	0.671569	0.200758	0.864706	0.367698	0.171185	2.0786	1.15342	0.776002	0.584127	0.194709
1048	0.695312	0.831461	0.712707	0.2125	0.842424	0.336735	0.168831	2.10606	1.08673	0.776974	0.58766	0.195887
1056	0.721311	0.788889	0.68254	0.217391	0.812903	0.347826	0.17053	2.10345	1.11628	0.773458	0.58663	0.195543
1064	0.716981	0.789954	0.727273	0.235808	0.877419	0.34629	0.158824	2.08497	1.10724	0.782751	0.580561	0.19352
1072	0.735795	0.801743	0.745763	0.243243	0.791946	0.356061	0.165	2.03863	1.14208	0.780028	0.566242	0.188747
1080	0.766571	0.793722	0.710227	0.226244	0.745223	0.35206	0.151667	1.97917	1.14489	0.763307	0.554489	0.18483
1088	0.721311	0.792627	0.702703	0.252252	0.746753	0.366412	0.144167	2.0339	1.03476	0.754987	0.558578	0.186193
1096	0.727273	0.748837	0.733333	0.226244	0.788732	0.342105	0.156729	2.05031	1.08857	0.76246	0.56998	0.189993
1104	0.712707	0.731034	0.653846	0.258537	0.684564	0.374502	0.16451	2.13453	1.08939	0.755957	0.588684	0.196228
1112	0.725	0.803922	0.725552	0.239819	0.830508	0.305147	0.159049	2.0793	1	0.763144	0.575107	0.191702
1120	0.686327	0.82	0.644172	0.255924	0.694656	0.359684	0.166667	2.03863	1.03955	0.745067	0.559479	0.186493
1128	0.686275	0.8	0.648485	0.262136	0.761538	0.318008	0.171154	2.0636	1.03714	0.749815	0.568405	0.189468
1136	0.652893	0.807198	0.737179	0.297561	0.792	0.349593	0.169941	2.06889	1.00556	0.764534	0.561137	0.187046
1144	0.670423	0.771144	0.71521	0.276042	0.745902	0.310484	0.167677	2.04605	0.969444	0.741375	0.558139	0.186046
1152	0.672269	0.729529	0.732026	0.291667	0.630769	0.338843	0.192849	2.04329	0.936599	0.72976	0.549348	0.183116
1160	0.671271	0.743655	0.699029	0.318182	0.739837	0.298387	0.185225	2.00448	0.976608	0.737409	0.541062	0.180354

## Sheet: SynE_5
	SynE5
time	ratio2	ratio3	ratio4	ratio7	Average	StD	SE
0
8	1	1	0.6	1.2	0.95	0.721661	0.360831
16	0.6	1.6	0.833333	1.2	1.05833	0.90748	0.45374
24	1.2	1	1	2	1.3	0.946095	0.473048
32	1	1.33333	1.2	0.6	1.03333	0.789722	0.394861
40	0.6	1	0.833333	0.833333	0.816667	0.634429	0.317215
48	0.833333	1.07692	1	1.33333	1.0609	0.678144	0.339072
56	1.66667	1.10526	0.6	1	1.09298	0.910054	0.455027
64	0.833333	1.15385	0.769231	0.846154	0.900641	0.642125	0.321062
72	1	0.980392	0.380952	0.619048	0.745098	0.769349	0.384674
80	0.625	1.13636	0.5	0.6	0.715341	0.75583	0.377915
88	1.33333	0.943925	0.4	0.541667	0.804731	0.891033	0.445516
96	1	0.777778	0.313725	0.492754	0.646064	0.773629	0.386815
104	1	0.762115	0.347826	0.505051	0.653748	0.757131	0.378566
112	1.18182	0.750929	0.361446	0.539062	0.708314	0.823547	0.411773
120	1.07692	0.772861	0.346535	0.471264	0.666896	0.796728	0.398364
128	0.761905	0.730679	0.434783	0.46789	0.598814	0.641303	0.320652
136	0.863636	0.744511	0.382979	0.468165	0.614823	0.696559	0.34828
144	0.962963	0.694643	0.426752	0.496894	0.645313	0.710231	0.355115
152	0.763158	0.667678	0.401042	0.467866	0.574936	0.639048	0.319524
160	0.729167	0.712871	0.415	0.448276	0.576328	0.637758	0.318879
168	0.714286	0.719008	0.384615	0.423529	0.56036	0.651173	0.325587
176	0.575758	0.692702	0.383673	0.454545	0.52667	0.606169	0.303085
184	0.694444	0.764411	0.426966	0.413043	0.574716	0.651004	0.325502
192	0.591837	0.705744	0.465116	0.415686	0.544596	0.600557	0.300278
200	0.595745	0.702395	0.441696	0.417156	0.539248	0.604451	0.302226
208	0.614583	0.665188	0.458065	0.403344	0.535295	0.594545	0.297273
216	0.587719	0.678647	0.484277	0.37904	0.532421	0.599465	0.299732
224	0.565574	0.690141	0.481366	0.391892	0.532243	0.596925	0.298462
232	0.5625	0.694915	0.474576	0.365025	0.524254	0.609534	0.304767
240	0.496454	0.691224	0.488701	0.373573	0.512488	0.601741	0.300871
248	0.547945	0.67735	0.469613	0.360156	0.513766	0.603508	0.301754
256	0.534722	0.668147	0.501401	0.337368	0.510409	0.606011	0.303005
264	0.602941	0.653017	0.471354	0.335059	0.515593	0.612671	0.306335
272	0.692308	0.706089	0.52381	0.333333	0.563885	0.644618	0.322309
280	0.6875	0.658049	0.559078	0.327245	0.557968	0.633329	0.316665
288	0.715447	0.674787	0.541547	0.316654	0.562109	0.649703	0.324852
296	0.752	0.684343	0.536723	0.314437	0.571876	0.663739	0.331869
304	0.728972	0.638924	0.586705	0.318707	0.568327	0.646483	0.323242
312	0.678261	0.662634	0.609827	0.326982	0.569426	0.63426	0.31713
320	0.803571	0.636977	0.595376	0.32764	0.590891	0.667212	0.333606
328	0.666667	0.640751	0.628399	0.311424	0.56181	0.637684	0.318842
336	0.818182	0.629183	0.587393	0.319937	0.588674	0.675375	0.337687
344	0.728814	0.629055	0.654545	0.303196	0.578902	0.658613	0.329307
352	0.745902	0.602305	0.661238	0.295597	0.576261	0.666171	0.333086
360	0.764228	0.623358	0.628834	0.302694	0.579778	0.665877	0.332938
368	0.878505	0.590044	0.614907	0.288416	0.592968	0.711366	0.355683
376	0.758333	0.590504	0.655405	0.294408	0.574663	0.669205	0.334603
384	0.765625	0.599125	0.659722	0.307822	0.583074	0.665977	0.332989
392	0.786885	0.621824	0.717687	0.318408	0.611201	0.676595	0.338298
400	0.938596	0.611621	0.699647	0.320346	0.642553	0.725392	0.362696
408	0.938596	0.60597	0.768953	0.310256	0.655944	0.737495	0.368748
416	0.857143	0.63872	0.699659	0.310788	0.626577	0.699762	0.349881
424	0.972727	0.597243	0.737589	0.317324	0.656221	0.743938	0.371969
432	0.956522	0.585736	0.858238	0.318142	0.679659	0.757553	0.378776
440	0.95	0.581979	0.823529	0.312553	0.667016	0.751337	0.375668
448	0.956522	0.614221	0.805344	0.316291	0.673094	0.746041	0.37302
456	1	0.578475	0.814672	0.340463	0.683403	0.756404	0.378202
464	0.908333	0.604685	0.748031	0.324082	0.646283	0.718037	0.359018
472	0.928571	0.58651	0.826446	0.323176	0.666176	0.739897	0.369949
480	0.873016	0.573134	0.864198	0.345865	0.664053	0.723793	0.361897
488	1.05263	0.61743	0.84898	0.348794	0.716959	0.773071	0.386536
496	1.09016	0.616071	0.791837	0.365854	0.715981	0.774597	0.387299
504	1.08475	0.595745	0.801653	0.361598	0.710935	0.777283	0.388642
512	0.961538	0.573991	0.782258	0.347704	0.666373	0.734976	0.367488
520	1.15447	0.595712	0.821429	0.356554	0.732041	0.809615	0.404807
528	0.932836	0.569892	0.838298	0.366698	0.676931	0.7277	0.36385
536	1.01626	0.556923	0.849315	0.4	0.705625	0.748484	0.374242
544	0.971014	0.591707	0.746725	0.410714	0.68004	0.707664	0.353832
552	1.25203	0.535714	0.855856	0.423977	0.766895	0.841623	0.420811
560	1.13475	0.504532	0.821739	0.404276	0.716325	0.80087	0.400435
568	1.08088	0.510578	0.824074	0.422732	0.709567	0.771584	0.385792
576	0.986111	0.503021	0.812207	0.417659	0.679749	0.73541	0.367705
584	1.08696	0.483776	0.852381	0.409228	0.708085	0.788326	0.394163
592	0.944444	0.466954	0.768519	0.419258	0.649794	0.719995	0.359997
600	0.979592	0.517493	0.85	0.430291	0.694344	0.732422	0.366211
608	1.02013	0.443478	0.888889	0.456033	0.702134	0.76635	0.383175
616	0.915584	0.458894	0.856436	0.420999	0.662978	0.729127	0.364563
624	0.965986	0.477204	0.895	0.43125	0.69236	0.747131	0.373566
632	0.985816	0.437313	0.8	0.433265	0.664098	0.744886	0.372443
640	1.01974	0.415781	0.783654	0.40597	0.656286	0.769343	0.384672
648	0.96875	0.408555	0.798969	0.410853	0.646782	0.752394	0.376197
656	0.945578	0.390244	0.914439	0.426559	0.669205	0.771782	0.385891
664	0.871166	0.37386	0.810526	0.43865	0.623551	0.723513	0.361757
672	0.822785	0.378505	0.731707	0.417722	0.58768	0.692605	0.346302
680	0.796178	0.354489	0.788177	0.404517	0.585841	0.709154	0.354577
688	0.875	0.346445	0.838384	0.402062	0.615473	0.749859	0.37493
696	0.958333	0.36089	0.699531	0.404188	0.605736	0.749102	0.374551
704	0.797468	0.387658	0.842105	0.409382	0.609153	0.714061	0.357031
712	0.872483	0.42268	0.815789	0.372829	0.620946	0.729555	0.364777
720	0.82	0.363636	0.708738	0.387027	0.56985	0.699356	0.349678
728	0.845588	0.386874	0.822335	0.355372	0.602542	0.737698	0.368849
736	0.748466	0.363929	0.713615	0.336	0.540503	0.690769	0.345384
744	0.858065	0.346284	0.810256	0.297297	0.577976	0.767134	0.383567
752	0.714286	0.339315	0.742424	0.309888	0.526478	0.703699	0.35185
760	0.772152	0.379791	0.712871	0.30945	0.543566	0.702772	0.351386
768	0.778481	0.333333	0.708995	0.302251	0.530765	0.717876	0.358938
776	0.726667	0.338983	0.760417	0.303063	0.532282	0.71477	0.357385
784	0.670886	0.344948	0.706522	0.31236	0.508679	0.678808	0.339404
792	0.648485	0.335689	0.704301	0.273138	0.490403	0.687473	0.343736
800	0.552147	0.328152	0.730337	0.282561	0.473299	0.677954	0.338977
808	0.655844	0.305842	0.665	0.274617	0.475326	0.684143	0.342072
816	0.641975	0.294737	0.631068	0.261339	0.45728	0.677467	0.338734
824	0.644737	0.347015	0.63	0.244941	0.466673	0.671548	0.335774
832	0.505882	0.315985	0.6	0.240602	0.415617	0.636034	0.318017
840	0.592105	0.344697	0.6	0.237687	0.443622	0.65138	0.32569
848	0.575949	0.328185	0.558376	0.240449	0.42574	0.637337	0.318668
856	0.60274	0.321083	0.529412	0.220284	0.41838	0.647975	0.323988
864	0.567742	0.326087	0.557292	0.203704	0.413706	0.648999	0.3245
872	0.573248	0.35041	0.533333	0.222717	0.419927	0.633394	0.316697
880	0.550336	0.338086	0.550265	0.219595	0.41457	0.634023	0.317011
888	0.559211	0.315789	0.545455	0.212617	0.408268	0.641693	0.320846
896	0.486111	0.287449	0.47619	0.215236	0.366247	0.605976	0.302988
904	0.486842	0.30608	0.492063	0.18624	0.367806	0.618757	0.309379
912	0.519481	0.307531	0.532609	0.186207	0.386457	0.638706	0.319353
920	0.513699	0.285141	0.476923	0.186321	0.365521	0.625928	0.312964
928	0.503226	0.326271	0.502762	0.195294	0.381888	0.619715	0.309858
936	0.487342	0.310638	0.516484	0.180571	0.373759	0.627667	0.313834
944	0.489796	0.303797	0.519337	0.166276	0.369802	0.63587	0.317935
952	0.486842	0.298947	0.486631	0.164303	0.359181	0.627212	0.313606
960	0.485915	0.352941	0.513812	0.166259	0.379732	0.628683	0.314341
968	0.477612	0.301927	0.52381	0.171913	0.368815	0.632383	0.316191
976	0.42953	0.316456	0.427835	0.154703	0.332131	0.599579	0.29979
984	0.42446	0.310345	0.434783	0.173913	0.335875	0.591811	0.295905
992	0.409722	0.318083	0.44385	0.149367	0.330256	0.601767	0.300883
1000	0.388489	0.320961	0.434783	0.168814	0.328262	0.586119	0.293059
1008	0.484127	0.325527	0.449438	0.154044	0.353284	0.619257	0.309628
1016	0.402878	0.308046	0.425287	0.155039	0.322812	0.592852	0.296426
1024	0.380597	0.319712	0.451087	0.154653	0.326512	0.596525	0.298263
1032	0.40458	0.335749	0.414365	0.16712	0.330453	0.584371	0.292185
1040	0.373239	0.311005	0.404494	0.153846	0.310646	0.581522	0.290761
1048	0.409836	0.309179	0.364641	0.145917	0.307393	0.585253	0.292626
1056	0.448	0.340314	0.397727	0.149533	0.333894	0.600544	0.300272
1064	0.442623	0.303483	0.37931	0.147383	0.3182	0.597293	0.298647
1072	0.375	0.31738	0.356322	0.14965	0.299588	0.5728	0.2864
1080	0.398438	0.314136	0.350575	0.155148	0.304574	0.575429	0.287715
1088	0.328244	0.328877	0.353591	0.139601	0.287578	0.569355	0.284677
1096	0.333333	0.347458	0.34104	0.145185	0.291754	0.567883	0.283942
1104	0.333333	0.338028	0.306818	0.14956	0.281935	0.559313	0.279657
1112	0.393162	0.311111	0.293103	0.144144	0.28538	0.573741	0.28687
1120	0.351562	0.360231	0.33526	0.149547	0.29915	0.570271	0.285136
1128	0.336	0.365497	0.345238	0.167192	0.303482	0.561691	0.280845
1136	0.368852	0.360947	0.32716	0.172078	0.307259	0.561917	0.280958
1144	0.296875	0.344311	0.297619	0.158249	0.274264	0.550463	0.275231
1152	0.298507	0.342342	0.33758	0.154237	0.283167	0.558168	0.279084
1160	0.294521	0.361635	0.333333	0.150613	0.285026	0.563736	0.281868
1168	0.294521	0.394231	0.257669	0.156584	0.275751	0.568179	0.28409
1176	0.28169	0.403226	0.280702	0.157989	0.280902	0.570119	0.285059
1184	0.304348	0.426621	0.32716	0.166071	0.30605	0.577362	0.288681
1192	0.300752	0.38255	0.265823	0.171904	0.280257	0.55724	0.27862
1200	0.343511	0.432624	0.286624	0.169399	0.30804	0.580241	0.290121
1208	0.241135	0.407273	0.26875	0.165103	0.270565	0.571128	0.285564
1216	0.235294	0.457364	0.272727	0.170455	0.28396	0.593081	0.296541
1224	0.289062	0.438202	0.246914	0.168627	0.285701	0.583253	0.291626
1232	0.263158	0.46875	0.285714	0.176707	0.298582	0.592789	0.296394
1240	0.292308	0.480916	0.2625	0.167969	0.300923	0.60118	0.30059
1248	0.28	0.607143	0.287671	0.182556	0.339342	0.654834	0.327417
1256	0.355932	0.587156	0.258503	0.180723	0.345579	0.646282	0.323141
1264	0.283333	0.580786	0.239726	0.180085	0.320983	0.648298	0.324149
1272	0.278689	0.519149	0.24026	0.170576	0.302168	0.621417	0.310708

## Sheet: SynE_6
	SynE6
time	ratio1	ratio2	ratio3	ratio4	ratio5	ratio6	ratio7	Average	StD	SE
0
8	1	1	1	1	1.2	2	1	1.17143	0.842891	0.318583
16	0.833333	1	1	1.6	1.2	0.6	1	1.03333	0.780913	0.295157
24	2.66667	0.833333	0.75	0.75	0.75	1.66667	1.2	1.23095	1.18927	0.449503
32	0.833333	0.625	1	1	1.33333	0.75	0.75	0.89881	0.705527	0.266664
40	1.2	0.5	0.8	0.846154	0.727273	1	0.5	0.796204	0.724073	0.273674
48	1.66667	1	1.4	1	0.6875	1	0.625	1.05417	0.840177	0.317557
56	1.66667	0.6	1.16667	0.730769	1.125	0.928571	0.47619	0.956266	0.875467	0.330896
64	1	1.25	0.827586	0.783784	1.09091	0.736842	0.5	0.88416	0.719185	0.271827
72	0.6	0.909091	0.770833	0.74	1.05263	0.724138	0.513514	0.758601	0.650742	0.245957
80	0.4	0.722222	0.791045	0.6	0.68	0.586957	0.444444	0.603524	0.612663	0.231565
88	1	0.761905	0.773585	0.648936	0.655738	0.724138	0.506667	0.724424	0.621437	0.234881
96	1	0.6875	0.884615	0.608696	0.533333	0.73494	0.441176	0.698609	0.665171	0.251411
104	0.4	0.75	0.916667	0.6	0.461538	0.709091	0.383459	0.602965	0.670283	0.253343
112	1	0.711864	0.82449	0.578947	0.476923	0.590604	0.403509	0.655191	0.676509	0.255696
120	1.2	0.884615	0.785965	0.565611	0.443182	0.659218	0.429268	0.709694	0.743797	0.281129
128	1.2	0.720339	0.833333	0.610487	0.423423	0.611872	0.408696	0.686879	0.742066	0.280474
136	1	0.78125	0.873351	0.663121	0.386364	0.611111	0.448276	0.680496	0.691729	0.261449
144	1.66667	0.785714	0.776316	0.637168	0.365385	0.564669	0.425982	0.745986	0.906297	0.342548
152	0.625	0.721429	0.816532	0.60095	0.375706	0.573446	0.444444	0.59393	0.621222	0.2348
160	0.625	0.690217	0.908367	0.62963	0.372449	0.580247	0.429268	0.605025	0.646009	0.244168
168	0.3	0.655773	0.888889	0.577689	0.340909	0.622426	0.444965	0.547236	0.673815	0.254678
176	0.75	0.645907	0.892655	0.632058	0.318548	0.592668	0.434322	0.609451	0.66034	0.249585
184	1	0.637037	0.927536	0.645329	0.332724	0.54461	0.445833	0.647581	0.712601	0.269338
192	0.8	0.589744	0.886986	0.691652	0.315068	0.59745	0.427239	0.615449	0.670098	0.253273
200	0.769231	0.612691	0.779935	0.676849	0.296687	0.60356	0.433219	0.596025	0.646446	0.244334
208	0.769231	0.596914	0.791045	0.657061	0.318314	0.596825	0.435764	0.595022	0.640568	0.242112
216	0.846154	0.536505	0.773463	0.695652	0.346386	0.60443	0.429542	0.60459	0.65125	0.24615
224	0.777778	0.574902	0.774086	0.718373	0.328313	0.565926	0.449833	0.598459	0.640324	0.24202
232	0.727273	0.556458	0.713115	0.68608	0.341606	0.577778	0.426146	0.575493	0.618089	0.233616
240	0.863636	0.553911	0.690402	0.706395	0.361795	0.578488	0.418269	0.596128	0.643804	0.243335
248	0.7	0.555037	0.672308	0.693572	0.345221	0.542538	0.447368	0.565149	0.604793	0.22859
256	0.578947	0.576691	0.637209	0.682997	0.376224	0.565093	0.428349	0.549359	0.579595	0.219066
264	0.65	0.576947	0.636076	0.709632	0.37971	0.557692	0.494881	0.572134	0.57976	0.219129
272	0.644444	0.559206	0.673367	0.74212	0.358251	0.572843	0.491289	0.57736	0.596906	0.225609
280	0.711864	0.541219	0.64557	0.764012	0.354227	0.539419	0.494215	0.578647	0.609653	0.230427
288	0.777778	0.547522	0.691525	0.790801	0.376569	0.544236	0.510924	0.605622	0.62269	0.235355
296	0.625	0.530217	0.598361	0.766962	0.391111	0.586552	0.551237	0.578491	0.582789	0.220274
304	0.646341	0.546821	0.647569	0.786936	0.384384	0.569252	0.5382	0.588501	0.594172	0.224576
312	0.607843	0.544526	0.6625	0.795796	0.412975	0.581867	0.545936	0.593063	0.587809	0.222171
320	0.560976	0.540571	0.663701	0.77709	0.422468	0.56546	0.580702	0.587281	0.579866	0.219169
328	0.56391	0.552817	0.629151	0.807927	0.409302	0.564607	0.567474	0.585027	0.588827	0.222556
336	0.619718	0.538818	0.59507	0.779479	0.430141	0.539419	0.59375	0.5852	0.575985	0.217702
344	0.604938	0.552177	0.594203	0.813312	0.44164	0.557103	0.626642	0.598573	0.582146	0.220031
352	0.557292	0.570826	0.577617	0.820513	0.441441	0.577657	0.606004	0.59305	0.583387	0.2205
360	0.561644	0.572311	0.582593	0.853035	0.419602	0.589158	0.619926	0.599753	0.598857	0.226347
368	0.555118	0.591514	0.586268	0.869067	0.419048	0.574344	0.594203	0.598509	0.604221	0.228374
376	0.56314	0.575096	0.537543	0.899174	0.435294	0.611607	0.618959	0.60583	0.613044	0.231709
384	0.574132	0.575953	0.577465	0.887439	0.430421	0.635682	0.632653	0.616249	0.607613	0.229656
392	0.615819	0.607962	0.576577	0.93	0.419732	0.633782	0.653992	0.633981	0.621785	0.235013
400	0.550251	0.62083	0.607527	0.945614	0.471664	0.614568	0.619231	0.632812	0.618285	0.23369
408	0.559908	0.615279	0.572664	0.949212	0.432836	0.626728	0.619137	0.625109	0.627664	0.237235
416	0.573123	0.614598	0.584775	0.925	0.435294	0.697428	0.654224	0.640634	0.619886	0.234295
424	0.555166	0.621715	0.588028	0.973783	0.446097	0.653846	0.628405	0.638149	0.633066	0.239277
432	0.581169	0.647472	0.59727	0.935065	0.451264	0.635793	0.642447	0.641497	0.61608	0.232856
440	0.595588	0.674149	0.616438	0.961686	0.459605	0.648233	0.652427	0.658304	0.621435	0.23488
448	0.584022	0.682018	0.587302	0.969112	0.454034	0.695082	0.622642	0.656316	0.629189	0.237811
456	0.591479	0.698693	0.574879	0.984615	0.503861	0.79402	0.634429	0.68314	0.632306	0.238989
464	0.572727	0.743451	0.583067	0.945076	0.467681	0.801964	0.701581	0.687935	0.630818	0.238427
472	0.578616	0.734051	0.624793	0.98004	0.423143	0.89899	0.64751	0.698163	0.661028	0.249845
480	0.568493	0.750786	0.595469	1.00595	0.401653	0.92623	0.65625	0.70069	0.680756	0.257302
488	0.572897	0.742268	0.638796	1.00611	0.447917	0.910448	0.625	0.706205	0.665184	0.251416
496	0.589565	0.787304	0.580952	1	0.461397	0.907051	0.654344	0.711516	0.663627	0.250827
504	0.620116	0.817647	0.606557	1.00206	0.459559	0.914754	0.649156	0.724264	0.662609	0.250443
512	0.609831	0.833059	0.618399	0.977956	0.477358	0.951424	0.656716	0.732106	0.660261	0.249555
520	0.607914	0.824561	0.561404	1.04292	0.463822	0.876645	0.659889	0.719593	0.672774	0.254284
528	0.601864	0.856658	0.530945	0.983505	0.428571	0.819967	0.688679	0.701456	0.666344	0.251854
536	0.597708	0.88601	0.497667	1.02863	0.45583	0.790064	0.659851	0.702252	0.679487	0.256822
544	0.573317	0.882353	0.488959	1.04018	0.466926	0.782051	0.67031	0.700585	0.682719	0.258043
552	0.59447	0.913345	0.484227	1.04484	0.509294	0.845395	0.651246	0.720403	0.685677	0.259161
560	0.607684	0.875529	0.496711	1.00629	0.46	0.745313	0.637138	0.689809	0.668893	0.252818
568	0.586889	0.913274	0.45677	1.05455	0.448718	0.811617	0.637523	0.701334	0.701889	0.265289
576	0.565303	0.868197	0.471186	1.09479	0.488806	0.760125	0.655477	0.700554	0.695405	0.262838
584	0.570062	0.860288	0.439873	1.07494	0.547573	0.738725	0.639229	0.695813	0.685688	0.259166
592	0.599074	0.894157	0.432692	1.05226	0.531621	0.750799	0.619377	0.69714	0.686332	0.259409
600	0.569019	0.853492	0.416268	1.08537	0.533333	0.728659	0.581911	0.68115	0.697224	0.263526
608	0.58821	0.779327	0.397456	1.12846	0.55668	0.697015	0.572426	0.674225	0.703123	0.265756
616	0.568115	0.796327	0.386581	1.11852	0.543651	0.684543	0.612389	0.672875	0.703549	0.265917
624	0.573656	0.774114	0.38796	1.1592	0.550107	0.707593	0.565217	0.673979	0.716862	0.270948
632	0.565285	0.798841	0.35873	1.1861	0.5141	0.673375	0.508361	0.657828	0.74087	0.280023
640	0.557943	0.746032	0.34858	1.08374	0.512712	0.657492	0.542623	0.635589	0.702975	0.2657
648	0.549027	0.705835	0.335463	1.18617	0.580189	0.664134	0.489097	0.644274	0.737849	0.278881
656	0.547384	0.730132	0.327504	1.12565	0.538462	0.667188	0.50165	0.633996	0.721712	0.272781
664	0.56828	0.671987	0.310016	1.1352	0.542601	0.596096	0.5	0.617741	0.72424	0.273737
672	0.573975	0.685124	0.318408	1.20107	0.556872	0.578869	0.495356	0.629954	0.745524	0.281782
680	0.582378	0.656072	0.29	1.21307	0.536131	0.541606	0.5347	0.621994	0.753953	0.284967
688	0.573179	0.649876	0.274603	1.12944	0.536131	0.535565	0.471111	0.595701	0.732714	0.27694
696	0.591147	0.60789	0.262295	1.2514	0.533654	0.521674	0.48062	0.606954	0.776309	0.293417
704	0.604586	0.595694	0.292683	1.16223	0.546539	0.504532	0.509494	0.602252	0.73793	0.278911
712	0.625307	0.561957	0.260943	1.0796	0.511574	0.501567	0.47352	0.573496	0.720218	0.272217
720	0.627727	0.567871	0.278351	1.07035	0.464286	0.49226	0.454268	0.565016	0.718055	0.271399
728	0.634527	0.5648	0.275261	0.987745	0.43379	0.465008	0.445483	0.543802	0.695776	0.262979
736	0.639583	0.556472	0.274725	1.01453	0.486618	0.440729	0.44427	0.550989	0.703366	0.265847
744	0.636742	0.551476	0.258555	0.964115	0.492788	0.432678	0.412338	0.535527	0.69304	0.261944
752	0.660505	0.556355	0.254864	1.02513	0.497549	0.444795	0.390966	0.547166	0.716359	0.270758
760	0.644983	0.556184	0.247544	1.0491	0.516796	0.431496	0.389147	0.547892	0.725155	0.274083
768	0.63649	0.515032	0.258197	1.03571	0.481865	0.382848	0.378378	0.526932	0.724323	0.273768
776	0.641812	0.540931	0.254753	0.952141	0.483696	0.396552	0.381579	0.521638	0.696597	0.263289
784	0.650157	0.529506	0.251473	0.926471	0.5	0.376923	0.340872	0.510772	0.696096	0.2631
792	0.65413	0.502758	0.24498	0.884615	0.512676	0.343797	0.293051	0.490858	0.694919	0.262655
800	0.676228	0.472243	0.274227	0.860577	0.524927	0.368902	0.283951	0.494436	0.684897	0.258867
808	0.679515	0.473312	0.253796	0.89196	0.510324	0.348765	0.271028	0.489814	0.701613	0.265185
816	0.699311	0.456471	0.251073	0.890306	0.535503	0.328125	0.271586	0.490339	0.707432	0.267384
824	0.68983	0.481717	0.254545	0.874055	0.475504	0.330159	0.244548	0.478623	0.703823	0.26602
832	0.678302	0.468019	0.240449	0.87234	0.478006	0.306279	0.252459	0.470836	0.705284	0.266572
840	0.674286	0.471192	0.273159	0.765	0.482143	0.294833	0.231148	0.455966	0.675754	0.255411
848	0.710507	0.485871	0.260664	0.857143	0.448378	0.287066	0.214173	0.466257	0.711895	0.269071
856	0.718692	0.46875	0.276995	0.849604	0.487421	0.272036	0.196232	0.467105	0.714125	0.269914
864	0.721176	0.493216	0.258065	0.795	0.449704	0.264567	0.196486	0.45403	0.704453	0.266258
872	0.732842	0.458671	0.260766	0.778894	0.408537	0.266559	0.195925	0.443171	0.702255	0.265427
880	0.734647	0.422083	0.262211	0.811321	0.419872	0.254934	0.178628	0.440528	0.714811	0.270173
888	0.738095	0.421394	0.246154	0.804813	0.407975	0.267797	0.165342	0.435939	0.716939	0.270977
896	0.770227	0.429876	0.269841	0.794344	0.403077	0.244147	0.166939	0.439779	0.720981	0.272505
904	0.760374	0.415141	0.256684	0.805634	0.429487	0.236181	0.166102	0.438515	0.724037	0.27366
912	0.756601	0.418662	0.239362	0.773224	0.45098	0.245552	0.174296	0.436954	0.715102	0.270283
920	0.796058	0.401496	0.255435	0.696891	0.488294	0.222034	0.151463	0.430239	0.715203	0.270321
928	0.790365	0.411377	0.251429	0.791908	0.489583	0.219595	0.162872	0.445304	0.731602	0.276519
936	0.805679	0.387263	0.225543	0.746398	0.464286	0.212914	0.143106	0.426456	0.73312	0.277093
944	0.824569	0.382631	0.230986	0.756447	0.541818	0.230903	0.143106	0.444352	0.739911	0.27966
952	0.861345	0.400885	0.270833	0.689076	0.492908	0.227027	0.15342	0.442213	0.728189	0.275229
960	0.835974	0.399274	0.272446	0.696023	0.459854	0.193662	0.148551	0.429398	0.727329	0.274904
968	0.85567	0.399083	0.228659	0.758721	0.505263	0.19788	0.1375	0.440396	0.751393	0.284
976	0.870179	0.384544	0.248447	0.697297	0.467857	0.219101	0.136612	0.432005	0.738388	0.279084
984	0.897386	0.422397	0.252308	0.677233	0.452297	0.195612	0.123894	0.43159	0.746985	0.282334
992	0.86605	0.40625	0.277592	0.695266	0.451389	0.229862	0.128731	0.436449	0.733085	0.27708
1000	0.900249	0.399592	0.243243	0.695906	0.489209	0.207031	0.141762	0.439571	0.74788	0.282672
1008	0.897281	0.41018	0.253378	0.71261	0.503788	0.217565	0.136882	0.447383	0.748144	0.282772
1016	0.90844	0.421377	0.258621	0.703812	0.443609	0.217923	0.118447	0.43889	0.751365	0.283989
1024	0.928497	0.427802	0.275735	0.647383	0.453901	0.217039	0.1139	0.437751	0.748382	0.282862
1032	0.924776	0.443024	0.285185	0.553425	0.477099	0.223849	0.128405	0.433681	0.733553	0.277257
1040	0.936898	0.45838	0.259259	0.593567	0.478927	0.203463	0.116466	0.43528	0.748532	0.282918
1048	0.942371	0.451093	0.284091	0.572254	0.434783	0.228507	0.140461	0.436223	0.737295	0.278671
1056	0.947139	0.458673	0.275862	0.577381	0.46281	0.221719	0.139241	0.440404	0.741408	0.280226
1064	0.947865	0.456368	0.23741	0.457627	0.42471	0.213636	0.127155	0.409253	0.741501	0.280261
1072	0.968182	0.458333	0.229323	0.457055	0.457983	0.198238	0.119734	0.412693	0.752875	0.28456
1080	0.985624	0.440389	0.2875	0.40113	0.420833	0.218605	0.137778	0.413123	0.746326	0.282085
1088	1.00295	0.458853	0.253061	0.381818	0.403101	0.202864	0.139326	0.405997	0.757376	0.286261
1096	0.973005	0.463158	0.24898	0.315789	0.447257	0.187793	0.117778	0.393394	0.755433	0.285527
1104	0.979665	0.485944	0.295359	0.339394	0.465812	0.207547	0.136865	0.415798	0.748951	0.283077
1112	0.959572	0.454787	0.278481	0.384375	0.364341	0.204327	0.132035	0.396845	0.741548	0.280279
1120	1.01485	0.448276	0.297297	0.349359	0.355731	0.202469	0.125592	0.399082	0.761478	0.287812
1128	1.01983	0.429521	0.303965	0.398089	0.394422	0.203431	0.135632	0.412127	0.759198	0.28695
1136	1.02742	0.449655	0.260504	0.402685	0.392405	0.229167	0.137441	0.414183	0.762222	0.288093
1144	0.994386	0.46473	0.241071	0.374593	0.423077	0.209239	0.130542	0.405377	0.756565	0.285955
1152	1.00385	0.457431	0.28972	0.361775	0.4	0.222513	0.13981	0.410728	0.752827	0.284542
1160	1.01438	0.441558	0.328571	0.34375	0.346939	0.220745	0.1475	0.406206	0.754573	0.285202
1168	1.00461	0.467153	0.327103	0.372014	0.389764	0.222826	0.131707	0.416454	0.752177	0.284296
1176	1.01332	0.478852	0.296117	0.361486	0.312977	0.19407	0.142091	0.399844	0.761875	0.287962
1184	1.03308	0.479263	0.34359	0.365517	0.369919	0.212707	0.142857	0.42099	0.761681	0.287888
1192	1.01994	0.474097	0.331683	0.34375	0.362869	0.231231	0.140884	0.414923	0.756676	0.285996
1200	0.996644	0.468217	0.302564	0.407273	0.392241	0.220859	0.128686	0.416641	0.751072	0.283879
1208	0.990371	0.494272	0.342697	0.375465	0.435185	0.221239	0.146006	0.429319	0.744773	0.281498
1216	1.0141	0.5	0.338462	0.395349	0.403756	0.215625	0.142458	0.429965	0.754307	0.285101
1224	1.00424	0.491639	0.338462	0.375	0.4	0.221538	0.138728	0.424229	0.751044	0.283868
1232	1.01717	0.472727	0.318681	0.403292	0.44	0.23871	0.132565	0.431878	0.754263	0.285084
1240	0.989943	0.513089	0.33908	0.340909	0.441748	0.23301	0.131429	0.42703	0.748289	0.282827
1248	1.02232	0.51083	0.342541	0.335968	0.478049	0.22408	0.127976	0.434538	0.761449	0.287801
1256	1.01621	0.507993	0.321839	0.371179	0.484848	0.233216	0.146497	0.440255	0.75468	0.285242
1264	0.993985	0.47986	0.347059	0.405063	0.431579	0.237037	0.158385	0.436138	0.740436	0.279859
1272	0.990291	0.532567	0.362573	0.412245	0.406091	0.241007	0.152439	0.442459	0.741278	0.280177

## Sheet: SynE_7
	SynE7
time	ratio1	ratio2	ratio3	ratio4	ratio5	Average	StD	SE
0
8	1.33333	1.25	0.833333	1.33333	0.833333	1.11667	0.260875	0.116667
16	2	1.6	1.2	1	1	1.36	0.43359	0.193907
24	0.5	0.75	1	0.75	0.625	0.725	0.185405	0.0829156
32	0.833333	0.8	1	0.909091	0.833333	0.875152	0.080443	0.0359752
40	1.2	0.833333	1.25	1	0.625	0.981667	0.259433	0.116022
48	1	1	1.1	1	1	1.02	0.0447214	0.02
56	0.833333	1	1	0.75	1	0.916667	0.117851	0.0527046
64	1	1	0.777778	0.6875	0.428571	0.77877	0.239194	0.106971
72	1	1.27273	1.14286	0.697674	0.555556	0.933763	0.300742	0.134496
80	0.5	0.722222	1.16667	0.530303	0.538462	0.691531	0.279645	0.125061
88	1	0.947368	1.13158	0.566667	0.486486	0.82642	0.283243	0.12667
96	1.66667	0.724138	1.26087	0.544715	0.431373	0.925552	0.522376	0.233614
104	1.66667	0.9375	1.06452	0.451087	0.363636	0.896681	0.525691	0.235096
112	1.66667	0.851852	1.05882	0.473451	0.421687	0.894496	0.506433	0.226484
120	1	0.848485	1.21111	0.481229	0.463636	0.800892	0.326387	0.145965
128	1.2	0.846154	1.20755	0.468493	0.4375	0.831939	0.375642	0.167992
136	1	0.830508	1.02817	0.485577	0.435294	0.75591	0.280689	0.125528
144	0.833333	0.786667	1.00588	0.490982	0.454545	0.714282	0.235462	0.105302
152	1	0.686869	0.979798	0.441899	0.435345	0.708782	0.276013	0.123437
160	1.2	0.675781	0.973913	0.45037	0.457364	0.751486	0.329222	0.147232
168	0.833333	0.654088	0.896	0.421053	0.416149	0.644125	0.224207	0.100268
176	1	0.579345	0.85	0.43038	0.420213	0.655988	0.259012	0.115834
184	0.833333	0.563559	0.846416	0.410973	0.362768	0.60341	0.228279	0.102089
192	0.833333	0.578853	0.807818	0.411215	0.367965	0.599837	0.216541	0.09684
200	0.375	0.549206	0.783282	0.416441	0.319188	0.488623	0.185285	0.0828621
208	0.75	0.524217	0.798742	0.412898	0.331502	0.563472	0.205042	0.0916975
216	1.33333	0.5325	0.787966	0.397304	0.312394	0.672699	0.410805	0.183717
224	0.6	0.547786	0.744745	0.407407	0.282171	0.516422	0.178086	0.0796424
232	1	0.532609	0.8	0.410534	0.291793	0.606987	0.289476	0.129458
240	0.75	0.568948	0.916084	0.418478	0.287856	0.588273	0.25153	0.112488
248	0.8	0.550424	0.87372	0.456829	0.285294	0.593253	0.243254	0.108787
256	0.6	0.563721	0.865772	0.484452	0.291291	0.561047	0.207976	0.0930099
264	0.8	0.581081	0.84375	0.532164	0.318386	0.615076	0.213626	0.0955364
272	0.8	0.55913	0.818182	0.57286	0.301187	0.610272	0.211407	0.0945441
280	0.8	0.574059	0.836364	0.595392	0.329851	0.627133	0.203631	0.0910663
288	0.571429	0.598684	0.931818	0.597001	0.343849	0.608556	0.209868	0.0938557
296	0.769231	0.600813	0.860294	0.645508	0.356923	0.646554	0.191516	0.0856487
304	0.625	0.625099	0.806818	0.666	0.365539	0.617691	0.159524	0.0713413
312	0.555556	0.608696	0.797753	0.682	0.356678	0.600136	0.163621	0.0731734
320	0.611111	0.650196	0.782443	0.691892	0.354067	0.617942	0.16066	0.0718492
328	0.47619	0.637727	0.923077	0.713496	0.341346	0.618367	0.223174	0.0998066
336	0.666667	0.617829	0.879167	0.709966	0.323764	0.639479	0.202054	0.0903611
344	0.518519	0.622553	0.847737	0.772196	0.325282	0.617257	0.207457	0.0927777
352	0.37931	0.647152	0.873362	0.738068	0.344123	0.596403	0.229197	0.1025
360	0.62069	0.643634	0.859504	0.791209	0.308458	0.644699	0.212863	0.0951951
368	0.470588	0.651888	0.87234	0.83268	0.317726	0.629044	0.236225	0.105643
376	0.470588	0.616	0.938326	0.786906	0.30339	0.623042	0.250861	0.112188
384	0.542857	0.653226	0.908333	0.792157	0.291457	0.637606	0.237813	0.106353
392	0.5	0.687603	0.921811	0.823841	0.266892	0.640029	0.261864	0.117109
400	0.466667	0.683375	0.882096	0.890935	0.262458	0.637106	0.27203	0.121655
408	0.6	0.666941	0.843621	0.944365	0.252101	0.661406	0.26674	0.11929
416	0.407407	0.678992	0.876596	0.881944	0.239344	0.616857	0.286348	0.128059
424	0.428571	0.714041	0.785124	0.894891	0.242105	0.612946	0.269664	0.120597
432	0.47541	0.697835	0.910638	0.962963	0.220564	0.653482	0.309436	0.138384
440	0.457627	0.708738	0.958904	0.965354	0.236797	0.665484	0.318145	0.142279
448	0.318841	0.725333	1.04286	1.01356	0.252189	0.670556	0.373495	0.167032
456	0.522388	0.728	0.953586	1.01937	0.244482	0.693565	0.318559	0.142464
464	0.432432	0.722122	0.965812	0.97582	0.248214	0.66888	0.323297	0.144583
472	0.474359	0.720588	0.961702	0.981884	0.253188	0.678344	0.314873	0.140816
480	0.488372	0.704753	0.987805	1.0597	0.252319	0.69859	0.338169	0.151234
488	0.377778	0.698382	0.899628	1.10445	0.270909	0.670229	0.348908	0.156036
496	0.477778	0.708413	0.976834	1.02182	0.269702	0.690909	0.32187	0.143945
504	0.472527	0.731244	0.915058	1.00188	0.246324	0.673406	0.313203	0.140069
512	0.582418	0.719739	0.831461	0.946197	0.260714	0.668106	0.264573	0.118321
520	0.480769	0.724395	0.925781	1.01768	0.231687	0.676063	0.322881	0.144397
528	0.509615	0.755024	0.832714	1	0.2625	0.671971	0.289121	0.129299
536	0.570093	0.763993	0.796364	0.896484	0.238971	0.653181	0.260024	0.116286
544	0.42735	0.750714	0.775735	0.926641	0.236301	0.623348	0.282688	0.126422
552	0.508333	0.739008	0.722022	0.96988	0.263158	0.64048	0.266784	0.11931
560	0.483607	0.731302	0.754647	0.991903	0.258944	0.64408	0.280578	0.125478
568	0.42029	0.757318	0.751852	0.968017	0.252525	0.63	0.288001	0.128798
576	0.478261	0.780488	0.696629	1.06621	0.253378	0.654993	0.30786	0.137679
584	0.401361	0.813397	0.753676	1.121	0.244373	0.666762	0.347938	0.155602
592	0.472603	0.762664	0.650909	1.0445	0.26146	0.638427	0.29584	0.132304
600	0.526718	0.803202	0.629771	1.12407	0.265271	0.669806	0.320108	0.143157
608	0.44586	0.792877	0.613718	1.04241	0.261824	0.631338	0.302625	0.135338
616	0.48125	0.739372	0.563636	1.09545	0.233058	0.622554	0.321102	0.143601
624	0.462963	0.788073	0.503448	1.06512	0.255973	0.615115	0.315047	0.140893
632	0.488095	0.820826	0.475862	1.10219	0.258944	0.629183	0.332021	0.148484
640	0.411765	0.776106	0.5	1.12802	0.280069	0.619192	0.337552	0.150958
648	0.462366	0.821494	0.482517	0.995585	0.262351	0.604863	0.296724	0.132699
656	0.476923	0.800897	0.45614	1.0411	0.267559	0.608523	0.308595	0.138008
664	0.47619	0.791934	0.471223	1.06546	0.253012	0.611564	0.318252	0.142327
672	0.463918	0.788999	0.436364	1.06621	0.241206	0.599339	0.326764	0.146133
680	0.480583	0.816876	0.426966	0.96	0.255814	0.588048	0.290941	0.130113
688	0.454976	0.760141	0.469925	0.979821	0.234824	0.579937	0.291205	0.130231
696	0.441048	0.748498	0.396364	0.9819	0.235993	0.560761	0.299765	0.134059
704	0.443439	0.752129	0.400735	0.949425	0.239203	0.556986	0.287395	0.128527
712	0.431718	0.75394	0.354386	0.959276	0.211024	0.542069	0.306572	0.137103
720	0.413793	0.720768	0.328622	0.919908	0.230032	0.522625	0.288178	0.128877
728	0.447257	0.7309	0.338346	0.905747	0.204724	0.525395	0.287586	0.128612
736	0.406375	0.714041	0.325758	0.956731	0.198425	0.520266	0.309207	0.138282
744	0.411067	0.678907	0.322835	0.85553	0.22031	0.49773	0.262634	0.117454
752	0.44186	0.708688	0.324111	0.789593	0.196141	0.492079	0.251867	0.112638
760	0.42471	0.727749	0.28626	0.851163	0.186625	0.495301	0.284882	0.127403
768	0.454545	0.725198	0.341667	0.888361	0.199362	0.521827	0.281369	0.125832
776	0.429688	0.657046	0.314286	0.892683	0.179173	0.494575	0.283319	0.126704
784	0.465116	0.658662	0.257812	0.874384	0.162939	0.483783	0.290475	0.129905
792	0.435714	0.671958	0.27572	0.925134	0.170846	0.495874	0.305368	0.136565
800	0.469925	0.709797	0.318725	0.913514	0.172414	0.516875	0.297768	0.133166
808	0.441176	0.675952	0.272358	0.931129	0.174267	0.498976	0.307494	0.137515
816	0.457249	0.662037	0.254167	0.815303	0.162379	0.470227	0.272713	0.121961
824	0.486166	0.657699	0.236434	0.820856	0.174061	0.475043	0.274134	0.122596
832	0.44964	0.648496	0.237903	0.77628	0.162029	0.45487	0.261559	0.116973
840	0.53668	0.621083	0.216327	0.821326	0.155063	0.470096	0.280284	0.125347
848	0.546816	0.598684	0.217949	0.787293	0.154485	0.461045	0.267308	0.119544
856	0.56	0.61355	0.226891	0.728767	0.161501	0.458142	0.249619	0.111633
864	0.515152	0.596591	0.204082	0.717514	0.147157	0.436099	0.249259	0.111472
872	0.521429	0.57265	0.219512	0.711957	0.147157	0.434541	0.241044	0.107798
880	0.550562	0.55112	0.182979	0.661157	0.161616	0.421487	0.232016	0.103761
888	0.583942	0.577259	0.198238	0.698592	0.148532	0.441312	0.249911	0.111764
896	0.503497	0.562984	0.180995	0.715976	0.158559	0.424402	0.245151	0.109635
904	0.516779	0.569416	0.186916	0.700906	0.157143	0.426232	0.241779	0.108127
912	0.560284	0.547878	0.225	0.657738	0.158965	0.429973	0.222609	0.0995537
920	0.523179	0.519569	0.173516	0.622356	0.146341	0.396992	0.220513	0.0986166
928	0.541379	0.519655	0.180488	0.609467	0.123214	0.394841	0.225192	0.100709
936	0.564626	0.499518	0.165877	0.560976	0.149254	0.38805	0.212068	0.0948399
944	0.580205	0.51833	0.159624	0.58006	0.131148	0.393873	0.228458	0.102169
952	0.664234	0.463317	0.158416	0.485795	0.149515	0.384255	0.224196	0.100264
960	0.685921	0.466934	0.156098	0.535604	0.162933	0.401498	0.234679	0.104952
968	0.712281	0.457557	0.150442	0.462462	0.144033	0.385355	0.240551	0.107578
976	0.703072	0.459807	0.144231	0.484848	0.128514	0.384094	0.245197	0.109655
984	0.778947	0.406798	0.143564	0.464968	0.127615	0.384379	0.267676	0.119708
992	0.785455	0.431015	0.171717	0.452229	0.134538	0.394991	0.26207	0.117201
1000	0.825455	0.416018	0.171123	0.475862	0.12249	0.402189	0.281245	0.125777
1008	0.821561	0.394318	0.152284	0.493056	0.152577	0.402759	0.277916	0.124288
1016	0.864662	0.42142	0.143564	0.428571	0.121212	0.395886	0.300243	0.134273
1024	0.860294	0.444853	0.16	0.440789	0.113924	0.403972	0.29787	0.133212
1032	0.870504	0.41838	0.187845	0.440559	0.117647	0.406987	0.294892	0.13188
1040	0.936759	0.395881	0.169312	0.437956	0.142191	0.41642	0.319336	0.142811
1048	0.881481	0.392157	0.163043	0.407273	0.12963	0.394717	0.300436	0.134359
1056	0.960474	0.411693	0.172414	0.408397	0.135266	0.417649	0.329644	0.147421
1064	0.957529	0.437008	0.155914	0.389091	0.135897	0.415088	0.331857	0.148411
1072	1.03125	0.408216	0.134831	0.362934	0.124069	0.41226	0.36933	0.165169
1080	0.995935	0.419481	0.137566	0.378182	0.127551	0.411743	0.352989	0.157861
1088	0.988189	0.388375	0.123596	0.365854	0.107692	0.394741	0.356711	0.159526
1096	1.0211	0.401975	0.121547	0.396624	0.120603	0.412369	0.367631	0.16441
1104	1.00806	0.387275	0.127168	0.37037	0.117347	0.402045	0.362316	0.162033
1112	0.946281	0.400572	0.134831	0.366379	0.101064	0.389826	0.338642	0.151445
1120	0.896552	0.408369	0.116022	0.357143	0.111111	0.377839	0.320201	0.143198
1128	0.949612	0.383824	0.12963	0.357143	0.108696	0.385781	0.339529	0.151842
1136	0.94186	0.40512	0.126506	0.315068	0.116279	0.380967	0.337023	0.150721
1144	0.972	0.376877	0.144578	0.280543	0.112045	0.377209	0.349124	0.156133
1152	0.967742	0.343797	0.140351	0.315068	0.100865	0.373565	0.348607	0.155902
1160	0.922481	0.363777	0.1625	0.335025	0.0938416	0.375525	0.326215	0.145888
1168	0.921348	0.393035	0.128834	0.305419	0.10479	0.370685	0.330598	0.147848
1176	0.976378	0.376645	0.125	0.304348	0.105263	0.377527	0.354216	0.15841
1184	0.939394	0.385522	0.144578	0.313131	0.105105	0.377546	0.334807	0.14973
1192	0.885496	0.378871	0.1375	0.26455	0.106918	0.354667	0.315843	0.141249
1200	0.875969	0.362694	0.154839	0.278947	0.112583	0.357006	0.30662	0.137124
1208	0.899225	0.378761	0.13125	0.28	0.11859	0.361565	0.319417	0.142848
1216	0.820225	0.382246	0.121019	0.296703	0.121019	0.348243	0.287159	0.128421
1224	0.870079	0.372727	0.140127	0.281768	0.114094	0.355759	0.306262	0.136965
1232	0.853755	0.400778	0.161074	0.286517	0.10596	0.361617	0.297889	0.13322
1240	0.875	0.381044	0.14	0.280702	0.108696	0.357088	0.309624	0.138468
1248	0.854167	0.385542	0.122449	0.294798	0.110063	0.353404	0.303227	0.135607
1256	0.729839	0.394737	0.146667	0.298246	0.11041	0.33598	0.248356	0.111068
1264	0.721116	0.36	0.129252	0.241379	0.129693	0.316288	0.245565	0.10982
1272	0.752988	0.379592	0.125	0.264368	0.133779	0.331145	0.257976	0.11537

## Sheet: SynE_8
	SynE8
time	ratio1	ratio2	ratio3	ratio4	ratio5	Average	StD	SE
0
8	1	1.33333	0.75	1.6	1.33333	1.20333	0.295973	0.132363
16	1	1	0.625	1.33333	1.6	1.11167	0.331478	0.148242
24	1.33333	1.33333	1	1	1	1.13333	0.163299	0.0730297
32	0.625	1.25	1	1.2	1	1.015	0.22	0.098387
40	0.75	0.727273	0.727273	0.8	1.25	0.850909	0.201306	0.0900266
48	1.66667	0.6875	0.785714	0.727273	0.8	0.933431	0.368847	0.164954
56	1.33333	0.684211	0.666667	0.888889	1.18182	0.950984	0.266584	0.11922
64	1.83333	0.814815	0.703704	0.703704	0.684211	0.947953	0.445084	0.199048
72	0.8	0.617647	0.65625	0.729167	0.655172	0.691647	0.0651267	0.0291255
80	1	0.55814	0.586957	0.575	0.725	0.689019	0.166463	0.0744447
88	0.590909	0.625	0.434783	0.625	0.75	0.605138	0.100992	0.0451652
96	0.818182	0.512821	0.534884	0.619355	0.706667	0.638382	0.112987	0.0505294
104	0.75	0.480769	0.524752	0.508696	0.734694	0.599782	0.117351	0.0524812
112	0.894737	0.504274	0.520325	0.608527	0.762295	0.658032	0.149637	0.0669195
120	0.711864	0.489362	0.469799	0.542466	0.727848	0.588268	0.110158	0.0492642
128	0.64	0.497238	0.526012	0.564334	0.748718	0.59526	0.0904557	0.040453
136	0.616822	0.550505	0.574359	0.555351	0.827434	0.624894	0.103934	0.0464806
144	0.611111	0.489362	0.513393	0.574501	0.790262	0.595726	0.106418	0.0475914
152	0.631579	0.565891	0.496296	0.544236	0.815951	0.610791	0.111425	0.0498306
160	0.634361	0.535836	0.507143	0.559524	0.780105	0.603394	0.0979169	0.0437898
168	0.555556	0.531056	0.566225	0.531049	0.828784	0.602534	0.113959	0.0509641
176	0.613772	0.535211	0.469741	0.526012	0.786667	0.586281	0.110211	0.0492879
184	0.706199	0.585561	0.539084	0.582267	0.771255	0.636873	0.0872263	0.0390088
192	0.684211	0.593137	0.482436	0.567568	0.8125	0.62797	0.112478	0.0503016
200	0.684327	0.577626	0.462555	0.571317	0.812389	0.621643	0.1184	0.05295
208	0.69428	0.580786	0.443983	0.547346	0.827225	0.618724	0.131339	0.0587367
216	0.698113	0.575314	0.424603	0.538514	0.809028	0.609114	0.132708	0.0593489
224	0.76525	0.590717	0.425612	0.560447	0.887372	0.64588	0.162128	0.0725058
232	0.778378	0.6	0.410781	0.571703	0.794212	0.631015	0.14236	0.0636655
240	0.83277	0.638889	0.383681	0.555487	0.8	0.642165	0.16467	0.0736425
248	0.760726	0.661914	0.404059	0.545561	0.776612	0.629774	0.139844	0.0625402
256	0.786885	0.674651	0.408403	0.545721	0.819149	0.646962	0.153071	0.0684554
264	0.732812	0.697897	0.423143	0.5594	0.808824	0.644415	0.137035	0.061284
272	0.772947	0.700193	0.44	0.54359	0.833595	0.658065	0.145904	0.0652504
280	0.772586	0.736944	0.451786	0.540678	0.787692	0.657937	0.135993	0.0608181
288	0.785374	0.741088	0.427861	0.566857	0.844512	0.673138	0.153649	0.0687138
296	0.763554	0.771863	0.422442	0.553899	0.817187	0.665789	0.151966	0.0679612
304	0.757674	0.782772	0.416268	0.521056	0.83622	0.662798	0.163914	0.0733044
312	0.744186	0.726103	0.397174	0.521739	0.801858	0.638212	0.153232	0.0685275
320	0.7589	0.751984	0.394035	0.537219	0.817308	0.651889	0.160295	0.0716859
328	0.726006	0.820346	0.417863	0.518626	0.776378	0.651844	0.156138	0.0698272
336	0.681115	0.783333	0.417476	0.50453	0.860759	0.649443	0.166369	0.0744024
344	0.697819	0.839479	0.437705	0.54284	0.814029	0.666375	0.155117	0.0693705
352	0.694006	0.807018	0.42492	0.511932	0.858044	0.659184	0.166839	0.0746125
360	0.729773	0.753191	0.420168	0.528863	0.904918	0.667383	0.172036	0.0769367
368	0.708661	0.789238	0.447761	0.532938	0.904153	0.67655	0.166434	0.0744316
376	0.673046	0.724138	0.475265	0.54303	0.912052	0.665506	0.151968	0.0679622
384	0.676656	0.79717	0.455959	0.534954	0.935216	0.679991	0.173267	0.0774875
392	0.662016	0.770335	0.465849	0.552584	0.993399	0.688837	0.183525	0.0820751
400	0.630841	0.85641	0.454545	0.59199	1.02521	0.711799	0.203089	0.0908244
408	0.643857	0.870712	0.439114	0.579428	1.09122	0.724867	0.230155	0.102928
416	0.622186	0.839793	0.47081	0.588017	1.03896	0.711954	0.202408	0.0905197
424	0.63099	0.857923	0.45203	0.580013	1.01954	0.7081	0.203651	0.0910755
432	0.615262	0.832877	0.467456	0.601935	1.0684	0.717187	0.21108	0.094398
440	0.614551	0.849866	0.522634	0.570984	1.11371	0.734349	0.22051	0.0986152
448	0.607595	0.872222	0.488798	0.574698	1.03167	0.714996	0.203659	0.0910789
456	0.592593	0.884507	0.505092	0.590143	1.01475	0.717418	0.196566	0.0879069
464	0.582812	0.923944	0.526971	0.584262	1.02365	0.728328	0.203938	0.091204
472	0.559375	0.908284	0.591489	0.587198	1.06644	0.742557	0.206339	0.0922776
480	0.564297	0.996933	0.534694	0.587776	1.02215	0.741169	0.219913	0.0983481
488	0.548589	0.984615	0.599576	0.620808	1.01833	0.754384	0.203389	0.0909583
496	0.54213	1.04644	0.575314	0.620853	1	0.756947	0.219335	0.0980896
504	0.564437	1.08108	0.596413	0.637302	0.973333	0.770513	0.213594	0.0955221
512	0.548986	1.08882	0.608295	0.640797	0.9701	0.771399	0.216038	0.0966152
520	0.595563	1.03716	0.589744	0.652473	0.92429	0.759846	0.185148	0.0828007
528	0.578595	1.15734	0.625604	0.644231	0.952922	0.791739	0.225582	0.100883
536	0.536232	1.1083	0.634845	0.663448	0.922456	0.773057	0.210672	0.0942152
544	0.544861	1.22137	0.665816	0.6609	0.983766	0.815344	0.25004	0.111821
552	0.581967	1.19708	0.650259	0.684395	0.9279	0.80832	0.22672	0.101392
560	0.59217	1.19495	0.640541	0.67264	0.914242	0.802908	0.225314	0.100764
568	0.57508	1.22868	0.642045	0.666667	0.940625	0.81062	0.243432	0.108866
576	0.61039	1.20074	0.606952	0.67058	0.966767	0.811086	0.235695	0.105406
584	0.615509	1.20588	0.697947	0.686181	0.888889	0.818882	0.213666	0.0955543
592	0.636975	1.27586	0.670695	0.681533	0.856742	0.824361	0.238339	0.106589
600	0.604651	1.27344	0.678466	0.659091	0.858904	0.81491	0.244658	0.109414
608	0.688442	1.34454	0.663866	0.689286	0.839735	0.845173	0.257345	0.115088
616	0.673108	1.23047	0.617318	0.653381	0.833561	0.801567	0.226887	0.101467
624	0.631494	1.15985	0.608571	0.633084	0.843707	0.775341	0.210363	0.0940773
632	0.65105	1.16667	0.607784	0.664012	0.815006	0.780904	0.205169	0.0917545
640	0.692308	1.21545	0.640351	0.638632	0.825521	0.802452	0.217413	0.0972302
648	0.686567	1.24797	0.597633	0.635776	0.869898	0.807568	0.239192	0.10697
656	0.719723	1.17339	0.565476	0.608966	0.784537	0.770418	0.215973	0.096586
664	0.715254	1.21705	0.582386	0.604716	0.753293	0.774541	0.230455	0.103063
672	0.693201	1.11197	0.591592	0.624913	0.750588	0.754453	0.187024	0.0836395
680	0.691525	1.24597	0.532738	0.607789	0.764286	0.768461	0.251129	0.112309
688	0.656616	1.176	0.574603	0.592011	0.766821	0.75321	0.221879	0.0992275
696	0.677966	1.275	0.541538	0.579466	0.770609	0.768916	0.265325	0.118657
704	0.656146	1.35242	0.540785	0.576896	0.784897	0.782229	0.297147	0.132888
712	0.674576	1.26293	0.621795	0.593245	0.761795	0.782869	0.246793	0.110369
720	0.700337	1.32407	0.54375	0.566714	0.722284	0.771432	0.285178	0.127535
728	0.680743	1.30047	0.562112	0.539943	0.721854	0.761024	0.278361	0.124487
736	0.705263	1.22535	0.569579	0.510204	0.706208	0.743321	0.252867	0.113086
744	0.71147	1.33178	0.522013	0.528479	0.715596	0.761867	0.297145	0.132887
752	0.702886	1.29208	0.578595	0.506024	0.688063	0.75353	0.278836	0.124699
760	0.658451	1.33	0.524917	0.483459	0.695749	0.738515	0.306193	0.136934
768	0.664983	1.23153	0.521595	0.472202	0.637045	0.70547	0.2725	0.121866
776	0.660929	1.32967	0.483871	0.451846	0.633588	0.711981	0.319373	0.142828
784	0.647458	1.265	0.525806	0.462423	0.630459	0.706229	0.287546	0.128595
792	0.638796	1.18049	0.544218	0.469579	0.619914	0.690599	0.25217	0.112774
800	0.627119	1.23958	0.548951	0.45625	0.593275	0.693036	0.279227	0.124874
808	0.589878	1.42197	0.554386	0.421132	0.585366	0.714545	0.359003	0.160551
816	0.621908	1.15625	0.495017	0.40553	0.544792	0.644699	0.265252	0.118624
824	0.606557	1.20856	0.513793	0.403906	0.557692	0.658101	0.283259	0.126677
832	0.617594	1.14674	0.501818	0.394799	0.497904	0.631771	0.266967	0.119391
840	0.606285	1.10309	0.494845	0.373228	0.514469	0.618384	0.253476	0.113358
848	0.596623	1.11732	0.474227	0.377236	0.444215	0.601924	0.267329	0.119553
856	0.626923	1.11538	0.475177	0.379675	0.46788	0.613008	0.263469	0.117827
864	0.559925	1.06145	0.464286	0.352452	0.421599	0.571943	0.253824	0.113514
872	0.578154	0.984772	0.478417	0.367536	0.4158	0.564936	0.221418	0.0990213
880	0.552124	0.973262	0.501873	0.341887	0.391437	0.552117	0.223563	0.0999804
888	0.53373	1	0.549618	0.327515	0.384698	0.559112	0.236294	0.105674
896	0.548902	1.03468	0.490637	0.325203	0.378438	0.555572	0.252291	0.112828
904	0.568548	0.988235	0.5	0.317114	0.354348	0.545649	0.239714	0.107204
912	0.553279	0.975904	0.515748	0.336252	0.369615	0.550159	0.228388	0.102138
920	0.536688	0.895604	0.443182	0.309847	0.328571	0.502778	0.212878	0.0952018
928	0.516461	0.883436	0.414343	0.314136	0.332609	0.492197	0.208275	0.0931433
936	0.502075	0.911392	0.46371	0.313474	0.34009	0.506148	0.21482	0.0960706
944	0.482979	0.879518	0.40625	0.307554	0.311236	0.477507	0.211306	0.0944988
952	0.438525	0.86747	0.428	0.299015	0.295325	0.465667	0.209948	0.0938915
960	0.460526	0.839286	0.416327	0.293578	0.311905	0.464324	0.197636	0.0883856
968	0.457701	0.819277	0.454167	0.27406	0.307692	0.462579	0.193317	0.086454
976	0.47981	0.836364	0.482301	0.294006	0.31352	0.4812	0.194578	0.0870179
984	0.44186	0.866667	0.394958	0.293087	0.283981	0.45611	0.213871	0.0956461
992	0.451074	0.85906	0.441964	0.282524	0.290557	0.465036	0.209636	0.093752
1000	0.460591	0.783439	0.388889	0.262512	0.267303	0.432547	0.190806	0.0853313
1008	0.471503	0.677215	0.417722	0.253092	0.262774	0.416461	0.155777	0.0696658
1016	0.456338	0.711409	0.379592	0.266	0.283117	0.419291	0.161445	0.0722006
1024	0.436658	0.722222	0.429787	0.260606	0.260309	0.421916	0.168879	0.075525
1032	0.453757	0.809524	0.382353	0.275862	0.335589	0.451417	0.188283	0.0842025
1040	0.439353	0.619403	0.357143	0.261663	0.239583	0.383429	0.137855	0.0616508
1048	0.44375	0.611511	0.404762	0.271503	0.222527	0.390811	0.137302	0.0614034
1056	0.462733	0.553957	0.429293	0.264463	0.232337	0.388556	0.12192	0.0545244
1064	0.451923	0.414966	0.369668	0.25594	0.217033	0.341906	0.0907698	0.0405935
1072	0.503497	0.464789	0.360976	0.279826	0.22238	0.366293	0.106529	0.0476412
1080	0.486486	0.43662	0.4	0.263274	0.219764	0.361229	0.102454	0.0458187
1088	0.468966	0.397163	0.4	0.257697	0.2103	0.346825	0.0968118	0.0432956
1096	0.454861	0.458647	0.416667	0.283565	0.211566	0.365061	0.0996875	0.0445816
1104	0.434629	0.363014	0.42328	0.252503	0.21365	0.337415	0.0894501	0.0400033
1112	0.488971	0.354167	0.352632	0.255196	0.216641	0.333521	0.0946064	0.0423093
1120	0.482517	0.389706	0.391304	0.24605	0.224299	0.346775	0.0973631	0.0435421
1128	0.507576	0.352941	0.402235	0.245921	0.226852	0.347105	0.103463	0.0462702
1136	0.497959	0.359375	0.430168	0.266504	0.211838	0.353169	0.104323	0.0466548
1144	0.478927	0.307692	0.404494	0.271919	0.212272	0.335061	0.0952172	0.0425824
1152	0.50813	0.298507	0.368715	0.260526	0.19802	0.32678	0.106221	0.0475035
1160	0.512821	0.3125	0.385965	0.247177	0.196457	0.330984	0.110951	0.0496186
1168	0.475983	0.300752	0.368132	0.25964	0.186885	0.318278	0.0983522	0.0439844
1176	0.475983	0.301587	0.363636	0.261273	0.198347	0.320165	0.0946803	0.0423423
1184	0.491667	0.267606	0.385542	0.267606	0.206655	0.323815	0.10201	0.0456201
1192	0.50885	0.278195	0.364706	0.248985	0.187279	0.317603	0.111391	0.0498155
1200	0.461538	0.24	0.394118	0.261538	0.196751	0.310789	0.10011	0.0447707
1208	0.424779	0.256	0.354497	0.267782	0.201097	0.300831	0.0791101	0.0353791
1216	0.444444	0.221374	0.404908	0.254412	0.196226	0.304273	0.100805	0.0450812
1224	0.497537	0.29661	0.38125	0.259587	0.203846	0.327766	0.102623	0.0458946
1232	0.471429	0.219512	0.410714	0.285714	0.225	0.322474	0.101417	0.0453552
1240	0.448276	0.271186	0.393548	0.257967	0.20082	0.314359	0.091804	0.041056
1248	0.497462	0.234783	0.353333	0.269289	0.205703	0.312114	0.105062	0.0469853
1256	0.521053	0.237705	0.381295	0.270833	0.215352	0.325248	0.113298	0.0506686
1264	0.480447	0.236842	0.401361	0.263889	0.215726	0.319653	0.103246	0.0461731
1272	0.539326	0.205128	0.417266	0.263323	0.213836	0.327776	0.130339	0.0582892
1280	0.497238	0.220339	0.442029	0.246875	0.203905	0.322077	0.122507	0.054787
1288	0.458564	0.262295	0.432	0.273026	0.21875	0.328927	0.097091	0.0434204
1296	0.502762	0.226087	0.381679	0.266776	0.232184	0.321898	0.106351	0.0475616
1304	0.449438	0.208696	0.397059	0.273032	0.223744	0.310394	0.0960112	0.0429375
1312	0.503067	0.210526	0.411348	0.269759	0.210648	0.32107	0.116892	0.0522757
1320	0.584416	0.217822	0.415385	0.283186	0.217184	0.343598	0.140425	0.0628001
1328	0.519481	0.197917	0.373134	0.245583	0.232719	0.313767	0.118728	0.0530968
1336	0.4875	0.179245	0.384615	0.275472	0.237762	0.312919	0.110035	0.0492091
1344	0.458904	0.226415	0.375	0.263451	0.237975	0.312349	0.0902339	0.0403538
1352	0.632353	0.28125	0.418033	0.282486	0.243094	0.371443	0.143364	0.0641143
1360	0.547945	0.22449	0.408	0.291829	0.245902	0.343633	0.120264	0.0537836
1368	0.597015	0.193878	0.434426	0.290514	0.242254	0.351617	0.146733	0.0656211
1376	0.58209	0.22449	0.441667	0.284274	0.255814	0.357667	0.134847	0.0603053
1384	0.514706	0.25	0.352459	0.273092	0.222543	0.32256	0.105384	0.0471293
1392	0.601504	0.175824	0.368852	0.274194	0.269939	0.338063	0.145183	0.0649279
1400	0.61194	0.172043	0.434426	0.283951	0.286154	0.357703	0.152021	0.0679857
1408	0.592	0.197917	0.406504	0.292784	0.242138	0.346269	0.141226	0.0631583
1416	0.610294	0.244186	0.383333	0.280591	0.272436	0.358168	0.134582	0.0601867
1424	0.650407	0.208791	0.373984	0.299559	0.269737	0.360496	0.154399	0.0690492
1432	0.609375	0.225	0.383929	0.302326	0.294964	0.363119	0.133036	0.0594955
1440	0.553846	0.282353	0.443478	0.324885	0.294964	0.379905	0.103977	0.0464998
1448	0.694915	0.258824	0.412844	0.31236	0.291667	0.394122	0.158943	0.0710816
1456	0.57265	0.223529	0.401869	0.305489	0.283088	0.357325	0.122023	0.0545704
1464	0.587719	0.211765	0.438776	0.324138	0.289963	0.370472	0.130903	0.0585417
1472	0.57377	0.215909	0.350877	0.31407	0.262172	0.34336	0.123967	0.0554395
1480	0.608696	0.207792	0.490196	0.316302	0.324219	0.389441	0.142003	0.0635055
1488	0.605263	0.231707	0.505051	0.273148	0.289963	0.381026	0.146895	0.0656934
1496
1504
1512
1520
1528
1536
1544
1552
1560
1568
1576
1584
1592
1600
1608
1616
1624
1632
1640
1648
1656
1664
1672
1680
1688
1696
1704
1712
1720
1728
1736
1744
1752
1760
1768
1776
1784
1792
1800
1808
1816
1824
1832
1840
1848
1856
1864
1872
1880
1888
1896
1904
1912
1920
1928
1936
1944
1952
1960
1968
1976
1984
1992
2000

[truncated: 14 more sheets: SynE_9, SynE_10, SynE_11, SynE_116, SynE_114, Syne_113, SynE_110, SynE_106, SynE_105, SynE_104, SynE_93, SynE_82, SynE_81, SynE_76]
