# Supplementary material for: Identification of functional cis-regulatory elements by sequential enrichment from a randomized synthetic DNA library
Source: BMC Plant Biol. 2013 Oct 18;13:164. doi: 10.1186/1471-2229-13-164 (PMC3923269; doi:10.1186/1471-2229-13-164)
Supplement: Additional file 8 — List of putative SynEs used to generate transgenic Arabidopsis thaliana plants. [file 1471-2229-13-164-S8.xls]

## Sheet: Tabelle1
List of putative SynCRE rescued after transformation in A. thaliana.
	SynE		Number of transformat	Number of lines propagated				Transgene copy number of the propagated transgenic lines estimated by Southern blot hybridization
1	SynE-3		20	4				Line	Inserts	Line	Inserts
2	SynE-4R		10	5				SE3-1	1	SETri7-2	3
3	SynE-4T Dimer reverse		4	4				SE3-3	5	SETri7-3	1
4	SynE-4T Trimer forward		2	2				SE3-4	5	SETri7-4	4
5	SynE-7R		25	8				SE3-6	3	SETri7-5	7
6	SynE-7T Dimer reverse		9	4				SETri4-1	6	SETri7-6	2
7	SynE-8		20	2				SETri4-4	3	SETri7-7	5
8	SynE-9L		20	4				SETri4-5	4	SETri7-8	2
9	SynE-9T Dimer forward		14	3				SETri4-6	7	SE8-2	2
								SETri4-7	1	SE8-3	1
								SET4Di-reverse-1	2	SETle9-9	1
								SET4Di-reverse -2	1	SETle9-10	4
								SET4Di-reverse -5	2	SETle9-11	6
								SET4Di-reverse -6	1	SETle9-12	4
								SET4Tri-forward-1	6	SET9Di-forward-1	1
								SET4Tri-forward-2	1	SET9Di-forward -2	3
								SETri7-1	5	SET9Di-forward -3	6
1	SynE-1		none	none		Transformation success
2	SynE-2R		none	none
3	SynE-2T		none	none
7	SynE-4T Tetramer forward		none	none
9	SynE-4T Trimer reverse		none	none
13	SynE-8T Dimer forward		none	none		Plant recovered
14	SynE-9		none	none		Plant recovered
17	SynE-10T Dimer forward		none	none		Plant recovered
18	SynE-10		none	none		Plant recovered
19	SynE-10R		none	none		Plant recovered
20	SynE-11R		none	none		Plant recovered
						Plant recovered
						Plant recovered
						Plant recovered
