# Supplementary material for: Identification of functional cis-regulatory elements by sequential enrichment from a randomized synthetic DNA library
Source: BMC Plant Biol. 2013 Oct 18;13:164. doi: 10.1186/1471-2229-13-164 (PMC3923269; doi:10.1186/1471-2229-13-164)
Supplement: Additional file 9 — The temporal dynamics of the LUC activity of SynE-4 T Trimer forward under H. arabidopsidis challenge. Arabidopsis plants harbouring the transgene were sprayed with 5 μM luciferin and placed under the photon counting camera for bright field imaging. To monitor background signal, the camera was set to an exposure time of 1 h and left running 2 h. Subsequently, several plants were spray-infected with the spores of H. arabidopsidis using an ECOSPRAY ATOMIZER. The infected plants were carefully returned (avoiding touching) along with control plants. The camera was again set to an exposure time of 1 h and left running for 12-72 h. [file 1471-2229-13-164-S9.zip]

Archive with 1 entries (1 files):
- 1689785466103057_add10.7z
